# Supplementary material for: Genome-wide association analysis of plasma lipidome identifies 495 genetic associations
Source: Nat Commun. 2023 Oct 31;14:6934. doi: 10.1038/s41467-023-42532-8 (PMC10618167; doi:10.1038/s41467-023-42532-8)
Supplement: Supplementary file 4 — Supplementary Data 1 [file 41467_2023_42532_MOESM4_ESM.xlsx]

## Sheet: Description
Supplementary Data 1: Lipid species information and FinnGen consortium members.
heritability:	Heritability estimates of lipid species and corresponding standard errors. Lipid class, structural category, Swiss Lipids Name and shorthand notation are listed for each lipid species. The number of associated loci reaching the genome-wide significance threshold and the Bonferroni-corrected significance threshold are listed.
mv clusters:	Lipid species contained in each cluster after removing lipid species based on the variance inflation factors.
mv clusters before VIF:	Lipid species contained in each cluster before removing lipid species based on the variance inflation factors.
correlation standard lipids:	Pairwise Pearson correlation between lipid species and standard lipids.
correlation standard lipids new loci:	Correlation with standard lipids for lipid species and linear combination phenotypes of multivariate analyses for associations with loci not reported by GWAS of standard lipids.
FinnGen members:	List of FinnGen consortium members

## Sheet: heritability
Lipid species	Lipid class	Structural category	Swiss Lipids Name	shorthand notation	heritability	se	# associated GWS loci	# associated BFS loci
CE 14:0;0	Cholesterol ester (CE)	Sterols (ST)	Sterol ester (27:1/14:0)	SE 27:1/14:0	0.155627	0.048836	2	2
CE 15:0;0	Cholesterol ester (CE)	Sterols (ST)	Sterol ester (27:1/15:0)	SE 27:1/15:0	0.115917	0.0504426	0	0
CE 16:0;0	Cholesterol ester (CE)	Sterols (ST)	Sterol ester (27:1/16:0)	SE 27:1/16:0	0.351858	0.049228	8	6
CE 16:1;0	Cholesterol ester (CE)	Sterols (ST)	Sterol ester (27:1/16:1)	SE 27:1/16:1	0.299655	0.0484399	3	0
CE 17:0;0	Cholesterol ester (CE)	Sterols (ST)	Sterol ester (27:1/17:0)	SE 27:1/17:0	0.0935935	0.0482055	2	1
CE 17:1;0	Cholesterol ester (CE)	Sterols (ST)	Sterol ester (27:1/17:1)	SE 27:1/17:1	0.177858	0.049397	1	0
CE 18:0;0	Cholesterol ester (CE)	Sterols (ST)	Sterol ester (27:1/18:0)	SE 27:1/18:0	0.238059	0.0466443	7	4
CE 18:1;0	Cholesterol ester (CE)	Sterols (ST)	Sterol ester (27:1/18:1)	SE 27:1/18:1	0.304631	0.0494182	5	3
CE 18:2;0	Cholesterol ester (CE)	Sterols (ST)	Sterol ester (27:1/18:2)	SE 27:1/18:2	0.30231	0.0484842	7	5
CE 18:3;0	Cholesterol ester (CE)	Sterols (ST)	Sterol ester (27:1/18:3)	SE 27:1/18:3	0.21735	0.0482687	5	3
CE 20:2;0	Cholesterol ester (CE)	Sterols (ST)	Sterol ester (27:1/20:2)	SE 27:1/20:2	0.244943	0.0592972	2	2
CE 20:3;0	Cholesterol ester (CE)	Sterols (ST)	Sterol ester (27:1/20:3)	SE 27:1/20:3	0.283012	0.047859	6	5
CE 20:4;0	Cholesterol ester (CE)	Sterols (ST)	Sterol ester (27:1/20:4)	SE 27:1/20:4	0.444612	0.0476961	7	5
CE 20:5;0	Cholesterol ester (CE)	Sterols (ST)	Sterol ester (27:1/20:5)	SE 27:1/20:5	0.298402	0.0485583	2	1
CE 22:6;0	Cholesterol ester (CE)	Sterols (ST)	Sterol ester (27:1/22:6)	SE 27:1/22:6	0.318393	0.0476394	2	2
Cer 40:1;2	Ceramide (Cer)	Sphingolipids (SL)	Ceramide (d40:1)	Cer 40:1;O2	0.329842	0.0490896	4	2
Cer 40:2;2	Ceramide (Cer)	Sphingolipids (SL)	Ceramide (d40:2)	Cer 40:2;O2	0.0486562	0.0641229	2	2
Cer 42:1;2	Ceramide (Cer)	Sphingolipids (SL)	Ceramide (d42:1)	Cer 42:1;O2	0.358658	0.0488135	2	2
Cer 42:2;2	Ceramide (Cer)	Sphingolipids (SL)	Ceramide (d42:2)	Cer 42:2;O2	0.358306	0.0474756	6	4
Chol	Cholesterol (Chol)	Sterols (ST)	cholesterol	ST 27:1;O	0.144336	0.0490336	2	0
DAG 16:0;0_18:1;0	Diacylglycerol (DAG)	Glycerolipids (GL)	Diacylglycerol (16:0_18:1)	DG 16:0_18:1	0.208588	0.0516181	1	1
DAG 16:0;0_18:2;0	Diacylglycerol (DAG)	Glycerolipids (GL)	Diacylglycerol (16:0_18:2)	DG 16:0_18:2	0.214069	0.0529256	1	1
DAG 16:1;0_18:1;0	Diacylglycerol (DAG)	Glycerolipids (GL)	Diacylglycerol (16:1_18:1)	DG 16:1_18:1	0.232281	0.0541597	2	1
DAG 18:1;0_18:1;0	Diacylglycerol (DAG)	Glycerolipids (GL)	Diacylglycerol (18:1_18:1)	DG 18:1_18:1	0.287891	0.0482025	5	2
DAG 18:1;0_18:2;0	Diacylglycerol (DAG)	Glycerolipids (GL)	Diacylglycerol (18:1_18:2)	DG 18:1_18:2	0.31468	0.0508467	6	3
DAG 18:1;0_18:3;0	Diacylglycerol (DAG)	Glycerolipids (GL)	Diacylglycerol (18:1_18:3)	DG 18:1_18:3	0.214121	0.0540231	1	1
LPC 16:0;0	Lysophosphatidylcholine (LPC)	Glycerophospholipids (GP)	Phosphatidylcholine (16:0_0:0)	LPC 16:0	0.183255	0.0493036	2	1
LPC 18:0;0	Lysophosphatidylcholine (LPC)	Glycerophospholipids (GP)	Phosphatidylcholine (18:0_0:0)	LPC 18:0	0.192489	0.0480478	0	0
LPC 18:1;0	Lysophosphatidylcholine (LPC)	Glycerophospholipids (GP)	Phosphatidylcholine (18:1_0:0)	LPC 18:1	0.204803	0.0474345	1	1
LPC 18:2;0	Lysophosphatidylcholine (LPC)	Glycerophospholipids (GP)	Phosphatidylcholine (18:2_0:0)	LPC 18:2	0.239017	0.0481857	2	1
LPC 20:4;0	Lysophosphatidylcholine (LPC)	Glycerophospholipids (GP)	Phosphatidylcholine (20:4_0:0)	LPC 20:4	0.413505	0.0559407	2	1
LPE 18:0;0	Lysophosphatidylethanolamine (LPE)	Glycerophospholipids (GP)	Phosphatidylethanolamine (18:0_0:0)	LPE 18:0	0.200621	0.0568672	2	1
LPE 18:1;0	Lysophosphatidylethanolamine (LPE)	Glycerophospholipids (GP)	Phosphatidylethanolamine (18:1_0:0)	LPE 18:1	0.179462	0.0660661	0	0
LPE 18:2;0	Lysophosphatidylethanolamine (LPE)	Glycerophospholipids (GP)	Phosphatidylethanolamine (18:2_0:0)	LPE 18:2	0.228883	0.0502781	2	2
PC 14:0;0_16:0;0	Phosphatidylcholine (PC)	Glycerophospholipids (GP)	Phosphatidylcholine (14:0_16:0)	PC 14:0_16:0	0.0467908	0.0627843	0	0
PC 14:0;0_18:1;0	Phosphatidylcholine (PC)	Glycerophospholipids (GP)	Phosphatidylcholine (14:0_18:1)	PC 14:0_18:1	0.121419	0.0484199	3	1
PC 14:0;0_18:2;0	Phosphatidylcholine (PC)	Glycerophospholipids (GP)	Phosphatidylcholine (14:0_18:2)	PC 14:0_18:2	0.223668	0.0507274	3	3
PC 15:0;0_18:1;0	Phosphatidylcholine (PC)	Glycerophospholipids (GP)	Phosphatidylcholine (15:0_18:1)	PC 15:0_18:1	0.0655584	0.0552367	0	0
PC 15:0;0_18:2;0	Phosphatidylcholine (PC)	Glycerophospholipids (GP)	Phosphatidylcholine (15:0_18:2)	PC 15:0_18:2	0.26762	0.053241	6	3
PC 16:0;0_16:0;0	Phosphatidylcholine (PC)	Glycerophospholipids (GP)	Phosphatidylcholine (16:0_16:0)	PC 16:0_16:0	0.265248	0.0502305	5	3
PC 16:0;0_16:1;0	Phosphatidylcholine (PC)	Glycerophospholipids (GP)	Phosphatidylcholine (16:0_16:1)	PC 16:0_16:1	0.179474	0.0477208	1	1
PC 16:0;0_17:1;0	Phosphatidylcholine (PC)	Glycerophospholipids (GP)	Phosphatidylcholine (16:0_17:1)	PC 16:0_17:1	0.0323951	0.0453213	0	0
PC 16:0;0_18:0;0	Phosphatidylcholine (PC)	Glycerophospholipids (GP)	Phosphatidylcholine (16:0_18:0)	PC 16:0_18:0	0.134951	0.0494069	1	1
PC 16:0;0_18:1;0	Phosphatidylcholine (PC)	Glycerophospholipids (GP)	Phosphatidylcholine (16:0_18:1)	PC 16:0_18:1	0.203409	0.0504368	2	0
PC 16:0;0_18:2;0	Phosphatidylcholine (PC)	Glycerophospholipids (GP)	Phosphatidylcholine (16:0_18:2)	PC 16:0_18:2	0.289539	0.0497731	6	6
PC 16:0;0_18:3;0	Phosphatidylcholine (PC)	Glycerophospholipids (GP)	Phosphatidylcholine (16:0_18:3)	PC 16:0_18:3	0.112148	0.0491364	3	2
PC 16:0;0_20:1;0	Phosphatidylcholine (PC)	Glycerophospholipids (GP)	Phosphatidylcholine (16:0_20:1)	PC 16:0_20:1	0.145031	0.0505593	1	1
PC 16:0;0_20:2;0	Phosphatidylcholine (PC)	Glycerophospholipids (GP)	Phosphatidylcholine (16:0_20:2)	PC 16:0_20:2	0.195912	0.0490861	4	1
PC 16:0;0_20:3;0	Phosphatidylcholine (PC)	Glycerophospholipids (GP)	Phosphatidylcholine (16:0_20:3)	PC 16:0_20:3	0.23494	0.0486943	2	2
PC 16:0;0_20:4;0	Phosphatidylcholine (PC)	Glycerophospholipids (GP)	Phosphatidylcholine (16:0_20:4)	PC 16:0_20:4	0.314374	0.0499411	2	1
PC 16:0;0_20:5;0	Phosphatidylcholine (PC)	Glycerophospholipids (GP)	Phosphatidylcholine (16:0_20:5)	PC 16:0_20:5	0.234212	0.0492499	1	1
PC 16:0;0_22:4;0	Phosphatidylcholine (PC)	Glycerophospholipids (GP)	Phosphatidylcholine (16:0_22:4)	PC 16:0_22:4	0.196965	0.0511987	1	1
PC 16:0;0_22:5;0	Phosphatidylcholine (PC)	Glycerophospholipids (GP)	Phosphatidylcholine (16:0_22:5)	PC 16:0_22:5	0.318651	0.0507323	4	2
PC 16:0;0_22:6;0	Phosphatidylcholine (PC)	Glycerophospholipids (GP)	Phosphatidylcholine (16:0_22:6)	PC 16:0_22:6	0.288921	0.0484829	1	1
PC 16:1;0_18:0;0	Phosphatidylcholine (PC)	Glycerophospholipids (GP)	Phosphatidylcholine (16:1_18:0)	PC 16:1_18:0	0.210439	0.0516193	1	0
PC 16:1;0_18:1;0	Phosphatidylcholine (PC)	Glycerophospholipids (GP)	Phosphatidylcholine (16:1_18:1)	PC 16:1_18:1	0.262091	0.0484155	5	4
PC 16:1;0_18:2;0	Phosphatidylcholine (PC)	Glycerophospholipids (GP)	Phosphatidylcholine (16:1_18:2)	PC 16:1_18:2	0.313264	0.0487199	6	4
PC 16:1;0_20:4;0	Phosphatidylcholine (PC)	Glycerophospholipids (GP)	Phosphatidylcholine (16:1_20:4)	PC 16:1_20:4	0.168679	0.0613765	1	1
PC 17:0;0_18:1;0	Phosphatidylcholine (PC)	Glycerophospholipids (GP)	Phosphatidylcholine (17:0_18:1)	PC 17:0_18:1	0.13811	0.0499692	1	1
PC 17:0;0_18:2;0	Phosphatidylcholine (PC)	Glycerophospholipids (GP)	Phosphatidylcholine (17:0_18:2)	PC 17:0_18:2	0.303471	0.0486259	3	2
PC 17:0;0_20:4;0	Phosphatidylcholine (PC)	Glycerophospholipids (GP)	Phosphatidylcholine (17:0_20:4)	PC 17:0_20:4	0.27151	0.0497317	3	2
PC 18:0;0_18:1;0	Phosphatidylcholine (PC)	Glycerophospholipids (GP)	Phosphatidylcholine (18:0_18:1)	PC 18:0_18:1	0.213296	0.0500472	2	0
PC 18:0;0_18:2;0	Phosphatidylcholine (PC)	Glycerophospholipids (GP)	Phosphatidylcholine (18:0_18:2)	PC 18:0_18:2	0.319381	0.049587	5	3
PC 18:0;0_18:3;0	Phosphatidylcholine (PC)	Glycerophospholipids (GP)	Phosphatidylcholine (18:0_18:3)	PC 18:0_18:3	0.105559	0.0535092	0	0
PC 18:0;0_20:2;0	Phosphatidylcholine (PC)	Glycerophospholipids (GP)	Phosphatidylcholine (18:0_20:2)	PC 18:0_20:2	0.227537	0.0599559	1	1
PC 18:0;0_20:3;0	Phosphatidylcholine (PC)	Glycerophospholipids (GP)	Phosphatidylcholine (18:0_20:3)	PC 18:0_20:3	0.325624	0.0479257	3	3
PC 18:0;0_20:4;0	Phosphatidylcholine (PC)	Glycerophospholipids (GP)	Phosphatidylcholine (18:0_20:4)	PC 18:0_20:4	0.447586	0.0483988	3	1
PC 18:0;0_20:5;0	Phosphatidylcholine (PC)	Glycerophospholipids (GP)	Phosphatidylcholine (18:0_20:5)	PC 18:0_20:5	0.282954	0.0495175	1	1
PC 18:0;0_22:5;0	Phosphatidylcholine (PC)	Glycerophospholipids (GP)	Phosphatidylcholine (18:0_22:5)	PC 18:0_22:5	0.268211	0.0520769	3	2
PC 18:0;0_22:6;0	Phosphatidylcholine (PC)	Glycerophospholipids (GP)	Phosphatidylcholine (18:0_22:6)	PC 18:0_22:6	0.286101	0.0492139	2	1
PC 18:1;0_18:1;0	Phosphatidylcholine (PC)	Glycerophospholipids (GP)	Phosphatidylcholine (18:1_18:1)	PC 18:1_18:1	0.177135	0.0486729	4	2
PC 18:1;0_18:2;0	Phosphatidylcholine (PC)	Glycerophospholipids (GP)	Phosphatidylcholine (18:1_18:2)	PC 18:1_18:2	0.339276	0.0499519	4	4
PC 18:1;0_18:3;0	Phosphatidylcholine (PC)	Glycerophospholipids (GP)	Phosphatidylcholine (18:1_18:3)	PC 18:1_18:3	0.0658502	0.0548955	0	0
PC 18:1;0_20:2;0	Phosphatidylcholine (PC)	Glycerophospholipids (GP)	Phosphatidylcholine (18:1_20:2)	PC 18:1_20:2	0.144751	0.0578713	2	1
PC 18:1;0_20:3;0	Phosphatidylcholine (PC)	Glycerophospholipids (GP)	Phosphatidylcholine (18:1_20:3)	PC 18:1_20:3	0.197227	0.0484206	4	3
PC 18:1;0_20:4;0	Phosphatidylcholine (PC)	Glycerophospholipids (GP)	Phosphatidylcholine (18:1_20:4)	PC 18:1_20:4	0.272816	0.050976	3	2
PC 18:2;0_18:2;0	Phosphatidylcholine (PC)	Glycerophospholipids (GP)	Phosphatidylcholine (18:2_18:2)	PC 18:2_18:2	0.236445	0.050491	2	1
PC 18:2;0_20:1;0	Phosphatidylcholine (PC)	Glycerophospholipids (GP)	Phosphatidylcholine (18:2_20:1)	PC 18:2_20:1	0.37224	0.0648955	1	1
PC 18:2;0_20:3;0	Phosphatidylcholine (PC)	Glycerophospholipids (GP)	Phosphatidylcholine (18:2_20:3)	PC 18:2_20:3	0.157074	0.0520214	2	1
PC 18:2;0_20:4;0	Phosphatidylcholine (PC)	Glycerophospholipids (GP)	Phosphatidylcholine (18:2_20:4)	PC 18:2_20:4	0.123661	0.0509498	3	3
PC O-16:0;0/16:0;0	Phosphatidylcholine-ether (PCO)	Glycerophospholipids (GP)	Phosphatidylcholine (O-16:0_16:0)	PC O-16:0/16:0	0.0981864	0.0539572	0	0
PC O-16:0;0/16:1;0	Phosphatidylcholine-ether (PCO)	Glycerophospholipids (GP)	Phosphatidylcholine (O-16:0_16:1)	PC O-16:0/16:1	0.0792525	0.0610407	1	1
PC O-16:0;0/18:1;0	Phosphatidylcholine-ether (PCO)	Glycerophospholipids (GP)	Phosphatidylcholine (O-16:0_18:1)	PC O-16:0/18:1	0.180262	0.0499298	2	1
PC O-16:0;0/18:2;0	Phosphatidylcholine-ether (PCO)	Glycerophospholipids (GP)	Phosphatidylcholine (O-16:0_18:2)	PC O-16:0/18:2	0.189481	0.0487645	2	2
PC O-16:0;0/20:3;0	Phosphatidylcholine-ether (PCO)	Glycerophospholipids (GP)	Phosphatidylcholine (O-16:0_20:3)	PC O-16:0/20:3	0.179699	0.0507731	3	2
PC O-16:0;0/20:4;0	Phosphatidylcholine-ether (PCO)	Glycerophospholipids (GP)	Phosphatidylcholine (O-16:0_20:4)	PC O-16:0/20:4	0.21363	0.0483582	1	1
PC O-16:0;0/22:5;0	Phosphatidylcholine-ether (PCO)	Glycerophospholipids (GP)	Phosphatidylcholine (O-16:0_22:5)	PC O-16:0/22:5	0.0962653	0.0544745	1	1
PC O-16:1;0/16:0;0	Phosphatidylcholine-ether (PCO)	Glycerophospholipids (GP)	Phosphatidylcholine (O-16:1_16:0)	PC O-16:1/16:0	0.0682158	0.0587126	1	1
PC O-16:1;0/18:0;0	Phosphatidylcholine-ether (PCO)	Glycerophospholipids (GP)	Phosphatidylcholine (O-16:1_18:0)	PC O-16:1/18:0	0.0416595	0.0505638	0	0
PC O-16:1;0/18:1;0	Phosphatidylcholine-ether (PCO)	Glycerophospholipids (GP)	Phosphatidylcholine (O-16:1_18:1)	PC O-16:1/18:1	0.27838	0.0487356	3	2
PC O-16:1;0/18:2;0	Phosphatidylcholine-ether (PCO)	Glycerophospholipids (GP)	Phosphatidylcholine (O-16:1_18:2)	PC O-16:1/18:2	0.268657	0.0493885	2	2
PC O-16:1;0/20:3;0	Phosphatidylcholine-ether (PCO)	Glycerophospholipids (GP)	Phosphatidylcholine (O-16:1_20:3)	PC O-16:1/20:3	0.125551	0.0503864	3	3
PC O-16:1;0/20:4;0	Phosphatidylcholine-ether (PCO)	Glycerophospholipids (GP)	Phosphatidylcholine (O-16:1_20:4)	PC O-16:1/20:4	0.32453	0.0561157	3	2
PC O-16:2;0/18:0;0	Phosphatidylcholine-ether (PCO)	Glycerophospholipids (GP)	Phosphatidylcholine (O-16:2_18:0)	PC O-16:2/18:0	0.0450881	0.0512833	1	1
PC O-17:0;0/15:0;0	Phosphatidylcholine-ether (PCO)	Glycerophospholipids (GP)	Phosphatidylcholine (O-17:0_15:0)	PC O-17:0/15:0	0	0.0572447	0	0
PC O-17:0;0/17:1;0	Phosphatidylcholine-ether (PCO)	Glycerophospholipids (GP)	Phosphatidylcholine (O-17:0_17:1)	PC O-17:0/17:1	0.106132	0.0536941	1	1
PC O-18:0;0/14:0;0	Phosphatidylcholine-ether (PCO)	Glycerophospholipids (GP)	Phosphatidylcholine (O-18:0_14:0)	PC O-18:0/14:0	0	0.0402327	0	0
PC O-18:0;0/16:1;0	Phosphatidylcholine-ether (PCO)	Glycerophospholipids (GP)	Phosphatidylcholine (O-18:0_16:1)	PC O-18:0/16:1	0.0535142	0.0553343	1	1
PC O-18:0;0/20:4;0	Phosphatidylcholine-ether (PCO)	Glycerophospholipids (GP)	Phosphatidylcholine (O-18:0_20:4)	PC O-18:0/20:4	0.0781628	0.0487019	1	1
PC O-18:1;0/16:0;0	Phosphatidylcholine-ether (PCO)	Glycerophospholipids (GP)	Phosphatidylcholine (O-18:1_16:0)	PC O-18:1/16:0	0.201969	0.0508042	2	2
PC O-18:1;0/18:2;0	Phosphatidylcholine-ether (PCO)	Glycerophospholipids (GP)	Phosphatidylcholine (O-18:1_18:2)	PC O-18:1/18:2	0.174695	0.0515475	1	1
PC O-18:1;0/20:3;0	Phosphatidylcholine-ether (PCO)	Glycerophospholipids (GP)	Phosphatidylcholine (O-18:1_20:3)	PC O-18:1/20:3	0.189229	0.0490229	2	1
PC O-18:1;0/20:4;0	Phosphatidylcholine-ether (PCO)	Glycerophospholipids (GP)	Phosphatidylcholine (O-18:1_20:4)	PC O-18:1/20:4	0.116693	0.048064	3	2
PC O-18:2;0/16:0;0	Phosphatidylcholine-ether (PCO)	Glycerophospholipids (GP)	Phosphatidylcholine (O-18:2_16:0)	PC O-18:2/16:0	0.0813191	0.0491776	2	1
PC O-18:2;0/18:1;0	Phosphatidylcholine-ether (PCO)	Glycerophospholipids (GP)	Phosphatidylcholine (O-18:2_18:1)	PC O-18:2/18:1	0.118499	0.0525856	1	1
PC O-18:2;0/18:2;0	Phosphatidylcholine-ether (PCO)	Glycerophospholipids (GP)	Phosphatidylcholine (O-18:2_18:2)	PC O-18:2/18:2	0.25996	0.0484899	2	2
PC O-18:2;0/20:4;0	Phosphatidylcholine-ether (PCO)	Glycerophospholipids (GP)	Phosphatidylcholine (O-18:2_20:4)	PC O-18:2/20:4	0	0.0584035	2	1
PE 16:0;0_18:2;0	Phosphatidylethanolamine (PE)	Glycerophospholipids (GP)	Phosphatidylethanolamine (16:0_18:2)	PE 16:0_18:2	0.254249	0.0654403	4	2
PE 16:0;0_20:4;0	Phosphatidylethanolamine (PE)	Glycerophospholipids (GP)	Phosphatidylethanolamine (16:0_20:4)	PE 16:0_20:4	0.196074	0.0514165	1	1
PE 18:0;0_18:2;0	Phosphatidylethanolamine (PE)	Glycerophospholipids (GP)	Phosphatidylethanolamine (18:0_18:2)	PE 18:0_18:2	0.375154	0.0483656	5	4
PE 18:0;0_20:4;0	Phosphatidylethanolamine (PE)	Glycerophospholipids (GP)	Phosphatidylethanolamine (18:0_20:4)	PE 18:0_20:4	0.311976	0.0478935	3	2
PE 18:1;0_18:1;0	Phosphatidylethanolamine (PE)	Glycerophospholipids (GP)	Phosphatidylethanolamine (18:1_18:1)	PE 18:1_18:1	0.107745	0.0480465	3	2
PE O-16:1;0/18:2;0	Phosphatidylethanolamine-ether (PEO)	Glycerophospholipids (GP)	Phosphatidylethanolamine (O-16:1_18:2)	PE O-16:1/18:2	0.0801753	0.0637917	1	1
PE O-16:1;0/20:4;0	Phosphatidylethanolamine-ether (PEO)	Glycerophospholipids (GP)	Phosphatidylethanolamine (O-16:1_20:4)	PE O-16:1/20:4	0.121448	0.047733	2	2
PE O-16:1;0/22:5;0	Phosphatidylethanolamine-ether (PEO)	Glycerophospholipids (GP)	Phosphatidylethanolamine (O-16:1_22:5)	PE O-16:1/22:5	0.0776555	0.0586218	0	0
PE O-18:1;0/18:2;0	Phosphatidylethanolamine-ether (PEO)	Glycerophospholipids (GP)	Phosphatidylethanolamine (O-18:1_18:2)	PE O-18:1/18:2	0.143058	0.0526668	1	1
PE O-18:1;0/20:4;0	Phosphatidylethanolamine-ether (PEO)	Glycerophospholipids (GP)	Phosphatidylethanolamine (O-18:1_20:4)	PE O-18:1/20:4	0.14348	0.0472252	2	1
PE O-18:2;0/18:1;0	Phosphatidylethanolamine-ether (PEO)	Glycerophospholipids (GP)	Phosphatidylethanolamine (O-18:2_18:1)	PE O-18:2/18:1	0.112728	0.0511354	0	0
PE O-18:2;0/18:2;0	Phosphatidylethanolamine-ether (PEO)	Glycerophospholipids (GP)	Phosphatidylethanolamine (O-18:2_18:2)	PE O-18:2/18:2	0.144346	0.0543472	1	1
PE O-18:2;0/20:4;0	Phosphatidylethanolamine-ether (PEO)	Glycerophospholipids (GP)	Phosphatidylethanolamine (O-18:2_20:4)	PE O-18:2/20:4	0.130022	0.0484184	2	1
PI 16:0;0_18:1;0	Phosphatidylinositol (PI)	Glycerophospholipids (GP)	Phosphatidylinositol (16:0_18:1)	PI 16:0_18:1	0.0193044	0.0475934	2	1
PI 16:0;0_18:2;0	Phosphatidylinositol (PI)	Glycerophospholipids (GP)	Phosphatidylinositol (16:0_18:2)	PI 16:0_18:2	0.177812	0.0479769	3	2
PI 16:0;0_20:4;0	Phosphatidylinositol (PI)	Glycerophospholipids (GP)	Phosphatidylinositol (16:0_20:4)	PI 16:0_20:4	0.252648	0.0633978	3	1
PI 18:0;0_18:1;0	Phosphatidylinositol (PI)	Glycerophospholipids (GP)	Phosphatidylinositol (18:0_18:1)	PI 18:0_18:1	0.187564	0.0491546	6	6
PI 18:0;0_18:2;0	Phosphatidylinositol (PI)	Glycerophospholipids (GP)	Phosphatidylinositol (18:0_18:2)	PI 18:0_18:2	0.303239	0.0482653	6	6
PI 18:0;0_20:3;0	Phosphatidylinositol (PI)	Glycerophospholipids (GP)	Phosphatidylinositol (18:0_20:3)	PI 18:0_20:3	0.353466	0.0516187	5	5
PI 18:0;0_20:4;0	Phosphatidylinositol (PI)	Glycerophospholipids (GP)	Phosphatidylinositol (18:0_20:4)	PI 18:0_20:4	0.400862	0.0487465	7	5
PI 18:1;0_18:1;0	Phosphatidylinositol (PI)	Glycerophospholipids (GP)	Phosphatidylinositol (18:1_18:1)	PI 18:1_18:1	0.214573	0.0489783	5	5
PI 18:1;0_18:2;0	Phosphatidylinositol (PI)	Glycerophospholipids (GP)	Phosphatidylinositol (18:1_18:2)	PI 18:1_18:2	0.185066	0.0544161	3	3
PI 18:1;0_20:4;0	Phosphatidylinositol (PI)	Glycerophospholipids (GP)	Phosphatidylinositol (18:1_20:4)	PI 18:1_20:4	0.159236	0.0596569	1	0
SM 32:1;2	Sphingomyelin (SM)	Sphingolipids (SL)	Sphingomyelin (d32:1)	SM 32:1;O2	0.323947	0.0494844	4	2
SM 34:0;2	Sphingomyelin (SM)	Sphingolipids (SL)	Sphingomyelin (d34:0)	SM 34:0;O2	0.182331	0.0569138	2	2
SM 34:1;2	Sphingomyelin (SM)	Sphingolipids (SL)	Sphingomyelin (d34:1)	SM 34:1;O2	0.360097	0.0490644	5	5
SM 34:2;2	Sphingomyelin (SM)	Sphingolipids (SL)	Sphingomyelin (d34:2)	SM 34:2;O2	0.369757	0.0479849	6	3
SM 36:1;2	Sphingomyelin (SM)	Sphingolipids (SL)	Sphingomyelin (d36:1)	SM 36:1;O2	0.303793	0.0483824	5	4
SM 36:2;2	Sphingomyelin (SM)	Sphingolipids (SL)	Sphingomyelin (d36:2)	SM 36:2;O2	0.296509	0.0485212	4	3
SM 38:1;2	Sphingomyelin (SM)	Sphingolipids (SL)	Sphingomyelin (d38:1)	SM 38:1;O2	0.383128	0.0477585	6	6
SM 38:2;2	Sphingomyelin (SM)	Sphingolipids (SL)	Sphingomyelin (d38:2)	SM 38:2;O2	0.318	0.0480034	5	4
SM 40:1;2	Sphingomyelin (SM)	Sphingolipids (SL)	Sphingomyelin (d40:1)	SM 40:1;O2	0.398352	0.0475569	3	3
SM 40:2;2	Sphingomyelin (SM)	Sphingolipids (SL)	Sphingomyelin (d40:2)	SM 40:2;O2	0.352941	0.0484811	6	4
SM 42:2;2	Sphingomyelin (SM)	Sphingolipids (SL)	Sphingomyelin (d42:2)	SM 42:2;O2	0.349376	0.0492927	6	4
TAG 46:1;0	Triacylglycerol (TAG)	Glycerolipids (GL)	Triacylglycerol (46:1)	TG 46:1	0.240952	0.0538631	0	0
TAG 46:2;0	Triacylglycerol (TAG)	Glycerolipids (GL)	Triacylglycerol (46:2)	TG 46:2	0.207942	0.0590779	1	0
TAG 48:0;0	Triacylglycerol (TAG)	Glycerolipids (GL)	Triacylglycerol (48:0)	TG 48:0	0.311264	0.0583735	0	0
TAG 48:1;0	Triacylglycerol (TAG)	Glycerolipids (GL)	Triacylglycerol (48:1)	TG 48:1	0.261293	0.0466772	2	1
TAG 48:2;0	Triacylglycerol (TAG)	Glycerolipids (GL)	Triacylglycerol (48:2)	TG 48:2	0.253464	0.0465817	2	1
TAG 48:3;0	Triacylglycerol (TAG)	Glycerolipids (GL)	Triacylglycerol (48:3)	TG 48:3	0.264526	0.0503432	2	2
TAG 49:1;0	Triacylglycerol (TAG)	Glycerolipids (GL)	Triacylglycerol (49:1)	TG 49:1	0.196506	0.0594725	0	0
TAG 49:2;0	Triacylglycerol (TAG)	Glycerolipids (GL)	Triacylglycerol (49:2)	TG 49:2	0.210727	0.0571171	3	2
TAG 50:1;0	Triacylglycerol (TAG)	Glycerolipids (GL)	Triacylglycerol (50:1)	TG 50:1	0.261731	0.0466208	3	2
TAG 50:2;0	Triacylglycerol (TAG)	Glycerolipids (GL)	Triacylglycerol (50:2)	TG 50:2	0.285829	0.0472171	2	2
TAG 50:3;0	Triacylglycerol (TAG)	Glycerolipids (GL)	Triacylglycerol (50:3)	TG 50:3	0.288493	0.0471703	3	3
TAG 50:4;0	Triacylglycerol (TAG)	Glycerolipids (GL)	Triacylglycerol (50:4)	TG 50:4	0.281923	0.0476979	3	3
TAG 50:5;0	Triacylglycerol (TAG)	Glycerolipids (GL)	Triacylglycerol (50:5)	TG 50:5	0.286224	0.0638721	3	2
TAG 51:1;0	Triacylglycerol (TAG)	Glycerolipids (GL)	Triacylglycerol (51:1)	TG 51:1	0.296123	0.0616258	0	0
TAG 51:2;0	Triacylglycerol (TAG)	Glycerolipids (GL)	Triacylglycerol (51:2)	TG 51:2	0.309092	0.0476171	2	2
TAG 51:3;0	Triacylglycerol (TAG)	Glycerolipids (GL)	Triacylglycerol (51:3)	TG 51:3	0.325844	0.0487946	6	3
TAG 51:4;0	Triacylglycerol (TAG)	Glycerolipids (GL)	Triacylglycerol (51:4)	TG 51:4	0.278538	0.0664415	2	2
TAG 52:2;0	Triacylglycerol (TAG)	Glycerolipids (GL)	Triacylglycerol (52:2)	TG 52:2	0.284705	0.0479521	4	2
TAG 52:3;0	Triacylglycerol (TAG)	Glycerolipids (GL)	Triacylglycerol (52:3)	TG 52:3	0.296567	0.0474834	6	4
TAG 52:4;0	Triacylglycerol (TAG)	Glycerolipids (GL)	Triacylglycerol (52:4)	TG 52:4	0.277439	0.0473018	7	3
TAG 52:5;0	Triacylglycerol (TAG)	Glycerolipids (GL)	Triacylglycerol (52:5)	TG 52:5	0.290313	0.0476471	4	3
TAG 52:6;0	Triacylglycerol (TAG)	Glycerolipids (GL)	Triacylglycerol (52:6)	TG 52:6	0.219658	0.0537662	4	4
TAG 53:2;0	Triacylglycerol (TAG)	Glycerolipids (GL)	Triacylglycerol (53:2)	TG 53:2	0.303195	0.048582	3	2
TAG 53:3;0	Triacylglycerol (TAG)	Glycerolipids (GL)	Triacylglycerol (53:3)	TG 53:3	0.346649	0.0485517	6	2
TAG 53:4;0	Triacylglycerol (TAG)	Glycerolipids (GL)	Triacylglycerol (53:4)	TG 53:4	0.297499	0.0535536	3	2
TAG 54:3;0	Triacylglycerol (TAG)	Glycerolipids (GL)	Triacylglycerol (54:3)	TG 54:3	0.281751	0.0474853	4	3
TAG 54:4;0	Triacylglycerol (TAG)	Glycerolipids (GL)	Triacylglycerol (54:4)	TG 54:4	0.278764	0.0473211	7	3
TAG 54:5;0	Triacylglycerol (TAG)	Glycerolipids (GL)	Triacylglycerol (54:5)	TG 54:5	0.272699	0.046732	4	3
TAG 54:6;0	Triacylglycerol (TAG)	Glycerolipids (GL)	Triacylglycerol (54:6)	TG 54:6	0.254979	0.0460618	3	2
TAG 54:7;0	Triacylglycerol (TAG)	Glycerolipids (GL)	Triacylglycerol (54:7)	TG 54:7	0.248105	0.0488076	4	2
TAG 56:3;0	Triacylglycerol (TAG)	Glycerolipids (GL)	Triacylglycerol (56:3)	TG 56:3	0.242849	0.0540602	4	3
TAG 56:4;0	Triacylglycerol (TAG)	Glycerolipids (GL)	Triacylglycerol (56:4)	TG 56:4	0.330123	0.0565941	3	3
TAG 56:5;0	Triacylglycerol (TAG)	Glycerolipids (GL)	Triacylglycerol (56:5)	TG 56:5	0.264895	0.0615419	4	4
TAG 56:6;0	Triacylglycerol (TAG)	Glycerolipids (GL)	Triacylglycerol (56:6)	TG 56:6	0.311487	0.0479082	7	7
TAG 56:7;0	Triacylglycerol (TAG)	Glycerolipids (GL)	Triacylglycerol (56:7)	TG 56:7	0.224325	0.047429	5	4
TAG 56:8;0	Triacylglycerol (TAG)	Glycerolipids (GL)	Triacylglycerol (56:8)	TG 56:8	0.169095	0.0495414	5	3
TAG 58:7;0	Triacylglycerol (TAG)	Glycerolipids (GL)	Triacylglycerol (58:7)	TG 58:7	0.308678	0.06346	6	3
TAG 58:8;0	Triacylglycerol (TAG)	Glycerolipids (GL)	Triacylglycerol (58:8)	TG 58:8	0.149176	0.0523415	2	1

## Sheet: mv clusters
cluster1	cluster2	cluster3	cluster4	cluster5	cluster6	cluster7	cluster8	cluster9	cluster10	cluster11
TAG 46:1;0	PI 18:0;0_20:3;0	PC 16:1;0_18:1;0	LPE 18:1;0	PI 18:1;0_18:1;0	PC 18:0;0_22:6;0	CE 16:0;0	CE 18:2;0	CE 20:2;0	PE O-18:2;0/18:1;0	PE O-16:1;0/22:5;0
TAG 51:4;0	PC 16:1;0_18:2;0	PC 16:0;0_20:2;0	LPE 18:2;0	PC 18:1;0_18:1;0	CE 20:5;0	CE 20:4;0	SM 34:2;2	PC 18:2;0_20:1;0	PE O-18:1;0/18:2;0	PC O-16:0;0/22:5;0
TAG 54:3;0	PC 18:1;0_20:2;0	PC 15:0;0_18:1;0	LPC 18:1;0	PC 17:0;0_18:2;0	CE 22:6;0	PC 17:0;0_20:4;0	SM 36:1;2	PI 18:1;0_18:2;0	PE O-16:1;0/18:2;0	SM 34:0;2
TAG 54:6;0	PC 18:2;0_20:3;0	PC 18:0;0_18:1;0	LPC 16:0;0	PC 16:0;0_18:0;0		PC 16:0;0_20:4;0	SM 38:1;2		PE O-18:2;0/18:2;0	PC O-18:1;0/20:3;0
TAG 56:7;0	PC 14:0;0_18:2;0	PC 16:0;0_22:4;0	LPE 18:0;0	PC 15:0;0_18:2;0		PC 16:1;0_20:4;0	SM 38:2;2		PC O-18:2;0/18:1;0	PC O-16:0;0/20:3;0
DAG 16:0;0_18:1;0	PC 14:0;0_16:0;0	PC 16:1;0_18:0;0		PC 18:0;0_18:2;0			SM 42:2;2		PC O-18:2;0/16:0;0	PC O-16:1;0/20:3;0
DAG 18:1;0_18:3;0	PC 14:0;0_18:1;0	PI 16:0;0_20:4;0					Cer 42:2;2		PC O-18:2;0/18:2;0	PC O-18:2;0/20:4;0
	PC 16:0;0_18:3;0	PI 18:0;0_20:4;0					Cer 40:2;2		PC O-16:0;0/18:2;0	PC O-18:0;0/20:4;0
	PC 18:1;0_18:3;0	PC 16:0;0_22:5;0					CE 18:0;0		PC O-16:1;0/18:2;0	PC O-18:1;0/20:4;0
	PI 18:1;0_20:4;0	PC 18:0;0_22:5;0					CE 15:0;0		PC O-16:0;0/18:1;0	PE O-16:1;0/20:4;0
	PC 16:0;0_20:1;0	CE 20:3;0					CE 17:0;0		PC O-16:1;0/18:1;0	PC O-16:0;0/20:4;0
	PC 18:0;0_20:2;0	CE 18:3;0					Chol		PC O-16:0;0/16:0;0	PC O-16:1;0/20:4;0
	PI 16:0;0_18:1;0	CE 14:0;0					SM 32:1;2		PC O-16:1;0/16:0;0
	PI 18:0;0_18:1;0	CE 17:1;0							PC O-16:1;0/18:0;0
	PI 16:0;0_18:2;0	PC O-16:0;0/16:1;0							PC O-16:2;0/18:0;0
	PI 18:0;0_18:2;0	PC O-17:0;0/15:0;0
	PE 18:1;0_18:1;0	PC 17:0;0_18:1;0
	PE 16:0;0_18:2;0	PC O-17:0;0/17:1;0
	PE 16:0;0_20:4;0	PC 16:0;0_16:0;0
		PC 18:2;0_20:4;0

## Sheet: mv clusters before VIF
cluster1	cluster2	cluster3	cluster4	cluster5	cluster6	cluster7	cluster8	cluster9	cluster10	cluster11
TAG 46:1;0	PI 18:0;0_20:3;0	PC 16:1;0_18:1;0	LPE 18:1;0	PI 18:1;0_18:1;0	PC 18:0;0_22:6;0	CE 16:0;0	CE 18:2;0	CE 20:2;0	PE O-18:2;0/18:1;0	PE O-16:1;0/22:5;0
TAG 50:3;0	PC 16:1;0_18:2;0	PC 16:0;0_20:2;0	LPE 18:2;0	PC 18:1;0_18:1;0	CE 20:5;0	CE 20:4;0	SM 34:1;2	PC 18:2;0_20:1;0	PE O-18:1;0/18:2;0	PC O-16:0;0/22:5;0
TAG 51:4;0	PC 18:1;0_20:2;0	PC 15:0;0_18:1;0	LPC 18:1;0	PC 18:1;0_18:2;0	CE 22:6;0	PC 17:0;0_20:4;0	SM 34:2;2	PI 18:1;0_18:2;0	PE O-16:1;0/18:2;0	SM 34:0;2
TAG 54:3;0	PC 18:2;0_20:3;0	PC 18:0;0_18:1;0	LPC 16:0;0	PC 17:0;0_18:2;0		PC 16:0;0_20:4;0	SM 36:1;2		PE O-18:2;0/18:2;0	PC O-18:1;0/20:3;0
TAG 54:6;0	PC 14:0;0_18:2;0	PC 16:0;0_22:4;0	LPE 18:0;0	PC 16:0;0_18:0;0		PC 16:1;0_20:4;0	SM 38:1;2		PC O-18:2;0/18:1;0	PC O-16:0;0/20:3;0
TAG 56:7;0	PC 14:0;0_16:0;0	CE 16:1;0		PC 15:0;0_18:2;0			SM 38:2;2		PC O-18:2;0/16:0;0	PC O-16:1;0/20:3;0
DAG 16:0;0_18:1;0	PC 14:0;0_18:1;0	PC 16:0;0_20:3;0		PC 18:0;0_18:2;0			SM 42:2;2		PC O-18:2;0/18:2;0	PC O-18:2;0/20:4;0
DAG 18:1;0_18:3;0	PC 16:0;0_18:3;0	PC 16:1;0_18:0;0					Cer 42:2;2		PC O-16:0;0/18:2;0	PC O-18:0;0/20:4;0
	PC 18:1;0_18:3;0	PI 16:0;0_20:4;0					Cer 40:1;2		PC O-16:1;0/18:2;0	PC O-18:1;0/20:4;0
	PI 18:1;0_20:4;0	PI 18:0;0_20:4;0					Cer 40:2;2		PC O-16:0;0/18:1;0	PE O-16:1;0/20:4;0
	PC 16:0;0_20:1;0	PC 16:0;0_22:5;0					CE 18:0;0		PC O-16:1;0/18:1;0	PC O-16:0;0/20:4;0
	PC 18:0;0_20:2;0	PC 18:0;0_22:5;0					CE 15:0;0		PC O-16:0;0/16:0;0	PC O-16:1;0/20:4;0
	PI 16:0;0_18:1;0	CE 20:3;0					CE 17:0;0		PC O-16:1;0/16:0;0
	PI 18:0;0_18:1;0	CE 18:3;0					Chol		PC O-16:1;0/18:0;0
	PI 16:0;0_18:2;0	CE 14:0;0					SM 32:1;2		PC O-16:2;0/18:0;0
	PI 18:0;0_18:2;0	CE 17:1;0
	PE 18:1;0_18:1;0	PC O-16:0;0/16:1;0
	PE 16:0;0_18:2;0	PC O-17:0;0/15:0;0
	PE 16:0;0_20:4;0	PC 17:0;0_18:1;0
		PC O-17:0;0/17:1;0
		PC 16:0;0_16:0;0
		PC 18:2;0_20:4;0

## Sheet: correlation standard lipids
	TC	HDL	LDL	TG	CE 14:0;0	CE 15:0;0	CE 16:0;0	CE 16:1;0	CE 17:0;0	CE 17:1;0	CE 18:0;0	CE 18:1;0	CE 18:2;0	CE 18:3;0	CE 20:2;0	CE 20:3;0	CE 20:4;0	CE 20:5;0	CE 22:6;0	Cer 40:1;2	Cer 40:2;2	Cer 42:1;2	Cer 42:2;2	Chol	DAG 16:0;0_18:1;0	DAG 16:0;0_18:2;0	DAG 16:1;0_18:1;0	DAG 18:1;0_18:1;0	DAG 18:1;0_18:2;0	DAG 18:1;0_18:3;0	LPC 16:0;0	LPC 18:0;0	LPC 18:1;0	LPC 18:2;0	LPC 20:4;0	LPE 18:0;0	LPE 18:1;0	LPE 18:2;0	PC 14:0;0_16:0;0	PC 14:0;0_18:1;0	PC 14:0;0_18:2;0	PC 15:0;0_18:1;0	PC 15:0;0_18:2;0	PC 16:0;0_16:0;0	PC 16:0;0_16:1;0	PC 16:0;0_17:1;0	PC 16:0;0_18:0;0	PC 16:0;0_18:1;0	PC 16:0;0_18:2;0
TC	1	0.199186	0.896875	0.326676	0.53026	0.355281	0.757819	0.427731	0.487217	0.549616	0.515011	0.705121	0.700904	0.551907	0.363279	0.533507	0.536694	0.390166	0.428931	0.500402	0.380695	0.577474	0.53367	0.570774	0.202679	0.195577	0.215328	0.236981	0.239758	0.205229	0.198532	0.271807	0.0863645	0.0312504	0.0926057	0.26321	0.0653194	0.0991256	0.199996	0.23818	0.225222	0.355564	0.383419	0.444173	0.211126	0.274943	0.413953	0.390639	0.44949
HDL	0.199186	1	-0.143418	-0.489733	0.0351176	0.105014	0.11006	-0.00444184	0.126754	0.083659	-0.112152	0.111997	0.217474	0.0369078	0.232548	-0.163648	0.0663799	0.157471	0.135823	-0.143973	-0.0953844	-0.0851572	-0.0986918	0.0761147	-0.41171	-0.395938	-0.352593	-0.431974	-0.423021	-0.265572	0.0869146	0.139829	0.354838	0.376323	0.208778	0.0977145	0.103976	0.117654	0.106595	0.0727126	0.0471651	0.115177	0.259133	0.321049	0.00333192	0.06558	0.195558	0.142528	0.30215
LDL	0.896875	-0.143418	1	0.306225	0.452204	0.30949	0.687686	0.332466	0.447783	0.466572	0.539526	0.619369	0.639462	0.464567	0.292848	0.547319	0.509526	0.339712	0.410649	0.473908	0.33034	0.552673	0.494436	0.500103	0.173504	0.174814	0.150678	0.217025	0.235701	0.181488	0.137107	0.224019	-0.0378325	-0.065379	0.0185725	0.161338	-0.0227948	0.0103078	0.0868001	0.113723	0.141281	0.192937	0.205029	0.260668	0.0718567	0.146283	0.254056	0.197292	0.235244
TG	0.326676	-0.489733	0.306225	1	0.333149	0.0797061	0.259434	0.406861	0.0702758	0.280193	0.254488	0.291969	0.0791602	0.382367	-0.0492622	0.405998	0.165406	0.0284658	0.00486814	0.471361	0.39062	0.40905	0.44737	0.248261	0.769567	0.706735	0.771077	0.827068	0.760534	0.5339	0.117758	0.0190628	-0.186841	-0.321024	-0.0851801	0.200552	0.0665463	0.0782699	0.160205	0.299517	0.235938	0.370596	0.178758	0.0960767	0.423997	0.334582	0.247407	0.416473	0.225628
CE 14:0;0	0.53026	0.0351176	0.452204	0.333149	1	0.578562	0.648205	0.686351	0.544914	0.791536	0.423338	0.602821	0.364892	0.70404	0.162902	0.562544	0.344512	0.387554	0.231799	0.491704	0.376947	0.489867	0.380369	0.437459	0.356541	0.245319	0.38798	0.251298	0.139367	0.23594	0.290181	0.181847	0.103903	-0.039285	0.100163	0.285888	0.0986736	0.1571	0.567641	0.613716	0.415845	0.628465	0.364048	0.521099	0.542824	0.466057	0.402443	0.575372	0.3517
CE 15:0;0	0.355281	0.105014	0.30949	0.0797061	0.578562	1	0.313584	0.23988	0.783041	0.566119	0.513636	0.236047	0.21365	0.2292	0.146124	0.195252	0.166058	0.201373	0.153584	0.397753	0.284353	0.344245	0.236473	0.502093	0.325838	0.296619	0.300574	0.218886	0.18089	0.240109	0.171727	0.179406	0.09223	0.0473434	0.0988104	0.18524	0.0342536	0.0727848	0.300217	0.304926	0.20124	0.330301	0.271705	0.301769	0.152594	0.185347	0.217647	0.224941	0.205166
CE 16:0;0	0.757819	0.11006	0.687686	0.259434	0.648205	0.313584	1	0.571013	0.490086	0.660858	0.509534	0.859733	0.736391	0.63929	0.327383	0.649563	0.760856	0.56315	0.601719	0.415949	0.342954	0.500465	0.527228	0.530723	0.194873	0.147481	0.214352	0.213927	0.175141	0.174918	0.32042	0.271369	0.120001	0.00102131	0.258606	0.28885	0.0506599	0.0245779	0.269535	0.280227	0.193135	0.430179	0.339298	0.617505	0.308815	0.341538	0.407447	0.485604	0.415903
CE 16:1;0	0.427731	-0.00444184	0.332466	0.406861	0.686351	0.23988	0.571013	1	0.231	0.763488	0.20978	0.677696	0.149616	0.663434	0.00562919	0.628659	0.387503	0.230975	0.0852889	0.359815	0.268499	0.399313	0.366741	0.347574	0.416208	0.204974	0.549554	0.336668	0.119425	0.206249	0.238208	-0.00017787	0.0690882	-0.202272	0.131171	0.208614	0.113761	0.104372	0.380142	0.520799	0.253644	0.661507	0.235849	0.466421	0.815887	0.569338	0.354772	0.762862	0.302447
CE 17:0;0	0.487217	0.126754	0.447783	0.0702758	0.544914	0.783041	0.490086	0.231	1	0.649588	0.694638	0.426487	0.403306	0.266806	0.285957	0.274443	0.305995	0.245858	0.259682	0.4267	0.345015	0.410247	0.357513	0.52098	0.203893	0.187088	0.191532	0.176405	0.149733	0.180365	0.232939	0.297112	0.179759	0.133481	0.186434	0.245583	0.0600243	0.0950865	0.225175	0.229106	0.135203	0.334584	0.299991	0.330057	0.0899638	0.192343	0.272506	0.22767	0.246688
CE 17:1;0	0.549616	0.083659	0.466572	0.280193	0.791536	0.566119	0.660858	0.763488	0.649588	1	0.498201	0.727894	0.356983	0.625923	0.153512	0.599022	0.414664	0.303427	0.202899	0.474956	0.375065	0.481098	0.436889	0.466096	0.336004	0.173998	0.393529	0.268008	0.100675	0.186853	0.273356	0.171927	0.156917	-0.0513674	0.162738	0.262424	0.115507	0.137107	0.397045	0.474515	0.250804	0.664564	0.313246	0.471202	0.562087	0.498908	0.384147	0.635602	0.319619
CE 18:0;0	0.515011	-0.112152	0.539526	0.254488	0.423338	0.513636	0.509534	0.20978	0.694638	0.498201	1	0.456824	0.416031	0.272423	0.217349	0.39639	0.386688	0.165571	0.212936	0.511437	0.351925	0.490391	0.423067	0.47889	0.3415	0.319816	0.272015	0.321912	0.286279	0.235567	0.18951	0.350283	0.0431991	0.0183363	0.15754	0.223635	0.0217754	0.0491717	0.115141	0.13713	0.0894344	0.225645	0.183519	0.201671	0.0667797	0.140142	0.313272	0.189827	0.193687
CE 18:1;0	0.705121	0.111997	0.619369	0.291969	0.602821	0.236047	0.859733	0.677696	0.426487	0.727894	0.456824	1	0.617343	0.684609	0.268511	0.657571	0.59954	0.383413	0.389587	0.47274	0.372731	0.567902	0.550612	0.499147	0.229502	0.100139	0.284879	0.286879	0.159225	0.166174	0.343993	0.276177	0.26673	0.0226678	0.216441	0.32978	0.186774	0.157944	0.262528	0.374236	0.1975	0.59746	0.320445	0.517354	0.434752	0.461914	0.463565	0.685743	0.417121
CE 18:2;0	0.700904	0.217474	0.639462	0.0791602	0.364892	0.21365	0.736391	0.149616	0.403306	0.356983	0.416031	0.617343	1	0.469749	0.511334	0.445062	0.46554	0.314914	0.474568	0.42172	0.337893	0.510665	0.490535	0.466294	-0.0165221	0.0645962	-0.0479291	0.0749626	0.187886	0.0878864	0.248653	0.385106	0.141961	0.254974	0.0536797	0.250078	0.0440635	0.202907	0.105593	0.115481	0.254542	0.166423	0.534926	0.374489	-0.0431867	0.111527	0.478974	0.172167	0.605923
CE 18:3;0	0.551907	0.0369078	0.464567	0.382367	0.70404	0.2292	0.63929	0.663434	0.266806	0.625923	0.272423	0.684609	0.469749	1	0.204149	0.657467	0.43902	0.393662	0.19087	0.480834	0.37583	0.512709	0.468008	0.395249	0.295952	0.211849	0.341265	0.278888	0.211354	0.293334	0.303117	0.242911	0.143451	-0.0120642	0.150883	0.291772	0.138132	0.201242	0.372384	0.500319	0.37094	0.550614	0.317667	0.432531	0.514536	0.447696	0.463105	0.600886	0.389426
CE 20:2;0	0.363279	0.232548	0.292848	-0.0492622	0.162902	0.146124	0.327383	0.00562919	0.285957	0.153512	0.217349	0.268511	0.511334	0.204149	1	0.122088	0.131832	0.138958	0.217754	0.208276	0.170942	0.281379	0.246783	0.27536	-0.0819422	0.0091105	-0.0890338	-0.025322	0.0932243	0.0517363	0.177887	0.293458	0.210912	0.275678	0.0344833	0.21864	0.101933	0.192947	0.0550576	0.0477546	0.136091	0.048799	0.295382	0.258025	-0.0740036	0.040742	0.27516	0.0881873	0.35723
CE 20:3;0	0.533507	-0.163648	0.547319	0.405998	0.562544	0.195252	0.649563	0.628659	0.274443	0.599022	0.39639	0.657571	0.445062	0.657467	0.122088	1	0.597996	0.214916	0.201871	0.467842	0.346145	0.497671	0.444134	0.367903	0.334431	0.231089	0.366849	0.351704	0.267079	0.236918	0.144769	0.100566	-0.107265	-0.242132	0.113223	0.135742	-0.00263042	-0.0109336	0.194111	0.314476	0.246602	0.373141	0.178098	0.267921	0.396417	0.314758	0.315019	0.411892	0.216449
CE 20:4;0	0.536694	0.0663799	0.509526	0.165406	0.344512	0.166058	0.760856	0.387503	0.305995	0.414664	0.386688	0.59954	0.46554	0.43902	0.131832	0.597996	1	0.481175	0.506904	0.239601	0.202398	0.29528	0.348704	0.364226	0.10315	0.0656534	0.1287	0.152474	0.125541	0.122498	0.167482	0.164542	-0.0112473	-0.130306	0.495523	0.134961	-0.0447308	-0.228008	0.0853058	0.0843248	0.0257671	0.189633	0.0257474	0.365819	0.143336	0.165323	0.170701	0.243863	0.081059
CE 20:5;0	0.390166	0.157471	0.339712	0.0284658	0.387554	0.201373	0.56315	0.230975	0.245858	0.303427	0.165571	0.383413	0.314914	0.393662	0.138958	0.214916	0.481175	1	0.750046	0.0844776	0.101228	0.129385	0.187331	0.257258	-0.030228	-0.00629826	-0.00114919	-0.0477152	-0.0228051	0.054476	0.121739	0.133735	-0.0101476	-0.0729482	0.149157	0.0931367	-0.116467	-0.263002	0.170639	0.10065	0.0699796	0.131116	-0.0104683	0.370265	0.0658336	0.107994	0.0828738	0.125688	-0.00307324
CE 22:6;0	0.428931	0.135823	0.410649	0.00486814	0.231799	0.153584	0.601719	0.0852889	0.259682	0.202899	0.212936	0.389587	0.474568	0.19087	0.217754	0.201871	0.506904	0.750046	1	0.0338487	0.0640041	0.0957808	0.195557	0.271438	-0.0795514	-0.00301785	-0.0717086	-0.0340053	0.0529222	0.0228465	0.122741	0.177566	-0.0319829	-0.0380333	0.0888269	0.0763522	-0.16901	-0.278315	0.0604539	-0.0410594	0.00865488	0.0239707	0.0446261	0.321554	-0.093297	0.0132444	0.0685564	0.0218022	0.0460314
Cer 40:1;2	0.500402	-0.143973	0.473908	0.471361	0.491704	0.397753	0.415949	0.359815	0.4267	0.474956	0.511437	0.47274	0.42172	0.480834	0.208276	0.467842	0.239601	0.0844776	0.0338487	1	0.774596	0.897136	0.790225	0.50081	0.461062	0.432477	0.420165	0.478991	0.442461	0.346656	0.216096	0.238104	0.0604565	0.0130198	0.0501414	0.274594	0.112701	0.218189	0.197271	0.321878	0.350109	0.40541	0.382219	0.207401	0.274937	0.290295	0.431153	0.408858	0.419548
Cer 40:2;2	0.380695	-0.0953844	0.33034	0.39062	0.376947	0.284353	0.342954	0.268499	0.345015	0.375065	0.351925	0.372731	0.337893	0.37583	0.170942	0.346145	0.202398	0.101228	0.0640041	0.774596	1	0.647289	0.751982	0.389434	0.357639	0.347738	0.359625	0.38839	0.382098	0.327965	0.191562	0.199806	0.0759853	0.00655414	0.058883	0.26642	0.10747	0.188546	0.186272	0.291454	0.265589	0.35152	0.313687	0.188568	0.218976	0.260593	0.355926	0.338918	0.337322
Cer 42:1;2	0.577474	-0.0851572	0.552673	0.40905	0.489867	0.344245	0.500465	0.399313	0.410247	0.481098	0.490391	0.567902	0.510665	0.512709	0.281379	0.497671	0.29528	0.129385	0.0957808	0.897136	0.647289	1	0.782391	0.528679	0.39036	0.356747	0.360136	0.422272	0.389722	0.284879	0.23729	0.243397	0.106981	0.0638057	0.0759098	0.272258	0.132997	0.226131	0.17882	0.282053	0.320198	0.39432	0.402916	0.26594	0.283222	0.299878	0.445796	0.436931	0.473281
Cer 42:2;2	0.53367	-0.0986918	0.494436	0.44737	0.380369	0.236473	0.527228	0.366741	0.357513	0.436889	0.423067	0.550612	0.490535	0.468008	0.246783	0.444134	0.348704	0.187331	0.195557	0.790225	0.751982	0.782391	1	0.472392	0.359924	0.339341	0.362875	0.442828	0.434508	0.317752	0.255577	0.246475	0.103141	0.018122	0.11406	0.283013	0.0722323	0.150581	0.109814	0.21861	0.260694	0.358014	0.339442	0.304265	0.258907	0.27845	0.40861	0.415032	0.419289
Chol	0.570774	0.0761147	0.500103	0.248261	0.437459	0.502093	0.530723	0.347574	0.52098	0.466096	0.47889	0.499147	0.466294	0.395249	0.27536	0.367903	0.364226	0.257258	0.271438	0.50081	0.389434	0.528679	0.472392	1	0.326109	0.320746	0.338684	0.346113	0.306164	0.329332	0.184968	0.199828	0.0943139	0.0412713	0.0987991	0.252865	0.106116	0.117544	0.250323	0.269297	0.221317	0.381446	0.387944	0.433399	0.237473	0.287031	0.460063	0.39609	0.438856
DAG 16:0;0_18:1;0	0.202679	-0.41171	0.173504	0.769567	0.356541	0.325838	0.194873	0.416208	0.203893	0.336004	0.3415	0.229502	-0.0165221	0.295952	-0.0819422	0.334431	0.10315	-0.030228	-0.0795514	0.461062	0.357639	0.39036	0.359924	0.326109	1	0.848528	0.870844	0.877572	0.71873	0.570266	0.153907	0.0377092	-0.124613	-0.260287	-0.0225227	0.193062	0.107077	0.0907097	0.210027	0.294693	0.168407	0.380646	0.170844	0.132994	0.424102	0.33075	0.241341	0.415197	0.20718
DAG 16:0;0_18:2;0	0.195577	-0.395938	0.174814	0.706735	0.245319	0.296619	0.147481	0.204974	0.187088	0.173998	0.319816	0.100139	0.0645962	0.211849	0.0091105	0.231089	0.0656534	-0.00629826	-0.00301785	0.432477	0.347738	0.356747	0.339341	0.320746	0.848528	1	0.769329	0.784768	0.831854	0.637856	0.143793	0.0801029	-0.161539	-0.181217	-0.0478124	0.193573	0.0536672	0.0777689	0.121088	0.157816	0.174892	0.205594	0.19805	0.0776529	0.227139	0.200463	0.206988	0.216797	0.224145
DAG 16:1;0_18:1;0	0.215328	-0.352593	0.150678	0.771077	0.38798	0.300574	0.214352	0.549554	0.191532	0.393529	0.272015	0.284879	-0.0479291	0.341265	-0.0890338	0.366849	0.1287	-0.00114919	-0.0717086	0.420165	0.359625	0.360136	0.362875	0.338684	0.870844	0.769329	1	0.851354	0.689955	0.560547	0.169516	0.0205398	-0.0737624	-0.285609	0.0191712	0.224542	0.103612	0.0913481	0.225906	0.367238	0.190673	0.460932	0.159479	0.173036	0.56878	0.398331	0.245466	0.513972	0.195192
DAG 18:1;0_18:1;0	0.236981	-0.431974	0.217025	0.827068	0.251298	0.218886	0.213927	0.336668	0.176405	0.268008	0.321912	0.286879	0.0749626	0.278888	-0.025322	0.351704	0.152474	-0.0477152	-0.0340053	0.478991	0.38839	0.422272	0.442828	0.346113	0.877572	0.784768	0.851354	1	0.863507	0.59896	0.14244	0.0633215	-0.0956651	-0.247942	-0.0166161	0.193434	0.0738628	0.0719882	0.0738767	0.236886	0.14942	0.352639	0.190464	0.0536155	0.328562	0.292329	0.254122	0.394931	0.227736
DAG 18:1;0_18:2;0	0.239758	-0.423021	0.235701	0.760534	0.139367	0.18089	0.175141	0.119425	0.149733	0.100675	0.286279	0.159225	0.187886	0.211354	0.0932243	0.267079	0.125541	-0.0228051	0.0529222	0.442461	0.382098	0.389722	0.434508	0.306164	0.71873	0.831854	0.689955	0.863507	1	0.642255	0.125191	0.103424	-0.15819	-0.189568	-0.0617508	0.187788	0.0102908	0.0583965	-0.0292482	0.101696	0.166801	0.149222	0.211474	-0.0101706	0.116667	0.140643	0.18904	0.17042	0.242535
DAG 18:1;0_18:3;0	0.205229	-0.265572	0.181488	0.5339	0.23594	0.240109	0.174918	0.206249	0.180365	0.186853	0.235567	0.166174	0.0878864	0.293334	0.0517363	0.236918	0.122498	0.054476	0.0228465	0.346656	0.327965	0.284879	0.317752	0.329332	0.570266	0.637856	0.560547	0.59896	0.642255	1	0.146714	0.0999835	-0.0414735	-0.105408	0.0445688	0.185775	0.0730872	0.0898043	0.106504	0.327096	0.168348	0.228617	0.16928	0.0838825	0.131827	0.192755	0.224917	0.233108	0.172628
LPC 16:0;0	0.198532	0.0869146	0.137107	0.117758	0.290181	0.171727	0.32042	0.238208	0.232939	0.273356	0.18951	0.343993	0.248653	0.303117	0.177887	0.144769	0.167482	0.121739	0.122741	0.216096	0.191562	0.23729	0.255577	0.184968	0.153907	0.143793	0.169516	0.14244	0.125191	0.146714	1	0.822636	0.754701	0.562873	0.614116	0.683036	0.37915	0.447501	0.181476	0.282117	0.181948	0.318823	0.208523	0.319674	0.207239	0.219644	0.256968	0.37677	0.298984
LPC 18:0;0	0.271807	0.139829	0.224019	0.0190628	0.181847	0.179406	0.271369	-0.00017787	0.297112	0.171927	0.350283	0.276177	0.385106	0.242911	0.293458	0.100566	0.164542	0.133735	0.177566	0.238104	0.199806	0.243397	0.246475	0.199828	0.0377092	0.0801029	0.0205398	0.0633215	0.103424	0.0999835	0.822636	1	0.713806	0.608517	0.524995	0.634483	0.321853	0.404266	0.0502753	0.140337	0.1239	0.119528	0.156899	0.179925	-0.0592144	0.0546056	0.295225	0.138161	0.220516
LPC 18:1;0	0.0863645	0.354838	-0.0378325	-0.186841	0.103903	0.09223	0.120001	0.0690882	0.179759	0.156917	0.0431991	0.26673	0.141961	0.143451	0.210912	-0.107265	-0.0112473	-0.0101476	-0.0319829	0.0604565	0.0759853	0.106981	0.103141	0.0943139	-0.124613	-0.161539	-0.0737624	-0.0956651	-0.15819	-0.0414735	0.754701	0.713806	1	0.836609	0.642851	0.601801	0.594053	0.60966	0.153378	0.214811	0.0839564	0.277449	0.177601	0.278457	0.0889716	0.167483	0.254727	0.318615	0.249473
LPC 18:2;0	0.0312504	0.376323	-0.065379	-0.321024	-0.039285	0.0473434	0.00102131	-0.202272	0.133481	-0.0513674	0.0183363	0.0226678	0.254974	-0.0120642	0.275678	-0.242132	-0.130306	-0.0729482	-0.0380333	0.0130198	0.00655414	0.0638057	0.018122	0.0412713	-0.260287	-0.181217	-0.285609	-0.247942	-0.189568	-0.105408	0.562873	0.608517	0.836609	1	0.522091	0.472804	0.539749	0.665659	0.0770201	0.0302629	0.0892555	0.00552587	0.293976	0.173843	-0.162554	-0.0409771	0.240867	0.00113725	0.353243
LPC 20:4;0	0.0926057	0.208778	0.0185725	-0.0851801	0.100163	0.0988104	0.258606	0.131171	0.186434	0.162738	0.15754	0.216441	0.0536797	0.150883	0.0344833	0.113223	0.495523	0.149157	0.0888269	0.0501414	0.058883	0.0759098	0.11406	0.0987991	-0.0225227	-0.0478124	0.0191712	-0.0166161	-0.0617508	0.0445688	0.614116	0.524995	0.642851	0.522091	1	0.446277	0.338475	0.223097	0.0806815	0.0805523	-0.0284724	0.137087	-0.0380525	0.247724	0.0790131	0.0807216	0.0752474	0.182546	0.0157639
LPE 18:0;0	0.26321	0.0977145	0.161338	0.200552	0.285888	0.18524	0.28885	0.208614	0.245583	0.262424	0.223635	0.32978	0.250078	0.291772	0.21864	0.135742	0.134961	0.0931367	0.0763522	0.274594	0.26642	0.272258	0.283013	0.252865	0.193062	0.193573	0.224542	0.193434	0.187788	0.185775	0.683036	0.634483	0.601801	0.472804	0.446277	1	0.586353	0.640234	0.331268	0.318375	0.279896	0.330171	0.261377	0.366516	0.218986	0.221656	0.299812	0.363631	0.315818
LPE 18:1;0	0.0653194	0.103976	-0.0227948	0.0665463	0.0986736	0.0342536	0.0506599	0.113761	0.0600243	0.115507	0.0217754	0.186774	0.0440635	0.138132	0.101933	-0.00263042	-0.0447308	-0.116467	-0.16901	0.112701	0.10747	0.132997	0.0722323	0.106116	0.107077	0.0536672	0.103612	0.0738628	0.0102908	0.0730872	0.37915	0.321853	0.594053	0.539749	0.338475	0.586353	1	0.754554	0.306125	0.271213	0.151513	0.269334	0.21194	0.256861	0.168925	0.19845	0.23477	0.304268	0.282202
LPE 18:2;0	0.0991256	0.117654	0.0103078	0.0782699	0.1571	0.0727848	0.0245779	0.104372	0.0950865	0.137107	0.0491717	0.157944	0.202907	0.201242	0.192947	-0.0109336	-0.228008	-0.263002	-0.278315	0.218189	0.188546	0.226131	0.150581	0.117544	0.0907097	0.0777689	0.0913481	0.0719882	0.0583965	0.0898043	0.447501	0.404266	0.60966	0.665659	0.223097	0.640234	0.754554	1	0.324202	0.304702	0.263287	0.287652	0.412685	0.229605	0.202697	0.195265	0.348164	0.304651	0.471546
PC 14:0;0_16:0;0	0.199996	0.106595	0.0868001	0.160205	0.567641	0.300217	0.269535	0.380142	0.225175	0.397045	0.115141	0.262528	0.105593	0.372384	0.0550576	0.194111	0.0853058	0.170639	0.0604539	0.197271	0.186272	0.17882	0.109814	0.250323	0.210027	0.121088	0.225906	0.0738767	-0.0292482	0.106504	0.181476	0.0502753	0.153378	0.0770201	0.0806815	0.331268	0.306125	0.324202	1	0.616641	0.396582	0.510667	0.334604	0.548485	0.472582	0.407787	0.3382	0.451025	0.321164
PC 14:0;0_18:1;0	0.23818	0.0727126	0.113723	0.299517	0.613716	0.304926	0.280227	0.520799	0.229106	0.474515	0.13713	0.374236	0.115481	0.500319	0.0477546	0.314476	0.0843248	0.10065	-0.0410594	0.321878	0.291454	0.282053	0.21861	0.269297	0.294693	0.157816	0.367238	0.236886	0.101696	0.327096	0.282117	0.140337	0.214811	0.0302629	0.0805523	0.318375	0.271213	0.304702	0.616641	1	0.506276	0.634698	0.357927	0.395595	0.442349	0.435729	0.399494	0.604481	0.349974
PC 14:0;0_18:2;0	0.225222	0.0471651	0.141281	0.235938	0.415845	0.20124	0.193135	0.253644	0.135203	0.250804	0.0894344	0.1975	0.254542	0.37094	0.136091	0.246602	0.0257671	0.0699796	0.00865488	0.350109	0.265589	0.320198	0.260694	0.221317	0.168407	0.174892	0.190673	0.14942	0.166801	0.168348	0.181948	0.1239	0.0839564	0.0892555	-0.0284724	0.279896	0.151513	0.263287	0.396582	0.506276	1	0.342284	0.440531	0.317534	0.317611	0.264207	0.370013	0.32761	0.445579
PC 15:0;0_18:1;0	0.355564	0.115177	0.192937	0.370596	0.628465	0.330301	0.430179	0.661507	0.334584	0.664564	0.225645	0.59746	0.166423	0.550614	0.048799	0.373141	0.189633	0.131116	0.0239707	0.40541	0.35152	0.39432	0.358014	0.381446	0.380646	0.205594	0.460932	0.352639	0.149222	0.228617	0.318823	0.119528	0.277449	0.00552587	0.137087	0.330171	0.269334	0.287652	0.510667	0.634698	0.342284	1	0.503449	0.532297	0.696057	0.828057	0.502989	0.863104	0.456745
PC 15:0;0_18:2;0	0.383419	0.259133	0.205029	0.178758	0.364048	0.271705	0.339298	0.235849	0.299991	0.313246	0.183519	0.320445	0.534926	0.317667	0.295382	0.178098	0.0257474	-0.0104683	0.0446261	0.382219	0.313687	0.402916	0.339442	0.387944	0.170844	0.19805	0.159479	0.190464	0.211474	0.16928	0.208523	0.156899	0.177601	0.293976	-0.0380525	0.261377	0.21194	0.412685	0.334604	0.357927	0.440531	0.503449	1	0.467838	0.276795	0.379128	0.60928	0.430577	0.861204
PC 16:0;0_16:0;0	0.444173	0.321049	0.260668	0.0960767	0.521099	0.301769	0.617505	0.466421	0.330057	0.471202	0.201671	0.517354	0.374489	0.432531	0.258025	0.267921	0.365819	0.370265	0.321554	0.207401	0.188568	0.26594	0.304265	0.433399	0.132994	0.0776529	0.173036	0.0536155	-0.0101706	0.0838825	0.319674	0.179925	0.278457	0.173843	0.247724	0.366516	0.256861	0.229605	0.548485	0.395595	0.317534	0.532297	0.467838	1	0.478148	0.440842	0.497113	0.610071	0.551716
PC 16:0;0_16:1;0	0.211126	0.00333192	0.0718567	0.423997	0.542824	0.152594	0.308815	0.815887	0.0899638	0.562087	0.0667797	0.434752	-0.0431867	0.514536	-0.0740036	0.396417	0.143336	0.0658336	-0.093297	0.274937	0.218976	0.283222	0.258907	0.237473	0.424102	0.227139	0.56878	0.328562	0.116667	0.131827	0.207239	-0.0592144	0.0889716	-0.162554	0.0790131	0.218986	0.168925	0.202697	0.472582	0.442349	0.317611	0.696057	0.276795	0.478148	1	0.627216	0.369184	0.794567	0.336187
PC 16:0;0_17:1;0	0.274943	0.06558	0.146283	0.334582	0.466057	0.185347	0.341538	0.569338	0.192343	0.498908	0.140142	0.461914	0.111527	0.447696	0.040742	0.314758	0.165323	0.107994	0.0132444	0.290295	0.260593	0.299878	0.27845	0.287031	0.33075	0.200463	0.398331	0.292329	0.140643	0.192755	0.219644	0.0546056	0.167483	-0.0409771	0.0807216	0.221656	0.19845	0.195265	0.407787	0.435729	0.264207	0.828057	0.379128	0.440842	0.627216	1	0.415661	0.680755	0.373272
PC 16:0;0_18:0;0	0.413953	0.195558	0.254056	0.247407	0.402443	0.217647	0.407447	0.354772	0.272506	0.384147	0.313272	0.463565	0.478974	0.463105	0.27516	0.315019	0.170701	0.0828738	0.0685564	0.431153	0.355926	0.445796	0.40861	0.460063	0.241341	0.206988	0.245466	0.254122	0.18904	0.224917	0.256968	0.295225	0.254727	0.240867	0.0752474	0.299812	0.23477	0.348164	0.3382	0.399494	0.370013	0.502989	0.60928	0.497113	0.369184	0.415661	1	0.568243	0.718217
PC 16:0;0_18:1;0	0.390639	0.142528	0.197292	0.416473	0.575372	0.224941	0.485604	0.762862	0.22767	0.635602	0.189827	0.685743	0.172167	0.600886	0.0881873	0.411892	0.243863	0.125688	0.0218022	0.408858	0.338918	0.436931	0.415032	0.39609	0.415197	0.216797	0.513972	0.394931	0.17042	0.233108	0.37677	0.138161	0.318615	0.00113725	0.182546	0.363631	0.304268	0.304651	0.451025	0.604481	0.32761	0.863104	0.430577	0.610071	0.794567	0.680755	0.568243	1	0.53874
PC 16:0;0_18:2;0	0.44949	0.30215	0.235244	0.225628	0.3517	0.205166	0.415903	0.302447	0.246688	0.319619	0.193687	0.417121	0.605923	0.389426	0.35723	0.216449	0.081059	-0.00307324	0.0460314	0.419548	0.337322	0.473281	0.419289	0.438856	0.20718	0.224145	0.195192	0.227736	0.242535	0.172628	0.298984	0.220516	0.249473	0.353243	0.0157639	0.315818	0.282202	0.471546	0.321164	0.349974	0.445579	0.456745	0.861204	0.551716	0.336187	0.373272	0.718217	0.53874	1
PC 16:0;0_18:3;0	0.261647	0.117558	0.0996648	0.330782	0.559243	0.208452	0.286048	0.518911	0.129479	0.422885	0.0380754	0.344369	0.173881	0.718568	0.0895507	0.278585	0.023552	0.201452	-0.0129963	0.307447	0.26427	0.294332	0.279433	0.263413	0.291209	0.209217	0.350912	0.214371	0.129206	0.29076	0.264734	0.118666	0.203473	0.0893637	0.0135028	0.26034	0.234915	0.339404	0.501666	0.619335	0.497149	0.60546	0.449856	0.479239	0.599357	0.488625	0.507704	0.646404	0.510327
PC 16:0;0_20:1;0	0.269807	0.154496	0.142458	0.168148	0.378028	0.189788	0.333148	0.385489	0.190608	0.38804	0.124854	0.42234	0.156517	0.351136	0.119565	0.207432	0.115492	0.229262	0.173062	0.225827	0.221309	0.255223	0.278292	0.236234	0.195257	0.107634	0.238731	0.171335	0.0593721	0.0290775	0.220623	0.12549	0.218559	0.0339828	0.0491939	0.15628	0.118297	0.0894014	0.252887	0.229162	0.258929	0.494214	0.27621	0.440825	0.476795	0.430409	0.389221	0.557988	0.340014
PC 16:0;0_20:2;0	0.445405	0.0907589	0.289557	0.422456	0.599231	0.244387	0.510201	0.630894	0.254407	0.574676	0.258479	0.554324	0.355144	0.595358	0.17921	0.553837	0.238103	0.15781	0.122073	0.433188	0.367297	0.455342	0.45758	0.430286	0.404983	0.305066	0.454723	0.372285	0.277141	0.255745	0.287331	0.142566	0.0996324	-0.0331752	0.0437878	0.290935	0.154657	0.23319	0.422869	0.483293	0.430564	0.633532	0.528319	0.566173	0.642626	0.542001	0.625963	0.722227	0.628072
PC 16:0;0_20:3;0	0.356637	-0.114219	0.260845	0.547962	0.572172	0.197545	0.430785	0.723469	0.174317	0.569586	0.247923	0.514103	0.173427	0.629959	0.00250766	0.790273	0.336075	0.0154977	-0.0759532	0.47829	0.371531	0.468449	0.413871	0.348227	0.520138	0.366181	0.586137	0.503501	0.354961	0.3212	0.211461	0.0184417	-0.0479496	-0.243351	0.0907938	0.205104	0.103533	0.125521	0.339898	0.497663	0.372699	0.606129	0.356791	0.372783	0.67743	0.507149	0.456905	0.689201	0.425897
PC 16:0;0_20:4;0	0.33742	0.0963927	0.194462	0.334166	0.380424	0.16333	0.541797	0.560227	0.190526	0.424155	0.232007	0.465963	0.121131	0.437113	-0.0265066	0.487263	0.766607	0.303731	0.2053	0.245983	0.221066	0.268154	0.306355	0.33493	0.324194	0.222192	0.391342	0.314114	0.200214	0.217469	0.212854	0.0196213	0.00604018	-0.196275	0.507914	0.173978	0.0588616	-0.141053	0.25037	0.283166	0.149143	0.449834	0.168121	0.487771	0.498871	0.39227	0.297825	0.562028	0.257633
PC 16:0;0_20:5;0	0.250581	0.179617	0.134728	0.108966	0.395319	0.20016	0.395035	0.315615	0.162774	0.293226	0.0506259	0.277157	0.0940632	0.398495	0.0342306	0.127718	0.312642	0.875498	0.528588	0.075644	0.102884	0.0995948	0.14684	0.225275	0.0807438	0.0674737	0.138613	0.0210844	-0.00194012	0.111894	0.130729	0.0326872	0.000816254	-0.111184	0.14053	0.105911	-0.0573967	-0.206849	0.26928	0.241543	0.147805	0.271206	0.0421145	0.415926	0.261956	0.229234	0.131733	0.292942	0.0651159
PC 16:0;0_22:4;0	0.284762	0.0182981	0.171694	0.359388	0.448731	0.164101	0.411265	0.619696	0.181395	0.489758	0.240001	0.478565	0.091293	0.499061	0.0117252	0.510482	0.47003	0.00149669	-0.0945834	0.328168	0.272437	0.3372	0.310227	0.30581	0.38534	0.241368	0.447233	0.348491	0.194356	0.236667	0.258397	0.09731	0.118487	-0.098356	0.350629	0.249688	0.173071	0.120894	0.30415	0.390751	0.206205	0.540778	0.212195	0.409198	0.587473	0.460579	0.461563	0.63963	0.305673
PC 16:0;0_22:5;0	0.41258	0.165069	0.257086	0.291467	0.559845	0.287197	0.583973	0.524826	0.314441	0.496801	0.244515	0.532777	0.244073	0.567203	0.132352	0.375254	0.483784	0.603736	0.409069	0.275306	0.271945	0.295491	0.328962	0.370388	0.268264	0.213356	0.34323	0.248156	0.189275	0.245258	0.347166	0.239596	0.169195	-0.0348483	0.317277	0.319117	0.0709029	0.00190313	0.333915	0.388532	0.213822	0.517543	0.22168	0.562698	0.457483	0.413048	0.366646	0.578664	0.274583
PC 16:0;0_22:6;0	0.301616	0.192443	0.192782	0.0962774	0.226278	0.172978	0.453401	0.142978	0.19823	0.174533	0.104613	0.276505	0.264148	0.131769	0.135632	0.0742828	0.331931	0.663739	0.864564	0.0103465	0.0660483	0.0535396	0.161063	0.269616	0.0513577	0.109917	0.0898316	0.0788645	0.137023	0.0963581	0.156563	0.0980013	-0.0319231	-0.0915948	0.0643563	0.101504	-0.156349	-0.258381	0.1301	0.056978	0.0678172	0.165244	0.142314	0.405241	0.0896148	0.135102	0.136835	0.197396	0.15579
PC 16:1;0_18:0;0	0.239305	-0.00416269	0.102192	0.435147	0.556557	0.182859	0.284861	0.775853	0.130015	0.574062	0.141424	0.448099	-0.0290959	0.576811	-0.0409861	0.391572	0.110506	0.0737171	-0.10787	0.311724	0.255273	0.289715	0.253358	0.276692	0.455187	0.250585	0.569092	0.358237	0.133896	0.233573	0.234871	0.0778736	0.173816	-0.0993299	0.0834112	0.276074	0.242468	0.258901	0.490966	0.596035	0.303992	0.704349	0.241091	0.422449	0.834838	0.617698	0.449838	0.782835	0.301309
PC 16:1;0_18:1;0	0.277425	0.183114	0.0882515	0.320826	0.417719	0.166223	0.316367	0.67483	0.168015	0.502256	0.0591396	0.522151	0.134685	0.481338	0.078112	0.342696	0.137214	0.000148343	-0.0756696	0.271874	0.275311	0.293605	0.311494	0.323676	0.2917	0.11733	0.485085	0.366046	0.203596	0.253155	0.309704	0.130683	0.3339	0.0462317	0.152098	0.322605	0.286007	0.31372	0.320185	0.626946	0.319682	0.697047	0.400494	0.428188	0.651073	0.530875	0.47806	0.775254	0.45747
PC 16:1;0_18:2;0	0.278752	0.23018	0.0976936	0.226489	0.337223	0.182718	0.215718	0.426081	0.18462	0.34631	0.0590646	0.324137	0.348041	0.404396	0.210131	0.26807	-0.0012705	-0.20683	-0.175505	0.319516	0.279038	0.341738	0.307823	0.294089	0.187664	0.136273	0.307539	0.2652	0.252473	0.211268	0.243483	0.157071	0.272647	0.245329	0.0338822	0.264746	0.25584	0.447444	0.249117	0.469893	0.459488	0.467877	0.653854	0.323396	0.449679	0.353625	0.49678	0.491759	0.694002
PC 16:1;0_20:4;0	0.286461	0.21038	0.132265	0.175595	0.402055	0.208152	0.428084	0.523352	0.246006	0.448714	0.161367	0.407583	0.123271	0.400712	-0.00485962	0.386409	0.53828	0.280521	0.152033	0.178491	0.1895	0.195985	0.222631	0.328019	0.170898	0.0680705	0.306562	0.183791	0.0766337	0.147272	0.193326	0.0574683	0.117812	-0.0729536	0.377738	0.196375	0.101493	-0.0299934	0.292256	0.352125	0.199962	0.445303	0.196947	0.414877	0.469979	0.387016	0.291681	0.465769	0.226621
PC 17:0;0_18:1;0	0.33902	0.203435	0.183505	0.204566	0.523814	0.389615	0.395946	0.455622	0.468699	0.633205	0.299424	0.550084	0.239564	0.446003	0.126376	0.278567	0.188965	0.166478	0.109507	0.355163	0.304056	0.331982	0.325782	0.344299	0.219211	0.0832871	0.280384	0.233026	0.0838009	0.16161	0.270543	0.232168	0.328277	0.0975594	0.145457	0.30527	0.237608	0.236393	0.380793	0.502769	0.284246	0.719281	0.39108	0.464586	0.463678	0.513719	0.477447	0.675003	0.374667
PC 17:0;0_18:2;0	0.372339	0.25785	0.240154	0.0606309	0.231653	0.301395	0.277685	-0.0461266	0.420162	0.237637	0.307527	0.226863	0.607867	0.192718	0.351215	0.0973813	0.043599	0.0280682	0.136006	0.339075	0.287456	0.338426	0.314771	0.342896	0.0343527	0.119672	-0.00809215	0.107752	0.199204	0.115006	0.165543	0.333628	0.207834	0.373186	-0.0173218	0.233916	0.161094	0.332326	0.158694	0.151359	0.329528	0.23868	0.722328	0.306218	-0.027689	0.167707	0.525206	0.144184	0.672911
PC 17:0;0_20:4;0	0.358009	0.148328	0.241094	0.200428	0.346795	0.304065	0.493703	0.310325	0.40607	0.430792	0.368117	0.394282	0.256102	0.343446	0.0525112	0.433336	0.724111	0.293839	0.258983	0.260577	0.247901	0.241431	0.296146	0.34224	0.183901	0.145081	0.224557	0.238218	0.191944	0.199904	0.166287	0.182115	0.0575506	-0.0698928	0.47424	0.16042	0.0108057	-0.142885	0.160115	0.207723	0.137757	0.370498	0.228922	0.364318	0.219029	0.277405	0.30643	0.325722	0.189277
PC 18:0;0_18:1;0	0.378925	0.110212	0.223448	0.35172	0.578671	0.259382	0.403411	0.627635	0.280076	0.618409	0.333542	0.62554	0.174378	0.608779	0.108102	0.376604	0.169272	0.144448	0.0119647	0.431341	0.328378	0.420595	0.355524	0.369325	0.366251	0.172233	0.414414	0.315506	0.0930799	0.213948	0.320395	0.312518	0.352929	0.0623592	0.128761	0.357816	0.329276	0.313654	0.44177	0.584187	0.31342	0.75842	0.315593	0.485015	0.640184	0.593491	0.60286	0.834541	0.39197
PC 18:0;0_18:2;0	0.459235	0.248994	0.285166	0.205603	0.288219	0.186518	0.343784	0.144801	0.272543	0.257596	0.359379	0.367689	0.634942	0.391926	0.381623	0.212678	0.0783295	0.0244767	0.0699812	0.450205	0.355331	0.469459	0.414731	0.430732	0.172187	0.197481	0.131729	0.20648	0.229748	0.160606	0.245395	0.460361	0.2807	0.385119	0.00175691	0.324362	0.264461	0.445725	0.239103	0.237811	0.385299	0.328719	0.688731	0.395191	0.196493	0.274447	0.76566	0.373312	0.796366
PC 18:0;0_18:3;0	0.269099	0.0872872	0.1368	0.287566	0.513661	0.20085	0.298043	0.429826	0.162908	0.39986	0.143069	0.338101	0.168759	0.669423	0.083456	0.27576	0.0825243	0.359153	0.110425	0.285513	0.258084	0.263758	0.252763	0.290199	0.258625	0.190162	0.30476	0.186141	0.0937846	0.255578	0.229373	0.221589	0.176872	0.0450372	0.0213601	0.186193	0.145306	0.188035	0.400476	0.496969	0.375272	0.522115	0.293813	0.403304	0.485633	0.418182	0.535433	0.533296	0.342908
PC 18:0;0_20:2;0	0.341842	0.0595459	0.252084	0.266777	0.413306	0.185449	0.332581	0.388632	0.2022	0.415564	0.229313	0.398938	0.279008	0.424193	0.101563	0.307944	0.0882032	0.159733	0.151425	0.303958	0.278795	0.313339	0.315963	0.351307	0.270033	0.203151	0.288317	0.226917	0.154993	0.201776	0.17103	0.172527	0.0920113	-0.0014539	-0.0509856	0.257322	0.166223	0.228688	0.385941	0.390972	0.283207	0.452244	0.323762	0.385129	0.40093	0.379721	0.4607	0.469732	0.380555
PC 18:0;0_20:3;0	0.365363	-0.208739	0.323589	0.554825	0.527175	0.187656	0.387897	0.618545	0.180854	0.521788	0.366369	0.476361	0.194448	0.633304	0.00158755	0.813295	0.334706	0.0630127	-0.0237956	0.49661	0.374239	0.458472	0.398486	0.347289	0.514106	0.377069	0.550172	0.49726	0.363829	0.348243	0.146308	0.149548	-0.0947214	-0.273592	0.0346074	0.177946	0.0537373	0.0753081	0.279302	0.448573	0.324796	0.492737	0.210618	0.24459	0.545687	0.418333	0.460877	0.544129	0.256134
PC 18:0;0_20:4;0	0.375588	0.0692441	0.26865	0.294495	0.270868	0.149223	0.514695	0.370855	0.220314	0.325319	0.376476	0.425864	0.227812	0.405544	0.0349215	0.48829	0.811633	0.334682	0.280607	0.268845	0.233409	0.270414	0.317251	0.360794	0.267766	0.210407	0.304597	0.299006	0.235651	0.228632	0.15517	0.21438	-0.00310167	-0.15984	0.498378	0.163707	0.011411	-0.186332	0.13459	0.16133	0.0856294	0.278161	0.0685211	0.36121	0.275293	0.249672	0.332225	0.358846	0.14151
PC 18:0;0_20:5;0	0.257686	0.147987	0.160425	0.107438	0.359544	0.19062	0.370046	0.248662	0.175456	0.259388	0.129973	0.261061	0.115957	0.407672	0.0451035	0.140893	0.324674	0.873788	0.515796	0.0902225	0.113207	0.100134	0.143516	0.249105	0.0775227	0.0690679	0.124674	0.0320268	0.0138198	0.134331	0.117361	0.149027	0.0166313	-0.0926317	0.142715	0.1032	-0.0616007	-0.209431	0.219445	0.207764	0.115157	0.221649	-0.0154222	0.351231	0.191051	0.182855	0.173235	0.226654	-0.000372116
PC 18:0;0_22:5;0	0.385857	0.00143566	0.27877	0.404784	0.541868	0.240163	0.481319	0.568773	0.256161	0.514844	0.321049	0.521172	0.205256	0.622033	0.0726553	0.510809	0.403567	0.35528	0.181248	0.363162	0.314445	0.350159	0.338275	0.381205	0.386056	0.288847	0.443321	0.346164	0.245963	0.31192	0.275368	0.270673	0.114333	-0.0930485	0.223408	0.307656	0.130231	0.0999358	0.328097	0.418245	0.232491	0.515081	0.180581	0.426612	0.507366	0.425053	0.460737	0.57731	0.237005
PC 18:0;0_22:6;0	0.323209	0.0445795	0.25129	0.22389	0.281132	0.173659	0.435204	0.189349	0.194283	0.213178	0.221673	0.290043	0.25795	0.246891	0.107096	0.191433	0.335517	0.640857	0.799059	0.0985551	0.121381	0.10625	0.190568	0.299627	0.173686	0.19942	0.191776	0.166443	0.194306	0.17655	0.137107	0.203435	-0.0696151	-0.14635	0.0242565	0.131494	-0.115341	-0.210123	0.20316	0.131477	0.110061	0.187755	0.086771	0.363524	0.142955	0.169096	0.23264	0.214182	0.0972265
PC 18:1;0_18:1;0	0.259865	0.34504	0.065005	0.0426083	0.170969	0.11225	0.2243	0.216688	0.18	0.255589	0.0864617	0.433976	0.290604	0.269331	0.26659	0.068597	0.0128255	-0.0562573	-0.0620119	0.207794	0.216601	0.244103	0.229137	0.285663	0.0484264	-0.0421287	0.0976548	0.13882	0.04055	0.15974	0.299386	0.333714	0.548382	0.377353	0.135663	0.363727	0.474553	0.440791	0.244446	0.509724	0.222384	0.4674	0.446466	0.385417	0.1368	0.317923	0.548952	0.525574	0.527486
PC 18:1;0_18:2;0	0.300566	0.38596	0.0983333	0.0178726	0.172205	0.136147	0.191241	0.0886791	0.210598	0.183139	0.0909043	0.308711	0.497415	0.266037	0.374878	0.0850497	-0.0820977	-0.170248	-0.126485	0.285136	0.254324	0.331025	0.283915	0.300636	0.000577877	0.00974614	0.0184924	0.102469	0.121177	0.0903708	0.273826	0.352003	0.480752	0.531551	0.0466811	0.309895	0.399076	0.543876	0.191542	0.294615	0.349935	0.324047	0.697126	0.348529	0.0977778	0.224409	0.618878	0.34943	0.781923
PC 18:1;0_18:3;0	0.186297	0.25564	0.0275769	0.0736313	0.235514	0.0961506	0.187734	0.206013	0.096174	0.197479	-0.025127	0.271957	0.206953	0.44832	0.190383	0.0784776	0.0427947	0.15137	0.0063102	0.144355	0.184509	0.155144	0.1839	0.183737	0.0350523	0.00663127	0.0894488	0.0697005	0.0502351	0.178073	0.259855	0.242669	0.383783	0.283933	0.144857	0.287541	0.347193	0.331768	0.281684	0.409461	0.306146	0.359022	0.343586	0.336595	0.207966	0.285715	0.417005	0.385557	0.408205
PC 18:1;0_20:2;0	0.248577	0.0956033	0.123091	0.252274	0.3486	0.120964	0.22562	0.44669	0.131259	0.394618	0.107718	0.393839	0.189985	0.406459	0.133645	0.372164	-0.0125055	-0.083714	-0.119867	0.281037	0.272259	0.294963	0.285751	0.281617	0.259659	0.138591	0.317014	0.264965	0.159622	0.177248	0.207449	0.144931	0.214806	0.0547533	-0.0283829	0.240684	0.260397	0.312832	0.292765	0.453369	0.312767	0.493411	0.383896	0.331823	0.443431	0.429899	0.494155	0.543634	0.441411
PC 18:1;0_20:3;0	0.335418	0.0253095	0.21121	0.402397	0.424952	0.178968	0.366598	0.576392	0.208935	0.490661	0.241305	0.51007	0.210774	0.551703	0.0575262	0.697707	0.37164	-0.0652691	-0.140121	0.415015	0.356875	0.413815	0.391637	0.341353	0.371446	0.228263	0.472132	0.448391	0.314027	0.281929	0.211804	0.156562	0.134612	-0.0924592	0.210318	0.232742	0.182624	0.160711	0.237543	0.447332	0.312904	0.537125	0.320781	0.308797	0.506798	0.4215	0.473517	0.59243	0.373797
PC 18:1;0_20:4;0	0.339313	0.269233	0.158395	0.175244	0.320057	0.18693	0.477434	0.43169	0.253476	0.391394	0.208749	0.491887	0.204673	0.44746	0.0872327	0.398492	0.669564	0.298339	0.143041	0.220138	0.233797	0.24766	0.301685	0.347561	0.155393	0.0606889	0.260901	0.230765	0.140481	0.181792	0.252345	0.208898	0.252135	0.0155571	0.52912	0.253574	0.177296	-0.0196741	0.2215	0.315817	0.179616	0.426433	0.187405	0.458712	0.343321	0.336689	0.372539	0.496536	0.258738
PC 18:2;0_18:2;0	0.267219	0.371867	0.096489	-0.0448278	0.182313	0.147771	0.155743	-0.00563495	0.210724	0.124226	0.151677	0.182287	0.497454	0.245825	0.374838	0.0236911	-0.0598124	-0.176338	-0.147687	0.292554	0.228429	0.315521	0.231172	0.238803	-0.0481667	0.0100362	-0.0784175	-0.00971243	0.0509342	0.0545127	0.315101	0.415218	0.473347	0.642719	0.136481	0.33534	0.398396	0.591261	0.210421	0.236075	0.342589	0.221224	0.6627	0.304948	0.0341205	0.146147	0.569579	0.227699	0.742731
PC 18:2;0_20:1;0	0.136471	0.284084	0.0234437	-0.112289	-0.071779	-0.0276977	0.0481821	-0.168219	0.0106045	-0.107099	-0.0959682	0.0661038	0.355016	0.0711636	0.305195	-0.0460339	-0.143516	0.00229434	0.0488226	0.0215034	0.0728368	0.0763939	0.123386	0.134895	-0.138825	-0.0763735	-0.139837	-0.0444874	0.0628913	0.0082707	0.104118	0.219122	0.267464	0.35651	-0.0776579	0.152073	0.223765	0.269741	0.0279271	0.062672	0.183681	-0.000601415	0.363668	0.186914	-0.15251	-0.00619749	0.310698	0.00976879	0.419054
PC 18:2;0_20:3;0	0.312319	0.148391	0.172885	0.234252	0.426285	0.184547	0.260764	0.387637	0.201422	0.389142	0.212411	0.372618	0.309546	0.524809	0.171056	0.428335	0.0867525	-0.0671777	-0.20218	0.417956	0.343309	0.425975	0.327417	0.315162	0.226494	0.161083	0.264534	0.23027	0.161735	0.189323	0.268977	0.259308	0.279365	0.235427	0.115498	0.274177	0.287444	0.403396	0.311924	0.439773	0.37964	0.479222	0.469652	0.296018	0.391052	0.369068	0.578832	0.491756	0.545999
PC 18:2;0_20:4;0	0.37753	0.34862	0.185283	0.100599	0.324719	0.193952	0.409475	0.254387	0.269377	0.30918	0.251242	0.377741	0.430595	0.412954	0.241456	0.265554	0.407165	0.109333	0.117681	0.322347	0.275283	0.351441	0.320878	0.362216	0.0905684	0.100394	0.125963	0.125156	0.11788	0.14579	0.344975	0.344852	0.358759	0.369755	0.414197	0.32194	0.266031	0.27137	0.262359	0.27548	0.307386	0.370473	0.482829	0.436221	0.244811	0.283141	0.547814	0.408728	0.578777
PC O-16:0;0/16:0;0	0.288977	0.172289	0.201705	0.0448862	0.256543	0.18479	0.367025	0.204789	0.269165	0.282147	0.24173	0.35317	0.340507	0.264745	0.251888	0.167015	0.212693	0.122022	0.146594	0.218722	0.221785	0.248208	0.274411	0.302236	0.0964452	0.0954893	0.103987	0.0913437	0.0827879	0.105327	0.47715	0.446069	0.40825	0.317098	0.312765	0.386123	0.19361	0.265275	0.165962	0.201075	0.134845	0.324605	0.320444	0.410272	0.161255	0.259347	0.315172	0.315328	0.334582
PC O-16:0;0/16:1;0	0.160916	0.250312	-0.00236388	0.085596	0.372102	0.170567	0.265552	0.553242	0.156863	0.435605	0.0538081	0.344298	0.038979	0.307707	0.0371751	0.195537	0.104799	0.0527479	-0.0377502	0.11161	0.115201	0.133478	0.143677	0.231673	0.154756	0.00517015	0.282112	0.0950544	-0.0689481	0.0605798	0.243708	0.0724577	0.261183	0.0699373	0.181845	0.173531	0.144979	0.16694	0.300113	0.414731	0.181175	0.534095	0.282569	0.450302	0.591626	0.439125	0.298624	0.570449	0.314446
PC O-16:0;0/18:1;0	0.195553	0.475473	0.0453725	-0.283012	0.033815	0.0945929	0.225461	-0.0312622	0.207484	0.106165	0.0914196	0.28399	0.328964	0.0655661	0.302866	-0.0575057	0.0806971	0.00907707	0.0720099	0.0412266	0.0605757	0.106376	0.135548	0.22736	-0.225589	-0.224994	-0.204937	-0.157139	-0.169337	-0.0744588	0.256957	0.306815	0.487925	0.440338	0.241256	0.245871	0.242116	0.280824	0.101591	0.133062	0.0854787	0.249372	0.35055	0.422558	-0.03861	0.118883	0.346558	0.246763	0.376078
PC O-16:0;0/18:2;0	0.215172	0.489166	0.0604694	-0.282206	0.0599481	0.112793	0.18059	-0.0759644	0.212883	0.105558	0.142473	0.168919	0.415913	0.081136	0.339337	-0.101925	0.0263727	0.00180083	0.0661712	0.0869569	0.0669968	0.139689	0.140869	0.208276	-0.234622	-0.180181	-0.2505	-0.217324	-0.17513	-0.129387	0.211093	0.308721	0.403279	0.519736	0.182166	0.203036	0.193799	0.306607	0.105573	0.0407463	0.145653	0.12568	0.41804	0.333874	-0.044039	0.0663768	0.37585	0.136457	0.489064
PC O-16:0;0/20:3;0	0.269907	0.112205	0.182879	0.12395	0.339552	0.186669	0.313627	0.352449	0.230475	0.406132	0.310134	0.362976	0.215103	0.34926	0.104073	0.477852	0.257642	-0.0142754	-0.0381407	0.293686	0.205647	0.298839	0.273441	0.267443	0.162015	0.0753823	0.184276	0.148143	0.0568744	0.110118	0.118358	0.106361	0.0685466	-0.0147856	0.151074	0.128179	0.056777	0.0855696	0.174362	0.279203	0.193679	0.352577	0.218085	0.276325	0.303077	0.288275	0.268199	0.375391	0.254513
PC O-16:0;0/20:4;0	0.267845	0.178284	0.183698	0.0172463	0.1678	0.124689	0.410014	0.226116	0.217972	0.268565	0.319748	0.321064	0.202582	0.196435	0.0717652	0.272407	0.60368	0.167904	0.174752	0.13383	0.09878	0.154688	0.220245	0.250275	0.0574144	0.0172073	0.061955	0.0532671	0.00184735	0.0466607	0.134815	0.128359	0.076525	0.000313556	0.449577	0.0993703	0.00406695	-0.130627	0.0671504	0.0433802	0.0257482	0.154846	0.0567721	0.336932	0.140431	0.162293	0.216728	0.231486	0.13781
PC O-16:0;0/22:5;0	0.240261	0.192799	0.157004	-0.0285502	0.228049	0.190304	0.337618	0.143849	0.258496	0.235301	0.213616	0.248797	0.224407	0.17815	0.180602	0.133374	0.277558	0.308306	0.269225	0.122186	0.101381	0.133079	0.164785	0.226759	-0.00498537	0.00722587	0.00953087	-0.00956125	-0.0049893	0.0155178	0.152845	0.169335	0.122062	0.0804166	0.202687	0.167518	-0.00251713	-0.0223977	0.1342	0.0904393	0.0781659	0.178977	0.138781	0.343773	0.0840108	0.151475	0.175402	0.169008	0.155327
PC O-16:1;0/16:0;0	0.193745	0.385961	0.0706075	-0.211116	0.0973516	0.149408	0.273674	0.0657095	0.230883	0.151966	0.112508	0.263512	0.284273	0.0849281	0.240944	-0.0281416	0.174778	0.146885	0.192261	0.0456126	0.0675277	0.102181	0.1284	0.237796	-0.13462	-0.0997152	-0.0906158	-0.099165	-0.0959544	-0.0299242	0.346795	0.327446	0.455217	0.406155	0.357465	0.289972	0.199351	0.21588	0.110686	0.0666264	0.0513293	0.20244	0.27334	0.408273	0.0380673	0.158373	0.270096	0.221965	0.311257
PC O-16:1;0/18:0;0	-0.0323109	0.223074	-0.0598373	-0.26998	-0.201864	-0.0652441	-0.0292086	-0.259184	0.0173614	-0.173709	-0.00532939	-0.0404639	0.145536	-0.135387	0.169907	-0.159869	0.00130222	-0.0586093	0.00672848	-0.0823432	-0.0225373	-0.0588993	-0.0217734	0.00946861	-0.215818	-0.148669	-0.236786	-0.159892	-0.0884501	-0.0820329	0.142592	0.254096	0.307799	0.362001	0.210434	0.137923	0.10848	0.153313	-0.102244	-0.117501	-0.0517003	-0.146474	0.0488873	0.0497955	-0.27608	-0.151849	0.106889	-0.151147	0.0745281
PC O-16:1;0/18:1;0	0.148967	0.612877	-0.026158	-0.435297	0.0203576	0.0934448	0.188807	0.0146077	0.193442	0.142657	0.0620561	0.242999	0.224192	0.0295515	0.264333	-0.133266	0.119592	0.100906	0.118834	-0.0767564	-0.0377795	0.0045071	0.0326674	0.158516	-0.336723	-0.352954	-0.280382	-0.319321	-0.349508	-0.223621	0.197979	0.26323	0.481798	0.419808	0.297525	0.177627	0.182195	0.166116	0.0672024	0.0193309	-0.0243077	0.125544	0.126037	0.377157	0.0117926	0.0707919	0.237807	0.198958	0.226903
PC O-16:1;0/18:2;0	0.233015	0.590767	0.0446187	-0.335358	0.0955174	0.158415	0.22413	-0.0433404	0.256746	0.121259	0.107353	0.178346	0.428998	0.0990614	0.366434	-0.100665	0.0773309	0.0718189	0.131446	0.055456	0.0482066	0.13087	0.0972481	0.234763	-0.270242	-0.201867	-0.253127	-0.249748	-0.19805	-0.111086	0.176248	0.253907	0.363044	0.473149	0.185164	0.159259	0.131575	0.228353	0.105308	0.0588781	0.110119	0.136472	0.432023	0.395001	-0.0341152	0.0939806	0.370075	0.155232	0.494234
PC O-16:1;0/20:3;0	0.24251	0.207721	0.156876	-0.0327198	0.235527	0.147807	0.304442	0.264579	0.229825	0.333298	0.25886	0.322941	0.218963	0.244973	0.120617	0.342615	0.289549	0.0430055	0.0437386	0.177756	0.12981	0.213264	0.19362	0.26424	0.0139579	-0.0319892	0.0441468	0.0107285	-0.0537048	0.0155176	0.120866	0.125841	0.135617	0.080706	0.208026	0.12046	0.0719233	0.0513972	0.144907	0.152149	0.119379	0.233438	0.153047	0.293956	0.205667	0.196143	0.2748	0.272568	0.228715
PC O-16:1;0/20:4;0	0.285843	0.38183	0.145173	-0.147187	0.120353	0.1427	0.416393	0.14954	0.254058	0.218241	0.235786	0.299003	0.277349	0.149338	0.140547	0.14634	0.57646	0.257642	0.282394	0.0551387	0.0516222	0.102776	0.15989	0.261819	-0.096355	-0.090266	-0.0694871	-0.0838163	-0.084294	-0.0110246	0.136823	0.150336	0.159244	0.1268	0.44712	0.0871152	-0.00747637	-0.131133	0.0404104	0.0102082	0.00850881	0.1062	0.129862	0.388264	0.0510569	0.103542	0.200358	0.172304	0.204859
PC O-16:2;0/18:0;0	0.0511895	0.201654	-0.0385563	-0.0580759	0.0282841	0.0195627	0.0824427	0.0125139	0.0855147	0.0551855	0.0882489	0.124875	0.136208	0.0873702	0.180231	-0.0354654	0.0606697	-0.0213829	-0.0332922	0.085089	0.0688484	0.0986354	0.115792	0.0904556	-0.0250593	-0.0294461	-0.030497	-0.00699615	-0.0172273	-0.0114838	0.228268	0.261393	0.38768	0.400828	0.283975	0.335046	0.310063	0.323148	0.0918081	0.0709187	0.129243	0.124647	0.170875	0.209366	0.0521263	0.0875638	0.314665	0.166175	0.249393
PC O-17:0;0/15:0;0	0.29652	0.13097	0.207611	0.115593	0.555363	0.465791	0.355454	0.289953	0.479849	0.506287	0.293673	0.310614	0.289146	0.325388	0.150449	0.21577	0.138989	0.163662	0.110372	0.311388	0.274708	0.287924	0.250509	0.342745	0.164495	0.12679	0.171099	0.0873768	0.0364551	0.1136	0.257875	0.202526	0.195447	0.144791	0.104625	0.275071	0.136323	0.221364	0.476112	0.447261	0.331609	0.511926	0.425739	0.445753	0.318002	0.376145	0.362452	0.371155	0.359753
PC O-17:0;0/17:1;0	0.239583	0.236809	0.102405	0.070072	0.503931	0.353983	0.31297	0.459313	0.3873	0.590733	0.221649	0.386382	0.150942	0.353623	0.0961021	0.241617	0.115576	0.0623134	-0.022697	0.244401	0.190467	0.245337	0.215187	0.262159	0.131691	0.00345015	0.188105	0.0663574	-0.0776549	0.0694508	0.258149	0.173839	0.285165	0.121846	0.160145	0.243317	0.168244	0.235146	0.371318	0.470436	0.254034	0.563697	0.303516	0.466347	0.460744	0.411851	0.370835	0.545289	0.326987
PC O-18:0;0/14:0;0	-0.0408405	0.127328	-0.0564978	-0.139483	-0.0423471	-0.0142608	-0.00812691	-0.0292454	0.00924185	-0.0190245	-0.0210969	0.0105336	0.0155535	-0.0111247	0.0348544	-0.0644823	-0.000490069	-0.0214324	-0.00993751	-0.0622669	-0.0603604	-0.0473393	-0.0291365	-0.0474585	-0.117509	-0.111554	-0.120592	-0.113497	-0.0913214	-0.0218316	0.189877	0.177126	0.223591	0.192868	0.170691	0.137439	0.108078	0.129024	-0.00755479	0.0225249	-0.00145408	0.00625039	0.00586345	0.0734507	-0.0374644	-0.011933	0.0415587	0.0117812	0.012963
PC O-18:0;0/16:1;0	-0.0496055	0.214389	-0.127651	-0.144683	-0.0104586	0.0327393	0.00669171	0.201594	0.020314	0.0948384	-0.079124	0.0578701	-0.0788069	-0.0302618	-0.0322607	-0.0201459	0.00417863	-0.0563796	-0.0671437	-0.0987106	-0.0462806	-0.0695768	-0.0348032	0.0470485	-0.0567628	-0.110418	0.0587324	-0.0710698	-0.122585	-0.0378305	0.022032	-0.0433231	0.126985	0.0290245	0.114176	0.0605188	0.104929	0.0939209	0.0907838	0.11199	0.00204137	0.100725	0.0163235	0.178964	0.208627	0.096338	0.0617334	0.164528	0.0604701
PC O-18:0;0/20:4;0	0.216798	0.23179	0.140472	-0.109871	0.137858	0.224894	0.295163	0.0572297	0.335562	0.25567	0.398069	0.263179	0.250214	0.0798938	0.131058	0.176714	0.429864	-0.0402999	0.0226193	0.171759	0.113343	0.177511	0.1604	0.227701	-0.029563	-0.0514219	-0.0454212	-0.0134992	-0.054743	-0.0167239	0.119964	0.205847	0.155817	0.134398	0.361808	0.144131	0.0630053	0.0352715	0.0532225	0.0438221	0.0332924	0.147661	0.143665	0.257937	-0.00177114	0.0950874	0.221646	0.145985	0.175773
PC O-18:1;0/16:0;0	0.135462	0.466974	0.00323054	-0.347168	-0.111796	0.0127419	0.159362	-0.152385	0.120198	-0.0455116	0.0259345	0.153442	0.318812	-0.0461186	0.314894	-0.134772	0.0430842	-0.0134881	0.0784769	-0.058525	-0.00920529	0.0209387	0.0664628	0.176149	-0.289864	-0.243575	-0.28149	-0.220704	-0.179631	-0.106018	0.160296	0.242174	0.389953	0.420353	0.170327	0.146626	0.172335	0.210324	0.0124536	0.00103997	0.0276566	0.0172033	0.284797	0.377435	-0.160886	0.0417602	0.290932	0.0784289	0.347434
PC O-18:1;0/18:2;0	0.146664	0.450309	0.00868591	-0.297668	-0.0446689	0.0612428	0.0955133	-0.171596	0.166345	0.0118587	0.108943	0.107203	0.386912	-0.00496717	0.347297	-0.163294	-0.0617905	-0.0711796	0.0252489	0.0546623	0.0617236	0.114672	0.10868	0.193924	-0.24334	-0.177413	-0.2653	-0.194691	-0.148066	-0.101913	0.109683	0.236722	0.337106	0.473158	0.0718789	0.139844	0.170466	0.27809	0.0547828	0.00192763	0.0990943	0.0599157	0.379411	0.257826	-0.132472	0.0429015	0.412394	0.0737572	0.459498
PC O-18:1;0/20:3;0	0.158498	0.12174	0.102289	-0.00372467	0.165814	0.103963	0.166732	0.201133	0.165427	0.261975	0.241546	0.273278	0.200642	0.192201	0.129852	0.332019	0.0724454	-0.222586	-0.191142	0.221959	0.145452	0.244365	0.193148	0.219429	0.0589101	-0.0100272	0.068001	0.0735503	-0.00756528	0.0242999	0.106987	0.11685	0.14454	0.0994292	0.0607559	0.0506987	0.0623242	0.160643	0.0663867	0.16664	0.14032	0.231019	0.215542	0.173299	0.170198	0.167128	0.360799	0.274452	0.286164
PC O-18:1;0/20:4;0	0.221669	0.310798	0.10462	-0.117913	-0.0182964	0.0538381	0.308747	0.0426902	0.170499	0.107196	0.236967	0.275245	0.284674	0.0883669	0.177447	0.139733	0.481021	-0.0129981	0.0865461	0.0773533	0.0632417	0.126883	0.185144	0.26388	-0.0734776	-0.0772825	-0.0583782	-0.00703851	-0.0188383	0.00742648	0.131899	0.196634	0.221654	0.185016	0.417713	0.112131	0.0860187	0.00261232	-0.00590548	-0.0032186	0.0207991	0.084007	0.148227	0.325615	0.00688565	0.0984652	0.310464	0.173375	0.251176
PC O-18:2;0/16:0;0	0.170272	0.449349	0.0208917	-0.251556	0.0518779	0.093353	0.170477	-0.000100341	0.159746	0.101761	0.0840688	0.179	0.331477	0.0872437	0.266336	-0.0815636	0.0267084	0.00756299	0.0559047	0.0498561	0.0601597	0.0980856	0.0979297	0.214551	-0.17075	-0.13494	-0.174978	-0.156487	-0.144892	0.0127233	0.191695	0.227772	0.35882	0.425021	0.17072	0.16727	0.204896	0.265191	0.125395	0.17416	0.106664	0.160397	0.399843	0.339938	-0.0384085	0.120779	0.388032	0.189022	0.450422
PC O-18:2;0/18:1;0	0.119774	0.440333	-0.022645	-0.278519	-0.0393852	0.0640591	0.0752682	-0.0820158	0.144913	0.0459162	0.0377827	0.138057	0.233587	-0.013917	0.228457	-0.144199	-0.0418419	-0.0382685	0.0198708	-0.0174016	0.0448227	0.0365424	0.0428857	0.193391	-0.210241	-0.18652	-0.164095	-0.153917	-0.155159	-0.0240907	0.0869032	0.184007	0.350529	0.368416	0.103419	0.155022	0.220994	0.244194	0.0824891	0.11424	0.0265699	0.136633	0.282764	0.234825	-0.0986444	0.0553045	0.239119	0.120322	0.303211
PC O-18:2;0/18:2;0	0.198928	0.488505	0.0434597	-0.286607	-0.0124405	0.0953763	0.145475	-0.144467	0.178873	0.0174503	0.11559	0.123055	0.424896	0.0432559	0.359301	-0.12679	0.0152939	-0.0312165	0.0490896	0.0651001	0.0794481	0.117698	0.115501	0.227421	-0.221849	-0.142601	-0.228146	-0.182341	-0.112847	-0.0417901	0.163175	0.287702	0.359909	0.493863	0.143742	0.166115	0.166404	0.284444	0.0751803	0.0491156	0.115674	0.0629189	0.404546	0.283734	-0.13797	0.0189065	0.386297	0.0661296	0.478066
PC O-18:2;0/20:4;0	0.223694	0.211327	0.135876	-0.03708	0.0808011	0.0828318	0.297983	0.106422	0.171342	0.146858	0.188736	0.250155	0.249091	0.144024	0.127685	0.124378	0.361855	0.166904	0.206667	0.108501	0.113983	0.148832	0.195792	0.334441	-0.0034321	0.00935883	0.0137932	0.0346469	0.0144375	0.0597162	0.109474	0.118754	0.126655	0.106081	0.252515	0.0594651	0.0265383	-0.0587509	0.0675777	0.0452382	0.0467072	0.146585	0.168632	0.283257	0.0581991	0.124028	0.291935	0.174945	0.232572
PE 16:0;0_18:2;0	0.158804	-0.0807547	0.0205165	0.503234	0.309106	0.0961944	0.161702	0.353519	0.0659413	0.262931	0.0830024	0.238168	0.0992456	0.307649	0.0367562	0.177843	-0.0937321	-0.126515	-0.171865	0.312385	0.29491	0.281173	0.259456	0.247555	0.475723	0.398056	0.466824	0.444446	0.361786	0.320841	0.137248	-0.0001439	0.0468052	-0.015506	-0.119761	0.293079	0.304424	0.377126	0.333252	0.437449	0.316326	0.462394	0.446845	0.298768	0.464756	0.406217	0.40686	0.512687	0.512829
PE 16:0;0_20:4;0	0.189394	-0.0650146	0.0458035	0.534639	0.360263	0.114277	0.26942	0.489901	0.0950889	0.351586	0.131497	0.326983	0.0165342	0.358192	-0.0318989	0.301334	0.198509	-0.0312631	-0.103755	0.304655	0.280499	0.272983	0.296068	0.26072	0.493814	0.371622	0.532491	0.486825	0.348545	0.320104	0.158253	-0.0315058	0.0312915	-0.140792	0.095446	0.302764	0.204797	0.186457	0.282347	0.429809	0.273294	0.527081	0.304531	0.356418	0.547023	0.456295	0.350013	0.606874	0.374009
PE 18:0;0_18:2;0	0.242881	-0.160329	0.126408	0.633093	0.357987	0.0973851	0.199967	0.376591	0.0850733	0.291759	0.175102	0.28505	0.218621	0.403777	0.0992551	0.271749	-0.0741869	-0.1444	-0.185171	0.454331	0.373623	0.415075	0.383212	0.301613	0.540964	0.484407	0.515224	0.548095	0.489686	0.381917	0.168006	0.0879818	0.0363847	0.0034745	-0.162076	0.303153	0.251329	0.395675	0.266272	0.412229	0.389804	0.470349	0.514665	0.247648	0.453241	0.402498	0.524662	0.516215	0.589745
PE 18:0;0_20:4;0	0.247856	-0.14471	0.131549	0.621892	0.305239	0.10074	0.310973	0.425947	0.114625	0.313353	0.229542	0.340923	0.0997097	0.368926	0.00568986	0.373209	0.342683	-0.00488386	-0.0653404	0.398343	0.337506	0.362616	0.39486	0.287173	0.53486	0.447799	0.547742	0.586287	0.497699	0.370269	0.14561	0.0446739	-0.0270273	-0.177162	0.155831	0.297139	0.128578	0.094179	0.153249	0.309358	0.313492	0.419066	0.275172	0.283046	0.429368	0.366774	0.358624	0.508528	0.348132
PE 18:1;0_18:1;0	0.0665875	-0.0660675	-0.0394646	0.375565	0.127286	0.00928851	0.0572045	0.196538	-0.015875	0.118978	0.0100829	0.180069	0.0339568	0.20553	0.0335958	0.103224	-0.0587186	-0.127586	-0.173042	0.20996	0.195583	0.183752	0.154177	0.0774614	0.329644	0.25951	0.30876	0.355036	0.287272	0.218941	0.109943	0.0679866	0.178797	0.114796	-0.0164666	0.255263	0.441683	0.349854	0.171522	0.279886	0.307797	0.308569	0.30327	0.176553	0.265966	0.269262	0.30047	0.361006	0.365362
PE O-16:1;0/18:2;0	0.156132	0.195119	0.0662768	-0.0419312	0.101345	0.113624	0.109395	0.0220007	0.145329	0.122382	0.129636	0.120453	0.274635	0.142317	0.214887	0.0237128	0.00427753	-0.0722735	-0.0363634	0.189235	0.129566	0.199773	0.153956	0.162364	-0.0301476	0.00360656	-0.0534778	-0.0306689	-0.00826142	0.0670084	0.069094	0.145246	0.158662	0.242303	0.0300274	0.0740156	0.117514	0.205547	0.107895	0.12901	0.188619	0.1188	0.312916	0.167013	0.000693764	0.0910354	0.322384	0.120348	0.370797
PE O-16:1;0/20:4;0	0.268323	0.168925	0.175949	0.0515965	0.15897	0.116244	0.341848	0.178304	0.153737	0.195594	0.236512	0.250166	0.247318	0.223747	0.0747778	0.213113	0.475163	0.208514	0.221927	0.176492	0.111114	0.188842	0.213428	0.241351	0.0678376	0.0677443	0.0501383	0.0464751	0.0404671	0.078943	0.105309	0.129532	0.0578532	0.0615051	0.322633	0.101635	0.0229238	-0.0828917	0.0894299	0.0846831	0.227842	0.116459	0.139958	0.283006	0.0953506	0.128512	0.238708	0.178561	0.228262
PE O-16:1;0/22:5;0	0.240485	0.203633	0.131758	0.0297642	0.2886	0.185482	0.260938	0.249101	0.208398	0.313389	0.170373	0.264143	0.211724	0.304189	0.133926	0.172962	0.17403	0.214099	0.0325814	0.219607	0.129652	0.23544	0.194566	0.193763	0.0654135	0.019513	0.0695251	0.0138838	-0.0325171	0.043987	0.127495	0.117732	0.134959	0.111921	0.131857	0.124681	0.0823136	0.0812192	0.169985	0.187951	0.212406	0.249321	0.214651	0.260652	0.194561	0.199632	0.256911	0.257908	0.259033
PE O-18:1;0/18:2;0	0.219379	0.294973	0.104417	-0.0958812	0.129741	0.155126	0.115718	0.024417	0.225092	0.189513	0.238934	0.182996	0.35573	0.164478	0.260609	0.0211693	-0.0245308	-0.183272	-0.143719	0.256455	0.144476	0.284604	0.186916	0.203621	-0.0497823	-0.0332501	-0.0950956	-0.0602057	-0.0578196	-0.00936886	0.125993	0.243345	0.272287	0.367064	0.053753	0.122329	0.18981	0.312522	0.104651	0.131979	0.180961	0.169739	0.415868	0.164778	0.0113627	0.125126	0.42467	0.175961	0.475137
PE O-18:1;0/20:4;0	0.276396	0.210728	0.179655	-0.00058246	0.133338	0.135693	0.342535	0.151409	0.228793	0.234508	0.339563	0.28745	0.262454	0.176201	0.0969544	0.183425	0.499208	0.112868	0.162175	0.194363	0.108005	0.208153	0.214402	0.253117	0.0436161	0.0268484	0.0206019	0.032866	0.00734521	0.0500705	0.126374	0.179822	0.126395	0.115415	0.378832	0.126559	0.0701352	-0.0334795	0.0587122	0.0706617	0.174714	0.13685	0.139252	0.263243	0.0724462	0.135685	0.267874	0.198982	0.230351
PE O-18:2;0/18:1;0	0.159027	0.329897	0.0286707	-0.134011	0.0401854	0.0866683	0.11126	0.0181837	0.12834	0.116033	0.0865599	0.194292	0.224476	0.134567	0.171142	-0.0220655	0.0535325	-0.0156661	-0.0513248	0.132602	0.109158	0.171071	0.126654	0.18306	-0.0693623	-0.0860361	-0.0776751	-0.0567047	-0.0937324	-0.0282853	0.0699769	0.157904	0.272306	0.274735	0.127632	0.120108	0.216056	0.199447	0.0908156	0.107198	0.12612	0.162533	0.262292	0.208566	0.0254891	0.107949	0.326553	0.198038	0.332021
PE O-18:2;0/18:2;0	0.197605	0.290964	0.076204	-0.0894665	0.0401795	0.0905254	0.128036	-0.0345768	0.145817	0.0819091	0.15295	0.153466	0.34974	0.138175	0.268943	-0.0288479	0.0272836	-0.0671898	-0.0187452	0.17246	0.125088	0.193851	0.174173	0.175299	-0.04213	0.00573525	-0.0666263	-0.0277099	0.00162399	0.0384865	0.134874	0.239205	0.250056	0.333224	0.0890062	0.17255	0.205776	0.265717	0.106769	0.0932424	0.16521	0.0878628	0.352583	0.185752	-0.0452383	0.0687356	0.342999	0.123938	0.426774
PE O-18:2;0/20:4;0	0.272482	0.259291	0.15684	-0.0296399	0.101644	0.122897	0.342919	0.0871166	0.184699	0.152222	0.239501	0.250368	0.291987	0.177044	0.122194	0.113966	0.436413	0.280044	0.292841	0.122153	0.100285	0.142267	0.200855	0.25016	0.00355564	0.0269201	-0.0104711	-0.00130994	0.0102328	0.0731626	0.112152	0.175778	0.118029	0.127546	0.309825	0.0893908	0.0180027	-0.0779386	0.0781694	0.0520585	0.113649	0.0822115	0.151804	0.282402	0.0149385	0.0916458	0.254012	0.140829	0.231706
PI 16:0;0_18:1;0	0.224389	-0.00541513	0.147703	0.231301	0.354165	0.149025	0.233281	0.28722	0.164117	0.303353	0.195719	0.316934	0.158325	0.301323	0.0642967	0.185812	0.0177255	0.00353103	-0.0426963	0.255775	0.227158	0.246241	0.187511	0.268322	0.259173	0.177694	0.252229	0.197387	0.0756183	0.152482	0.25319	0.192624	0.228435	0.124968	0.0282277	0.283142	0.317871	0.33288	0.391114	0.373655	0.222339	0.473009	0.334966	0.340077	0.352728	0.362011	0.416687	0.452078	0.373301
PI 16:0;0_18:2;0	0.223158	-0.100063	0.164142	0.339858	0.340623	0.0992606	0.229629	0.309985	0.0431719	0.213965	0.106632	0.213864	0.223746	0.388046	0.135512	0.263852	-0.00810591	0.0328044	7.94899e-05	0.269831	0.188908	0.25729	0.197037	0.188331	0.302407	0.295018	0.2856	0.229649	0.231662	0.220378	0.232687	0.154388	0.0184805	0.00309779	-0.11134	0.246079	0.150495	0.292033	0.271967	0.356244	0.320623	0.313636	0.35921	0.296847	0.354147	0.286984	0.359169	0.366283	0.415123
PI 16:0;0_20:4;0	0.233116	-0.166207	0.169656	0.478563	0.49532	0.1341	0.341956	0.60153	0.0871139	0.431051	0.174771	0.391672	0.0322558	0.533559	-0.0614687	0.419859	0.261377	0.112688	0.00538456	0.304314	0.270338	0.273127	0.260004	0.280891	0.465978	0.33834	0.517916	0.384647	0.226922	0.295525	0.289496	0.10655	0.0566311	-0.151588	0.13038	0.245544	0.144013	0.142383	0.394836	0.465907	0.242171	0.566963	0.193523	0.383957	0.653866	0.499575	0.432156	0.636655	0.255236
PI 18:0;0_18:1;0	0.328806	0.0951817	0.213387	0.223973	0.411957	0.197721	0.327453	0.340472	0.217294	0.362185	0.228333	0.414986	0.266232	0.378439	0.205833	0.186352	0.0288873	0.132434	0.0570649	0.284458	0.21868	0.302478	0.242651	0.281101	0.236888	0.137953	0.229738	0.189657	0.0762345	0.161571	0.318723	0.290617	0.334197	0.209454	0.0198578	0.324178	0.380654	0.365311	0.341506	0.446334	0.297415	0.496305	0.437247	0.431349	0.350289	0.384236	0.509971	0.541407	0.515993
PI 18:0;0_18:2;0	0.281976	0.0503491	0.172885	0.25969	0.216623	0.0540305	0.234341	0.186055	0.0381043	0.101308	0.0561134	0.215244	0.368164	0.318392	0.286533	0.143229	-0.0641133	0.0405792	0.0662879	0.224773	0.188961	0.261317	0.222432	0.258945	0.214227	0.252318	0.211361	0.215326	0.268042	0.193671	0.262778	0.237494	0.13845	0.154514	-0.137405	0.29571	0.228021	0.367744	0.214745	0.293255	0.322139	0.257868	0.513935	0.337333	0.228405	0.228929	0.455597	0.326059	0.597716
PI 18:0;0_20:3;0	0.275601	-0.109522	0.198165	0.452347	0.401415	0.116468	0.245538	0.458907	0.120859	0.370621	0.174533	0.395135	0.217439	0.458845	0.105393	0.552545	-0.000980329	-0.0862926	-0.144883	0.421216	0.358244	0.414403	0.364338	0.266005	0.393533	0.300009	0.450416	0.427729	0.341934	0.290236	0.247329	0.165711	0.101576	-0.0380449	-0.0820791	0.261573	0.203477	0.307073	0.25875	0.453316	0.336143	0.472524	0.38524	0.251001	0.457563	0.37512	0.456679	0.535176	0.449482
PI 18:0;0_20:4;0	0.406854	-0.0442057	0.308652	0.461581	0.308803	0.141014	0.470931	0.350377	0.220635	0.315035	0.335176	0.465118	0.325476	0.386195	0.123475	0.389415	0.470382	0.194149	0.218397	0.386824	0.36353	0.378112	0.435184	0.375946	0.380509	0.333557	0.417421	0.443963	0.396492	0.303066	0.346199	0.321841	0.122723	-0.0447446	0.251599	0.35852	0.135283	0.101524	0.193456	0.286969	0.24924	0.405836	0.289661	0.391932	0.329198	0.331495	0.439902	0.500363	0.382309
PI 18:1;0_18:1;0	0.194933	0.203106	0.0920475	-0.014591	0.146777	0.100815	0.139692	0.0133557	0.144528	0.107882	0.0836801	0.22633	0.275547	0.184252	0.265084	-0.0141674	-0.0935222	-0.0308481	-0.0186267	0.137032	0.139419	0.154757	0.122429	0.188366	-0.000769592	-0.0264902	-0.0369319	0.0251931	-0.00237346	0.0631732	0.26932	0.346578	0.452201	0.427247	0.0307576	0.275965	0.429062	0.430641	0.193049	0.251624	0.195867	0.263411	0.39643	0.299167	0.0432255	0.180268	0.452865	0.276853	0.467911
PI 18:1;0_18:2;0	0.102569	0.175081	0.0332309	-0.0739825	-0.014089	0.0115067	0.0378046	-0.12736	0.0457604	-0.0716957	-0.0391882	0.0391516	0.263976	0.0704982	0.26707	-0.0900803	-0.109842	-0.0363737	0.017997	0.0315757	0.05609	0.0501689	0.037304	0.0775939	-0.0941839	-0.0293743	-0.115284	-0.0601852	0.051234	0.0259127	0.174661	0.258668	0.276817	0.359664	-0.0112265	0.295474	0.320812	0.386975	0.10827	0.0974746	0.169524	0.013657	0.328853	0.17802	-0.0939336	0.0288752	0.224378	0.0114507	0.35647
PI 18:1;0_20:4;0	0.223837	0.098746	0.119313	0.184554	0.297783	0.179739	0.246483	0.217043	0.207506	0.25537	0.139183	0.264997	0.195809	0.321064	0.11348	0.158005	0.126997	0.14894	0.0852475	0.197218	0.209201	0.178051	0.185702	0.227241	0.15061	0.1254	0.199059	0.171354	0.150323	0.186597	0.276599	0.273898	0.2574	0.146006	0.12791	0.283262	0.250983	0.229257	0.234864	0.325933	0.247328	0.344129	0.271727	0.3153	0.233768	0.270773	0.325813	0.344163	0.289402
SM 32:1;2	0.497424	0.260548	0.392751	0.0450958	0.567594	0.47256	0.499584	0.340377	0.531444	0.551116	0.376818	0.452257	0.472069	0.403621	0.23237	0.355921	0.302029	0.300979	0.24298	0.461855	0.393157	0.418543	0.364888	0.430612	0.0568775	0.029886	0.0857901	0.0399843	0.00802259	0.0617992	0.236299	0.270058	0.184962	0.143181	0.126613	0.221007	0.0647812	0.127194	0.286885	0.330492	0.315694	0.388602	0.401914	0.433049	0.232088	0.248149	0.362265	0.328355	0.4024
SM 34:0;2	0.363149	0.198419	0.311321	-0.0719872	0.226862	0.193476	0.395201	0.149211	0.237894	0.221862	0.193736	0.319134	0.372813	0.182531	0.23101	0.159266	0.282025	0.248269	0.281008	0.112752	0.0389732	0.241019	0.133953	0.322214	-0.0335145	-0.0437732	-0.0403441	-0.0457786	-0.0595764	-0.00935042	0.109677	0.157861	0.105001	0.111139	0.0950743	0.128222	0.0621449	0.045933	0.15596	0.101923	0.0994012	0.128692	0.212697	0.370954	0.04545	0.11532	0.228142	0.152857	0.263087
SM 34:1;2	0.576561	0.383299	0.487964	-0.17119	0.258885	0.325881	0.601008	0.151254	0.482027	0.374486	0.431403	0.537915	0.63269	0.233234	0.412038	0.255224	0.433304	0.270716	0.380482	0.280511	0.195213	0.385432	0.385878	0.489398	-0.131224	-0.108358	-0.116955	-0.0809375	-0.0592622	-0.0405139	0.289029	0.408478	0.3154	0.283287	0.252825	0.280485	0.097732	0.126946	0.085188	0.0656832	0.104915	0.186037	0.318393	0.496844	-0.00124004	0.11762	0.327027	0.235135	0.393149
SM 34:2;2	0.518092	0.299713	0.403413	0.0207882	0.231024	0.251646	0.52385	0.240127	0.35131	0.340831	0.340006	0.486889	0.532911	0.30813	0.304204	0.320634	0.450023	0.246579	0.312249	0.319509	0.315478	0.365255	0.429329	0.450869	0.00729086	0.0148579	0.0379334	0.0618425	0.0752455	0.0653717	0.255976	0.321194	0.214838	0.154122	0.241044	0.233009	0.0743746	0.0853051	0.106604	0.121282	0.157714	0.234547	0.320928	0.427479	0.130381	0.171744	0.35719	0.302161	0.406191
SM 36:1;2	0.493169	0.0925589	0.461685	0.108206	0.272481	0.292144	0.534542	0.305654	0.409104	0.450296	0.461805	0.494663	0.435806	0.235034	0.158032	0.412976	0.485731	0.243366	0.341599	0.401969	0.299389	0.395206	0.449809	0.435344	0.112927	0.0808479	0.119147	0.13761	0.0990743	0.0846733	0.146369	0.195679	0.00755874	-0.0534682	0.167857	0.154588	-0.0702074	-0.0551204	0.0575923	0.0827953	0.0987362	0.235677	0.194382	0.306622	0.151724	0.170716	0.236672	0.268666	0.237519
SM 36:2;2	0.426107	0.136738	0.370445	0.0844871	0.167586	0.235963	0.468067	0.231448	0.356856	0.363431	0.396199	0.427617	0.397158	0.1889	0.14968	0.333043	0.484332	0.22354	0.330296	0.313166	0.294301	0.302197	0.427515	0.384754	0.0779572	0.0693757	0.0854744	0.118988	0.107159	0.0819766	0.16358	0.21329	0.0435439	-0.0169927	0.225405	0.151208	-0.062383	-0.0708523	0.018084	0.0302848	0.051738	0.191396	0.165986	0.270086	0.110096	0.144718	0.220089	0.231327	0.220146
SM 38:1;2	0.521444	0.16056	0.475179	0.0796501	0.367877	0.347045	0.482608	0.187796	0.429311	0.388908	0.412695	0.454088	0.54794	0.355545	0.284028	0.422039	0.377348	0.27363	0.297563	0.560128	0.417524	0.547018	0.443031	0.449477	0.0502855	0.0701176	0.0483654	0.101395	0.123717	0.110201	0.169142	0.272963	0.0805284	0.0736342	0.103944	0.178443	-0.0146488	0.047165	0.104264	0.190863	0.271002	0.229989	0.294205	0.261367	0.0614228	0.117645	0.285244	0.21104	0.31792
SM 38:2;2	0.40701	0.228346	0.353132	-0.0421934	0.118912	0.222521	0.395088	0.0759033	0.324833	0.238584	0.333395	0.365815	0.462195	0.186436	0.243377	0.269331	0.387698	0.205791	0.309237	0.29929	0.300476	0.297389	0.40563	0.371565	-0.0604173	-0.029108	-0.0427374	0.0176759	0.0564041	0.0439048	0.183779	0.296349	0.139468	0.115287	0.197613	0.161058	-0.0194579	0.00321738	0.0021288	0.0375001	0.0975111	0.112866	0.192221	0.221367	-0.0312239	0.057183	0.211664	0.126466	0.228221
SM 40:1;2	0.589628	0.117075	0.55946	0.110222	0.366121	0.309832	0.544035	0.21819	0.380924	0.375341	0.441259	0.515119	0.598964	0.39811	0.321405	0.471022	0.424688	0.276772	0.304742	0.535078	0.309263	0.628935	0.400338	0.481354	0.0789068	0.100158	0.0603895	0.115969	0.139417	0.103207	0.155737	0.262119	0.0474382	0.0488643	0.0852635	0.163193	0.00480817	0.0397473	0.105869	0.173818	0.275905	0.221339	0.299962	0.290426	0.0714923	0.138017	0.309328	0.23993	0.348711
SM 40:2;2	0.518976	0.311342	0.440332	-0.0677857	0.281371	0.324313	0.497138	0.143429	0.422081	0.347197	0.3497	0.441061	0.56434	0.305693	0.322061	0.329734	0.412386	0.326606	0.368396	0.410827	0.379362	0.427941	0.44136	0.444337	-0.0798897	-0.0482617	-0.0548777	-0.0260703	0.0211925	0.0385396	0.186184	0.297136	0.151985	0.140204	0.164628	0.165136	-0.0243702	0.00809164	0.0722066	0.121181	0.194817	0.175268	0.272379	0.322218	0.0124424	0.0825138	0.258822	0.174621	0.309836
SM 42:2;2	0.468139	0.283928	0.411554	-0.118389	0.100062	0.158177	0.512293	0.142488	0.264978	0.223045	0.212624	0.426588	0.48855	0.196426	0.284998	0.23001	0.428539	0.359822	0.463381	0.081846	0.0706571	0.220184	0.345369	0.416527	-0.12444	-0.100303	-0.0794186	-0.0579197	-0.0220374	0.00342009	0.150467	0.209349	0.134355	0.0967403	0.163097	0.112988	-0.02861	-0.0592838	0.0057944	-0.00144254	0.0682541	0.0751956	0.162761	0.415189	0.00663055	0.0673067	0.190026	0.162421	0.250883
TAG 46:1;0	0.169532	-0.329148	0.116326	0.685469	0.509379	0.290544	0.183602	0.449445	0.156999	0.359155	0.257548	0.201943	-0.0339685	0.38108	-0.0656911	0.304485	0.0325319	0.0159969	-0.0969554	0.407015	0.303147	0.323179	0.264571	0.230735	0.757961	0.641645	0.721926	0.581778	0.448983	0.455369	0.149379	0.0344086	-0.0622033	-0.167733	-0.0556555	0.217227	0.180149	0.204714	0.421175	0.476134	0.31102	0.431465	0.175041	0.222607	0.516224	0.372482	0.258815	0.440193	0.200456
TAG 46:2;0	0.174298	-0.311982	0.118083	0.646545	0.473117	0.304921	0.167142	0.39176	0.177568	0.321135	0.266684	0.178046	-0.0143404	0.347239	-0.0330625	0.262752	0.0240838	0.0159028	-0.0823894	0.391902	0.299478	0.31577	0.258845	0.255568	0.724222	0.651903	0.706611	0.564173	0.471053	0.461404	0.162199	0.069694	-0.0348146	-0.125442	-0.0417983	0.219879	0.190898	0.210324	0.387186	0.446024	0.300533	0.388787	0.184048	0.20605	0.456278	0.328922	0.265259	0.390799	0.19925
TAG 48:0;0	0.167215	-0.334465	0.101255	0.6959	0.41642	0.205329	0.20279	0.481819	0.0863793	0.34538	0.226005	0.222022	-0.0567306	0.351568	-0.109251	0.304046	0.0599171	0.0233692	-0.0937544	0.370785	0.260782	0.309585	0.247923	0.218336	0.798824	0.647585	0.708351	0.583847	0.423037	0.407732	0.111571	-0.0251133	-0.0941571	-0.207059	-0.0575645	0.187972	0.17495	0.16108	0.351797	0.369543	0.205527	0.427601	0.165705	0.251667	0.541037	0.400327	0.260429	0.472208	0.221073
TAG 48:1;0	0.21073	-0.401592	0.171006	0.821844	0.533285	0.245585	0.249155	0.545353	0.151668	0.426833	0.274677	0.282939	-0.0159171	0.441995	-0.0938578	0.400208	0.0916058	0.0240875	-0.0868249	0.461417	0.349177	0.383786	0.343044	0.243606	0.814131	0.670603	0.795191	0.68685	0.528492	0.474439	0.171938	0.0189011	-0.100283	-0.250496	-0.0549173	0.224364	0.154613	0.175161	0.398734	0.489256	0.32233	0.508516	0.202576	0.238768	0.601656	0.443471	0.292727	0.530623	0.232213
TAG 48:2;0	0.21962	-0.409147	0.184363	0.831313	0.542231	0.265312	0.243681	0.531816	0.176203	0.417813	0.279843	0.276624	0.0129832	0.453329	-0.0655192	0.409538	0.0915596	0.017203	-0.0774695	0.475159	0.374819	0.392296	0.365612	0.265138	0.791718	0.675628	0.826704	0.715438	0.591081	0.514588	0.20746	0.0679272	-0.0746627	-0.224568	-0.0403911	0.255494	0.14677	0.196213	0.387322	0.51967	0.358018	0.497728	0.216829	0.210273	0.585736	0.422897	0.299337	0.505551	0.232082
TAG 48:3;0	0.212147	-0.395638	0.181123	0.783849	0.497044	0.270771	0.210855	0.399042	0.178958	0.328104	0.26874	0.202005	0.0624457	0.426537	-0.00632738	0.350203	0.0647107	0.0355936	-0.0441838	0.459992	0.379298	0.3715	0.354328	0.265367	0.721907	0.677361	0.751994	0.67081	0.631011	0.544161	0.212042	0.120693	-0.0629042	-0.149954	-0.0375403	0.268102	0.147516	0.217941	0.357606	0.48055	0.380298	0.392239	0.222604	0.172957	0.453648	0.328096	0.272513	0.38194	0.232508
TAG 49:1;0	0.207378	-0.376641	0.163222	0.728911	0.486044	0.424562	0.21052	0.413985	0.305433	0.437834	0.379743	0.216743	-0.00191381	0.329056	-0.0654102	0.32316	0.0701319	0.00703822	-0.076033	0.472894	0.359141	0.373097	0.325031	0.305433	0.837226	0.727463	0.783172	0.696974	0.564784	0.49409	0.122065	0.0278031	-0.105535	-0.206415	-0.054641	0.184973	0.126209	0.140061	0.339434	0.394529	0.257457	0.451659	0.213557	0.194092	0.454715	0.353395	0.25843	0.418389	0.213336
TAG 49:2;0	0.199939	-0.367603	0.155563	0.733522	0.472739	0.447487	0.17771	0.414269	0.313235	0.421805	0.35232	0.190456	-0.0175813	0.312825	-0.0623397	0.310511	0.0530527	-0.00762232	-0.0762564	0.466254	0.370495	0.364404	0.330076	0.312393	0.828297	0.749932	0.840002	0.731559	0.623585	0.530558	0.127109	0.0320526	-0.100459	-0.213036	-0.0512243	0.206196	0.106912	0.140851	0.318109	0.39956	0.260124	0.43535	0.204122	0.158769	0.45494	0.332854	0.23093	0.399089	0.188834
TAG 50:1;0	0.21909	-0.441399	0.188113	0.865007	0.433874	0.156838	0.273548	0.539379	0.100491	0.392429	0.276157	0.315549	-0.00173317	0.40145	-0.106094	0.417477	0.137715	-0.00774504	-0.0836056	0.459804	0.344266	0.39862	0.377832	0.244961	0.845017	0.691968	0.78758	0.747451	0.577702	0.463609	0.138613	-0.0239328	-0.151566	-0.30695	-0.0588365	0.197089	0.124302	0.126074	0.295274	0.37591	0.235579	0.480778	0.19735	0.226514	0.581199	0.441152	0.293664	0.540027	0.251199
TAG 50:2;0	0.241924	-0.460318	0.213395	0.914216	0.450605	0.168153	0.289465	0.577931	0.12519	0.41458	0.275423	0.3451	0.0286043	0.434161	-0.0853387	0.465264	0.167401	-0.00925422	-0.0655311	0.48202	0.384611	0.419258	0.429918	0.271583	0.835429	0.698295	0.875402	0.822808	0.678412	0.518877	0.178875	0.014184	-0.135924	-0.324092	-0.0375471	0.227713	0.084724	0.122557	0.261674	0.420647	0.268592	0.500062	0.204558	0.190853	0.605444	0.437012	0.29302	0.55072	0.242083
TAG 50:3;0	0.247497	-0.475068	0.228723	0.917874	0.418749	0.170429	0.273117	0.461797	0.134914	0.333053	0.26444	0.278665	0.1039	0.426886	-0.0220143	0.434147	0.152567	0.0172457	-0.00887801	0.482168	0.408201	0.411457	0.44732	0.280702	0.777045	0.733747	0.842429	0.817783	0.779999	0.572676	0.193428	0.0694404	-0.149557	-0.276822	-0.0515789	0.239615	0.0460803	0.127902	0.216219	0.38976	0.308429	0.402995	0.228815	0.137539	0.489151	0.351851	0.276851	0.425916	0.251489
TAG 50:4;0	0.235166	-0.449578	0.219662	0.858145	0.417474	0.187413	0.238822	0.358948	0.14476	0.276512	0.246878	0.208413	0.128004	0.452124	0.0200902	0.381309	0.117395	0.0653222	0.0171952	0.460861	0.404652	0.378775	0.420087	0.272034	0.698459	0.710241	0.748804	0.737316	0.766465	0.598816	0.213385	0.129125	-0.113912	-0.191806	-0.0447321	0.255494	0.0587563	0.159855	0.235138	0.396219	0.358252	0.338227	0.227678	0.119262	0.396108	0.29086	0.265335	0.330964	0.238621
TAG 50:5;0	0.217018	-0.359581	0.165954	0.730603	0.416706	0.175859	0.239345	0.309725	0.132532	0.251516	0.224424	0.196032	0.091038	0.448319	0.017004	0.304919	0.124101	0.15493	0.0615948	0.396863	0.347921	0.30996	0.343447	0.248004	0.587073	0.6197	0.608044	0.575255	0.605905	0.552518	0.193177	0.125836	-0.0702438	-0.146089	-0.0103531	0.240819	0.0936051	0.134432	0.269842	0.38091	0.322618	0.31639	0.178737	0.168353	0.35377	0.269554	0.241976	0.312572	0.187507
TAG 51:1;0	0.213442	-0.396607	0.162605	0.777485	0.441969	0.341061	0.217544	0.415228	0.266927	0.426259	0.359888	0.240608	-0.000144752	0.328745	-0.0879872	0.338257	0.0835837	0.00150349	-0.0718001	0.478644	0.368972	0.378339	0.345326	0.300595	0.839493	0.707974	0.770949	0.723455	0.568743	0.482628	0.110458	0.0295839	-0.103301	-0.221267	-0.0500086	0.201406	0.13139	0.129668	0.30405	0.374391	0.230309	0.454665	0.215317	0.183984	0.456458	0.377994	0.27536	0.433692	0.214126
TAG 51:2;0	0.248077	-0.464419	0.23504	0.870653	0.462047	0.327868	0.264026	0.450163	0.299249	0.462424	0.38229	0.310495	0.0614784	0.368053	-0.0749132	0.41937	0.145762	-0.0150725	-0.0470833	0.529045	0.430765	0.436972	0.44706	0.315621	0.827868	0.718712	0.840146	0.839186	0.711689	0.532067	0.165001	0.059923	-0.120344	-0.277407	-0.0393758	0.22703	0.0790548	0.116771	0.248474	0.394633	0.267995	0.492112	0.226056	0.136262	0.472744	0.383463	0.273073	0.466594	0.220607
TAG 51:3;0	0.256691	-0.45994	0.251894	0.843243	0.389016	0.333427	0.243166	0.297411	0.311393	0.349137	0.370491	0.2223	0.147539	0.321067	0.0034976	0.35906	0.136111	0.015122	0.0249824	0.514171	0.437229	0.419217	0.455248	0.329275	0.755701	0.759747	0.773597	0.823052	0.82689	0.584328	0.15841	0.101141	-0.147679	-0.22277	-0.0515386	0.222441	0.0191183	0.102989	0.168717	0.311098	0.272561	0.357362	0.258657	0.0822014	0.314903	0.269032	0.246281	0.306352	0.232387
TAG 51:4;0	0.228162	-0.376647	0.192259	0.701745	0.330898	0.331981	0.183662	0.20787	0.288568	0.249668	0.325114	0.135348	0.115258	0.274064	0.0404359	0.241611	0.0688904	0.0481639	0.0437406	0.443065	0.39197	0.355519	0.379115	0.328632	0.654373	0.728367	0.64687	0.690434	0.771591	0.607336	0.136112	0.100805	-0.107703	-0.139705	-0.0384289	0.209674	0.0305646	0.107766	0.171481	0.270981	0.249764	0.27238	0.247785	0.0941455	0.226756	0.200213	0.235752	0.230817	0.22372
TAG 52:2;0	0.248019	-0.497174	0.237431	0.928931	0.303069	0.100305	0.274229	0.430502	0.0987653	0.317102	0.293796	0.359268	0.0801852	0.354599	-0.0691397	0.428333	0.193121	-0.0366968	-0.0388604	0.495236	0.397967	0.442547	0.474406	0.277283	0.816416	0.698684	0.811365	0.899679	0.769848	0.526133	0.140784	0.0257187	-0.140336	-0.31515	-0.0419696	0.204225	0.0836263	0.0822791	0.115609	0.285185	0.187083	0.421317	0.186171	0.095031	0.438216	0.367133	0.27731	0.482774	0.239104
TAG 52:3;0	0.249106	-0.504255	0.254227	0.900716	0.198036	0.0685786	0.252204	0.248602	0.0840048	0.168933	0.268124	0.253626	0.190433	0.291217	0.0276861	0.364111	0.183888	-0.019567	0.0455586	0.467987	0.393578	0.417354	0.483015	0.273207	0.719968	0.741445	0.716026	0.867213	0.898194	0.565404	0.129358	0.0652996	-0.196499	-0.268022	-0.071061	0.191089	-0.0026456	0.0579416	0.00946406	0.164929	0.182807	0.24414	0.217923	0.0216079	0.248832	0.224552	0.235465	0.286267	0.258118
TAG 52:4;0	0.22905	-0.469301	0.236634	0.828599	0.164827	0.0817873	0.205038	0.140809	0.0807527	0.0865738	0.234332	0.15025	0.215136	0.286692	0.0771848	0.294903	0.136962	0.0182473	0.0769389	0.426264	0.373977	0.368009	0.444169	0.255572	0.645195	0.751196	0.633025	0.783136	0.914126	0.603245	0.131892	0.101145	-0.196191	-0.198273	-0.0793981	0.182784	-0.0306806	0.0679077	-0.00742198	0.129166	0.207636	0.140625	0.219507	-0.00598444	0.148034	0.144302	0.205833	0.158822	0.249131
TAG 52:5;0	0.223526	-0.441945	0.223272	0.80433	0.237303	0.0905219	0.216258	0.179884	0.0722792	0.112797	0.19954	0.145634	0.189298	0.385854	0.0695103	0.307177	0.144472	0.109366	0.098945	0.396382	0.365928	0.330105	0.416395	0.24472	0.606277	0.707931	0.616609	0.710322	0.842072	0.624131	0.165036	0.126224	-0.15802	-0.175754	-0.0464761	0.202136	-0.0123382	0.08025	0.0715945	0.209434	0.261863	0.172404	0.188569	0.0385061	0.198297	0.170418	0.207573	0.176912	0.211541
TAG 52:6;0	0.232366	-0.361307	0.204258	0.72816	0.372583	0.142063	0.271828	0.268749	0.1006	0.202011	0.189379	0.178489	0.128241	0.456353	0.0374431	0.296944	0.177017	0.303824	0.206837	0.353277	0.327979	0.279271	0.352329	0.229467	0.534756	0.6078	0.563366	0.563032	0.653726	0.564925	0.170441	0.111457	-0.131629	-0.193593	-0.0171589	0.197878	-0.0270854	0.0228511	0.196396	0.304811	0.288237	0.241382	0.127193	0.146793	0.287627	0.218954	0.190171	0.238248	0.132113
TAG 53:2;0	0.250922	-0.447508	0.232591	0.851638	0.385008	0.288739	0.250572	0.374627	0.289345	0.415529	0.388529	0.320612	0.0901019	0.336097	-0.0493613	0.387397	0.145644	-0.0229565	-0.0380547	0.531645	0.441069	0.444166	0.465507	0.318508	0.800762	0.695573	0.780679	0.86259	0.738912	0.525617	0.152485	0.0929741	-0.0822748	-0.229358	-0.032303	0.221349	0.0964108	0.1107	0.16564	0.331575	0.228589	0.452901	0.220107	0.0891437	0.382225	0.347794	0.280575	0.434213	0.225766
TAG 53:3;0	0.25056	-0.450391	0.242512	0.840718	0.289711	0.253948	0.226066	0.237098	0.275689	0.303251	0.358574	0.247479	0.166779	0.282411	0.016284	0.33482	0.142167	-0.0176622	0.0173042	0.500009	0.434022	0.416755	0.477896	0.309885	0.718677	0.70576	0.71559	0.855943	0.847709	0.565328	0.148825	0.126227	-0.103898	-0.192146	-0.0401532	0.22729	0.0477845	0.102106	0.0701232	0.244453	0.217535	0.324631	0.240797	0.0266612	0.239162	0.24378	0.252966	0.291585	0.234117
TAG 53:4;0	0.248758	-0.401059	0.228787	0.765127	0.270365	0.296787	0.199921	0.169753	0.287875	0.238898	0.344674	0.165759	0.175041	0.272796	0.0570149	0.269005	0.121356	0.0407655	0.0655612	0.45842	0.409533	0.372552	0.435283	0.328742	0.660044	0.729667	0.650934	0.774031	0.859051	0.608678	0.14352	0.139891	-0.106049	-0.141667	-0.0348448	0.221939	0.0250111	0.0983045	0.0882135	0.218009	0.230999	0.24061	0.244968	0.0311285	0.169115	0.178902	0.240463	0.203929	0.230939
TAG 54:3;0	0.202719	-0.448601	0.193724	0.819685	0.108442	0.0320222	0.174365	0.214288	0.0559657	0.141653	0.246979	0.275033	0.127551	0.228935	0.0154275	0.302555	0.111035	-0.107102	-0.0609787	0.429311	0.358515	0.391092	0.436695	0.254922	0.69104	0.645356	0.669207	0.87661	0.82598	0.531307	0.11593	0.0930664	-0.0513634	-0.167837	-0.0551586	0.194148	0.141647	0.12833	-0.0402568	0.150141	0.129018	0.251541	0.186115	-0.0257125	0.203714	0.226038	0.254243	0.307086	0.243039
TAG 54:4;0	0.192878	-0.421867	0.19131	0.750967	0.03216	0.0195541	0.142021	0.0491979	0.0432548	0.0110355	0.207457	0.159494	0.202429	0.183472	0.0893348	0.235268	0.0975229	-0.0822192	0.00116279	0.3836	0.342437	0.34414	0.406679	0.238177	0.59276	0.669243	0.555438	0.792791	0.895775	0.557408	0.115143	0.130431	-0.0847595	-0.100279	-0.056397	0.18524	0.074789	0.116867	-0.0992349	0.0530943	0.128918	0.0946363	0.204179	-0.0701712	0.0426088	0.105778	0.210654	0.125487	0.248659
TAG 54:5;0	0.203874	-0.420153	0.202893	0.756937	0.103143	0.0536875	0.169182	0.0788625	0.050617	0.0332346	0.200653	0.13825	0.187531	0.265384	0.0838297	0.252701	0.136375	0.00883102	0.0493698	0.377102	0.345625	0.326798	0.397126	0.241378	0.599308	0.717436	0.565481	0.747973	0.895354	0.622996	0.134461	0.128072	-0.111125	-0.117925	-0.0267661	0.186123	0.0496465	0.092273	-0.0351387	0.102777	0.172833	0.107679	0.183864	-0.0224855	0.0827433	0.126156	0.200891	0.12615	0.22098
TAG 54:6;0	0.211726	-0.360231	0.200243	0.689371	0.189762	0.111229	0.212657	0.125536	0.0685672	0.0782147	0.179583	0.124856	0.14165	0.305947	0.0631932	0.222225	0.164197	0.223846	0.187038	0.324883	0.311724	0.273521	0.35326	0.237812	0.561971	0.701336	0.533794	0.629807	0.79297	0.619267	0.12079	0.0840535	-0.156905	-0.171898	-0.0232438	0.147657	-0.0228911	-0.0103567	0.0373545	0.133145	0.181729	0.122159	0.118179	0.058635	0.12777	0.147916	0.150542	0.128355	0.141003
TAG 54:7;0	0.20195	-0.29379	0.184038	0.584675	0.246907	0.126455	0.233605	0.167206	0.0734118	0.112241	0.134477	0.11934	0.104971	0.309628	0.0476525	0.185561	0.161406	0.383782	0.308036	0.253194	0.261733	0.209287	0.298717	0.210384	0.455781	0.588116	0.4652	0.491618	0.641601	0.551414	0.101465	0.0489208	-0.168712	-0.201006	-0.037233	0.113431	-0.0789643	-0.0888554	0.0844867	0.158503	0.185511	0.133122	0.0621376	0.106916	0.162363	0.145592	0.105771	0.128012	0.0699014
TAG 56:3;0	0.186407	-0.349165	0.136076	0.713778	0.185583	0.173647	0.133667	0.233079	0.131044	0.19178	0.245209	0.20555	0.0590226	0.209228	0.0244559	0.228808	0.0356598	-0.0758107	-0.0878575	0.40071	0.326451	0.36413	0.365908	0.294089	0.75119	0.678534	0.666825	0.812767	0.718928	0.525086	0.0902407	0.0513571	-0.0309773	-0.106602	-0.0642618	0.171712	0.180353	0.14309	0.0710515	0.205315	0.159088	0.26332	0.199512	0.0547219	0.234293	0.241552	0.262188	0.303065	0.261859
TAG 56:4;0	0.200326	-0.369322	0.159041	0.761857	0.185011	0.181855	0.131741	0.225935	0.147163	0.185013	0.271801	0.198941	0.0717112	0.241267	0.0302365	0.292289	0.0589816	-0.0976157	-0.106095	0.443455	0.369817	0.394206	0.414102	0.30877	0.728589	0.70273	0.692612	0.827538	0.808576	0.567328	0.104135	0.072997	-0.0581706	-0.142466	-0.0468184	0.196859	0.140925	0.129568	0.045532	0.200634	0.181481	0.247956	0.203072	0.0243567	0.227092	0.228596	0.255994	0.290259	0.256434
TAG 56:5;0	0.252665	-0.417828	0.226022	0.775513	0.223978	0.0737861	0.301873	0.303276	0.108347	0.234758	0.293871	0.309209	0.116798	0.314524	0.00251092	0.418408	0.348815	0.0518038	0.0387578	0.454924	0.395433	0.414612	0.489578	0.296583	0.62826	0.603018	0.638806	0.762741	0.744775	0.495256	0.104221	0.0539725	-0.150418	-0.287087	0.0813381	0.166467	0.00796331	-0.058668	0.0137802	0.176085	0.143324	0.262974	0.110894	0.0919992	0.262472	0.252886	0.204599	0.330259	0.172145
TAG 56:6;0	0.308607	-0.386146	0.28	0.823227	0.292791	0.111427	0.376677	0.325017	0.141217	0.258368	0.279607	0.334386	0.166678	0.404551	0.0156729	0.408797	0.392684	0.253776	0.189323	0.448787	0.400266	0.407045	0.502225	0.307221	0.625097	0.628741	0.640058	0.749332	0.765583	0.539692	0.149197	0.0805396	-0.157713	-0.287501	0.107219	0.206067	-0.0312234	-0.0758898	0.0535041	0.192836	0.14604	0.284754	0.110753	0.13461	0.280839	0.259533	0.20826	0.332097	0.155978
TAG 56:7;0	0.264217	-0.301993	0.243264	0.62963	0.253759	0.0976333	0.361592	0.225273	0.093727	0.17522	0.166055	0.236885	0.151037	0.293827	0.0173296	0.24937	0.308425	0.524311	0.492773	0.28074	0.275802	0.258384	0.378741	0.251477	0.444158	0.500993	0.448806	0.518747	0.594193	0.414165	0.0689704	-0.00666171	-0.257853	-0.335996	-0.0333729	0.0829079	-0.18108	-0.252451	0.0428787	0.109283	0.118736	0.156473	0.0336543	0.145263	0.166341	0.163351	0.074617	0.182837	0.0523426
TAG 56:8;0	0.209863	-0.239098	0.194081	0.473853	0.16179	0.0746168	0.286833	0.0874829	0.0586171	0.0573198	0.104227	0.114471	0.158323	0.206084	0.0491625	0.143858	0.236342	0.544923	0.525343	0.175913	0.192301	0.159472	0.280865	0.204464	0.304515	0.419154	0.298976	0.366094	0.517343	0.356561	0.0272709	-0.0133528	-0.269502	-0.270084	-0.0679648	0.0309263	-0.222462	-0.26622	-0.000289005	0.0238356	0.100276	0.0160565	0.0143091	0.0978221	0.0347146	0.0525669	0.0149753	0.0215367	0.0183841
TAG 58:7;0	0.252409	-0.326561	0.19741	0.719786	0.313135	0.0946961	0.350922	0.334995	0.0932763	0.24437	0.190401	0.296727	0.0987251	0.353607	-0.0156907	0.337525	0.304252	0.37984	0.307618	0.3404	0.325782	0.305007	0.411437	0.263755	0.555356	0.551968	0.566196	0.622744	0.630756	0.464874	0.0902154	0.00498743	-0.197281	-0.329325	0.000544104	0.133547	-0.0741698	-0.154442	0.0921361	0.212746	0.158412	0.271119	0.0679871	0.17508	0.293764	0.244468	0.161196	0.318809	0.114761
TAG 58:8;0	0.195348	-0.167933	0.161527	0.38699	0.115383	0.0440498	0.279514	0.0929044	0.0455849	0.0687676	0.0736575	0.160086	0.129535	0.147523	0.0302474	0.117654	0.234123	0.537749	0.52515	0.128751	0.160592	0.134363	0.26306	0.194647	0.245428	0.322511	0.256337	0.334365	0.427735	0.293109	-0.00820158	-0.0478085	-0.222247	-0.263412	-0.0638542	0.00489205	-0.1971	-0.297837	-0.0335216	-0.00192394	0.0463494	0.0246348	-0.00461593	0.100346	0.0149932	0.0552026	0.00107423	0.0446341	-0.00194758
[truncated: 134 more columns]

## Sheet: correlation standard lipids new
analysis	Locus	Trait	CHROM	topSNP_Pos	topSNP_P	nearest_Gene	corrHDL	corrLDL	corrTC	corrTG	maxAbsCorr
uv	AC105942.1	PC 18:0;0_20:3;0	1	94975736	3.27209e-11	ALG14	-0.208739	0.323589	0.365363	0.554825	0.554825
uv	AC105942.1	PC 18:0;0_18:2;0	1	95232272	6.83725e-13	TMEM56-RWDD3	0.248994	0.285166	0.459235	0.205603	0.459235
uv	AGPAT2	PC 16:0;0_22:5;0	9	136677616	4.04291e-12	AGPAT2	0.165069	0.257086	0.41258	0.291467	0.41258
uv	SGPL1	Cer 42:2;2	10	70843134	1.88198e-10	SGPL1	-0.0986918	0.494436	0.53367	0.44737	0.53367
uv	SOAT2	CE 17:0;0	12	53118972	6.3685e-16	SOAT2	0.126754	0.447783	0.487217	0.0702758	0.487217
uv	SOAT2	CE 18:0;0	12	53118972	3.69061e-24	SOAT2	-0.112152	0.539526	0.515011	0.254488	0.539526
uv	ABHD3	PC 14:0;0_18:1;0	18	15154691	1.69836e-13	AP005901.2	0.0727126	0.113723	0.23818	0.299517	0.299517
uv	ABHD3	PC 14:0;0_18:2;0	18	15154691	6.84037e-17	AP005901.2	0.0471651	0.141281	0.225222	0.235938	0.235938
uv	ABHD3	PC 16:1;0_18:1;0	18	15330159	6.18184e-11	AP005901.1	0.183114	0.0882515	0.277425	0.320826	0.320826
uv	ABHD3	PC 16:1;0_18:2;0	18	15406695	2.7696e-14	AP005901.1	0.23018	0.0976936	0.278752	0.226489	0.278752
uv	ABHD3	PC 14:0;0_18:2;0	18	18798665	6.08494e-14	ROCK1	0.0471651	0.141281	0.225222	0.235938	0.235938
uv	ABHD3	PC 16:1;0_18:1;0	18	21398898	7.50007e-11	GREB1L	0.183114	0.0882515	0.277425	0.320826	0.320826
uv	ABHD3	PC 16:1;0_18:2;0	18	21531254	7.03004e-16	ESCO1	0.23018	0.0976936	0.278752	0.226489	0.278752
uv	ABHD3	PC 14:0;0_18:1;0	18	21584376	3.99041e-15	ESCO1	0.0727126	0.113723	0.23818	0.299517	0.299517
uv	ABHD3	PC 14:0;0_18:2;0	18	21651694	7.39424e-20	ABHD3	0.0471651	0.141281	0.225222	0.235938	0.235938
mv	AC105942.1	cluster5	1	94928979	9.95158e-26	AC105942.1	-0.00177094	0.184534	0.216594	0.150469	0.216594
mv	AC105942.1	cluster3	1	95020123	2.32654e-12	ALG14	-0.0866968	0.124442	0.136609	0.196519	0.196519
mv	DTL	cluster5	1	212081294	3.92133e-11	DTL	-0.0729638	0.197034	0.218416	0.232813	0.232813
mv	STK39	cluster8	2	168292271	3.09751e-10	STK39	0.0963272	-0.041336	0.0504958	0.0862374	0.0963272
mv	CDS1	cluster2	4	84647685	2.06783e-09	CDS1	0.0811359	-0.083117	-0.060715	-0.0642195	0.083117
mv	SMIM13	cluster3	6	11011172	3.07884e-09	ELOVL2	-0.120143	-0.038699	-0.0699059	0.0724549	0.120143
mv	SMIM13	cluster6	6	11089522	5.59094e-20	SMIM13	0.03507	-0.115188	-0.0929967	-0.039871	0.115188
mv	AGPAT2	cluster3	9	136677616	1.5522e-12	AGPAT2	0.143236	0.162893	0.270124	0.13813	0.270124
mv	SGPL1	cluster8	10	70843134	6.02305e-17	SGPL1	0.0243	-0.120402	-0.168326	-0.242468	0.242468
mv	SOAT2	cluster8	12	53112581	6.9289e-35	SOAT2	-0.038473	0.201095	0.172172	0.00310837	0.201095
mv	KCNJ12	cluster7	17	21386711	2.05664e-09	KCNJ12	0.073116	-0.339076	-0.287006	-0.0607794	0.339076
mv	YPEL2	cluster11	17	59341010	2.06028e-09	YPEL2	-0.0456512	0.0847704	0.0674744	0.0464732	0.0847704
mv	ABHD3	cluster7	18	15119596	1.87377e-09	AP005242.1	-0.0772034	-0.0148411	-0.0687259	-0.0407164	0.0772034
mv	ABHD3	cluster2	18	15154691	2.52476e-28	AP005901.2	0.163548	0.0673219	0.149392	0.0417832	0.163548
mv	ABHD3	cluster3	18	15154691	1.30475e-15	AP005901.2	-0.0178973	0.0111103	-0.0507589	-0.179462	0.179462
mv	ABHD3	cluster2	18	18798665	8.86009e-26	ROCK1	0.161524	0.0483545	0.124752	0.0230143	0.161524
mv	ABHD3	cluster2	18	21651694	5.41888e-38	ABHD3	0.147001	0.0492122	0.119668	0.0232704	0.147001
mv	ABHD3	cluster3	18	21651694	6.73514e-19	ABHD3	-0.016256	0.0271002	-0.0230875	-0.144077	0.144077
mv	SPHK2	cluster8	19	48629610	6.28648e-16	SPHK2	0.0578982	-0.0738603	-0.0048212	0.0812842	0.0812842
mv	AGPAT3	cluster3	21	43971391	6.95812e-17	AGPAT3	0.0428737	-0.0740099	-0.0586514	-0.0441231	0.0740099

## Sheet: FinnGen members
Full Name	Affiliation	Role 1	Role 2
Aarno Palotie	Institute for Molecular Medicine Finland (FIMM), HiLIFE, University of Helsinki, Helsinki, Finland; Broad Institute of MIT and Harvard; Massachusetts General Hospital	Steering Committee	Steering Committee
Mark Daly	Institute for Molecular Medicine Finland (FIMM), HiLIFE, University of Helsinki, Helsinki, Finland; Broad Institute of MIT and Harvard; Massachusetts General Hospital	Steering Committee	Steering Committee
Bridget Riley-Gills	Abbvie, Chicago, IL, United States	Steering Committee	Pharmaceutical companies
Howard Jacob	Abbvie, Chicago, IL, United States	Steering Committee	Pharmaceutical companies
Dirk Paul	Astra Zeneca, Cambridge, United Kingdom	Steering Committee	Pharmaceutical companies
Slavé Petrovski	Astra Zeneca, Cambridge, United Kingdom	Steering Committee	Pharmaceutical companies
Heiko Runz	Biogen, Cambridge, MA, United States	Steering Committee	Pharmaceutical companies
Sally John	Biogen, Cambridge, MA, United States	Steering Committee	Pharmaceutical companies
George Okafo	Boehringer Ingelheim, Ingelheim am Rhein, Germany	Steering Committee	Pharmaceutical companies
Robert Plenge	Bristol Myers Squibb, New York, NY, United States	Steering Committee	Pharmaceutical companies
Joseph Maranville	Bristol Myers Squibb, New York, NY, United States	Steering Committee	Pharmaceutical companies
Mark McCarthy	Genentech, San Francisco, CA, United States	Steering Committee	Pharmaceutical companies
Margaret G. Ehm	GlaxoSmithKline, Collegeville, PA, United States	Steering Committee	Pharmaceutical companies
Kirsi Auro	GlaxoSmithKline, Espoo, Finland	Steering Committee	Pharmaceutical companies
Simonne Longerich	Merck, Kenilworth, NJ, United States	Steering Committee	Pharmaceutical companies
Anders Mälarstig	Pfizer, New York, NY, United States	Steering Committee	Pharmaceutical companies
Katherine Klinger	Translational Sciences, Sanofi R&D, Framingham, MA, USA	Steering Committee	Pharmaceutical companies
Clement Chatelain	Translational Sciences, Sanofi R&D, Framingham, MA, USA	Steering Committee	Pharmaceutical companies
Matthias Gossel	Translational Sciences, Sanofi R&D, Framingham, MA, USA	Steering Committee	Pharmaceutical companies
Karol Estrada	Maze Therapeutics, San Francisco, CA, United States	Steering Committee	Pharmaceutical companies
Robert Graham	Maze Therapeutics, San Francisco, CA, United States	Steering Committee	Pharmaceutical companies
Dawn Waterworth	Janssen Research & Development, LLC, Spring House, PA, United States	Steering Committee	Pharmaceutical companies
Chris O´Donnell	Novartis Institutes for BioMedical Research, Cambridge, MA, United States	Steering Committee	Pharmaceutical companies
Nicole Renaud	Novartis Institutes for BioMedical Research, Cambridge, MA, United States	Steering Committee	Pharmaceutical companies
Tomi P. Mäkelä	HiLIFE, University of Helsinki, Finland, Finland	Steering Committee	University of Helsinki & Biobanks
Jaakko Kaprio	Institute for Molecular Medicine Finland (FIMM), HiLIFE, University of Helsinki, Helsinki, Finland	Steering Committee	University of Helsinki & Biobanks
Petri Virolainen	Auria Biobank / University of Turku / Hospital District of Southwest Finland, Turku, Finland	Steering Committee	University of Helsinki & Biobanks
Antti Hakanen	Auria Biobank / University of Turku / Hospital District of Southwest Finland, Turku, Finland	Steering Committee	University of Helsinki & Biobanks
Terhi Kilpi	THL Biobank / Finnish Institute for Health and Welfare (THL), Helsinki, Finland	Steering Committee	University of Helsinki & Biobanks
Markus Perola	THL Biobank / Finnish Institute for Health and Welfare (THL), Helsinki, Finland	Steering Committee	University of Helsinki & Biobanks
Jukka Partanen	Finnish Red Cross Blood Service / Finnish Hematology Registry and Clinical Biobank, Helsinki, Finland	Steering Committee	University of Helsinki & Biobanks
Anne Pitkäranta	Helsinki Biobank / Helsinki University and Hospital District of Helsinki and Uusimaa, Helsinki	Steering Committee	University of Helsinki & Biobanks
Taneli Raivio	Helsinki Biobank / Helsinki University and Hospital District of Helsinki and Uusimaa, Helsinki	Steering Committee	University of Helsinki & Biobanks
Jani Tikkanen	Northern Finland Biobank Borealis / University of Oulu / Northern Ostrobothnia Hospital District, Oulu, Finland	Steering Committee	University of Helsinki & Biobanks
Raisa Serpi	Northern Finland Biobank Borealis / University of Oulu / Northern Ostrobothnia Hospital District, Oulu, Finland	Steering Committee	University of Helsinki & Biobanks
Tarja Laitinen	Finnish Clinical Biobank Tampere / University of Tampere / Pirkanmaa Hospital District, Tampere, Finland	Steering Committee	University of Helsinki & Biobanks
Veli-Matti Kosma	Biobank of Eastern Finland / University of Eastern Finland / Northern Savo Hospital District, Kuopio, Finland	Steering Committee	University of Helsinki & Biobanks
Jari Laukkanen	Central Finland Biobank / University of Jyväskylä / Central Finland Health Care District, Jyväskylä, Finland	Steering Committee	University of Helsinki & Biobanks
Marco Hautalahti	FINBB - Finnish biobank cooperative	Steering Committee	University of Helsinki & Biobanks
Outi Tuovila	Business Finland, Helsinki, Finland	Steering Committee	Other Experts/ Non-Voting Members
Raimo Pakkanen	Business Finland, Helsinki, Finland	Steering Committee	Other Experts/ Non-Voting Members
Jeffrey Waring	Abbvie, Chicago, IL, United States	Scientific Committee	Pharmaceutical companies
Bridget Riley-Gillis	Abbvie, Chicago, IL, United States	Scientific Committee	Pharmaceutical companies
Fedik Rahimov	Abbvie, Chicago, IL, United States	Scientific Committee	Pharmaceutical companies
Ioanna Tachmazidou	Astra Zeneca, Cambridge, United Kingdom	Scientific Committee	Pharmaceutical companies
Chia-Yen Chen	Biogen, Cambridge, MA, United States	Scientific Committee	Pharmaceutical companies
Heiko Runz	Biogen, Cambridge, MA, United States	Scientific Committee	Pharmaceutical companies
Zhihao Ding	Boehringer Ingelheim, Ingelheim am Rhein, Germany	Scientific Committee	Pharmaceutical companies
Marc Jung	Boehringer Ingelheim, Ingelheim am Rhein, Germany	Scientific Committee	Pharmaceutical companies
Hanati Tuoken	Boehringer Ingelheim, Ingelheim am Rhein, Germany	Scientific Committee	Pharmaceutical companies
Shameek Biswas	Bristol Myers Squibb, New York, NY, United States	Scientific Committee	Pharmaceutical companies
Rion Pendergrass	Genentech, San Francisco, CA, United States	Scientific Committee	Pharmaceutical companies
Margaret G. Ehm	GlaxoSmithKline, Collegeville, PA, United States	Scientific Committee	Pharmaceutical companies
David Pulford	GlaxoSmithKline, Stevenage, United Kingdom	Scientific Committee	Pharmaceutical companies
Neha Raghavan	Merck, Kenilworth, NJ, United States	Scientific Committee	Pharmaceutical companies
Adriana Huertas-Vazquez	Merck, Kenilworth, NJ, United States	Scientific Committee	Pharmaceutical companies
Jae-Hoon Sul	Merck, Kenilworth, NJ, United States	Scientific Committee	Pharmaceutical companies
Anders Mälarstig	Pfizer, New York, NY, United States	Scientific Committee	Pharmaceutical companies
Xinli Hu	Pfizer, New York, NY, United States	Scientific Committee	Pharmaceutical companies
Åsa Hedman	Pfizer, New York, NY, United States	Scientific Committee	Pharmaceutical companies
Katherine Klinger	Translational Sciences, Sanofi R&D, Framingham, MA, USA	Scientific Committee	Pharmaceutical companies
Robert Graham	Maze Therapeutics, San Francisco, CA, United States	Scientific Committee	Pharmaceutical companies
Manuel Rivas	Maze Therapeutics, San Francisco, CA, United States	Scientific Committee	Pharmaceutical companies
Dawn Waterworth	Janssen Research & Development, LLC, Spring House, PA, United States	Scientific Committee	Pharmaceutical companies
Nicole Renaud	Novartis Institutes for BioMedical Research, Cambridge, MA, United States	Scientific Committee	Pharmaceutical companies
Ma´en Obeidat	Novartis Institutes for BioMedical Research, Cambridge, MA, United States	Scientific Committee	Pharmaceutical companies
Jonathan Chung	Novartis Institutes for BioMedical Research, Cambridge, MA, United States	Scientific Committee	Pharmaceutical companies
Jonas Zierer	Novartis Institutes for BioMedical Research, Cambridge, MA, United States	Scientific Committee	Pharmaceutical companies
Mari Niemi	Novartis Institutes for BioMedical Research, Cambridge, MA, United States	Scientific Committee	Pharmaceutical companies
Samuli Ripatti	Institute for Molecular Medicine Finland (FIMM), HiLIFE, University of Helsinki, Helsinki, Finland	Scientific Committee	University of Helsinki & Biobanks
Johanna Schleutker	Auria Biobank / Univ. of Turku / Hospital District of Southwest Finland, Turku, Finland	Scientific Committee	University of Helsinki & Biobanks
Markus Perola	THL Biobank / Finnish Institute for Health and Welfare (THL), Helsinki, Finland	Scientific Committee	University of Helsinki & Biobanks
Mikko Arvas	Finnish Red Cross Blood Service / Finnish Hematology Registry and Clinical Biobank, Helsinki, Finland	Scientific Committee	University of Helsinki & Biobanks
Olli Carpén	Helsinki Biobank / Helsinki University and Hospital District of Helsinki and Uusimaa, Helsinki	Scientific Committee	University of Helsinki & Biobanks
Reetta Hinttala	Northern Finland Biobank Borealis / University of Oulu / Northern Ostrobothnia Hospital District, Oulu, Finland	Scientific Committee	University of Helsinki & Biobanks
Johannes Kettunen	Northern Finland Biobank Borealis / University of Oulu / Northern Ostrobothnia Hospital District, Oulu, Finland	Scientific Committee	University of Helsinki & Biobanks
Arto Mannermaa	Biobank of Eastern Finland / University of Eastern Finland / Northern Savo Hospital District, Kuopio, Finland	Scientific Committee	University of Helsinki & Biobanks
Katriina Aalto-Setälä	Faculty of Medicine and Health Technology, Tampere University, Tampere, Finland	Scientific Committee	University of Helsinki & Biobanks
Mika Kähönen	Finnish Clinical Biobank Tampere / University of Tampere / Pirkanmaa Hospital District, Tampere, Finland	Scientific Committee	University of Helsinki & Biobanks
Jari Laukkanen	Central Finland Biobank / University of Jyväskylä / Central Finland Health Care District, Jyväskylä, Finland	Scientific Committee	University of Helsinki & Biobanks
Johanna Mäkelä	FINBB - Finnish biobank cooperative	Scientific Committee	University of Helsinki & Biobanks
Reetta Kälviäinen	Northern Savo Hospital District, Kuopio, Finland	Clinical Groups	Neurology Group
Valtteri Julkunen	Northern Savo Hospital District, Kuopio, Finland	Clinical Groups	Neurology Group
Hilkka Soininen	Northern Savo Hospital District, Kuopio, Finland	Clinical Groups	Neurology Group
Anne Remes	Northern Ostrobothnia Hospital District, Oulu, Finland	Clinical Groups	Neurology Group
Mikko Hiltunen	University of Eastern Finland, Kuopio, Finland	Clinical Groups	Neurology Group
Jukka Peltola	Pirkanmaa Hospital District, Tampere, Finland	Clinical Groups	Neurology Group
Minna Raivio	Hospital District of Helsinki and Uusimaa, Helsinki, Finland	Clinical Groups	Neurology Group
Pentti Tienari	Hospital District of Helsinki and Uusimaa, Helsinki, Finland	Clinical Groups	Neurology Group
Juha Rinne	Hospital District of Southwest Finland, Turku, Finland	Clinical Groups	Neurology Group
Roosa Kallionpää	Hospital District of Southwest Finland, Turku, Finland	Clinical Groups	Neurology Group
Juulia Partanen	Institute for Molecular Medicine Finland, HiLIFE, University of Helsinki, Finland	Clinical Groups	Neurology Group
Adam Ziemann	Abbvie, Chicago, IL, United States	Clinical Groups	Neurology Group
Nizar Smaoui	Abbvie, Chicago, IL, United States	Clinical Groups	Neurology Group
Anne Lehtonen	Abbvie, Chicago, IL, United States	Clinical Groups	Neurology Group
Susan Eaton	Biogen, Cambridge, MA, United States	Clinical Groups	Neurology Group
Heiko Runz	Biogen, Cambridge, MA, United States	Clinical Groups	Neurology Group
Sanni Lahdenperä	Biogen, Cambridge, MA, United States	Clinical Groups	Neurology Group
Shameek Biswas	Bristol Myers Squibb, New York, NY, United States	Clinical Groups	Neurology Group
Natalie Bowers	Genentech, San Francisco, CA, United States	Clinical Groups	Neurology Group
Edmond Teng	Genentech, San Francisco, CA, United States	Clinical Groups	Neurology Group
Rion Pendergrass	Genentech, San Francisco, CA, United States	Clinical Groups	Neurology Group
Fanli Xu	GlaxoSmithKline, Brentford, United Kingdom	Clinical Groups	Neurology Group
David Pulford	GlaxoSmithKline, Stevenage, United Kingdom	Clinical Groups	Neurology Group
Kirsi Auro	GlaxoSmithKline, Espoo, Finland	Clinical Groups	Neurology Group
Laura Addis	GlaxoSmithKline, Brentford, United Kingdom	Clinical Groups	Neurology Group
John Eicher	GlaxoSmithKline, Brentford, United Kingdom	Clinical Groups	Neurology Group
Qingqin S Li	Janssen Research & Development, LLC, Titusville, NJ 08560, United States	Clinical Groups	Neurology Group
Karen He	Janssen Research & Development, LLC, Spring House, PA, United States	Clinical Groups	Neurology Group
Ekaterina Khramtsova	Janssen Research & Development, LLC, Spring House, PA, United States	Clinical Groups	Neurology Group
Neha Raghavan	Merck, Kenilworth, NJ, United States	Clinical Groups	Neurology Group
Martti Färkkilä	Hospital District of Helsinki and Uusimaa, Helsinki, Finland	Clinical Groups	Gastroenterology Group
Jukka Koskela	Hospital District of Helsinki and Uusimaa, Helsinki, Finland	Clinical Groups	Gastroenterology Group
Sampsa Pikkarainen	Hospital District of Helsinki and Uusimaa, Helsinki, Finland	Clinical Groups	Gastroenterology Group
Airi Jussila	Pirkanmaa Hospital District, Tampere, Finland	Clinical Groups	Gastroenterology Group
Katri Kaukinen	Pirkanmaa Hospital District, Tampere, Finland	Clinical Groups	Gastroenterology Group
Timo Blomster	Northern Ostrobothnia Hospital District, Oulu, Finland	Clinical Groups	Gastroenterology Group
Mikko Kiviniemi	Northern Savo Hospital District, Kuopio, Finland	Clinical Groups	Gastroenterology Group
Markku Voutilainen	Hospital District of Southwest Finland, Turku, Finland	Clinical Groups	Gastroenterology Group
Mark Daly	Institute for Molecular Medicine, Finland (FIMM), HiLIFE, University of Helsinki, Helsinki, Finland; Broad Institute of MIT and Harvard; Massachusetts General Hospital	Clinical Groups	Gastroenterology Group
Jeffrey Waring	Abbvie, Chicago, IL, United States	Clinical Groups	Gastroenterology Group
Nizar Smaoui	Abbvie, Chicago, IL, United States	Clinical Groups	Gastroenterology Group
Fedik Rahimov	Abbvie, Chicago, IL, United States	Clinical Groups	Gastroenterology Group
Anne Lehtonen	Abbvie, Chicago, IL, United States	Clinical Groups	Gastroenterology Group
Tim Lu	Genentech, San Francisco, CA, United States	Clinical Groups	Gastroenterology Group
Natalie Bowers	Genentech, San Francisco, CA, United States	Clinical Groups	Gastroenterology Group
Rion Pendergrass	Genentech, San Francisco, CA, United States	Clinical Groups	Gastroenterology Group
Linda McCarthy	GlaxoSmithKline, Brentford, United Kingdom	Clinical Groups	Gastroenterology Group
Amy Hart	Janssen Research & Development, LLC, Spring House, PA, United States	Clinical Groups	Gastroenterology Group
Meijian Guan	Janssen Research & Development, LLC, Spring House, PA, United States	Clinical Groups	Gastroenterology Group
Jason Miller	Merck, Kenilworth, NJ, United States	Clinical Groups	Gastroenterology Group
Kirsi Kalpala	Pfizer, New York, NY, United States	Clinical Groups	Gastroenterology Group
Melissa Miller	Pfizer, New York, NY, United States	Clinical Groups	Gastroenterology Group
Xinli Hu	Pfizer, New York, NY, United States	Clinical Groups	Gastroenterology Group
Kari Eklund	Hospital District of Helsinki and Uusimaa, Helsinki, Finland	Clinical Groups	Rheumatology Group
Antti Palomäki	Hospital District of Southwest Finland, Turku, Finland	Clinical Groups	Rheumatology Group
Pia Isomäki	Pirkanmaa Hospital District, Tampere, Finland	Clinical Groups	Rheumatology Group
Laura Pirilä	Hospital District of Southwest Finland, Turku, Finland	Clinical Groups	Rheumatology Group
Oili Kaipiainen-Seppänen	Northern Savo Hospital District, Kuopio, Finland	Clinical Groups	Rheumatology Group
Johanna Huhtakangas	Northern Ostrobothnia Hospital District, Oulu, Finland	Clinical Groups	Rheumatology Group
Nina Mars	Institute for Molecular Medicine Finland (FIMM), HiLIFE, University of Helsinki, Helsinki, Finland	Clinical Groups	Rheumatology Group
Jeffrey Waring	Abbvie, Chicago, IL, United States	Clinical Groups	Rheumatology Group
Fedik Rahimov	Abbvie, Chicago, IL, United States	Clinical Groups	Rheumatology Group
Apinya Lertratanakul	Abbvie, Chicago, IL, United States	Clinical Groups	Rheumatology Group
Nizar Smaoui	Abbvie, Chicago, IL, United States	Clinical Groups	Rheumatology Group
Anne Lehtonen	Abbvie, Chicago, IL, United States	Clinical Groups	Rheumatology Group
Coralie Viollet	AstraZeneca, Cambridge, United Kingdom	Clinical Groups	Rheumatology Group
Marla Hochfeld	Bristol Myers Squibb, New York, NY, United States	Clinical Groups	Rheumatology Group
Natalie Bowers	Genentech, San Francisco, CA, United States	Clinical Groups	Rheumatology Group
Rion Pendergrass	Genentech, San Francisco, CA, United States	Clinical Groups	Rheumatology Group
Jorge Esparza Gordillo	GlaxoSmithKline, Brentford, United Kingdom	Clinical Groups	Rheumatology Group
Kirsi Auro	GlaxoSmithKline, Espoo, Finland	Clinical Groups	Rheumatology Group
Dawn Waterworth	Janssen Research & Development, LLC, Spring House, PA, United States	Clinical Groups	Rheumatology Group
Fabiana Farias	Merck, Kenilworth, NJ, United States	Clinical Groups	Rheumatology Group
Kirsi Kalpala	Pfizer, New York, NY, United States	Clinical Groups	Rheumatology Group
Nan Bing	Pfizer, New York, NY, United States	Clinical Groups	Rheumatology Group
Xinli Hu	Pfizer, New York, NY, United States	Clinical Groups	Rheumatology Group
Tarja Laitinen	Pirkanmaa Hospital District, Tampere, Finland	Clinical Groups	Pulmonology Group
Margit Pelkonen	Northern Savo Hospital District, Kuopio, Finland	Clinical Groups	Pulmonology Group
Paula Kauppi	Hospital District of Helsinki and Uusimaa, Helsinki, Finland	Clinical Groups	Pulmonology Group
Hannu Kankaanranta	University of Gothenburg, Gothenburg, Sweden/ Seinäjoki Central Hospital, Seinäjoki, Finland/ Tampere University, Tampere, Finland	Clinical Groups	Pulmonology Group
Terttu Harju	Northern Ostrobothnia Hospital District, Oulu, Finland	Clinical Groups	Pulmonology Group
Riitta Lahesmaa	Hospital District of Southwest Finland, Turku, Finland	Clinical Groups	Pulmonology Group
Nizar Smaoui	Abbvie, Chicago, IL, United States	Clinical Groups	Pulmonology Group
Coralie Viollet	AstraZeneca, Cambridge, United Kingdom	Clinical Groups	Pulmonology Group
Susan Eaton	Biogen, Cambridge, MA, United States	Clinical Groups	Pulmonology Group
Hubert Chen	Genentech, San Francisco, CA, United States	Clinical Groups	Pulmonology Group
Rion Pendergrass	Genentech, San Francisco, CA, United States	Clinical Groups	Pulmonology Group
Natalie Bowers	Genentech, San Francisco, CA, United States	Clinical Groups	Pulmonology Group
Joanna Betts	GlaxoSmithKline, Brentford, United Kingdom	Clinical Groups	Pulmonology Group
Kirsi Auro	GlaxoSmithKline, Espoo, Finland	Clinical Groups	Pulmonology Group
Rajashree Mishra	GlaxoSmithKline, Brentford, United Kingdom	Clinical Groups	Pulmonology Group
Majd Mouded	Novartis, Basel, Switzerland	Clinical Groups	Pulmonology Group
Debby Ngo	Novartis, Basel, Switzerland	Clinical Groups	Pulmonology Group
Teemu Niiranen	Finnish Institute for Health and Welfare (THL), Helsinki, Finland	Clinical Groups	Cardiometabolic Diseases Group
Felix Vaura	Finnish Institute for Health and Welfare (THL), Helsinki, Finland	Clinical Groups	Cardiometabolic Diseases Group
Veikko Salomaa	Finnish Institute for Health and Welfare (THL), Helsinki, Finland	Clinical Groups	Cardiometabolic Diseases Group
Kaj Metsärinne	Hospital District of Southwest Finland, Turku, Finland	Clinical Groups	Cardiometabolic Diseases Group
Jenni Aittokallio	Hospital District of Southwest Finland, Turku, Finland	Clinical Groups	Cardiometabolic Diseases Group
Mika Kähönen	Pirkanmaa Hospital District, Tampere, Finland	Clinical Groups	Cardiometabolic Diseases Group
Jussi Hernesniemi	Pirkanmaa Hospital District, Tampere, Finland	Clinical Groups	Cardiometabolic Diseases Group
Daniel Gordin	Hospital District of Helsinki and Uusimaa, Helsinki, Finland	Clinical Groups	Cardiometabolic Diseases Group
Juha Sinisalo	Hospital District of Helsinki and Uusimaa, Helsinki, Finland	Clinical Groups	Cardiometabolic Diseases Group
Marja-Riitta Taskinen	Hospital District of Helsinki and Uusimaa, Helsinki, Finland	Clinical Groups	Cardiometabolic Diseases Group
Tiinamaija Tuomi	Hospital District of Helsinki and Uusimaa, Helsinki, Finland	Clinical Groups	Cardiometabolic Diseases Group
Timo Hiltunen	Hospital District of Helsinki and Uusimaa, Helsinki, Finland	Clinical Groups	Cardiometabolic Diseases Group
Jari Laukkanen	Central Finland Health Care District, Jyväskylä, Finland	Clinical Groups	Cardiometabolic Diseases Group
Amanda Elliott	Institute for Molecular Medicine Finland (FIMM), HiLIFE, University of Helsinki, Helsinki, Finland; Broad Institute, Cambridge, MA, USA and Massachusetts General Hospital, Boston, MA, USA	Clinical Groups	Cardiometabolic Diseases Group
Mary Pat Reeve	Institute for Molecular Medicine Finland (FIMM), HiLIFE, University of Helsinki, Helsinki, Finland	Clinical Groups	Cardiometabolic Diseases Group
Sanni Ruotsalainen	Institute for Molecular Medicine Finland (FIMM), HiLIFE, University of Helsinki, Helsinki, Finland	Clinical Groups	Cardiometabolic Diseases Group
Dirk Paul	Astra Zeneca, Cambridge, United Kingdom	Clinical Groups	Cardiometabolic Diseases Group
Natalie Bowers	Genentech, San Francisco, CA, United States	Clinical Groups	Cardiometabolic Diseases Group
Rion Pendergrass	Genentech, San Francisco, CA, United States	Clinical Groups	Cardiometabolic Diseases Group
Audrey Chu	GlaxoSmithKline, Brentford, United Kingdom	Clinical Groups	Cardiometabolic Diseases Group
Kirsi Auro	GlaxoSmithKline, Espoo, Finland	Clinical Groups	Cardiometabolic Diseases Group
Dermot Reilly	Janssen Research & Development, LLC, Boston, MA, United States	Clinical Groups	Cardiometabolic Diseases Group
Mike Mendelson	Novartis, Boston, MA, United States	Clinical Groups	Cardiometabolic Diseases Group
Jaakko Parkkinen	Pfizer, New York, NY, United States	Clinical Groups	Cardiometabolic Diseases Group
Melissa Miller	Pfizer, New York, NY, United States	Clinical Groups	Cardiometabolic Diseases Group
Tuomo Meretoja	Hospital District of Helsinki and Uusimaa, Helsinki, Finland	Clinical Groups	Oncology Group
Heikki Joensuu	Hospital District of Helsinki and Uusimaa, Helsinki, Finland	Clinical Groups	Oncology Group
Olli Carpén	Hospital District of Helsinki and Uusimaa, Helsinki, Finland	Clinical Groups	Oncology Group
Johanna Mattson	Hospital District of Helsinki and Uusimaa, Helsinki, Finland	Clinical Groups	Oncology Group
Eveliina Salminen	Hospital District of Helsinki and Uusimaa, Helsinki, Finland	Clinical Groups	Oncology Group
Annika Auranen	Pirkanmaa Hospital District , Tampere, Finland	Clinical Groups	Oncology Group
Peeter Karihtala	Northern Ostrobothnia Hospital District, Oulu, Finland	Clinical Groups	Oncology Group
Päivi Auvinen	Northern Savo Hospital District, Kuopio, Finland	Clinical Groups	Oncology Group
Klaus Elenius	Hospital District of Southwest Finland, Turku, Finland	Clinical Groups	Oncology Group
Johanna Schleutker	Hospital District of Southwest Finland, Turku, Finland	Clinical Groups	Oncology Group
Esa Pitkänen	Institute for Molecular Medicine Finland (FIMM), HiLIFE, University of Helsinki, Helsinki, Finland	Clinical Groups	Oncology Group
Nina Mars	Institute for Molecular Medicine Finland (FIMM), HiLIFE, University of Helsinki, Helsinki, Finland	Clinical Groups	Oncology Group
Mark Daly	Institute for Molecular Medicine Finland (FIMM), HiLIFE, University of Helsinki, Helsinki, Finland; Broad Institute of MIT and Harvard; Massachusetts General Hospital	Clinical Groups	Oncology Group
Relja Popovic	Abbvie, Chicago, IL, United States	Clinical Groups	Oncology Group
Jeffrey Waring	Abbvie, Chicago, IL, United States	Clinical Groups	Oncology Group
Bridget Riley-Gillis	Abbvie, Chicago, IL, United States	Clinical Groups	Oncology Group
Anne Lehtonen	Abbvie, Chicago, IL, United States	Clinical Groups	Oncology Group
Margarete Fabre	AstraZeneca, Cambridge, United Kingdom	Clinical Groups	Oncology Group
Jennifer Schutzman	Genentech, San Francisco, CA, United States	Clinical Groups	Oncology Group
Natalie Bowers	Genentech, San Francisco, CA, United States	Clinical Groups	Oncology Group
Rion Pendergrass	Genentech, San Francisco, CA, United States	Clinical Groups	Oncology Group
Diptee Kulkarni	GlaxoSmithKline, Brentford, United Kingdom	Clinical Groups	Oncology Group
Kirsi Auro	GlaxoSmithKline, Espoo, Finland	Clinical Groups	Oncology Group
Alessandro Porello	Janssen Research & Development, LLC, Spring House, PA, United States	Clinical Groups	Oncology Group
Andrey Loboda	Merck, Kenilworth, NJ, United States	Clinical Groups	Oncology Group
Heli Lehtonen	Pfizer, New York, NY, United States	Clinical Groups	Oncology Group
Stefan McDonough	Pfizer, New York, NY, United States	Clinical Groups	Oncology Group
Sauli Vuoti	Janssen-Cilag Oy, Espoo, Finland	Clinical Groups	Oncology Group
Kai Kaarniranta	Northern Savo Hospital District, Kuopio, Finland; Department of Molecular Genetics, University of Lodz, Lodz, Poland	Clinical Groups	Opthalmology Group
Joni A Turunen	Helsinki University Hospital and University of Helsinki, Helsinki, Finland; Eye Genetics Group, Folkhälsan Research Center, Helsinki, Finland	Clinical Groups	Opthalmology Group
Terhi Ollila	Hospital District of Helsinki and Uusimaa, Helsinki, Finland	Clinical Groups	Opthalmology Group
Hannu Uusitalo	Pirkanmaa Hospital District, Tampere, Finland	Clinical Groups	Opthalmology Group
Juha Karjalainen	Institute for Molecular Medicine Finland (FIMM), HiLIFE, University of Helsinki, Helsinki, Finland	Clinical Groups	Opthalmology Group
Esa Pitkänen	Institute for Molecular Medicine Finland (FIMM), HiLIFE, University of Helsinki, Helsinki, Finland	Clinical Groups	Opthalmology Group
Mengzhen Liu	Abbvie, Chicago, IL, United States	Clinical Groups	Opthalmology Group
Heiko Runz	Biogen, Cambridge, MA, United States	Clinical Groups	Opthalmology Group
Stephanie Loomis	Biogen, Cambridge, MA, United States	Clinical Groups	Opthalmology Group
Erich Strauss	Genentech, San Francisco, CA, United States	Clinical Groups	Opthalmology Group
Natalie Bowers	Genentech, San Francisco, CA, United States	Clinical Groups	Opthalmology Group
Hao Chen	Genentech, San Francisco, CA, United States	Clinical Groups	Opthalmology Group
Rion Pendergrass	Genentech, San Francisco, CA, United States	Clinical Groups	Opthalmology Group
Kaisa Tasanen	Northern Ostrobothnia Hospital District, Oulu, Finland	Clinical Groups	Dermatology Group
Laura Huilaja	Northern Ostrobothnia Hospital District, Oulu, Finland	Clinical Groups	Dermatology Group
Katariina Hannula-Jouppi	Hospital District of Helsinki and Uusimaa, Helsinki, Finland	Clinical Groups	Dermatology Group
Teea Salmi	Pirkanmaa Hospital District, Tampere, Finland	Clinical Groups	Dermatology Group
Sirkku Peltonen	Hospital District of Southwest Finland, Turku, Finland	Clinical Groups	Dermatology Group
Leena Koulu	Hospital District of Southwest Finland, Turku, Finland	Clinical Groups	Dermatology Group
Nizar Smaoui	Abbvie, Chicago, IL, United States	Clinical Groups	Dermatology Group
Fedik Rahimov	Abbvie, Chicago, IL, United States	Clinical Groups	Dermatology Group
Anne Lehtonen	Abbvie, Chicago, IL, United States	Clinical Groups	Dermatology Group
David Choy	Genentech, San Francisco, CA, United States	Clinical Groups	Dermatology Group
Rion Pendergrass	Genentech, San Francisco, CA, United States	Clinical Groups	Dermatology Group
Dawn Waterworth	Janssen Research & Development, LLC, Spring House, PA, United States	Clinical Groups	Dermatology Group
Kirsi Kalpala	Pfizer, New York, NY, United States	Clinical Groups	Dermatology Group
Ying Wu	Pfizer, New York, NY, United States	Clinical Groups	Dermatology Group
Pirkko Pussinen	Hospital District of Helsinki and Uusimaa, Helsinki, Finland	Clinical Groups	Odontology Group
Aino Salminen	Hospital District of Helsinki and Uusimaa, Helsinki, Finland	Clinical Groups	Odontology Group
Tuula Salo	Hospital District of Helsinki and Uusimaa, Helsinki, Finland	Clinical Groups	Odontology Group
David Rice	Hospital District of Helsinki and Uusimaa, Helsinki, Finland	Clinical Groups	Odontology Group
Pekka Nieminen	Hospital District of Helsinki and Uusimaa, Helsinki, Finland	Clinical Groups	Odontology Group
Ulla Palotie	Hospital District of Helsinki and Uusimaa, Helsinki, Finland	Clinical Groups	Odontology Group
Maria Siponen	Northern Savo Hospital District, Kuopio, Finland	Clinical Groups	Odontology Group
Liisa Suominen	Northern Savo Hospital District, Kuopio, Finland	Clinical Groups	Odontology Group
Päivi Mäntylä	Northern Savo Hospital District, Kuopio, Finland	Clinical Groups	Odontology Group
Ulvi Gursoy	Hospital District of Southwest Finland, Turku, Finland	Clinical Groups	Odontology Group
Vuokko Anttonen	Northern Ostrobothnia Hospital District, Oulu, Finland	Clinical Groups	Odontology Group
Kirsi Sipilä	Research Unit of Oral Health Sciences Faculty of Medicine, University of Oulu, Oulu, Finland; Medical Research Center, Oulu, Oulu University Hospital and University of Oulu, Oulu, Finland	Clinical Groups	Odontology Group
Rion Pendergrass	Genentech, San Francisco, CA, United States	Clinical Groups	Odontology Group
Hannele Laivuori	Institute for Molecular Medicine Finland (FIMM), HiLIFE, University of Helsinki, Helsinki, Finland	Clinical Groups	Women’s Health and Reproduction Group
Venla Kurra	Pirkanmaa Hospital District, Tampere, Finland	Clinical Groups	Women’s Health and Reproduction Group
Laura Kotaniemi-Talonen	Pirkanmaa Hospital District, Tampere, Finland	Clinical Groups	Women’s Health and Reproduction Group
Oskari Heikinheimo	Hospital District of Helsinki and Uusimaa, Helsinki, Finland	Clinical Groups	Women’s Health and Reproduction Group
Ilkka Kalliala	Hospital District of Helsinki and Uusimaa, Helsinki, Finland	Clinical Groups	Women’s Health and Reproduction Group
Lauri Aaltonen	Hospital District of Helsinki and Uusimaa, Helsinki, Finland	Clinical Groups	Women’s Health and Reproduction Group
Varpu Jokimaa	Hospital District of Southwest Finland, Turku, Finland	Clinical Groups	Women’s Health and Reproduction Group
Johannes Kettunen	Northern Ostrobothnia Hospital District, Oulu, Finland	Clinical Groups	Women’s Health and Reproduction Group
Marja Vääräsmäki	Northern Ostrobothnia Hospital District, Oulu, Finland	Clinical Groups	Women’s Health and Reproduction Group
Outi Uimari	Northern Ostrobothnia Hospital District, Oulu, Finland	Clinical Groups	Women’s Health and Reproduction Group
Laure Morin-Papunen	Northern Ostrobothnia Hospital District, Oulu, Finland	Clinical Groups	Women’s Health and Reproduction Group
Maarit Niinimäki	Northern Ostrobothnia Hospital District, Oulu, Finland	Clinical Groups	Women’s Health and Reproduction Group
Terhi Piltonen	Northern Ostrobothnia Hospital District, Oulu, Finland	Clinical Groups	Women’s Health and Reproduction Group
Katja Kivinen	Institute for Molecular Medicine Finland (FIMM), HiLIFE, University of Helsinki, Helsinki, Finland	Clinical Groups	Women’s Health and Reproduction Group
Elisabeth Widen	Institute for Molecular Medicine Finland (FIMM), HiLIFE, University of Helsinki, Helsinki, Finland	Clinical Groups	Women’s Health and Reproduction Group
Taru Tukiainen	Institute for Molecular Medicine Finland (FIMM), HiLIFE, University of Helsinki, Helsinki, Finland	Clinical Groups	Women’s Health and Reproduction Group
Mary Pat Reeve	Institute for Molecular Medicine Finland (FIMM), HiLIFE, University of Helsinki, Helsinki, Finland	Clinical Groups	Women’s Health and Reproduction Group
Mark Daly	Institute for Molecular Medicine Finland (FIMM), HiLIFE, University of Helsinki, Helsinki, Finland; Broad Institute of MIT and Harvard; Massachusetts General Hospital	Clinical Groups	Women’s Health and Reproduction Group
Niko Välimäki	University of Helsinki, Helsinki, Finland	Clinical Groups	Women’s Health and Reproduction Group
Eija Laakkonen	University of Jyväskylä, Jyväskylä, Finland	Clinical Groups	Women’s Health and Reproduction Group
Jaakko Tyrmi	University of Oulu, Oulu, Finland / University of Tampere, Tampere, Finland	Clinical Groups	Women’s Health and Reproduction Group
Heidi Silven	University of Oulu, Oulu, Finland	Clinical Groups	Women’s Health and Reproduction Group
Eeva Sliz	University of Oulu, Oulu, Finland	Clinical Groups	Women’s Health and Reproduction Group
Riikka Arffman	University of Oulu, Oulu, Finland	Clinical Groups	Women’s Health and Reproduction Group
Susanna Savukoski	University of Oulu, Oulu, Finland	Clinical Groups	Women’s Health and Reproduction Group
Triin Laisk	Estonian biobank, Tartu, Estonia	Clinical Groups	Women’s Health and Reproduction Group
Natalia Pujol	Estonian biobank, Tartu, Estonia	Clinical Groups	Women’s Health and Reproduction Group
Mengzhen Liu	Abbvie, Chicago, IL, United States	Clinical Groups	Women’s Health and Reproduction Group
Bridget Riley-Gillis	Abbvie, Chicago, IL, United States	Clinical Groups	Women’s Health and Reproduction Group
Rion Pendergrass	Genentech, San Francisco, CA, United States	Clinical Groups	Women’s Health and Reproduction Group
Janet Kumar	GlaxoSmithKline, Collegeville, PA, United States	Clinical Groups	Women’s Health and Reproduction Group
Kirsi Auro	GlaxoSmithKline, Espoo, Finland	Clinical Groups	Women’s Health and Reproduction Group
Iiris Hovatta	University of Helsinki, Finland	Clinical Groups	Depression group
Chia-Yen Chen	Biogen, Cambridge, MA, United States	Clinical Groups	Depression group
Erkki Isometsä	Hospital District of Helsinki and Uusimaa, Helsinki, Finland	Clinical Groups	Depression group
Hanna Ollila	Institute for Molecular Medicine Finland (FIMM), HiLIFE, University of Helsinki, Helsinki, Finland	Clinical Groups	Depression group
Jaana Suvisaari	Finnish Institute for Health and Welfare (THL), Helsinki, Finland	Clinical Groups	Depression group
Thomas Damm Als	Aarhus University, Denmark	Clinical Groups	Depression group
Antti Mäkitie	Department of Otorhinolaryngology - Head and Neck Surgery, University of Helsinki and Helsinki University Hospital, Helsinki, Finland	Clinical Groups	ENT (ear, nose and throath) Group
Argyro Bizaki-Vallaskangas	Pirkanmaa Hospital District, Tampere, Finland	Clinical Groups	ENT (ear, nose and throath) Group
Sanna Toppila-Salmi	University of Eastern Finland and Kuopio University Hospital, Department of Otorhinolaryngology, Kuopio, Finland and Department of Allergy, Helsinki University Hospital and University of Helsinki, Finland	Clinical Groups	ENT (ear, nose and throath) Group
Tytti Willberg	Hospital District of Southwest Finland, Turku, Finland	Clinical Groups	ENT (ear, nose and throath) Group
Elmo Saarentaus	Institute for Molecular Medicine Finland (FIMM), HiLIFE, University of Helsinki, Helsinki, Finland	Clinical Groups	ENT (ear, nose and throath) Group
Antti Aarnisalo	Hospital District of Helsinki and Uusimaa, Helsinki, Finland	Clinical Groups	ENT (ear, nose and throath) Group
Eveliina Salminen	Hospital District of Helsinki and Uusimaa, Helsinki, Finland	Clinical Groups	ENT (ear, nose and throath) Group
Elisa Rahikkala	Northern Ostrobothnia Hospital District, Oulu, Finland	Clinical Groups	ENT (ear, nose and throath) Group
Johannes Kettunen	Northern Ostrobothnia Hospital District, Oulu, Finland	Clinical Groups	ENT (ear, nose and throath) Group
Kristiina Aittomäki	Department of Medical Genetics, Helsinki University Central Hospital, Helsinki, Finland	Clinical Groups	POI (premature ovarian failure) Group
Fredrik Åberg	Transplantation and Liver Surgery Clinic, Helsinki University Hospital, Helsinki University, Helsinki, Finland	Clinical Groups	LiverScore Group
Mitja Kurki	Institute for Molecular Medicine Finland (FIMM), HiLIFE, University of Helsinki, Helsinki, Finland; Broad Institute, Cambridge, MA, United States	FinnGen Analysis working group	FinnGen Analysis working group
Samuli Ripatti	Institute for Molecular Medicine Finland (FIMM), HiLIFE, University of Helsinki, Helsinki, Finland	FinnGen Analysis working group	FinnGen Analysis working group
Mark Daly	Institute for Molecular Medicine, Finland (FIMM), HiLIFE, University of Helsinki, Helsinki, Finland; Broad Institute of MIT and Harvard; Massachusetts General Hospital	FinnGen Analysis working group	FinnGen Analysis working group
Juha Karjalainen	Institute for Molecular Medicine Finland (FIMM), HiLIFE, University of Helsinki, Helsinki, Finland	FinnGen Analysis working group	FinnGen Analysis working group
Aki Havulinna	Institute for Molecular Medicine Finland (FIMM), HiLIFE, University of Helsinki, Helsinki, Finland; Finnish Institute for Health and Welfare (THL), Helsinki, Finland	FinnGen Analysis working group	FinnGen Analysis working group
Juha Mehtonen	Institute for Molecular Medicine Finland (FIMM), HiLIFE, University of Helsinki, Helsinki, Finland	FinnGen Analysis working group	FinnGen Analysis working group
Priit Palta	Institute for Molecular Medicine Finland (FIMM), HiLIFE, University of Helsinki, Helsinki, Finland	FinnGen Analysis working group	FinnGen Analysis working group
Shabbeer Hassan	Institute for Molecular Medicine Finland (FIMM), HiLIFE, University of Helsinki, Helsinki, Finland	FinnGen Analysis working group	FinnGen Analysis working group
Pietro Della Briotta Parolo	Institute for Molecular Medicine Finland (FIMM), HiLIFE, University of Helsinki, Helsinki, Finland	FinnGen Analysis working group	FinnGen Analysis working group
Wei Zhou	Broad Institute, Cambridge, MA, United States	FinnGen Analysis working group	FinnGen Analysis working group
Mutaamba Maasha	Broad Institute, Cambridge, MA, United States	FinnGen Analysis working group	FinnGen Analysis working group
Shabbeer Hassan	Institute for Molecular Medicine Finland (FIMM), HiLIFE, University of Helsinki, Helsinki, Finland	FinnGen Analysis working group	FinnGen Analysis working group
Susanna Lemmelä	Institute for Molecular Medicine Finland (FIMM), HiLIFE, University of Helsinki, Helsinki, Finland	FinnGen Analysis working group	FinnGen Analysis working group
Manuel Rivas	University of Stanford, Stanford, CA, United States	FinnGen Analysis working group	FinnGen Analysis working group
Aarno Palotie	Institute for Molecular Medicine Finland (FIMM), HiLIFE, University of Helsinki, Helsinki, Finland	FinnGen Analysis working group	FinnGen Analysis working group
Aoxing Liu	Institute for Molecular Medicine Finland (FIMM), HiLIFE, University of Helsinki, Helsinki, Finland	FinnGen Analysis working group	FinnGen Analysis working group
Arto Lehisto	Institute for Molecular Medicine Finland (FIMM), HiLIFE, University of Helsinki, Helsinki, Finland	FinnGen Analysis working group	FinnGen Analysis working group
Andrea Ganna	Institute for Molecular Medicine Finland (FIMM), HiLIFE, University of Helsinki, Helsinki, Finland	FinnGen Analysis working group	FinnGen Analysis working group
Vincent Llorens	Institute for Molecular Medicine Finland (FIMM), HiLIFE, University of Helsinki, Helsinki, Finland	FinnGen Analysis working group	FinnGen Analysis working group
Hannele Laivuori	Institute for Molecular Medicine Finland (FIMM), HiLIFE, University of Helsinki, Helsinki, Finland	FinnGen Analysis working group	FinnGen Analysis working group
Taru Tukiainen	Institute for Molecular Medicine Finland (FIMM), HiLIFE, University of Helsinki, Helsinki, Finland	FinnGen Analysis working group	FinnGen Analysis working group
Mary Pat Reeve	Institute for Molecular Medicine Finland (FIMM), HiLIFE, University of Helsinki, Helsinki, Finland	FinnGen Analysis working group	FinnGen Analysis working group
Henrike Heyne	Institute for Molecular Medicine Finland (FIMM), HiLIFE, University of Helsinki, Helsinki, Finland	FinnGen Analysis working group	FinnGen Analysis working group
Nina Mars	Institute for Molecular Medicine Finland (FIMM), HiLIFE, University of Helsinki, Helsinki, Finland	FinnGen Analysis working group	FinnGen Analysis working group
Joel Rämö	Institute for Molecular Medicine Finland (FIMM), HiLIFE, University of Helsinki, Helsinki, Finland	FinnGen Analysis working group	FinnGen Analysis working group
Elmo Saarentaus	Institute for Molecular Medicine Finland (FIMM), HiLIFE, University of Helsinki, Helsinki, Finland	FinnGen Analysis working group	FinnGen Analysis working group
Hanna Ollila	Institute for Molecular Medicine Finland (FIMM), HiLIFE, University of Helsinki, Helsinki, Finland	FinnGen Analysis working group	FinnGen Analysis working group
Rodos Rodosthenous	Institute for Molecular Medicine Finland (FIMM), HiLIFE, University of Helsinki, Helsinki, Finland	FinnGen Analysis working group	FinnGen Analysis working group
Satu Strausz	Institute for Molecular Medicine Finland (FIMM), HiLIFE, University of Helsinki, Helsinki, Finland	FinnGen Analysis working group	FinnGen Analysis working group
Tuula Palotie	University of Helsinki and Hospital District of Helsinki and Uusimaa, Helsinki, Finland	FinnGen Analysis working group	FinnGen Analysis working group
Kimmo Palin	University of Helsinki, Helsinki, Finland	FinnGen Analysis working group	FinnGen Analysis working group
Javier Garcia-Tabuenca	University of Tampere, Tampere, Finland	FinnGen Analysis working group	FinnGen Analysis working group
Harri Siirtola	University of Tampere, Tampere, Finland	FinnGen Analysis working group	FinnGen Analysis working group
Tuomo Kiiskinen	Institute for Molecular Medicine Finland (FIMM), HiLIFE, University of Helsinki, Helsinki, Finland	FinnGen Analysis working group	FinnGen Analysis working group
Jiwoo Lee	Institute for Molecular Medicine Finland (FIMM), HiLIFE, University of Helsinki, Helsinki, Finland; Broad Institute, Cambridge, MA, United States	FinnGen Analysis working group	FinnGen Analysis working group
Kristin Tsuo	Institute for Molecular Medicine Finland (FIMM), HiLIFE, University of Helsinki, Helsinki, Finland; Broad Institute, Cambridge, MA, United States	FinnGen Analysis working group	FinnGen Analysis working group
Amanda Elliott	Institute for Molecular Medicine Finland (FIMM), HiLIFE, University of Helsinki, Helsinki, Finland; Broad Institute, Cambridge, MA, USA and Massachusetts General Hospital, Boston, MA, USA	FinnGen Analysis working group	FinnGen Analysis working group
Kati Kristiansson	THL Biobank / Finnish Institute for Health and Welfare (THL), Helsinki, Finland	FinnGen Analysis working group	FinnGen Analysis working group
Mikko Arvas	Finnish Red Cross Blood Service / Finnish Hematology Registry and Clinical Biobank, Helsinki, Finland	FinnGen Analysis working group	FinnGen Analysis working group
Kati Hyvärinen	Finnish Red Cross Blood Service, Helsinki, Finland	FinnGen Analysis working group	FinnGen Analysis working group
Jarmo Ritari	Finnish Red Cross Blood Service, Helsinki, Finland	FinnGen Analysis working group	FinnGen Analysis working group
Olli Carpén	Helsinki Biobank / Helsinki University and Hospital District of Helsinki and Uusimaa, Helsinki	FinnGen Analysis working group	FinnGen Analysis working group
Johannes Kettunen	Northern Finland Biobank Borealis / University of Oulu / Northern Ostrobothnia Hospital District, Oulu, Finland	FinnGen Analysis working group	FinnGen Analysis working group
Katri Pylkäs	University of Oulu, Oulu, Finland	FinnGen Analysis working group	FinnGen Analysis working group
Eeva Sliz	University of Oulu, Oulu, Finland	FinnGen Analysis working group	FinnGen Analysis working group
Minna Karjalainen	University of Oulu, Oulu, Finland	FinnGen Analysis working group	FinnGen Analysis working group
Tuomo Mantere	Northern Finland Biobank Borealis / University of Oulu / Northern Ostrobothnia Hospital District, Oulu, Finland	FinnGen Analysis working group	FinnGen Analysis working group
Eeva Kangasniemi	Finnish Clinical Biobank Tampere / University of Tampere / Pirkanmaa Hospital District, Tampere, Finland	FinnGen Analysis working group	FinnGen Analysis working group
Sami Heikkinen	University of Eastern Finland, Kuopio, Finland	FinnGen Analysis working group	FinnGen Analysis working group
Arto Mannermaa	Biobank of Eastern Finland / University of Eastern Finland / Northern Savo Hospital District, Kuopio, Finland	FinnGen Analysis working group	FinnGen Analysis working group
Eija Laakkonen	University of Jyväskylä, Jyväskylä, Finland	FinnGen Analysis working group	FinnGen Analysis working group
Nina Pitkänen	Auria Biobank / University of Turku / Hospital District of Southwest Finland, Turku, Finland	FinnGen Analysis working group	FinnGen Analysis working group
Samuel Lessard	Translational Sciences, Sanofi R&D, Framingham, MA, USA	FinnGen Analysis working group	FinnGen Analysis working group
Clément Chatelain	Translational Sciences, Sanofi R&D, Framingham, MA, USA	FinnGen Analysis working group	FinnGen Analysis working group
Lila Kallio	Auria Biobank / University of Turku / Hospital District of Southwest Finland, Turku, Finland	Biobank directors	Biobank directors
Tiina Wahlfors	THL Biobank / Finnish Institute for Health and Welfare (THL), Helsinki, Finland	Biobank directors	Biobank directors
Jukka Partanen	Finnish Red Cross Blood Service / Finnish Hematology Registry and Clinical Biobank, Helsinki, Finland	Biobank directors	Biobank directors
Eero Punkka	Helsinki Biobank / Helsinki University and Hospital District of Helsinki and Uusimaa, Helsinki	Biobank directors	Biobank directors
Raisa Serpi	Northern Finland Biobank Borealis / University of Oulu / Northern Ostrobothnia Hospital District, Oulu, Finland	Biobank directors	Biobank directors
Sanna Siltanen	Finnish Clinical Biobank Tampere / University of Tampere / Pirkanmaa Hospital District, Tampere, Finland	Biobank directors	Biobank directors
Veli-Matti Kosma	Biobank of Eastern Finland / University of Eastern Finland / Northern Savo Hospital District, Kuopio, Finland	Biobank directors	Biobank directors
Teijo Kuopio	Central Finland Biobank / University of Jyväskylä / Central Finland Health Care District, Jyväskylä, Finland	Biobank directors	Biobank directors
Anu Jalanko	Institute for Molecular Medicine Finland (FIMM), HiLIFE, University of Helsinki, Helsinki, Finland	FinnGen Teams	Administration
Huei-Yi Shen	Institute for Molecular Medicine Finland (FIMM), HiLIFE, University of Helsinki, Helsinki, Finland	FinnGen Teams	Administration
Risto Kajanne	Institute for Molecular Medicine Finland (FIMM), HiLIFE, University of Helsinki, Helsinki, Finland	FinnGen Teams	Administration
Mervi Aavikko	Institute for Molecular Medicine Finland (FIMM), HiLIFE, University of Helsinki, Helsinki, Finland	FinnGen Teams	Administration
Helen Cooper	Institute for Molecular Medicine Finland (FIMM), HiLIFE, University of Helsinki, Helsinki, Finland	FinnGen Teams	Administration
Denise Öller	Institute for Molecular Medicine Finland (FIMM), HiLIFE, University of Helsinki, Helsinki, Finland	FinnGen Teams	Administration
Rasko Leinonen	Institute for Molecular Medicine Finland (FIMM), HiLIFE, University of Helsinki, Helsinki, Finland; European Molecular Biology Laboratory, European Bioinformatics Institute, Cambridge, UK	FinnGen Teams	Administration
Henna Palin	Finnish Clinical Biobank Tampere / University of Tampere / Pirkanmaa Hospital District, Tampere, Finland	FinnGen Teams	Administration
Malla-Maria Linna	Helsinki Biobank / Helsinki University and Hospital District of Helsinki and Uusimaa, Helsinki	FinnGen Teams	Administration
Mitja Kurki	Institute for Molecular Medicine Finland (FIMM), HiLIFE, University of Helsinki, Helsinki, Finland; Broad Institute, Cambridge, MA, United States	FinnGen Teams	Analysis
Juha Karjalainen	Institute for Molecular Medicine Finland (FIMM), HiLIFE, University of Helsinki, Helsinki, Finland	FinnGen Teams	Analysis
Pietro Della Briotta Parolo	Institute for Molecular Medicine Finland (FIMM), HiLIFE, University of Helsinki, Helsinki, Finland	FinnGen Teams	Analysis
Arto Lehisto	Institute for Molecular Medicine Finland (FIMM), HiLIFE, University of Helsinki, Helsinki, Finland	FinnGen Teams	Analysis
Juha Mehtonen	Institute for Molecular Medicine Finland (FIMM), HiLIFE, University of Helsinki, Helsinki, Finland	FinnGen Teams	Analysis
Wei Zhou	Broad Institute, Cambridge, MA, United States	FinnGen Teams	Analysis
Masahiro Kanai	Broad Institute, Cambridge, MA, United States	FinnGen Teams	Analysis
Mutaamba Maasha	Broad Institute, Cambridge, MA, United States	FinnGen Teams	Analysis
Zhili Zheng	Broad Institute, Cambridge, MA, United States	FinnGen Teams	Analysis
Hannele Laivuori	Institute for Molecular Medicine Finland (FIMM), HiLIFE, University of Helsinki, Helsinki, Finland	FinnGen Teams	Clinical Endpoint Development
Aki Havulinna	Institute for Molecular Medicine Finland (FIMM), HiLIFE, University of Helsinki, Helsinki, Finland; Finnish Institute for Health and Welfare (THL), Helsinki, Finland	FinnGen Teams	Clinical Endpoint Development
Susanna Lemmelä	Institute for Molecular Medicine Finland (FIMM), HiLIFE, University of Helsinki, Helsinki, Finland	FinnGen Teams	Clinical Endpoint Development
Tuomo Kiiskinen	Institute for Molecular Medicine Finland (FIMM), HiLIFE, University of Helsinki, Helsinki, Finland	FinnGen Teams	Clinical Endpoint Development
L. Elisa Lahtela	Institute for Molecular Medicine Finland (FIMM), HiLIFE, University of Helsinki, Helsinki, Finland	FinnGen Teams	Clinical Endpoint Development
Mari Kaunisto	Institute for Molecular Medicine Finland (FIMM), HiLIFE, University of Helsinki, Helsinki, Finland	FinnGen Teams	Communication
Elina Kilpeläinen	Institute for Molecular Medicine Finland (FIMM), HiLIFE, University of Helsinki, Helsinki, Finland	FinnGen Teams	E-Science
Timo P. Sipilä	Institute for Molecular Medicine Finland (FIMM), HiLIFE, University of Helsinki, Helsinki, Finland	FinnGen Teams	E-Science
Oluwaseun Alexander Dada	Institute for Molecular Medicine Finland (FIMM), HiLIFE, University of Helsinki, Helsinki, Finland	FinnGen Teams	E-Science
Awaisa Ghazal	Institute for Molecular Medicine Finland (FIMM), HiLIFE, University of Helsinki, Helsinki, Finland	FinnGen Teams	E-Science
Anastasia Kytölä	Institute for Molecular Medicine Finland (FIMM), HiLIFE, University of Helsinki, Helsinki, Finland	FinnGen Teams	E-Science
Rigbe Weldatsadik	Institute for Molecular Medicine Finland (FIMM), HiLIFE, University of Helsinki, Helsinki, Finland	FinnGen Teams	E-Science
Sanni Ruotsalainen	Institute for Molecular Medicine Finland (FIMM), HiLIFE, University of Helsinki, Helsinki, Finland	FinnGen Teams	E-Science
Kati Donner	Institute for Molecular Medicine Finland (FIMM), HiLIFE, University of Helsinki, Helsinki, Finland	FinnGen Teams	Genotyping
Timo P. Sipilä	Institute for Molecular Medicine Finland (FIMM), HiLIFE, University of Helsinki, Helsinki, Finland	FinnGen Teams	Genotyping
Anu Loukola	Helsinki Biobank / Helsinki University and Hospital District of Helsinki and Uusimaa, Helsinki	FinnGen Teams	Sample Collection Coordination
Päivi Laiho	THL Biobank / Finnish Institute for Health and Welfare (THL), Helsinki, Finland	FinnGen Teams	Sample Logistics
Tuuli Sistonen	THL Biobank / Finnish Institute for Health and Welfare (THL), Helsinki, Finland	FinnGen Teams	Sample Logistics
Essi Kaiharju	THL Biobank / Finnish Institute for Health and Welfare (THL), Helsinki, Finland	FinnGen Teams	Sample Logistics
Markku Laukkanen	THL Biobank / Finnish Institute for Health and Welfare (THL), Helsinki, Finland	FinnGen Teams	Sample Logistics
Elina Järvensivu	THL Biobank / Finnish Institute for Health and Welfare (THL), Helsinki, Finland	FinnGen Teams	Sample Logistics
Sini Lähteenmäki	THL Biobank / Finnish Institute for Health and Welfare (THL), Helsinki, Finland	FinnGen Teams	Sample Logistics
Lotta Männikkö	THL Biobank / Finnish Institute for Health and Welfare (THL), Helsinki, Finland	FinnGen Teams	Sample Logistics
Regis Wong	THL Biobank / Finnish Institute for Health and Welfare (THL), Helsinki, Finland	FinnGen Teams	Sample Logistics
Auli Toivola	THL Biobank / Finnish Institute for Health and Welfare (THL), Helsinki, Finland	FinnGen Teams	Sample Logistics
Minna Brunfeldt	THL Biobank / Finnish Institute for Health and Welfare (THL), Helsinki, Finland	FinnGen Teams	Registry Data Operations
Hannele Mattsson	THL Biobank / Finnish Institute for Health and Welfare (THL), Helsinki, Finland	FinnGen Teams	Registry Data Operations
Kati Kristiansson	THL Biobank / Finnish Institute for Health and Welfare (THL), Helsinki, Finland	FinnGen Teams	Registry Data Operations
Susanna Lemmelä	Institute for Molecular Medicine Finland (FIMM), HiLIFE, University of Helsinki, Helsinki, Finland	FinnGen Teams	Registry Data Operations
Sami Koskelainen	THL Biobank / Finnish Institute for Health and Welfare (THL), Helsinki, Finland	FinnGen Teams	Registry Data Operations
Tero Hiekkalinna	THL Biobank / Finnish Institute for Health and Welfare (THL), Helsinki, Finland	FinnGen Teams	Registry Data Operations
Teemu Paajanen	THL Biobank / Finnish Institute for Health and Welfare (THL), Helsinki, Finland	FinnGen Teams	Registry Data Operations
Priit Palta	Institute for Molecular Medicine Finland (FIMM), HiLIFE, University of Helsinki, Helsinki, Finland	FinnGen Teams	Sequencing Informatics
Shuang Luo	Institute for Molecular Medicine Finland (FIMM), HiLIFE, University of Helsinki, Helsinki, Finland	FinnGen Teams	Sequencing Informatics
Tarja Laitinen	Pirkanmaa Hospital District, Tampere, Finland	FinnGen Teams	Trajectory
Mary Pat Reeve	Institute for Molecular Medicine Finland (FIMM), HiLIFE, University of Helsinki, Helsinki, Finland	FinnGen Teams	Trajectory
Shanmukha Sampath Padmanabhuni	Institute for Molecular Medicine Finland (FIMM), HiLIFE, University of Helsinki, Helsinki, Finland	FinnGen Teams	Trajectory
Marianna Niemi	University of Tampere, Tampere, Finland	FinnGen Teams	Trajectory
Harri Siirtola	University of Tampere, Tampere, Finland	FinnGen Teams	Trajectory
Javier Gracia-Tabuenca	University of Tampere, Tampere, Finland	FinnGen Teams	Trajectory
Mika Helminen	University of Tampere, Tampere, Finland	FinnGen Teams	Trajectory
Tiina Luukkaala	University of Tampere, Tampere, Finland	FinnGen Teams	Trajectory
Iida Vähätalo	University of Tampere, Tampere, Finland	FinnGen Teams	Trajectory
Jyrki Tammerluoto	Institute for Molecular Medicine Finland (FIMM), HiLIFE, University of Helsinki, Helsinki, Finland	FinnGen Teams	Data protection officer
Marco Hautalahti	Finnish Biobank Cooperative - FINBB	FinnGen Teams	FINBB - Finnish biobank cooperative
Johanna Mäkelä	Finnish Biobank Cooperative - FINBB	FinnGen Teams	FINBB - Finnish biobank cooperative
Sarah Smith	Finnish Biobank Cooperative - FINBB	FinnGen Teams	FINBB - Finnish biobank cooperative
Tom Southerington	Finnish Biobank Cooperative - FINBB	FinnGen Teams	FINBB - Finnish biobank cooperative
Petri Lehto	Finnish Biobank Cooperative - FINBB	FinnGen Teams	FINBB - Finnish biobank cooperative
