# Supplementary material for: Genome-wide association analysis of plasma lipidome identifies 495 genetic associations
Source: Nat Commun. 2023 Oct 31;14:6934. doi: 10.1038/s41467-023-42532-8 (PMC10618167; doi:10.1038/s41467-023-42532-8)
Supplement: Supplementary file 5 — Supplementary Data 2 [file 41467_2023_42532_MOESM5_ESM.xlsx]

## Sheet: Description
Supplementary Data 2: Loci reaching genome-wide significance (GWS) in univariate or multivariate GWAS. Loci reaching the Bonferroni-corrected significance threshold are highlighted.
Description of tables:
uv	Lead variants reaching GWS in univariate GWAS for each trait. Variants reaching the Bonferroni-corrected significance threshold (<7.352941e-10) are highlighted. Two-sided P-values calculated using a linear-mixed-model are reported.
mv	Lead variants reaching GWS in multivariate GWAS for each trait. Variants reaching the Bonferroni-corrected significance threshold (<4.545455e-9) are highlighted. Correlation of LCP phenotype with standard lipids is listed. Two-sided P-values calculated using canonical correlation analysis are reported.
85 loci	Physical loci reaching GWS across all traits. Loci reaching Bonferroni-corrected significance threshold for at least one trait are highlighted. Two-sided P-values calculated using a linear-mixed-model (uv) and canonical correlation analysis (mv) are reported.
130 signals	Independent signals across all traits. Signals reaching Bonferroni-corrected significance threshold for at least one trait are highlighted. Two-sided P-values calculated using a linear-mixed-model (uv) and canonical correlation analysis (mv) are reported.
lead and repr variants	GWAS summary statistics of all lead and representative variants for all lipid species. P-values reaching marginal significance (<8.650519e-6) are highlighted. Two-sided P-values calculated using a linear-mixed-model are reported.
genomic inflation factors	Genomic inflation factors (lambda) for univariate and multivariate GWAS.
driver traits	Driver traits and the optimal set of traits for associations reaching genome-wide significance in multivariate analysis. Driver traits and optimal set of traits were obtained by MetaPhat analysis. Two-sided P-values calculated using canonical correlation analysis are reported.
column descriptions:
Trait	associated uv or mv trait
CHROM	chromosome
lead_var_Pos	Position (GR 38) of lead SNP
region_beg	beginning of locus or GWAS region
region_end	end of locus or GWAS region
topVar	variant with the lowest P-value among the lead SNPs for the different GWAS
locus name	locus name (nearest gene to topVar or nearest gene to missense lead variant) (for loci and signals tables)
status	novel or known locus (for loci table)
lead_var	lead variant id in format chr:pos:ref:alt (largest negative log(P-value) in GWAS region)
lead_var_rsid	rsid
lead_var_Beta	Beta value
lead_var_SE	SE
lead_var_P	P-value
lead_var_log10P	negative log10 of P-value
minP_mv	minimum P-value reached for any mv Trait (for loci table)
minP_mv_Trait	mv Trait reaching minimum P-value (for loci table)
minP_mv_var	lead variant of mv Trait reaching minimum P-value (for loci table)
minP_uv	minimum P-value reached for any uv trait (for loci table)
minP_uv_Trait	uv Trait reaching minimum P-value (for loci table)
minP_uv_var	lead variant of uv Trait reaching minimum P-value for signal (for loci table)
lead_var_signal	lead variants for all traits associated with the signal (for signals table)
lead_var_P_signal	P-values of lead variants for all traits associated with the signal (for signals table)
minP_mv_signal	minimum P-value reached for any mv Trait associated with the signal (for signals table)
minP_uv_signal	minimum P-value reached for any uv trait associated with the signal (for signals table)
maf	mior allele frequency
INFO	imputation INFO score
sec_lead_var	secondary lead variants in the case of merged locus regions (higher P-value than lead SNP)
sec_lead_var_P	P-values of secondary lead variants
minP_allTraits	minimum P value of lead variant in any univariate GWAS (for mv table)
Trait_min_allTraits	univariate trait reaching the lowest P-value for the lead variant (for mv table)
function_vep	function of lead variant (from VEP)
hgnc_symbol	gene annotated to lead variant (from VEP)
enrichm	Finnish enrichment calculated as the ratio of allele frequencies between Finnish samples and non-Finnish-non-Swedish-non-Estonian European samples in gnomAD. Enrichment value is set to 0 for variants not found in gnomAD.
repr_vars_fm	representative variants from fine-mapping with FINEMAP
repr_vars_fm_lab	blank if representative variants exist else indicator for reason for missing representative variants (No informative CS, No fine-mapping performed (HLA))
gws_uv_tC	P-value, trait and SNP of of the variant with lowest P-value among variants in LD with lead variant (r2>=0.1) reaching at least GWS in uv analysis of trait included in this mv cluster (for mv table)
bf_uv_tC	P-value, trait and SNP of of the variant with lowest P-value among variants in LD with lead variant (r2>=0.1) reaching BF in uv analysis of trait included in this mv cluster (for mv table)
corr_HDLC	Pearson correlation of the LCP for the association with HDL-C (for mv table)
corr_LDLC	Pearson correlation of the LCP for the association with LDL-C (for mv table)
corr_TC	Pearson correlation of the LCP for the association with TC (for mv table)
corr_TG	Pearson correlation of the LCP for the association with TG (for mv table)
HDL_LD_Ref	Study and gene for previous HDL study with variant in LD with lead variant, studies listed with prefix "inRegion:" identified variants for which no LD-proxies were found nearby the lead variant (within +/- 1.5 Mb)
LDL_LD_Ref	Study and gene for previous LDL study with variant in LD with lead variant, studies listed with prefix "inRegion:" identified variants for which no LD-proxies were found nearby the lead variant (within +/- 1.5 Mb)
TC_LD_Ref	Study and gene for previous TC study with variant in LD with lead variant, studies listed with prefix "inRegion:" identified variants for which no LD-proxies were found nearby the lead variant (within +/- 1.5 Mb)
TG_LD_Ref	Study and gene for previous TG study with variant in LD with lead variant, studies listed with prefix "inRegion:" identified variants for which no LD-proxies were found nearby the lead variant (within +/- 1.5 Mb)
lipidome_LD_Ref	Study and gene for previous lipidome study with variant in LD with lead variant, studies listed with prefix "inRegion:" identified variants for which no LD-proxies were found nearby the lead variant (within +/- 1.5 Mb)
for table lead and repr variants:
var	variant id in format chr:pos:ref:alt
Pos	Position (GR 38) of variant
rsid	rsid
trait_Beta	Beta value of variant for trait
trait_SE	standard error of variant for trait
trait_P	P-value of variant for trait
lead_var_uv	Boolean, TRUE if the variant is among lead variants of univariate traits
lead_var_mv	Boolean, TRUE if the variant is among lead variants of multivariate traits
repr_var_uv_infCS	Boolean, TRUE if the variant is among representative variants of informative credible sets of univariate traits
repr_var_mv_infCS	Boolean, TRUE if the variant is among representative variants of informative credible sets of multivariate traits
lambda	genomic inflation factor

## Sheet: uv
Trait	CHROM	lead_var_Pos	region_beg	region_end	nearest_gene	status	lead_var	lead_var_rsid	lead_var_Beta	lead_var_SE	lead_var_P	lead_var_log10P	minor_allele	maf	INFO	sec_lead_var	sec_lead_var_P	function_vep	hgnc_symbol	enrichm	repr_vars_fm	repr_vars_fm_lab	HDL_LD_Ref	LDL_LD_Ref	TC_LD_Ref	TG_LD_Ref	lipidome_LD_Ref
LPC 16:0;0	1	39937698	38437698	41437698	RF00019	known	1:39937698:G:T	rs7529794	0.134247	0.0193492	4.31609e-12	11.3649	T	0.249805	0.994473	NA	0	intergenic_variant		1.0065	chr1_39937698_G_T					Graham et al. 2021_RF00019	Draisma et al. 2015_MFSD2A_lysoPC a C18:2, Draisma et al. 2015_MFSD2A_lysoPC a C18:0, Draisma et al. 2015_MFSD2A_lysoPC a C16:0, Draisma et al. 2015_MFSD2A_lysoPC a C18:1|Harshfield et al. 2021_MYCL1_LPE_16:0_[M-H]1-
LPC 18:1;0	1	39937698	38437698	41437698	RF00019	known	1:39937698:G:T	rs7529794	0.125907	0.0193482	8.14869e-11	10.0889	T	0.249805	0.994473	NA	0	intergenic_variant		1.0065	chr1_39937698_G_T					Graham et al. 2021_RF00019	Draisma et al. 2015_MFSD2A_lysoPC a C18:2, Draisma et al. 2015_MFSD2A_lysoPC a C18:0, Draisma et al. 2015_MFSD2A_lysoPC a C16:0, Draisma et al. 2015_MFSD2A_lysoPC a C18:1|Harshfield et al. 2021_MYCL1_LPE_16:0_[M-H]1-
LPC 18:2;0	1	39937698	38437698	41437698	RF00019	known	1:39937698:G:T	rs7529794	0.116545	0.0193401	1.76026e-09	8.75442	T	0.249805	0.994473	NA	0	intergenic_variant		1.0065	chr1_39937698_G_T					Graham et al. 2021_RF00019	Draisma et al. 2015_MFSD2A_lysoPC a C18:2, Draisma et al. 2015_MFSD2A_lysoPC a C18:0, Draisma et al. 2015_MFSD2A_lysoPC a C16:0, Draisma et al. 2015_MFSD2A_lysoPC a C18:1|Harshfield et al. 2021_MYCL1_LPE_16:0_[M-H]1-
LPE 18:0;0	1	39937698	38437698	41437698	RF00019	known	1:39937698:G:T	rs7529794	0.150648	0.0206988	3.79261e-13	12.4211	T	0.249805	0.994473	NA	0	intergenic_variant		1.0065	chr1_39937698_G_T					Graham et al. 2021_RF00019	Draisma et al. 2015_MFSD2A_lysoPC a C18:2, Draisma et al. 2015_MFSD2A_lysoPC a C18:0, Draisma et al. 2015_MFSD2A_lysoPC a C16:0, Draisma et al. 2015_MFSD2A_lysoPC a C18:1|Harshfield et al. 2021_MYCL1_LPE_16:0_[M-H]1-
CE 16:0;0	1	55039974	53539974	56539974	PCSK9	known	1:55039974:G:T	rs11591147	-0.390076	0.0464416	5.35726e-17	16.2711	T	0.0332154	1	NA	0	missense_variant	PCSK9	3.0989	chr1_55039974_G_T			Surakka et al. 2015_PCSK9, Liu et al. 2017_PCSK9, Hoffmann et al. 2018_PCSK9, Graham et al. 2021_PCSK9, Graham et al. 2021_PCSK9, Graham et al. 2021_PCSK9|Liu et al. 2017_PCSK9, Klarin et al. 2018_PCSK9|Hoffmann et al. 2018_PCSK9|Klarin et al. 2018_PCSK9|Klarin et al. 2018_PCSK9|Graham et al. 2021_NDC1, Graham et al. 2021_NDC1|Graham et al. 2021_AC119674.2, Graham et al. 2021_AC119674.2|Graham et…	Liu et al. 2017_PCSK9, Hoffmann et al. 2018_PCSK9, Graham et al. 2021_PCSK9, Graham et al. 2021_PCSK9, Graham et al. 2021_PCSK9|Surakka et al. 2015_PCSK9, Hoffmann et al. 2018_PCSK9|Liu et al. 2017_PCSK9|Klarin et al. 2018_BSND;PCSK9|Klarin et al. 2018_PCSK9|Klarin et al. 2018_USP24|Klarin et al. 2018_MIR4422HG;LINC01753|Graham et al. 2021_NDC1, Graham et al. 2021_NDC1|Graham et al. 2021_AC119674…		Harshfield et al. 2021_PCSK9_SM_42:2_[M+OAc]1-, Cadby et al. 2022_PCSK9_Total CE, Cadby et al. 2022_PCSK9_Total DE, Cadby et al. 2022_PCSK9_Total Hex2Cer, Cadby et al. 2022_PCSK9_Total SM, Cadby et al. 2022_PCSK9_Total SHexCer, Cadby et al. 2022_PCSK9_CE(16:0), Cadby et al. 2022_PCSK9_CE(18:0), Cadby et al. 2022_PCSK9_CE(18:1), Cadby et al. 2022_PCSK9_CE(18:2), Cadby et al. 2022_PCSK9_CE(20:1), C…
CE 18:1;0	1	55039974	53539974	56539974	PCSK9	known	1:55039974:G:T	rs11591147	-0.298324	0.046602	1.63308e-10	9.78699	T	0.0332154	1	NA	0	missense_variant	PCSK9	3.0989	chr1_55039974_G_T			Surakka et al. 2015_PCSK9, Liu et al. 2017_PCSK9, Hoffmann et al. 2018_PCSK9, Graham et al. 2021_PCSK9, Graham et al. 2021_PCSK9, Graham et al. 2021_PCSK9|Liu et al. 2017_PCSK9, Klarin et al. 2018_PCSK9|Hoffmann et al. 2018_PCSK9|Klarin et al. 2018_PCSK9|Klarin et al. 2018_PCSK9|Graham et al. 2021_NDC1, Graham et al. 2021_NDC1|Graham et al. 2021_AC119674.2, Graham et al. 2021_AC119674.2|Graham et…	Liu et al. 2017_PCSK9, Hoffmann et al. 2018_PCSK9, Graham et al. 2021_PCSK9, Graham et al. 2021_PCSK9, Graham et al. 2021_PCSK9|Surakka et al. 2015_PCSK9, Hoffmann et al. 2018_PCSK9|Liu et al. 2017_PCSK9|Klarin et al. 2018_BSND;PCSK9|Klarin et al. 2018_PCSK9|Klarin et al. 2018_USP24|Klarin et al. 2018_MIR4422HG;LINC01753|Graham et al. 2021_NDC1, Graham et al. 2021_NDC1|Graham et al. 2021_AC119674…		Harshfield et al. 2021_PCSK9_SM_42:2_[M+OAc]1-, Cadby et al. 2022_PCSK9_Total CE, Cadby et al. 2022_PCSK9_Total DE, Cadby et al. 2022_PCSK9_Total Hex2Cer, Cadby et al. 2022_PCSK9_Total SM, Cadby et al. 2022_PCSK9_Total SHexCer, Cadby et al. 2022_PCSK9_CE(16:0), Cadby et al. 2022_PCSK9_CE(18:0), Cadby et al. 2022_PCSK9_CE(18:1), Cadby et al. 2022_PCSK9_CE(18:2), Cadby et al. 2022_PCSK9_CE(20:1), C…
CE 18:2;0	1	55039974	53539974	56539974	PCSK9	known	1:55039974:G:T	rs11591147	-0.358123	0.0465818	1.6926e-14	13.7714	T	0.0332154	1	NA	0	missense_variant	PCSK9	3.0989	chr1_55039974_G_T			Surakka et al. 2015_PCSK9, Liu et al. 2017_PCSK9, Hoffmann et al. 2018_PCSK9, Graham et al. 2021_PCSK9, Graham et al. 2021_PCSK9, Graham et al. 2021_PCSK9|Liu et al. 2017_PCSK9, Klarin et al. 2018_PCSK9|Hoffmann et al. 2018_PCSK9|Klarin et al. 2018_PCSK9|Klarin et al. 2018_PCSK9|Graham et al. 2021_NDC1, Graham et al. 2021_NDC1|Graham et al. 2021_AC119674.2, Graham et al. 2021_AC119674.2|Graham et…	Liu et al. 2017_PCSK9, Hoffmann et al. 2018_PCSK9, Graham et al. 2021_PCSK9, Graham et al. 2021_PCSK9, Graham et al. 2021_PCSK9|Surakka et al. 2015_PCSK9, Hoffmann et al. 2018_PCSK9|Liu et al. 2017_PCSK9|Klarin et al. 2018_BSND;PCSK9|Klarin et al. 2018_PCSK9|Klarin et al. 2018_USP24|Klarin et al. 2018_MIR4422HG;LINC01753|Graham et al. 2021_NDC1, Graham et al. 2021_NDC1|Graham et al. 2021_AC119674…		Harshfield et al. 2021_PCSK9_SM_42:2_[M+OAc]1-, Cadby et al. 2022_PCSK9_Total CE, Cadby et al. 2022_PCSK9_Total DE, Cadby et al. 2022_PCSK9_Total Hex2Cer, Cadby et al. 2022_PCSK9_Total SM, Cadby et al. 2022_PCSK9_Total SHexCer, Cadby et al. 2022_PCSK9_CE(16:0), Cadby et al. 2022_PCSK9_CE(18:0), Cadby et al. 2022_PCSK9_CE(18:1), Cadby et al. 2022_PCSK9_CE(18:2), Cadby et al. 2022_PCSK9_CE(20:1), C…
CE 20:4;0	1	55039974	53539974	56539974	PCSK9	known	1:55039974:G:T	rs11591147	-0.297311	0.0461889	1.29732e-10	9.88695	T	0.0332154	1	NA	0	missense_variant	PCSK9	3.0989	chr1_55039974_G_T			Surakka et al. 2015_PCSK9, Liu et al. 2017_PCSK9, Hoffmann et al. 2018_PCSK9, Graham et al. 2021_PCSK9, Graham et al. 2021_PCSK9, Graham et al. 2021_PCSK9|Liu et al. 2017_PCSK9, Klarin et al. 2018_PCSK9|Hoffmann et al. 2018_PCSK9|Klarin et al. 2018_PCSK9|Klarin et al. 2018_PCSK9|Graham et al. 2021_NDC1, Graham et al. 2021_NDC1|Graham et al. 2021_AC119674.2, Graham et al. 2021_AC119674.2|Graham et…	Liu et al. 2017_PCSK9, Hoffmann et al. 2018_PCSK9, Graham et al. 2021_PCSK9, Graham et al. 2021_PCSK9, Graham et al. 2021_PCSK9|Surakka et al. 2015_PCSK9, Hoffmann et al. 2018_PCSK9|Liu et al. 2017_PCSK9|Klarin et al. 2018_BSND;PCSK9|Klarin et al. 2018_PCSK9|Klarin et al. 2018_USP24|Klarin et al. 2018_MIR4422HG;LINC01753|Graham et al. 2021_NDC1, Graham et al. 2021_NDC1|Graham et al. 2021_AC119674…		Harshfield et al. 2021_PCSK9_SM_42:2_[M+OAc]1-, Cadby et al. 2022_PCSK9_Total CE, Cadby et al. 2022_PCSK9_Total DE, Cadby et al. 2022_PCSK9_Total Hex2Cer, Cadby et al. 2022_PCSK9_Total SM, Cadby et al. 2022_PCSK9_Total SHexCer, Cadby et al. 2022_PCSK9_CE(16:0), Cadby et al. 2022_PCSK9_CE(18:0), Cadby et al. 2022_PCSK9_CE(18:1), Cadby et al. 2022_PCSK9_CE(18:2), Cadby et al. 2022_PCSK9_CE(20:1), C…
SM 34:1;2	1	55039974	53539974	56539974	PCSK9	known	1:55039974:G:T	rs11591147	-0.418933	0.0464311	2.31711e-19	18.6351	T	0.0332154	1	NA	0	missense_variant	PCSK9	3.0989	chr1_55039974_G_T			Surakka et al. 2015_PCSK9, Liu et al. 2017_PCSK9, Hoffmann et al. 2018_PCSK9, Graham et al. 2021_PCSK9, Graham et al. 2021_PCSK9, Graham et al. 2021_PCSK9|Liu et al. 2017_PCSK9, Klarin et al. 2018_PCSK9|Hoffmann et al. 2018_PCSK9|Klarin et al. 2018_PCSK9|Klarin et al. 2018_PCSK9|Graham et al. 2021_NDC1, Graham et al. 2021_NDC1|Graham et al. 2021_AC119674.2, Graham et al. 2021_AC119674.2|Graham et…	Liu et al. 2017_PCSK9, Hoffmann et al. 2018_PCSK9, Graham et al. 2021_PCSK9, Graham et al. 2021_PCSK9, Graham et al. 2021_PCSK9|Surakka et al. 2015_PCSK9, Hoffmann et al. 2018_PCSK9|Liu et al. 2017_PCSK9|Klarin et al. 2018_BSND;PCSK9|Klarin et al. 2018_PCSK9|Klarin et al. 2018_USP24|Klarin et al. 2018_MIR4422HG;LINC01753|Graham et al. 2021_NDC1, Graham et al. 2021_NDC1|Graham et al. 2021_AC119674…		Harshfield et al. 2021_PCSK9_SM_42:2_[M+OAc]1-, Cadby et al. 2022_PCSK9_Total CE, Cadby et al. 2022_PCSK9_Total DE, Cadby et al. 2022_PCSK9_Total Hex2Cer, Cadby et al. 2022_PCSK9_Total SM, Cadby et al. 2022_PCSK9_Total SHexCer, Cadby et al. 2022_PCSK9_CE(16:0), Cadby et al. 2022_PCSK9_CE(18:0), Cadby et al. 2022_PCSK9_CE(18:1), Cadby et al. 2022_PCSK9_CE(18:2), Cadby et al. 2022_PCSK9_CE(20:1), C…
SM 36:1;2	1	55039974	53539974	56539974	PCSK9	known	1:55039974:G:T	rs11591147	-0.258634	0.0466015	2.95893e-08	7.52887	T	0.0332154	1	NA	0	missense_variant	PCSK9	3.0989	chr1_55039974_G_T			Surakka et al. 2015_PCSK9, Liu et al. 2017_PCSK9, Hoffmann et al. 2018_PCSK9, Graham et al. 2021_PCSK9, Graham et al. 2021_PCSK9, Graham et al. 2021_PCSK9|Liu et al. 2017_PCSK9, Klarin et al. 2018_PCSK9|Hoffmann et al. 2018_PCSK9|Klarin et al. 2018_PCSK9|Klarin et al. 2018_PCSK9|Graham et al. 2021_NDC1, Graham et al. 2021_NDC1|Graham et al. 2021_AC119674.2, Graham et al. 2021_AC119674.2|Graham et…	Liu et al. 2017_PCSK9, Hoffmann et al. 2018_PCSK9, Graham et al. 2021_PCSK9, Graham et al. 2021_PCSK9, Graham et al. 2021_PCSK9|Surakka et al. 2015_PCSK9, Hoffmann et al. 2018_PCSK9|Liu et al. 2017_PCSK9|Klarin et al. 2018_BSND;PCSK9|Klarin et al. 2018_PCSK9|Klarin et al. 2018_USP24|Klarin et al. 2018_MIR4422HG;LINC01753|Graham et al. 2021_NDC1, Graham et al. 2021_NDC1|Graham et al. 2021_AC119674…		Harshfield et al. 2021_PCSK9_SM_42:2_[M+OAc]1-, Cadby et al. 2022_PCSK9_Total CE, Cadby et al. 2022_PCSK9_Total DE, Cadby et al. 2022_PCSK9_Total Hex2Cer, Cadby et al. 2022_PCSK9_Total SM, Cadby et al. 2022_PCSK9_Total SHexCer, Cadby et al. 2022_PCSK9_CE(16:0), Cadby et al. 2022_PCSK9_CE(18:0), Cadby et al. 2022_PCSK9_CE(18:1), Cadby et al. 2022_PCSK9_CE(18:2), Cadby et al. 2022_PCSK9_CE(20:1), C…
SM 38:1;2	1	55039974	53539974	56539974	PCSK9	known	1:55039974:G:T	rs11591147	-0.300649	0.0464953	1.07123e-10	9.97012	T	0.0332154	1	NA	0	missense_variant	PCSK9	3.0989	chr1_55039974_G_T			Surakka et al. 2015_PCSK9, Liu et al. 2017_PCSK9, Hoffmann et al. 2018_PCSK9, Graham et al. 2021_PCSK9, Graham et al. 2021_PCSK9, Graham et al. 2021_PCSK9|Liu et al. 2017_PCSK9, Klarin et al. 2018_PCSK9|Hoffmann et al. 2018_PCSK9|Klarin et al. 2018_PCSK9|Klarin et al. 2018_PCSK9|Graham et al. 2021_NDC1, Graham et al. 2021_NDC1|Graham et al. 2021_AC119674.2, Graham et al. 2021_AC119674.2|Graham et…	Liu et al. 2017_PCSK9, Hoffmann et al. 2018_PCSK9, Graham et al. 2021_PCSK9, Graham et al. 2021_PCSK9, Graham et al. 2021_PCSK9|Surakka et al. 2015_PCSK9, Hoffmann et al. 2018_PCSK9|Liu et al. 2017_PCSK9|Klarin et al. 2018_BSND;PCSK9|Klarin et al. 2018_PCSK9|Klarin et al. 2018_USP24|Klarin et al. 2018_MIR4422HG;LINC01753|Graham et al. 2021_NDC1, Graham et al. 2021_NDC1|Graham et al. 2021_AC119674…		Harshfield et al. 2021_PCSK9_SM_42:2_[M+OAc]1-, Cadby et al. 2022_PCSK9_Total CE, Cadby et al. 2022_PCSK9_Total DE, Cadby et al. 2022_PCSK9_Total Hex2Cer, Cadby et al. 2022_PCSK9_Total SM, Cadby et al. 2022_PCSK9_Total SHexCer, Cadby et al. 2022_PCSK9_CE(16:0), Cadby et al. 2022_PCSK9_CE(18:0), Cadby et al. 2022_PCSK9_CE(18:1), Cadby et al. 2022_PCSK9_CE(18:2), Cadby et al. 2022_PCSK9_CE(20:1), C…
SM 40:1;2	1	55039974	53539974	56539974	PCSK9	known	1:55039974:G:T	rs11591147	-0.331697	0.0464806	1.05208e-12	11.978	T	0.0332154	1	NA	0	missense_variant	PCSK9	3.0989	chr1_55039974_G_T			Surakka et al. 2015_PCSK9, Liu et al. 2017_PCSK9, Hoffmann et al. 2018_PCSK9, Graham et al. 2021_PCSK9, Graham et al. 2021_PCSK9, Graham et al. 2021_PCSK9|Liu et al. 2017_PCSK9, Klarin et al. 2018_PCSK9|Hoffmann et al. 2018_PCSK9|Klarin et al. 2018_PCSK9|Klarin et al. 2018_PCSK9|Graham et al. 2021_NDC1, Graham et al. 2021_NDC1|Graham et al. 2021_AC119674.2, Graham et al. 2021_AC119674.2|Graham et…	Liu et al. 2017_PCSK9, Hoffmann et al. 2018_PCSK9, Graham et al. 2021_PCSK9, Graham et al. 2021_PCSK9, Graham et al. 2021_PCSK9|Surakka et al. 2015_PCSK9, Hoffmann et al. 2018_PCSK9|Liu et al. 2017_PCSK9|Klarin et al. 2018_BSND;PCSK9|Klarin et al. 2018_PCSK9|Klarin et al. 2018_USP24|Klarin et al. 2018_MIR4422HG;LINC01753|Graham et al. 2021_NDC1, Graham et al. 2021_NDC1|Graham et al. 2021_AC119674…		Harshfield et al. 2021_PCSK9_SM_42:2_[M+OAc]1-, Cadby et al. 2022_PCSK9_Total CE, Cadby et al. 2022_PCSK9_Total DE, Cadby et al. 2022_PCSK9_Total Hex2Cer, Cadby et al. 2022_PCSK9_Total SM, Cadby et al. 2022_PCSK9_Total SHexCer, Cadby et al. 2022_PCSK9_CE(16:0), Cadby et al. 2022_PCSK9_CE(18:0), Cadby et al. 2022_PCSK9_CE(18:1), Cadby et al. 2022_PCSK9_CE(18:2), Cadby et al. 2022_PCSK9_CE(20:1), C…
SM 40:2;2	1	55039974	53539974	56539974	PCSK9	known	1:55039974:G:T	rs11591147	-0.259172	0.0465815	2.73412e-08	7.56318	T	0.0332154	1	NA	0	missense_variant	PCSK9	3.0989	chr1_55039974_G_T			Surakka et al. 2015_PCSK9, Liu et al. 2017_PCSK9, Hoffmann et al. 2018_PCSK9, Graham et al. 2021_PCSK9, Graham et al. 2021_PCSK9, Graham et al. 2021_PCSK9|Liu et al. 2017_PCSK9, Klarin et al. 2018_PCSK9|Hoffmann et al. 2018_PCSK9|Klarin et al. 2018_PCSK9|Klarin et al. 2018_PCSK9|Graham et al. 2021_NDC1, Graham et al. 2021_NDC1|Graham et al. 2021_AC119674.2, Graham et al. 2021_AC119674.2|Graham et…	Liu et al. 2017_PCSK9, Hoffmann et al. 2018_PCSK9, Graham et al. 2021_PCSK9, Graham et al. 2021_PCSK9, Graham et al. 2021_PCSK9|Surakka et al. 2015_PCSK9, Hoffmann et al. 2018_PCSK9|Liu et al. 2017_PCSK9|Klarin et al. 2018_BSND;PCSK9|Klarin et al. 2018_PCSK9|Klarin et al. 2018_USP24|Klarin et al. 2018_MIR4422HG;LINC01753|Graham et al. 2021_NDC1, Graham et al. 2021_NDC1|Graham et al. 2021_AC119674…		Harshfield et al. 2021_PCSK9_SM_42:2_[M+OAc]1-, Cadby et al. 2022_PCSK9_Total CE, Cadby et al. 2022_PCSK9_Total DE, Cadby et al. 2022_PCSK9_Total Hex2Cer, Cadby et al. 2022_PCSK9_Total SM, Cadby et al. 2022_PCSK9_Total SHexCer, Cadby et al. 2022_PCSK9_CE(16:0), Cadby et al. 2022_PCSK9_CE(18:0), Cadby et al. 2022_PCSK9_CE(18:1), Cadby et al. 2022_PCSK9_CE(18:2), Cadby et al. 2022_PCSK9_CE(20:1), C…
SM 42:2;2	1	55039974	53539974	56539974	PCSK9	known	1:55039974:G:T	rs11591147	-0.361828	0.0465102	8.28824e-15	14.0815	T	0.0332154	1	NA	0	missense_variant	PCSK9	3.0989	chr1_55039974_G_T,chr1_53721902_C_G			Surakka et al. 2015_PCSK9, Liu et al. 2017_PCSK9, Hoffmann et al. 2018_PCSK9, Graham et al. 2021_PCSK9, Graham et al. 2021_PCSK9, Graham et al. 2021_PCSK9|Liu et al. 2017_PCSK9, Klarin et al. 2018_PCSK9|Hoffmann et al. 2018_PCSK9|Klarin et al. 2018_PCSK9|Klarin et al. 2018_PCSK9|Graham et al. 2021_NDC1, Graham et al. 2021_NDC1|Graham et al. 2021_AC119674.2, Graham et al. 2021_AC119674.2|Graham et…	Liu et al. 2017_PCSK9, Hoffmann et al. 2018_PCSK9, Graham et al. 2021_PCSK9, Graham et al. 2021_PCSK9, Graham et al. 2021_PCSK9|Surakka et al. 2015_PCSK9, Hoffmann et al. 2018_PCSK9|Liu et al. 2017_PCSK9|Klarin et al. 2018_BSND;PCSK9|Klarin et al. 2018_PCSK9|Klarin et al. 2018_USP24|Klarin et al. 2018_MIR4422HG;LINC01753|Graham et al. 2021_NDC1, Graham et al. 2021_NDC1|Graham et al. 2021_AC119674…		Harshfield et al. 2021_PCSK9_SM_42:2_[M+OAc]1-, Cadby et al. 2022_PCSK9_Total CE, Cadby et al. 2022_PCSK9_Total DE, Cadby et al. 2022_PCSK9_Total Hex2Cer, Cadby et al. 2022_PCSK9_Total SM, Cadby et al. 2022_PCSK9_Total SHexCer, Cadby et al. 2022_PCSK9_CE(16:0), Cadby et al. 2022_PCSK9_CE(18:0), Cadby et al. 2022_PCSK9_CE(18:1), Cadby et al. 2022_PCSK9_CE(18:2), Cadby et al. 2022_PCSK9_CE(20:1), C…
CE 20:3;0	1	55117537	53617537	56617537	USP24	known	1:55117537:G:A	rs530804537	-0.244913	0.041657	4.30519e-09	8.36601	A	0.0419602	0.988646	NA	0	intron_variant	USP24	2.8567	chr1_55117537_G_A			Hoffmann et al. 2018_PCSK9|Hoffmann et al. 2018_USP24|Klarin et al. 2018_PCSK9|Graham et al. 2021_NDC1, Graham et al. 2021_NDC1|Graham et al. 2021_AC119674.2, Graham et al. 2021_AC119674.2|Graham et al. 2021_SSBP3|inRegion:Liu et al. 2017_PCSK9	Surakka et al. 2015_PCSK9, Hoffmann et al. 2018_PCSK9|Hoffmann et al. 2018_USP24|Klarin et al. 2018_USP24|Klarin et al. 2018_MIR4422HG;LINC01753|Graham et al. 2021_NDC1, Graham et al. 2021_NDC1|Graham et al. 2021_AC119674.2, Graham et al. 2021_AC119674.2|Graham et al. 2021_SSBP3|inRegion:Liu et al. 2017_PCSK9
PC 16:0;0_18:2;0	1	62437688	60937688	63937688	USP1	known	1:62437688:T:C	rs9436221	-0.126689	0.0188232	1.82282e-11	10.7393	C	0.261404	0.998137	NA	0	intron_variant	USP1	0.76282	chr1_62437692_C_G		Klarin et al. 2018_DOCK7|Graham et al. 2021_DOCK7|Graham et al. 2021_DOCK7|Graham et al. 2021_DOCK7	Teslovich et al. 2010_ANGPTL3, Surakka et al. 2015_ANGPTL3, Hoffmann et al. 2018_ANGPTL3|Willer et al. 2013_ANGPTL3, Hoffmann et al. 2018_ANGPTL3|Surakka et al. 2015_ANGPTL3,DOCK7, Hoffmann et al. 2018_ANGPTL3,DOCK7|Liu et al. 2017_DOCK7|Hoffmann et al. 2018_ANGPTL3,DOCK7|Hoffmann et al. 2018_ANGPTL3,DOCK7|Hoffmann et al. 2018_DOCK7|Hoffmann et al. 2018_DOCK7|Hoffmann et al. 2018_DOCK7|Klarin et …	Teslovich et al. 2010_ANGPTL3, Surakka et al. 2015_ANGPTL3, Hoffmann et al. 2018_ANGPTL3|Willer et al. 2013_ANGPTL3, Hoffmann et al. 2018_ANGPTL3|Surakka et al. 2015_ANGPTL3,DOCK7, Hoffmann et al. 2018_ANGPTL3,DOCK7|Liu et al. 2017_DOCK7|Hoffmann et al. 2018_ANGPTL3,DOCK7|Hoffmann et al. 2018_DOCK7|Hoffmann et al. 2018_ANGPTL3,DOCK7, Graham et al. 2021_DOCK7|Hoffmann et al. 2018_DOCK7|Hoffmann et…	Teslovich et al. 2010_ANGPTL3, Willer et al. 2013_ANGPTL3, Surakka et al. 2015_ANGPTL3, Liu et al. 2017_ANGPTL3, Hoffmann et al. 2018_ANGPTL3|Surakka et al. 2015_ANGPTL3,DOCK7, Hoffmann et al. 2018_ANGPTL3,DOCK7|Liu et al. 2017_DOCK7, Klarin et al. 2018_DOCK7|Hoffmann et al. 2018_ANGPTL3,DOCK7|Hoffmann et al. 2018_DOCK7|Hoffmann et al. 2018_ANGPTL3|Hoffmann et al. 2018_ANGPTL3,DOCK7|Hoffmann et a…	Harshfield et al. 2021_USP1_PI(36:2)_[M-H]1-, Cadby et al. 2022_USP1_Total LPI, Cadby et al. 2022_USP1_Total PI, Cadby et al. 2022_USP1_LPI(18:0) [sn1], Cadby et al. 2022_USP1_PI(15-MHDA_20:4)/PI(17:0_20:4), Cadby et al. 2022_USP1_PI(16:0_20:3) (a), Cadby et al. 2022_USP1_PI(15-MHDA_18:2)/PI(17:0_18:2), Cadby et al. 2022_USP1_PI(18:0_18:1), Cadby et al. 2022_USP1_PI(18:0_20:2), Cadby et al. 2022_…
PC 15:0;0_18:2;0	1	62497063	60997063	63997063	DOCK7	known	1:62497063:A:G	rs1168036	0.106914	0.0195619	4.7809e-08	7.32049	A	0.262073	0.999657	NA	0	intron_variant	DOCK7	1.1346	chr1_62497063_A_G		Klarin et al. 2018_DOCK7|Graham et al. 2021_DOCK7|Graham et al. 2021_DOCK7|Graham et al. 2021_DOCK7	Teslovich et al. 2010_ANGPTL3, Surakka et al. 2015_ANGPTL3, Hoffmann et al. 2018_ANGPTL3|Willer et al. 2013_ANGPTL3, Hoffmann et al. 2018_ANGPTL3|Surakka et al. 2015_ANGPTL3,DOCK7, Hoffmann et al. 2018_ANGPTL3,DOCK7|Liu et al. 2017_DOCK7|Hoffmann et al. 2018_ANGPTL3,DOCK7|Hoffmann et al. 2018_ANGPTL3,DOCK7|Hoffmann et al. 2018_DOCK7|Hoffmann et al. 2018_DOCK7|Hoffmann et al. 2018_DOCK7|Klarin et …	Teslovich et al. 2010_ANGPTL3, Surakka et al. 2015_ANGPTL3, Hoffmann et al. 2018_ANGPTL3|Willer et al. 2013_ANGPTL3, Hoffmann et al. 2018_ANGPTL3|Surakka et al. 2015_ANGPTL3,DOCK7, Hoffmann et al. 2018_ANGPTL3,DOCK7|Liu et al. 2017_DOCK7|Hoffmann et al. 2018_ANGPTL3,DOCK7|Hoffmann et al. 2018_DOCK7|Hoffmann et al. 2018_ANGPTL3,DOCK7, Graham et al. 2021_DOCK7|Hoffmann et al. 2018_DOCK7|Hoffmann et…	Teslovich et al. 2010_ANGPTL3, Willer et al. 2013_ANGPTL3, Surakka et al. 2015_ANGPTL3, Liu et al. 2017_ANGPTL3, Hoffmann et al. 2018_ANGPTL3|Surakka et al. 2015_ANGPTL3,DOCK7, Hoffmann et al. 2018_ANGPTL3,DOCK7|Liu et al. 2017_DOCK7, Klarin et al. 2018_DOCK7|Hoffmann et al. 2018_ANGPTL3,DOCK7|Hoffmann et al. 2018_DOCK7|Hoffmann et al. 2018_ANGPTL3|Hoffmann et al. 2018_ANGPTL3,DOCK7|Hoffmann et a…	Harshfield et al. 2021_DOCK7_PI(36:2)_[M-H]1-, Cadby et al. 2022_DOCK7_Total LPI, Cadby et al. 2022_DOCK7_Total PI, Cadby et al. 2022_DOCK7_LPI(18:0) [sn1], Cadby et al. 2022_DOCK7_LPI(18:0) [sn2], Cadby et al. 2022_DOCK7_PI(15-MHDA_20:4)/PI(17:0_20:4), Cadby et al. 2022_DOCK7_PI(16:0_20:3) (a), Cadby et al. 2022_DOCK7_PI(16:0_20:3) (b), Cadby et al. 2022_DOCK7_PI(16:0_20:4), Cadby et al. 2022_DO…
PI 16:0;0_18:2;0	1	62591465	61091465	64091465	DOCK7	known	1:62591465:T:C	rs1748199	-0.113473	0.0191401	3.1957e-09	8.49543	C	0.262098	0.999411	NA	0	intron_variant	DOCK7	0.7404	chr1_62591465_T_C		Klarin et al. 2018_DOCK7|Graham et al. 2021_DOCK7|Graham et al. 2021_DOCK7|Graham et al. 2021_DOCK7	Teslovich et al. 2010_ANGPTL3, Surakka et al. 2015_ANGPTL3, Hoffmann et al. 2018_ANGPTL3|Willer et al. 2013_ANGPTL3, Hoffmann et al. 2018_ANGPTL3|Surakka et al. 2015_ANGPTL3,DOCK7, Hoffmann et al. 2018_ANGPTL3,DOCK7|Liu et al. 2017_DOCK7|Hoffmann et al. 2018_ANGPTL3,DOCK7|Hoffmann et al. 2018_ANGPTL3,DOCK7|Hoffmann et al. 2018_DOCK7|Hoffmann et al. 2018_DOCK7|Hoffmann et al. 2018_DOCK7|Klarin et …	Teslovich et al. 2010_ANGPTL3, Surakka et al. 2015_ANGPTL3, Hoffmann et al. 2018_ANGPTL3|Willer et al. 2013_ANGPTL3, Hoffmann et al. 2018_ANGPTL3|Surakka et al. 2015_ANGPTL3,DOCK7, Hoffmann et al. 2018_ANGPTL3,DOCK7|Liu et al. 2017_DOCK7|Hoffmann et al. 2018_ANGPTL3,DOCK7|Hoffmann et al. 2018_DOCK7|Hoffmann et al. 2018_ANGPTL3,DOCK7, Graham et al. 2021_DOCK7|Hoffmann et al. 2018_DOCK7|Hoffmann et…	Teslovich et al. 2010_ANGPTL3, Willer et al. 2013_ANGPTL3, Surakka et al. 2015_ANGPTL3, Liu et al. 2017_ANGPTL3, Hoffmann et al. 2018_ANGPTL3|Surakka et al. 2015_ANGPTL3,DOCK7, Hoffmann et al. 2018_ANGPTL3,DOCK7|Liu et al. 2017_DOCK7, Klarin et al. 2018_DOCK7|Hoffmann et al. 2018_ANGPTL3,DOCK7|Hoffmann et al. 2018_DOCK7|Hoffmann et al. 2018_ANGPTL3|Hoffmann et al. 2018_ANGPTL3,DOCK7|Hoffmann et a…	Harshfield et al. 2021_DOCK7_PI(36:2)_[M-H]1-, Cadby et al. 2022_DOCK7_Total LPI, Cadby et al. 2022_DOCK7_Total PI, Cadby et al. 2022_DOCK7_LPI(18:0) [sn1], Cadby et al. 2022_DOCK7_LPI(18:0) [sn2], Cadby et al. 2022_DOCK7_PI(15-MHDA_20:4)/PI(17:0_20:4), Cadby et al. 2022_DOCK7_PI(16:0_20:3) (a), Cadby et al. 2022_DOCK7_PI(16:0_20:3) (b), Cadby et al. 2022_DOCK7_PI(16:0_20:4), Cadby et al. 2022_DO…
PI 18:0;0_18:2;0	1	62591465	61091465	64091465	DOCK7	known	1:62591465:T:C	rs1748199	-0.187301	0.0187142	1.99199e-23	22.7007	C	0.262098	0.999411	NA	0	intron_variant	DOCK7	0.7404	chr1_62591465_T_C		Klarin et al. 2018_DOCK7|Graham et al. 2021_DOCK7|Graham et al. 2021_DOCK7|Graham et al. 2021_DOCK7	Teslovich et al. 2010_ANGPTL3, Surakka et al. 2015_ANGPTL3, Hoffmann et al. 2018_ANGPTL3|Willer et al. 2013_ANGPTL3, Hoffmann et al. 2018_ANGPTL3|Surakka et al. 2015_ANGPTL3,DOCK7, Hoffmann et al. 2018_ANGPTL3,DOCK7|Liu et al. 2017_DOCK7|Hoffmann et al. 2018_ANGPTL3,DOCK7|Hoffmann et al. 2018_ANGPTL3,DOCK7|Hoffmann et al. 2018_DOCK7|Hoffmann et al. 2018_DOCK7|Hoffmann et al. 2018_DOCK7|Klarin et …	Teslovich et al. 2010_ANGPTL3, Surakka et al. 2015_ANGPTL3, Hoffmann et al. 2018_ANGPTL3|Willer et al. 2013_ANGPTL3, Hoffmann et al. 2018_ANGPTL3|Surakka et al. 2015_ANGPTL3,DOCK7, Hoffmann et al. 2018_ANGPTL3,DOCK7|Liu et al. 2017_DOCK7|Hoffmann et al. 2018_ANGPTL3,DOCK7|Hoffmann et al. 2018_DOCK7|Hoffmann et al. 2018_ANGPTL3,DOCK7, Graham et al. 2021_DOCK7|Hoffmann et al. 2018_DOCK7|Hoffmann et…	Teslovich et al. 2010_ANGPTL3, Willer et al. 2013_ANGPTL3, Surakka et al. 2015_ANGPTL3, Liu et al. 2017_ANGPTL3, Hoffmann et al. 2018_ANGPTL3|Surakka et al. 2015_ANGPTL3,DOCK7, Hoffmann et al. 2018_ANGPTL3,DOCK7|Liu et al. 2017_DOCK7, Klarin et al. 2018_DOCK7|Hoffmann et al. 2018_ANGPTL3,DOCK7|Hoffmann et al. 2018_DOCK7|Hoffmann et al. 2018_ANGPTL3|Hoffmann et al. 2018_ANGPTL3,DOCK7|Hoffmann et a…	Harshfield et al. 2021_DOCK7_PI(36:2)_[M-H]1-, Cadby et al. 2022_DOCK7_Total LPI, Cadby et al. 2022_DOCK7_Total PI, Cadby et al. 2022_DOCK7_LPI(18:0) [sn1], Cadby et al. 2022_DOCK7_LPI(18:0) [sn2], Cadby et al. 2022_DOCK7_PI(15-MHDA_20:4)/PI(17:0_20:4), Cadby et al. 2022_DOCK7_PI(16:0_20:3) (a), Cadby et al. 2022_DOCK7_PI(16:0_20:3) (b), Cadby et al. 2022_DOCK7_PI(16:0_20:4), Cadby et al. 2022_DO…
PC 18:1;0_18:1;0	1	62633352	61133352	64133352	DOCK7	known	1:62633352:T:C	rs10889352	-0.112327	0.0188425	2.6115e-09	8.58311	C	0.262366	0.999733	NA	0	intron_variant	DOCK7	0.74859	chr1_62633352_T_C		Klarin et al. 2018_DOCK7|Graham et al. 2021_DOCK7|Graham et al. 2021_DOCK7|Graham et al. 2021_DOCK7	Teslovich et al. 2010_ANGPTL3, Surakka et al. 2015_ANGPTL3, Hoffmann et al. 2018_ANGPTL3|Willer et al. 2013_ANGPTL3, Hoffmann et al. 2018_ANGPTL3|Surakka et al. 2015_ANGPTL3,DOCK7, Hoffmann et al. 2018_ANGPTL3,DOCK7|Liu et al. 2017_DOCK7|Hoffmann et al. 2018_ANGPTL3,DOCK7|Hoffmann et al. 2018_ANGPTL3,DOCK7|Hoffmann et al. 2018_DOCK7|Hoffmann et al. 2018_DOCK7|Hoffmann et al. 2018_DOCK7|Klarin et …	Teslovich et al. 2010_ANGPTL3, Surakka et al. 2015_ANGPTL3, Hoffmann et al. 2018_ANGPTL3|Willer et al. 2013_ANGPTL3, Hoffmann et al. 2018_ANGPTL3|Surakka et al. 2015_ANGPTL3,DOCK7, Hoffmann et al. 2018_ANGPTL3,DOCK7|Liu et al. 2017_DOCK7|Hoffmann et al. 2018_ANGPTL3,DOCK7|Hoffmann et al. 2018_DOCK7|Hoffmann et al. 2018_ANGPTL3,DOCK7, Graham et al. 2021_DOCK7|Hoffmann et al. 2018_DOCK7|Hoffmann et…	Teslovich et al. 2010_ANGPTL3, Willer et al. 2013_ANGPTL3, Surakka et al. 2015_ANGPTL3, Liu et al. 2017_ANGPTL3, Hoffmann et al. 2018_ANGPTL3|Surakka et al. 2015_ANGPTL3,DOCK7, Hoffmann et al. 2018_ANGPTL3,DOCK7|Liu et al. 2017_DOCK7, Klarin et al. 2018_DOCK7|Hoffmann et al. 2018_ANGPTL3,DOCK7|Hoffmann et al. 2018_DOCK7|Hoffmann et al. 2018_ANGPTL3|Hoffmann et al. 2018_ANGPTL3,DOCK7|Hoffmann et a…	Harshfield et al. 2021_DOCK7_PI(36:2)_[M-H]1-, Harshfield et al. 2021_DOCK7_PI(36:2)_[M-H]1-, Cadby et al. 2022_DOCK7_Total LPI, Cadby et al. 2022_DOCK7_Total LPI, Cadby et al. 2022_DOCK7_Total PI, Cadby et al. 2022_DOCK7_Total PI, Cadby et al. 2022_DOCK7_LPI(18:0) [sn1], Cadby et al. 2022_DOCK7_LPI(18:0) [sn1], Cadby et al. 2022_DOCK7_LPI(18:0) [sn2], Cadby et al. 2022_DOCK7_LPI(18:0) [sn2], Cad…
PC 18:1;0_18:2;0	1	62633352	61133352	64133352	DOCK7	known	1:62633352:T:C	rs10889352	-0.126365	0.0187579	1.74986e-11	10.757	C	0.262366	0.999733	NA	0	intron_variant	DOCK7	0.74859	chr1_62633352_T_C		Klarin et al. 2018_DOCK7|Graham et al. 2021_DOCK7|Graham et al. 2021_DOCK7|Graham et al. 2021_DOCK7	Teslovich et al. 2010_ANGPTL3, Surakka et al. 2015_ANGPTL3, Hoffmann et al. 2018_ANGPTL3|Willer et al. 2013_ANGPTL3, Hoffmann et al. 2018_ANGPTL3|Surakka et al. 2015_ANGPTL3,DOCK7, Hoffmann et al. 2018_ANGPTL3,DOCK7|Liu et al. 2017_DOCK7|Hoffmann et al. 2018_ANGPTL3,DOCK7|Hoffmann et al. 2018_ANGPTL3,DOCK7|Hoffmann et al. 2018_DOCK7|Hoffmann et al. 2018_DOCK7|Hoffmann et al. 2018_DOCK7|Klarin et …	Teslovich et al. 2010_ANGPTL3, Surakka et al. 2015_ANGPTL3, Hoffmann et al. 2018_ANGPTL3|Willer et al. 2013_ANGPTL3, Hoffmann et al. 2018_ANGPTL3|Surakka et al. 2015_ANGPTL3,DOCK7, Hoffmann et al. 2018_ANGPTL3,DOCK7|Liu et al. 2017_DOCK7|Hoffmann et al. 2018_ANGPTL3,DOCK7|Hoffmann et al. 2018_DOCK7|Hoffmann et al. 2018_ANGPTL3,DOCK7, Graham et al. 2021_DOCK7|Hoffmann et al. 2018_DOCK7|Hoffmann et…	Teslovich et al. 2010_ANGPTL3, Willer et al. 2013_ANGPTL3, Surakka et al. 2015_ANGPTL3, Liu et al. 2017_ANGPTL3, Hoffmann et al. 2018_ANGPTL3|Surakka et al. 2015_ANGPTL3,DOCK7, Hoffmann et al. 2018_ANGPTL3,DOCK7|Liu et al. 2017_DOCK7, Klarin et al. 2018_DOCK7|Hoffmann et al. 2018_ANGPTL3,DOCK7|Hoffmann et al. 2018_DOCK7|Hoffmann et al. 2018_ANGPTL3|Hoffmann et al. 2018_ANGPTL3,DOCK7|Hoffmann et a…	Harshfield et al. 2021_DOCK7_PI(36:2)_[M-H]1-, Harshfield et al. 2021_DOCK7_PI(36:2)_[M-H]1-, Cadby et al. 2022_DOCK7_Total LPI, Cadby et al. 2022_DOCK7_Total LPI, Cadby et al. 2022_DOCK7_Total PI, Cadby et al. 2022_DOCK7_Total PI, Cadby et al. 2022_DOCK7_LPI(18:0) [sn1], Cadby et al. 2022_DOCK7_LPI(18:0) [sn1], Cadby et al. 2022_DOCK7_LPI(18:0) [sn2], Cadby et al. 2022_DOCK7_LPI(18:0) [sn2], Cad…
PI 18:0;0_18:1;0	1	62633352	61133352	64133352	DOCK7	known	1:62633352:T:C	rs10889352	-0.159957	0.0188116	2.22038e-17	16.6536	C	0.262366	0.999733	NA	0	intron_variant	DOCK7	0.74859	chr1_62633352_T_C		Klarin et al. 2018_DOCK7|Graham et al. 2021_DOCK7|Graham et al. 2021_DOCK7|Graham et al. 2021_DOCK7	Teslovich et al. 2010_ANGPTL3, Surakka et al. 2015_ANGPTL3, Hoffmann et al. 2018_ANGPTL3|Willer et al. 2013_ANGPTL3, Hoffmann et al. 2018_ANGPTL3|Surakka et al. 2015_ANGPTL3,DOCK7, Hoffmann et al. 2018_ANGPTL3,DOCK7|Liu et al. 2017_DOCK7|Hoffmann et al. 2018_ANGPTL3,DOCK7|Hoffmann et al. 2018_ANGPTL3,DOCK7|Hoffmann et al. 2018_DOCK7|Hoffmann et al. 2018_DOCK7|Hoffmann et al. 2018_DOCK7|Klarin et …	Teslovich et al. 2010_ANGPTL3, Surakka et al. 2015_ANGPTL3, Hoffmann et al. 2018_ANGPTL3|Willer et al. 2013_ANGPTL3, Hoffmann et al. 2018_ANGPTL3|Surakka et al. 2015_ANGPTL3,DOCK7, Hoffmann et al. 2018_ANGPTL3,DOCK7|Liu et al. 2017_DOCK7|Hoffmann et al. 2018_ANGPTL3,DOCK7|Hoffmann et al. 2018_DOCK7|Hoffmann et al. 2018_ANGPTL3,DOCK7, Graham et al. 2021_DOCK7|Hoffmann et al. 2018_DOCK7|Hoffmann et…	Teslovich et al. 2010_ANGPTL3, Willer et al. 2013_ANGPTL3, Surakka et al. 2015_ANGPTL3, Liu et al. 2017_ANGPTL3, Hoffmann et al. 2018_ANGPTL3|Surakka et al. 2015_ANGPTL3,DOCK7, Hoffmann et al. 2018_ANGPTL3,DOCK7|Liu et al. 2017_DOCK7, Klarin et al. 2018_DOCK7|Hoffmann et al. 2018_ANGPTL3,DOCK7|Hoffmann et al. 2018_DOCK7|Hoffmann et al. 2018_ANGPTL3|Hoffmann et al. 2018_ANGPTL3,DOCK7|Hoffmann et a…	Harshfield et al. 2021_DOCK7_PI(36:2)_[M-H]1-, Harshfield et al. 2021_DOCK7_PI(36:2)_[M-H]1-, Cadby et al. 2022_DOCK7_Total LPI, Cadby et al. 2022_DOCK7_Total LPI, Cadby et al. 2022_DOCK7_Total PI, Cadby et al. 2022_DOCK7_Total PI, Cadby et al. 2022_DOCK7_LPI(18:0) [sn1], Cadby et al. 2022_DOCK7_LPI(18:0) [sn1], Cadby et al. 2022_DOCK7_LPI(18:0) [sn2], Cadby et al. 2022_DOCK7_LPI(18:0) [sn2], Cad…
PI 18:1;0_18:1;0	1	62633352	61133352	64133352	DOCK7	known	1:62633352:T:C	rs10889352	-0.154372	0.0188064	2.62625e-16	15.5807	C	0.262366	0.999733	NA	0	intron_variant	DOCK7	0.74859	chr1_62633352_T_C		Klarin et al. 2018_DOCK7|Graham et al. 2021_DOCK7|Graham et al. 2021_DOCK7|Graham et al. 2021_DOCK7	Teslovich et al. 2010_ANGPTL3, Surakka et al. 2015_ANGPTL3, Hoffmann et al. 2018_ANGPTL3|Willer et al. 2013_ANGPTL3, Hoffmann et al. 2018_ANGPTL3|Surakka et al. 2015_ANGPTL3,DOCK7, Hoffmann et al. 2018_ANGPTL3,DOCK7|Liu et al. 2017_DOCK7|Hoffmann et al. 2018_ANGPTL3,DOCK7|Hoffmann et al. 2018_ANGPTL3,DOCK7|Hoffmann et al. 2018_DOCK7|Hoffmann et al. 2018_DOCK7|Hoffmann et al. 2018_DOCK7|Klarin et …	Teslovich et al. 2010_ANGPTL3, Surakka et al. 2015_ANGPTL3, Hoffmann et al. 2018_ANGPTL3|Willer et al. 2013_ANGPTL3, Hoffmann et al. 2018_ANGPTL3|Surakka et al. 2015_ANGPTL3,DOCK7, Hoffmann et al. 2018_ANGPTL3,DOCK7|Liu et al. 2017_DOCK7|Hoffmann et al. 2018_ANGPTL3,DOCK7|Hoffmann et al. 2018_DOCK7|Hoffmann et al. 2018_ANGPTL3,DOCK7, Graham et al. 2021_DOCK7|Hoffmann et al. 2018_DOCK7|Hoffmann et…	Teslovich et al. 2010_ANGPTL3, Willer et al. 2013_ANGPTL3, Surakka et al. 2015_ANGPTL3, Liu et al. 2017_ANGPTL3, Hoffmann et al. 2018_ANGPTL3|Surakka et al. 2015_ANGPTL3,DOCK7, Hoffmann et al. 2018_ANGPTL3,DOCK7|Liu et al. 2017_DOCK7, Klarin et al. 2018_DOCK7|Hoffmann et al. 2018_ANGPTL3,DOCK7|Hoffmann et al. 2018_DOCK7|Hoffmann et al. 2018_ANGPTL3|Hoffmann et al. 2018_ANGPTL3,DOCK7|Hoffmann et a…	Harshfield et al. 2021_DOCK7_PI(36:2)_[M-H]1-, Harshfield et al. 2021_DOCK7_PI(36:2)_[M-H]1-, Cadby et al. 2022_DOCK7_Total LPI, Cadby et al. 2022_DOCK7_Total LPI, Cadby et al. 2022_DOCK7_Total PI, Cadby et al. 2022_DOCK7_Total PI, Cadby et al. 2022_DOCK7_LPI(18:0) [sn1], Cadby et al. 2022_DOCK7_LPI(18:0) [sn1], Cadby et al. 2022_DOCK7_LPI(18:0) [sn2], Cadby et al. 2022_DOCK7_LPI(18:0) [sn2], Cad…
PI 18:1;0_18:2;0	1	62633352	61133352	64133352	DOCK7	known	1:62633352:T:C	rs10889352	-0.124248	0.0198986	4.52589e-10	9.3443	C	0.262366	0.999733	NA	0	intron_variant	DOCK7	0.74859	chr1_62633352_T_C		Klarin et al. 2018_DOCK7|Graham et al. 2021_DOCK7|Graham et al. 2021_DOCK7|Graham et al. 2021_DOCK7	Teslovich et al. 2010_ANGPTL3, Surakka et al. 2015_ANGPTL3, Hoffmann et al. 2018_ANGPTL3|Willer et al. 2013_ANGPTL3, Hoffmann et al. 2018_ANGPTL3|Surakka et al. 2015_ANGPTL3,DOCK7, Hoffmann et al. 2018_ANGPTL3,DOCK7|Liu et al. 2017_DOCK7|Hoffmann et al. 2018_ANGPTL3,DOCK7|Hoffmann et al. 2018_ANGPTL3,DOCK7|Hoffmann et al. 2018_DOCK7|Hoffmann et al. 2018_DOCK7|Hoffmann et al. 2018_DOCK7|Klarin et …	Teslovich et al. 2010_ANGPTL3, Surakka et al. 2015_ANGPTL3, Hoffmann et al. 2018_ANGPTL3|Willer et al. 2013_ANGPTL3, Hoffmann et al. 2018_ANGPTL3|Surakka et al. 2015_ANGPTL3,DOCK7, Hoffmann et al. 2018_ANGPTL3,DOCK7|Liu et al. 2017_DOCK7|Hoffmann et al. 2018_ANGPTL3,DOCK7|Hoffmann et al. 2018_DOCK7|Hoffmann et al. 2018_ANGPTL3,DOCK7, Graham et al. 2021_DOCK7|Hoffmann et al. 2018_DOCK7|Hoffmann et…	Teslovich et al. 2010_ANGPTL3, Willer et al. 2013_ANGPTL3, Surakka et al. 2015_ANGPTL3, Liu et al. 2017_ANGPTL3, Hoffmann et al. 2018_ANGPTL3|Surakka et al. 2015_ANGPTL3,DOCK7, Hoffmann et al. 2018_ANGPTL3,DOCK7|Liu et al. 2017_DOCK7, Klarin et al. 2018_DOCK7|Hoffmann et al. 2018_ANGPTL3,DOCK7|Hoffmann et al. 2018_DOCK7|Hoffmann et al. 2018_ANGPTL3|Hoffmann et al. 2018_ANGPTL3,DOCK7|Hoffmann et a…	Harshfield et al. 2021_DOCK7_PI(36:2)_[M-H]1-, Harshfield et al. 2021_DOCK7_PI(36:2)_[M-H]1-, Cadby et al. 2022_DOCK7_Total LPI, Cadby et al. 2022_DOCK7_Total LPI, Cadby et al. 2022_DOCK7_Total PI, Cadby et al. 2022_DOCK7_Total PI, Cadby et al. 2022_DOCK7_LPI(18:0) [sn1], Cadby et al. 2022_DOCK7_LPI(18:0) [sn1], Cadby et al. 2022_DOCK7_LPI(18:0) [sn2], Cadby et al. 2022_DOCK7_LPI(18:0) [sn2], Cad…
PI 18:0;0_20:4;0	1	62662654	61162654	64162654	DOCK7	known	1:62662654:A:G	rs1168104	0.193608	0.0187047	6.3009e-25	24.2006	A	0.262345	0.999706	NA	0	intron_variant	DOCK7	1.1337	chr1_62662654_A_G		Klarin et al. 2018_DOCK7|Graham et al. 2021_DOCK7|Graham et al. 2021_DOCK7|Graham et al. 2021_DOCK7	Teslovich et al. 2010_ANGPTL3, Surakka et al. 2015_ANGPTL3, Hoffmann et al. 2018_ANGPTL3|Willer et al. 2013_ANGPTL3, Hoffmann et al. 2018_ANGPTL3|Surakka et al. 2015_ANGPTL3,DOCK7, Hoffmann et al. 2018_ANGPTL3,DOCK7|Liu et al. 2017_DOCK7|Hoffmann et al. 2018_ANGPTL3,DOCK7|Hoffmann et al. 2018_ANGPTL3,DOCK7|Hoffmann et al. 2018_DOCK7|Hoffmann et al. 2018_DOCK7|Hoffmann et al. 2018_DOCK7|Klarin et …	Teslovich et al. 2010_ANGPTL3, Surakka et al. 2015_ANGPTL3, Hoffmann et al. 2018_ANGPTL3|Willer et al. 2013_ANGPTL3, Hoffmann et al. 2018_ANGPTL3|Surakka et al. 2015_ANGPTL3,DOCK7, Hoffmann et al. 2018_ANGPTL3,DOCK7|Liu et al. 2017_DOCK7|Hoffmann et al. 2018_ANGPTL3,DOCK7|Hoffmann et al. 2018_DOCK7|Hoffmann et al. 2018_ANGPTL3,DOCK7, Graham et al. 2021_DOCK7|Hoffmann et al. 2018_DOCK7|Hoffmann et…	Teslovich et al. 2010_ANGPTL3, Willer et al. 2013_ANGPTL3, Surakka et al. 2015_ANGPTL3, Liu et al. 2017_ANGPTL3, Hoffmann et al. 2018_ANGPTL3|Surakka et al. 2015_ANGPTL3,DOCK7, Hoffmann et al. 2018_ANGPTL3,DOCK7|Liu et al. 2017_DOCK7, Klarin et al. 2018_DOCK7|Hoffmann et al. 2018_ANGPTL3,DOCK7|Hoffmann et al. 2018_DOCK7|Hoffmann et al. 2018_ANGPTL3|Hoffmann et al. 2018_ANGPTL3,DOCK7|Hoffmann et a…	Harshfield et al. 2021_DOCK7_PI(36:2)_[M-H]1-, Cadby et al. 2022_DOCK7_Total LPI, Cadby et al. 2022_DOCK7_Total PI, Cadby et al. 2022_DOCK7_LPI(18:0) [sn1], Cadby et al. 2022_DOCK7_LPI(18:0) [sn2], Cadby et al. 2022_DOCK7_PI(15-MHDA_20:4)/PI(17:0_20:4), Cadby et al. 2022_DOCK7_PI(16:0_20:3) (a), Cadby et al. 2022_DOCK7_PI(16:0_20:3) (b), Cadby et al. 2022_DOCK7_PI(16:0_20:4), Cadby et al. 2022_DO…
PI 18:0;0_20:3;0	1	62687528	61187528	64187528	DOCK7	known	1:62687528:TCAGAA:T	rs56280080	-0.15224	0.0193928	4.80368e-15	14.3184	T	0.261572	0.998548	NA	0	intron_variant	DOCK7	0.76531	chr1_62687528_TCAGAA_T		Klarin et al. 2018_DOCK7|Graham et al. 2021_DOCK7|Graham et al. 2021_DOCK7|Graham et al. 2021_DOCK7	Teslovich et al. 2010_ANGPTL3, Surakka et al. 2015_ANGPTL3, Hoffmann et al. 2018_ANGPTL3|Willer et al. 2013_ANGPTL3, Hoffmann et al. 2018_ANGPTL3|Surakka et al. 2015_ANGPTL3,DOCK7, Hoffmann et al. 2018_ANGPTL3,DOCK7|Liu et al. 2017_DOCK7|Hoffmann et al. 2018_ANGPTL3,DOCK7|Hoffmann et al. 2018_ANGPTL3,DOCK7|Hoffmann et al. 2018_DOCK7|Hoffmann et al. 2018_DOCK7|Hoffmann et al. 2018_DOCK7|Klarin et …	Teslovich et al. 2010_ANGPTL3, Surakka et al. 2015_ANGPTL3, Hoffmann et al. 2018_ANGPTL3|Willer et al. 2013_ANGPTL3, Hoffmann et al. 2018_ANGPTL3|Surakka et al. 2015_ANGPTL3,DOCK7, Hoffmann et al. 2018_ANGPTL3,DOCK7|Liu et al. 2017_DOCK7|Hoffmann et al. 2018_ANGPTL3,DOCK7|Hoffmann et al. 2018_DOCK7|Hoffmann et al. 2018_ANGPTL3,DOCK7, Graham et al. 2021_DOCK7|Hoffmann et al. 2018_DOCK7|Hoffmann et…	Teslovich et al. 2010_ANGPTL3, Willer et al. 2013_ANGPTL3, Surakka et al. 2015_ANGPTL3, Liu et al. 2017_ANGPTL3, Hoffmann et al. 2018_ANGPTL3|Surakka et al. 2015_ANGPTL3,DOCK7, Hoffmann et al. 2018_ANGPTL3,DOCK7|Liu et al. 2017_DOCK7, Klarin et al. 2018_DOCK7|Hoffmann et al. 2018_ANGPTL3,DOCK7|Hoffmann et al. 2018_DOCK7|Hoffmann et al. 2018_ANGPTL3|Hoffmann et al. 2018_ANGPTL3,DOCK7|Hoffmann et a…	Harshfield et al. 2021_DOCK7_PI(36:2)_[M-H]1-|Harshfield et al. 2021_USP1_PI(36:2)_[M-H]1-, Cadby et al. 2022_USP1, KANK4, USP1_Total LPI, Cadby et al. 2022_USP1, KANK4, USP1_Total PI, Cadby et al. 2022_USP1, KANK4, USP1_LPI(18:0) [sn1], Cadby et al. 2022_USP1, KANK4, USP1_PI(15-MHDA_20:4)/PI(17:0_20:4), Cadby et al. 2022_USP1, KANK4, USP1_PI(16:0_20:3) (a), Cadby et al. 2022_USP1, KANK4, USP1_PI…
PC 18:0;0_18:1;0	1	94975736	93475736	96475736	ALG14	known	1:94975736:C:T	rs2797620	-0.102314	0.0175877	6.23023e-09	8.2055	T	0.332583	0.996542	NA	0	3_prime_UTR_variant	ALG14	0.8148	chr1_94975736_C_T						Demirkan et al. 2012_ALG14_%LPC(18:0;0)|Harshfield et al. 2021_TMEM56_PC-O_18:0_[M+H]1+ / LPE_21:0_[M+H]1+|Harshfield et al. 2021_TMEM56_PC-O_18:0_[M+H]1+ / LPE_21:0_[M+H]1+
PC 18:0;0_20:3;0	1	94975736	93475736	96475736	ALG14	known	1:94975736:C:T	rs2797620	-0.116496	0.017535	3.27209e-11	10.4852	T	0.332583	0.996542	NA	0	3_prime_UTR_variant	ALG14	0.8148	chr1_94975736_C_T						Demirkan et al. 2012_ALG14_%LPC(18:0;0)|Harshfield et al. 2021_TMEM56_PC-O_18:0_[M+H]1+ / LPE_21:0_[M+H]1+|Harshfield et al. 2021_TMEM56_PC-O_18:0_[M+H]1+ / LPE_21:0_[M+H]1+
PC 18:0;0_20:4;0	1	94975736	93475736	96475736	ALG14	known	1:94975736:C:T	rs2797620	-0.101178	0.0173831	6.10889e-09	8.21404	T	0.332583	0.996542	NA	0	3_prime_UTR_variant	ALG14	0.8148	chr1_95001551_A_C,chr1_94959288_T_C						Demirkan et al. 2012_ALG14_%LPC(18:0;0)|Harshfield et al. 2021_TMEM56_PC-O_18:0_[M+H]1+ / LPE_21:0_[M+H]1+|Harshfield et al. 2021_TMEM56_PC-O_18:0_[M+H]1+ / LPE_21:0_[M+H]1+
PC 18:0;0_18:2;0	1	95232272	93732272	96732272	TMEM56-RWDD3	known	1:95232272:C:T	rs34396223	-0.199693	0.0277522	6.83725e-13	12.1651	T	0.0980287	0.998888	NA	0	intron_variant,non_coding_transcript_variant	NA	1.103	chr1_95232272_C_T	No informative CS					Demirkan et al. 2012_ALG14_%LPC(18:0;0)|Harshfield et al. 2021_TMEM56_PC-O_18:0_[M+H]1+ / LPE_21:0_[M+H]1+|Harshfield et al. 2021_TMEM56_PC-O_18:0_[M+H]1+ / LPE_21:0_[M+H]1+
CE 18:0;0	1	164790578	163290578	166290578	PBX1	novel	1:164790578:C:T	rs144944992	0.494641	0.0896755	3.58445e-08	7.44558	T	0.00943105	0.958372	NA	0	intron_variant	PBX1	0.59504	chr1_164790578_C_T
TAG 54:3;0	1	220800221	219300221	222300221	MARC1	known	1:220800221:C:T	rs2642442	-0.117209	0.0182472	1.41679e-10	9.84869	C	0.306642	0.991937	NA	0	intron_variant	MTARC1	1.0213	chr1_220800221_C_T		Klarin et al. 2018_MOSC1|Graham et al. 2021_MARC1, Graham et al. 2021_MARC1, Graham et al. 2021_MARC1	Willer et al. 2013_MOSC1, Hoffmann et al. 2018_MOSC1|Teslovich et al. 2010_MOSC1, Hoffmann et al. 2018_MOSC1|Hoffmann et al. 2018_MARC1, Graham et al. 2021_MARC1, Graham et al. 2021_MARC1, Graham et al. 2021_MARC1|Hoffmann et al. 2018_MOSC1|Klarin et al. 2018_MTARC1	Willer et al. 2013_MOSC1, Hoffmann et al. 2018_MOSC1|Teslovich et al. 2010_MOSC1, Surakka et al. 2015_MOSC1, Hoffmann et al. 2018_MOSC1|Surakka et al. 2015_MOSC1|Hoffmann et al. 2018_MARC1, Graham et al. 2021_MARC1, Graham et al. 2021_MARC1, Graham et al. 2021_MARC1|Klarin et al. 2018_HLX-AS1	Graham et al. 2021_MARC1, Graham et al. 2021_MARC1
TAG 54:4;0	1	220800221	219300221	222300221	MARC1	known	1:220800221:C:T	rs2642442	-0.12007	0.0182274	4.78751e-11	10.3199	C	0.306642	0.991937	NA	0	intron_variant	MTARC1	1.0213	chr1_220800221_C_T		Klarin et al. 2018_MOSC1|Graham et al. 2021_MARC1, Graham et al. 2021_MARC1, Graham et al. 2021_MARC1	Willer et al. 2013_MOSC1, Hoffmann et al. 2018_MOSC1|Teslovich et al. 2010_MOSC1, Hoffmann et al. 2018_MOSC1|Hoffmann et al. 2018_MARC1, Graham et al. 2021_MARC1, Graham et al. 2021_MARC1, Graham et al. 2021_MARC1|Hoffmann et al. 2018_MOSC1|Klarin et al. 2018_MTARC1	Willer et al. 2013_MOSC1, Hoffmann et al. 2018_MOSC1|Teslovich et al. 2010_MOSC1, Surakka et al. 2015_MOSC1, Hoffmann et al. 2018_MOSC1|Surakka et al. 2015_MOSC1|Hoffmann et al. 2018_MARC1, Graham et al. 2021_MARC1, Graham et al. 2021_MARC1, Graham et al. 2021_MARC1|Klarin et al. 2018_HLX-AS1	Graham et al. 2021_MARC1, Graham et al. 2021_MARC1
DAG 18:1;0_18:1;0	1	220805303	219305303	222305303	MARC1	known	1:220805303:C:T	rs17596144	0.130967	0.0238742	4.25945e-08	7.37065	T	0.151717	0.992154	NA	0	intron_variant	MTARC1	1.0817	chr1_220805303_C_T		Klarin et al. 2018_MOSC1|Graham et al. 2021_MARC1, Graham et al. 2021_MARC1, Graham et al. 2021_MARC1	Teslovich et al. 2010_MOSC1, Hoffmann et al. 2018_MOSC1|Liu et al. 2017_HLX|Hoffmann et al. 2018_MARC1, Graham et al. 2021_MARC1, Graham et al. 2021_MARC1, Graham et al. 2021_MARC1|Hoffmann et al. 2018_MOSC1|Klarin et al. 2018_MTARC1	Teslovich et al. 2010_MOSC1, Surakka et al. 2015_MOSC1, Hoffmann et al. 2018_MOSC1|Surakka et al. 2015_MOSC1|Hoffmann et al. 2018_MARC1, Graham et al. 2021_MARC1, Graham et al. 2021_MARC1, Graham et al. 2021_MARC1|Klarin et al. 2018_HLX-AS1	Graham et al. 2021_MARC1, Graham et al. 2021_MARC1
TAG 54:5;0	1	220805303	219305303	222305303	MARC1	known	1:220805303:C:T	rs17596144	0.13011	0.0234147	2.84378e-08	7.5461	T	0.151717	0.992154	NA	0	intron_variant	MTARC1	1.0817	chr1_220805303_C_T		Klarin et al. 2018_MOSC1|Graham et al. 2021_MARC1, Graham et al. 2021_MARC1, Graham et al. 2021_MARC1	Teslovich et al. 2010_MOSC1, Hoffmann et al. 2018_MOSC1|Liu et al. 2017_HLX|Hoffmann et al. 2018_MARC1, Graham et al. 2021_MARC1, Graham et al. 2021_MARC1, Graham et al. 2021_MARC1|Hoffmann et al. 2018_MOSC1|Klarin et al. 2018_MTARC1	Teslovich et al. 2010_MOSC1, Surakka et al. 2015_MOSC1, Hoffmann et al. 2018_MOSC1|Surakka et al. 2015_MOSC1|Hoffmann et al. 2018_MARC1, Graham et al. 2021_MARC1, Graham et al. 2021_MARC1, Graham et al. 2021_MARC1|Klarin et al. 2018_HLX-AS1	Graham et al. 2021_MARC1, Graham et al. 2021_MARC1
TAG 56:3;0	1	220805303	219305303	222305303	MARC1	known	1:220805303:C:T	rs17596144	0.161914	0.0250548	1.10827e-10	9.95536	T	0.151717	0.992154	NA	0	intron_variant	MTARC1	1.0817	chr1_220805303_C_T		Klarin et al. 2018_MOSC1|Graham et al. 2021_MARC1, Graham et al. 2021_MARC1, Graham et al. 2021_MARC1	Teslovich et al. 2010_MOSC1, Hoffmann et al. 2018_MOSC1|Liu et al. 2017_HLX|Hoffmann et al. 2018_MARC1, Graham et al. 2021_MARC1, Graham et al. 2021_MARC1, Graham et al. 2021_MARC1|Hoffmann et al. 2018_MOSC1|Klarin et al. 2018_MTARC1	Teslovich et al. 2010_MOSC1, Surakka et al. 2015_MOSC1, Hoffmann et al. 2018_MOSC1|Surakka et al. 2015_MOSC1|Hoffmann et al. 2018_MARC1, Graham et al. 2021_MARC1, Graham et al. 2021_MARC1, Graham et al. 2021_MARC1|Klarin et al. 2018_HLX-AS1	Graham et al. 2021_MARC1, Graham et al. 2021_MARC1
TAG 53:3;0	1	220806736	219306736	222306736	MARC1	known	1:220806736:C:A	rs34621709	0.124297	0.0216296	9.46542e-09	8.02386	A	0.18474	0.998005	NA	0	intron_variant	MTARC1	1.1825	chr1_220806736_C_A		Klarin et al. 2018_MOSC1|Graham et al. 2021_MARC1, Graham et al. 2021_MARC1, Graham et al. 2021_MARC1	Teslovich et al. 2010_MOSC1, Hoffmann et al. 2018_MOSC1|Liu et al. 2017_HLX|Hoffmann et al. 2018_MARC1, Graham et al. 2021_MARC1, Graham et al. 2021_MARC1, Graham et al. 2021_MARC1|Hoffmann et al. 2018_MOSC1|Klarin et al. 2018_MTARC1	Teslovich et al. 2010_MOSC1, Surakka et al. 2015_MOSC1, Hoffmann et al. 2018_MOSC1|Surakka et al. 2015_MOSC1|Hoffmann et al. 2018_MARC1, Graham et al. 2021_MARC1, Graham et al. 2021_MARC1, Graham et al. 2021_MARC1|Klarin et al. 2018_HLX-AS1	Graham et al. 2021_MARC1, Graham et al. 2021_MARC1
TAG 56:4;0	1	220806736	219306736	222306736	MARC1	known	1:220806736:C:A	rs34621709	0.147757	0.0237857	5.58155e-10	9.25324	A	0.18474	0.998005	NA	0	intron_variant	MTARC1	1.1825	chr1_220806736_C_A		Klarin et al. 2018_MOSC1|Graham et al. 2021_MARC1, Graham et al. 2021_MARC1, Graham et al. 2021_MARC1	Teslovich et al. 2010_MOSC1, Hoffmann et al. 2018_MOSC1|Liu et al. 2017_HLX|Hoffmann et al. 2018_MARC1, Graham et al. 2021_MARC1, Graham et al. 2021_MARC1, Graham et al. 2021_MARC1|Hoffmann et al. 2018_MOSC1|Klarin et al. 2018_MTARC1	Teslovich et al. 2010_MOSC1, Surakka et al. 2015_MOSC1, Hoffmann et al. 2018_MOSC1|Surakka et al. 2015_MOSC1|Hoffmann et al. 2018_MARC1, Graham et al. 2021_MARC1, Graham et al. 2021_MARC1, Graham et al. 2021_MARC1|Klarin et al. 2018_HLX-AS1	Graham et al. 2021_MARC1, Graham et al. 2021_MARC1
DAG 18:1;0_18:2;0	1	230156121	228656121	231656121	GALNT2	known	1:230156121:T:C	rs2352723	-0.112348	0.0203979	3.76323e-08	7.42444	T	0.23146	1	NA	0	intron_variant	GALNT2	0.95239	chr1_230156121_T_C		Teslovich et al. 2010_GALNT2, Willer et al. 2013_GALNT2, Surakka et al. 2015_GALNT2, Liu et al. 2017_GALNT2, Liu et al. 2017_GALNT2, Hoffmann et al. 2018_GALNT2, Klarin et al. 2018_GALNT2|Surakka et al. 2015_GALNT2, Hoffmann et al. 2018_GALNT2|Liu et al. 2017_GALNT2|Hoffmann et al. 2018_GALNT2|Hoffmann et al. 2018_GALNT2|Hoffmann et al. 2018_GALNT2|Graham et al. 2021_GALNT2, Graham et al. 2021_GA…			Teslovich et al. 2010_GALNT2, Surakka et al. 2015_GALNT2, Hoffmann et al. 2018_GALNT2|Willer et al. 2013_GALNT2, Liu et al. 2017_GALNT2, Hoffmann et al. 2018_GALNT2|Surakka et al. 2015_GALNT2, Hoffmann et al. 2018_GALNT2|Liu et al. 2017_GALNT2, Klarin et al. 2018_GALNT2|Hoffmann et al. 2018_GALNT2|Hoffmann et al. 2018_GALNT2|Graham et al. 2021_GALNT2|Graham et al. 2021_GALNT2, Graham et al. 2021_…	Cadby et al. 2022_GALNT2_Total DG, Cadby et al. 2022_GALNT2_CE(16:1), Cadby et al. 2022_GALNT2_DG(18:0_18:1), Cadby et al. 2022_GALNT2_DG(18:0_18:2), Cadby et al. 2022_GALNT2_DG(18:1_18:1), Cadby et al. 2022_GALNT2_TG(54:2) [NL-18:0]|Cadby et al. 2022_GALNT2_Total DG, Cadby et al. 2022_GALNT2_DG(18:0_18:1), Cadby et al. 2022_GALNT2_DG(18:0_18:2), Cadby et al. 2022_GALNT2_DG(18:1_18:1), Cadby et a…
TAG 52:3;0	1	230156121	228656121	231656121	GALNT2	known	1:230156121:T:C	rs2352723	-0.113908	0.0195531	5.92759e-09	8.22712	T	0.23146	1	NA	0	intron_variant	GALNT2	0.95239	chr1_230156121_T_C		Teslovich et al. 2010_GALNT2, Willer et al. 2013_GALNT2, Surakka et al. 2015_GALNT2, Liu et al. 2017_GALNT2, Liu et al. 2017_GALNT2, Hoffmann et al. 2018_GALNT2, Klarin et al. 2018_GALNT2|Surakka et al. 2015_GALNT2, Hoffmann et al. 2018_GALNT2|Liu et al. 2017_GALNT2|Hoffmann et al. 2018_GALNT2|Hoffmann et al. 2018_GALNT2|Hoffmann et al. 2018_GALNT2|Graham et al. 2021_GALNT2, Graham et al. 2021_GA…			Teslovich et al. 2010_GALNT2, Surakka et al. 2015_GALNT2, Hoffmann et al. 2018_GALNT2|Willer et al. 2013_GALNT2, Liu et al. 2017_GALNT2, Hoffmann et al. 2018_GALNT2|Surakka et al. 2015_GALNT2, Hoffmann et al. 2018_GALNT2|Liu et al. 2017_GALNT2, Klarin et al. 2018_GALNT2|Hoffmann et al. 2018_GALNT2|Hoffmann et al. 2018_GALNT2|Graham et al. 2021_GALNT2|Graham et al. 2021_GALNT2, Graham et al. 2021_…	Cadby et al. 2022_GALNT2_Total DG, Cadby et al. 2022_GALNT2_CE(16:1), Cadby et al. 2022_GALNT2_DG(18:0_18:1), Cadby et al. 2022_GALNT2_DG(18:0_18:2), Cadby et al. 2022_GALNT2_DG(18:1_18:1), Cadby et al. 2022_GALNT2_TG(54:2) [NL-18:0]|Cadby et al. 2022_GALNT2_Total DG, Cadby et al. 2022_GALNT2_DG(18:0_18:1), Cadby et al. 2022_GALNT2_DG(18:0_18:2), Cadby et al. 2022_GALNT2_DG(18:1_18:1), Cadby et a…
TAG 54:4;0	1	230156121	228656121	231656121	GALNT2	known	1:230156121:T:C	rs2352723	-0.109655	0.0195731	2.1897e-08	7.65961	T	0.23146	1	NA	0	intron_variant	GALNT2	0.95239	chr1_230156121_T_C		Teslovich et al. 2010_GALNT2, Willer et al. 2013_GALNT2, Surakka et al. 2015_GALNT2, Liu et al. 2017_GALNT2, Liu et al. 2017_GALNT2, Hoffmann et al. 2018_GALNT2, Klarin et al. 2018_GALNT2|Surakka et al. 2015_GALNT2, Hoffmann et al. 2018_GALNT2|Liu et al. 2017_GALNT2|Hoffmann et al. 2018_GALNT2|Hoffmann et al. 2018_GALNT2|Hoffmann et al. 2018_GALNT2|Graham et al. 2021_GALNT2, Graham et al. 2021_GA…			Teslovich et al. 2010_GALNT2, Surakka et al. 2015_GALNT2, Hoffmann et al. 2018_GALNT2|Willer et al. 2013_GALNT2, Liu et al. 2017_GALNT2, Hoffmann et al. 2018_GALNT2|Surakka et al. 2015_GALNT2, Hoffmann et al. 2018_GALNT2|Liu et al. 2017_GALNT2, Klarin et al. 2018_GALNT2|Hoffmann et al. 2018_GALNT2|Hoffmann et al. 2018_GALNT2|Graham et al. 2021_GALNT2|Graham et al. 2021_GALNT2, Graham et al. 2021_…	Cadby et al. 2022_GALNT2_Total DG, Cadby et al. 2022_GALNT2_CE(16:1), Cadby et al. 2022_GALNT2_DG(18:0_18:1), Cadby et al. 2022_GALNT2_DG(18:0_18:2), Cadby et al. 2022_GALNT2_DG(18:1_18:1), Cadby et al. 2022_GALNT2_TG(54:2) [NL-18:0]|Cadby et al. 2022_GALNT2_Total DG, Cadby et al. 2022_GALNT2_DG(18:0_18:1), Cadby et al. 2022_GALNT2_DG(18:0_18:2), Cadby et al. 2022_GALNT2_DG(18:1_18:1), Cadby et a…
TAG 52:4;0	1	230167404	228667404	231667404	GALNT2	known	1:230167404:C:T	rs10779836	-0.116701	0.0199235	4.89702e-09	8.31007	C	0.22311	0.997174	NA	0	intron_variant	GALNT2	0.97834	chr1_230167404_C_T		Teslovich et al. 2010_GALNT2, Willer et al. 2013_GALNT2, Surakka et al. 2015_GALNT2, Liu et al. 2017_GALNT2, Liu et al. 2017_GALNT2, Hoffmann et al. 2018_GALNT2, Klarin et al. 2018_GALNT2|Surakka et al. 2015_GALNT2, Hoffmann et al. 2018_GALNT2|Liu et al. 2017_GALNT2|Hoffmann et al. 2018_GALNT2|Hoffmann et al. 2018_GALNT2|Hoffmann et al. 2018_GALNT2|Graham et al. 2021_GALNT2, Graham et al. 2021_GA…			Teslovich et al. 2010_GALNT2, Surakka et al. 2015_GALNT2, Hoffmann et al. 2018_GALNT2|Willer et al. 2013_GALNT2, Liu et al. 2017_GALNT2, Hoffmann et al. 2018_GALNT2|Surakka et al. 2015_GALNT2, Hoffmann et al. 2018_GALNT2|Liu et al. 2017_GALNT2, Klarin et al. 2018_GALNT2|Hoffmann et al. 2018_GALNT2|Hoffmann et al. 2018_GALNT2|Graham et al. 2021_GALNT2|Graham et al. 2021_GALNT2, Graham et al. 2021_…	Cadby et al. 2022_GALNT2_Total DG, Cadby et al. 2022_GALNT2_CE(16:1), Cadby et al. 2022_GALNT2_DG(18:0_18:1), Cadby et al. 2022_GALNT2_DG(18:0_18:2), Cadby et al. 2022_GALNT2_DG(18:1_18:1), Cadby et al. 2022_GALNT2_TG(54:2) [NL-18:0]|Cadby et al. 2022_GALNT2_Total DG, Cadby et al. 2022_GALNT2_DG(18:0_18:1), Cadby et al. 2022_GALNT2_DG(18:0_18:2), Cadby et al. 2022_GALNT2_DG(18:1_18:1), Cadby et a…
PC O-16:1;0/18:1;0	1	230167766	228667766	231667766	GALNT2	known	1:230167766:C:T	rs6672758	0.118791	0.0189419	3.78183e-10	9.4223	C	0.25806	0.995075	NA	0	intron_variant	GALNT2	0.94806	chr1_230167766_C_T		Teslovich et al. 2010_GALNT2, Willer et al. 2013_GALNT2, Surakka et al. 2015_GALNT2, Liu et al. 2017_GALNT2, Liu et al. 2017_GALNT2, Hoffmann et al. 2018_GALNT2, Klarin et al. 2018_GALNT2|Surakka et al. 2015_GALNT2, Hoffmann et al. 2018_GALNT2|Liu et al. 2017_GALNT2|Hoffmann et al. 2018_GALNT2|Hoffmann et al. 2018_GALNT2|Hoffmann et al. 2018_GALNT2|Graham et al. 2021_GALNT2, Graham et al. 2021_GA…			Teslovich et al. 2010_GALNT2, Surakka et al. 2015_GALNT2, Hoffmann et al. 2018_GALNT2|Willer et al. 2013_GALNT2, Liu et al. 2017_GALNT2, Hoffmann et al. 2018_GALNT2|Surakka et al. 2015_GALNT2, Hoffmann et al. 2018_GALNT2|Liu et al. 2017_GALNT2, Klarin et al. 2018_GALNT2|Hoffmann et al. 2018_GALNT2|Hoffmann et al. 2018_GALNT2|Graham et al. 2021_GALNT2|Graham et al. 2021_GALNT2, Graham et al. 2021_…	Cadby et al. 2022_GALNT2_Total DG, Cadby et al. 2022_GALNT2_CE(16:1), Cadby et al. 2022_GALNT2_DG(18:0_18:1), Cadby et al. 2022_GALNT2_DG(18:0_18:2), Cadby et al. 2022_GALNT2_DG(18:1_18:1), Cadby et al. 2022_GALNT2_TG(54:2) [NL-18:0]|Cadby et al. 2022_GALNT2_Total DG, Cadby et al. 2022_GALNT2_DG(18:0_18:1), Cadby et al. 2022_GALNT2_DG(18:0_18:2), Cadby et al. 2022_GALNT2_DG(18:1_18:1), Cadby et a…
PC 18:0;0_18:1;0	1	230188618	228688618	231688618	GALNT2	known	1:230188618:T:C	rs612577	-0.127516	0.0215863	3.63397e-09	8.43962	C	0.179796	0.996871	NA	0	intron_variant	GALNT2	1.2233	chr1_230188618_T_C		Teslovich et al. 2010_GALNT2, Willer et al. 2013_GALNT2, Surakka et al. 2015_GALNT2, Liu et al. 2017_GALNT2, Liu et al. 2017_GALNT2, Hoffmann et al. 2018_GALNT2, Klarin et al. 2018_GALNT2|Surakka et al. 2015_GALNT2, Hoffmann et al. 2018_GALNT2|Liu et al. 2017_GALNT2|Hoffmann et al. 2018_GALNT2|Hoffmann et al. 2018_GALNT2|Hoffmann et al. 2018_GALNT2|Graham et al. 2021_GALNT2, Graham et al. 2021_GA…			Teslovich et al. 2010_GALNT2, Surakka et al. 2015_GALNT2, Hoffmann et al. 2018_GALNT2|Willer et al. 2013_GALNT2, Liu et al. 2017_GALNT2, Hoffmann et al. 2018_GALNT2|Surakka et al. 2015_GALNT2, Hoffmann et al. 2018_GALNT2|Liu et al. 2017_GALNT2, Klarin et al. 2018_GALNT2|Hoffmann et al. 2018_GALNT2|Hoffmann et al. 2018_GALNT2|Graham et al. 2021_GALNT2|Graham et al. 2021_GALNT2, Graham et al. 2021_…	Cadby et al. 2022_GALNT2_Total DG, Cadby et al. 2022_GALNT2_CE(16:1), Cadby et al. 2022_GALNT2_DG(18:0_18:1), Cadby et al. 2022_GALNT2_DG(18:0_18:2), Cadby et al. 2022_GALNT2_DG(18:1_18:1), Cadby et al. 2022_GALNT2_TG(54:2) [NL-18:0]|Cadby et al. 2022_GALNT2_Total DG, Cadby et al. 2022_GALNT2_DG(18:0_18:1), Cadby et al. 2022_GALNT2_DG(18:0_18:2), Cadby et al. 2022_GALNT2_DG(18:1_18:1), Cadby et a…
Cer 42:2;2	2	21002409	19502409	22502409	APOB	known	2:21002409:C:T	rs1042034	0.102639	0.018599	3.53615e-08	7.45147	C	0.272406	1	NA	0	missense_variant	APOB	0.95948	chr2_21002409_C_T	No informative CS	Teslovich et al. 2010_APOB, Surakka et al. 2015_APOB, Hoffmann et al. 2018_APOB|Surakka et al. 2015_APOB, Hoffmann et al. 2018_APOB|Liu et al. 2017_APOB, Hoffmann et al. 2018_APOB, Klarin et al. 2018_APOB, Graham et al. 2021_APOB, Graham et al. 2021_APOB, Graham et al. 2021_APOB, Graham et al. 2021_APOB|Liu et al. 2017_APOB, Hoffmann et al. 2018_APOB|Hoffmann et al. 2018_LDAH;APOB|Hoffmann et al.…	Hoffmann et al. 2018_APOB|Liu et al. 2017_APOB, Hoffmann et al. 2018_APOB|Liu et al. 2017_APOB, Hoffmann et al. 2018_APOB|Hoffmann et al. 2018_LDAH;APOB|Hoffmann et al. 2018_LDAH;APOB|Hoffmann et al. 2018_APOB|Hoffmann et al. 2018_APOB|Hoffmann et al. 2018_APOB|Hoffmann et al. 2018_APOB;TDRD15|Klarin et al. 2018_LDAH;APOB|Klarin et al. 2018_LDAH;APOB|Klarin et al. 2018_APOB|Klarin et al. 2018_APO…	Hoffmann et al. 2018_APOB, Klarin et al. 2018_APOB|Surakka et al. 2015_APOB, Hoffmann et al. 2018_APOB|Liu et al. 2017_APOB, Hoffmann et al. 2018_APOB|Liu et al. 2017_APOB, Hoffmann et al. 2018_APOB|Hoffmann et al. 2018_LDAH;APOB|Hoffmann et al. 2018_LDAH;APOB|Hoffmann et al. 2018_APOB|Hoffmann et al. 2018_APOB|Hoffmann et al. 2018_APOB;TDRD15|Klarin et al. 2018_LDAH;APOB|Klarin et al. 2018_LDAH;…	Teslovich et al. 2010_APOB, Surakka et al. 2015_APOB, Hoffmann et al. 2018_APOB, Graham et al. 2021_APOB, Graham et al. 2021_APOB|Surakka et al. 2015_APOB, Hoffmann et al. 2018_APOB|Liu et al. 2017_APOB, Hoffmann et al. 2018_APOB, Klarin et al. 2018_APOB, Graham et al. 2021_APOB, Graham et al. 2021_APOB, Graham et al. 2021_APOB|Liu et al. 2017_APOB, Hoffmann et al. 2018_APOB|Hoffmann et al. 2018_…	Harshfield et al. 2021_APOB_Cer_42:2_[M-H]1-|Harshfield et al. 2021_C2orf43_Cer_42:2_[M-H]1-|Harshfield et al. 2021_APOB_Cer_42:2_[M-H]1-|Harshfield et al. 2021_APOB_Cer_42:2_[M-H]1-|Harshfield et al. 2021_APOB_Cer_42:2_[M-H]1-|Harshfield et al. 2021_APOB_Cer_42:2_[M-H]1-|Harshfield et al. 2021_APOB_Cer_42:2_[M-H]1-
DAG 18:1;0_18:1;0	2	21002409	19502409	22502409	APOB	known	2:21002409:C:T	rs1042034	0.10387	0.0190302	4.96797e-08	7.30382	C	0.272406	1	NA	0	missense_variant	APOB	0.95948	chr2_21008652_G_A		Teslovich et al. 2010_APOB, Surakka et al. 2015_APOB, Hoffmann et al. 2018_APOB|Surakka et al. 2015_APOB, Hoffmann et al. 2018_APOB|Liu et al. 2017_APOB, Hoffmann et al. 2018_APOB, Klarin et al. 2018_APOB, Graham et al. 2021_APOB, Graham et al. 2021_APOB, Graham et al. 2021_APOB, Graham et al. 2021_APOB|Liu et al. 2017_APOB, Hoffmann et al. 2018_APOB|Hoffmann et al. 2018_LDAH;APOB|Hoffmann et al.…	Hoffmann et al. 2018_APOB|Liu et al. 2017_APOB, Hoffmann et al. 2018_APOB|Liu et al. 2017_APOB, Hoffmann et al. 2018_APOB|Hoffmann et al. 2018_LDAH;APOB|Hoffmann et al. 2018_LDAH;APOB|Hoffmann et al. 2018_APOB|Hoffmann et al. 2018_APOB|Hoffmann et al. 2018_APOB|Hoffmann et al. 2018_APOB;TDRD15|Klarin et al. 2018_LDAH;APOB|Klarin et al. 2018_LDAH;APOB|Klarin et al. 2018_APOB|Klarin et al. 2018_APO…	Hoffmann et al. 2018_APOB, Klarin et al. 2018_APOB|Surakka et al. 2015_APOB, Hoffmann et al. 2018_APOB|Liu et al. 2017_APOB, Hoffmann et al. 2018_APOB|Liu et al. 2017_APOB, Hoffmann et al. 2018_APOB|Hoffmann et al. 2018_LDAH;APOB|Hoffmann et al. 2018_LDAH;APOB|Hoffmann et al. 2018_APOB|Hoffmann et al. 2018_APOB|Hoffmann et al. 2018_APOB;TDRD15|Klarin et al. 2018_LDAH;APOB|Klarin et al. 2018_LDAH;…	Teslovich et al. 2010_APOB, Surakka et al. 2015_APOB, Hoffmann et al. 2018_APOB, Graham et al. 2021_APOB, Graham et al. 2021_APOB|Surakka et al. 2015_APOB, Hoffmann et al. 2018_APOB|Liu et al. 2017_APOB, Hoffmann et al. 2018_APOB, Klarin et al. 2018_APOB, Graham et al. 2021_APOB, Graham et al. 2021_APOB, Graham et al. 2021_APOB|Liu et al. 2017_APOB, Hoffmann et al. 2018_APOB|Hoffmann et al. 2018_…	Harshfield et al. 2021_APOB_Cer_42:2_[M-H]1-|Harshfield et al. 2021_C2orf43_Cer_42:2_[M-H]1-|Harshfield et al. 2021_APOB_Cer_42:2_[M-H]1-|Harshfield et al. 2021_APOB_Cer_42:2_[M-H]1-|Harshfield et al. 2021_APOB_Cer_42:2_[M-H]1-|Harshfield et al. 2021_APOB_Cer_42:2_[M-H]1-|Harshfield et al. 2021_APOB_Cer_42:2_[M-H]1-
TAG 51:3;0	2	21002409	19502409	22502409	APOB	known	2:21002409:C:T	rs1042034	0.107098	0.0186743	1.01247e-08	7.99462	C	0.272406	1	NA	0	missense_variant	APOB	0.95948	chr2_21008652_G_A		Teslovich et al. 2010_APOB, Surakka et al. 2015_APOB, Hoffmann et al. 2018_APOB|Surakka et al. 2015_APOB, Hoffmann et al. 2018_APOB|Liu et al. 2017_APOB, Hoffmann et al. 2018_APOB, Klarin et al. 2018_APOB, Graham et al. 2021_APOB, Graham et al. 2021_APOB, Graham et al. 2021_APOB, Graham et al. 2021_APOB|Liu et al. 2017_APOB, Hoffmann et al. 2018_APOB|Hoffmann et al. 2018_LDAH;APOB|Hoffmann et al.…	Hoffmann et al. 2018_APOB|Liu et al. 2017_APOB, Hoffmann et al. 2018_APOB|Liu et al. 2017_APOB, Hoffmann et al. 2018_APOB|Hoffmann et al. 2018_LDAH;APOB|Hoffmann et al. 2018_LDAH;APOB|Hoffmann et al. 2018_APOB|Hoffmann et al. 2018_APOB|Hoffmann et al. 2018_APOB|Hoffmann et al. 2018_APOB;TDRD15|Klarin et al. 2018_LDAH;APOB|Klarin et al. 2018_LDAH;APOB|Klarin et al. 2018_APOB|Klarin et al. 2018_APO…	Hoffmann et al. 2018_APOB, Klarin et al. 2018_APOB|Surakka et al. 2015_APOB, Hoffmann et al. 2018_APOB|Liu et al. 2017_APOB, Hoffmann et al. 2018_APOB|Liu et al. 2017_APOB, Hoffmann et al. 2018_APOB|Hoffmann et al. 2018_LDAH;APOB|Hoffmann et al. 2018_LDAH;APOB|Hoffmann et al. 2018_APOB|Hoffmann et al. 2018_APOB|Hoffmann et al. 2018_APOB;TDRD15|Klarin et al. 2018_LDAH;APOB|Klarin et al. 2018_LDAH;…	Teslovich et al. 2010_APOB, Surakka et al. 2015_APOB, Hoffmann et al. 2018_APOB, Graham et al. 2021_APOB, Graham et al. 2021_APOB|Surakka et al. 2015_APOB, Hoffmann et al. 2018_APOB|Liu et al. 2017_APOB, Hoffmann et al. 2018_APOB, Klarin et al. 2018_APOB, Graham et al. 2021_APOB, Graham et al. 2021_APOB, Graham et al. 2021_APOB|Liu et al. 2017_APOB, Hoffmann et al. 2018_APOB|Hoffmann et al. 2018_…	Harshfield et al. 2021_APOB_Cer_42:2_[M-H]1-|Harshfield et al. 2021_C2orf43_Cer_42:2_[M-H]1-|Harshfield et al. 2021_APOB_Cer_42:2_[M-H]1-|Harshfield et al. 2021_APOB_Cer_42:2_[M-H]1-|Harshfield et al. 2021_APOB_Cer_42:2_[M-H]1-|Harshfield et al. 2021_APOB_Cer_42:2_[M-H]1-|Harshfield et al. 2021_APOB_Cer_42:2_[M-H]1-
TAG 52:4;0	2	21002409	19502409	22502409	APOB	known	2:21002409:C:T	rs1042034	0.105937	0.0186017	1.27909e-08	7.8931	C	0.272406	1	NA	0	missense_variant	APOB	0.95948	chr2_21008652_G_A		Teslovich et al. 2010_APOB, Surakka et al. 2015_APOB, Hoffmann et al. 2018_APOB|Surakka et al. 2015_APOB, Hoffmann et al. 2018_APOB|Liu et al. 2017_APOB, Hoffmann et al. 2018_APOB, Klarin et al. 2018_APOB, Graham et al. 2021_APOB, Graham et al. 2021_APOB, Graham et al. 2021_APOB, Graham et al. 2021_APOB|Liu et al. 2017_APOB, Hoffmann et al. 2018_APOB|Hoffmann et al. 2018_LDAH;APOB|Hoffmann et al.…	Hoffmann et al. 2018_APOB|Liu et al. 2017_APOB, Hoffmann et al. 2018_APOB|Liu et al. 2017_APOB, Hoffmann et al. 2018_APOB|Hoffmann et al. 2018_LDAH;APOB|Hoffmann et al. 2018_LDAH;APOB|Hoffmann et al. 2018_APOB|Hoffmann et al. 2018_APOB|Hoffmann et al. 2018_APOB|Hoffmann et al. 2018_APOB;TDRD15|Klarin et al. 2018_LDAH;APOB|Klarin et al. 2018_LDAH;APOB|Klarin et al. 2018_APOB|Klarin et al. 2018_APO…	Hoffmann et al. 2018_APOB, Klarin et al. 2018_APOB|Surakka et al. 2015_APOB, Hoffmann et al. 2018_APOB|Liu et al. 2017_APOB, Hoffmann et al. 2018_APOB|Liu et al. 2017_APOB, Hoffmann et al. 2018_APOB|Hoffmann et al. 2018_LDAH;APOB|Hoffmann et al. 2018_LDAH;APOB|Hoffmann et al. 2018_APOB|Hoffmann et al. 2018_APOB|Hoffmann et al. 2018_APOB;TDRD15|Klarin et al. 2018_LDAH;APOB|Klarin et al. 2018_LDAH;…	Teslovich et al. 2010_APOB, Surakka et al. 2015_APOB, Hoffmann et al. 2018_APOB, Graham et al. 2021_APOB, Graham et al. 2021_APOB|Surakka et al. 2015_APOB, Hoffmann et al. 2018_APOB|Liu et al. 2017_APOB, Hoffmann et al. 2018_APOB, Klarin et al. 2018_APOB, Graham et al. 2021_APOB, Graham et al. 2021_APOB, Graham et al. 2021_APOB|Liu et al. 2017_APOB, Hoffmann et al. 2018_APOB|Hoffmann et al. 2018_…	Harshfield et al. 2021_APOB_Cer_42:2_[M-H]1-|Harshfield et al. 2021_C2orf43_Cer_42:2_[M-H]1-|Harshfield et al. 2021_APOB_Cer_42:2_[M-H]1-|Harshfield et al. 2021_APOB_Cer_42:2_[M-H]1-|Harshfield et al. 2021_APOB_Cer_42:2_[M-H]1-|Harshfield et al. 2021_APOB_Cer_42:2_[M-H]1-|Harshfield et al. 2021_APOB_Cer_42:2_[M-H]1-
TAG 52:3;0	2	21014672	19514672	22514672	APOB	known	2:21014672:G:A	rs673548	-0.109622	0.0185953	3.90044e-09	8.40889	A	0.272537	1	NA	0	intron_variant	APOB	1.1466	chr2_21008652_G_A		Hoffmann et al. 2018_APOB|Surakka et al. 2015_APOB, Hoffmann et al. 2018_APOB|Liu et al. 2017_APOB, Hoffmann et al. 2018_APOB, Klarin et al. 2018_APOB, Graham et al. 2021_APOB, Graham et al. 2021_APOB, Graham et al. 2021_APOB, Graham et al. 2021_APOB|Liu et al. 2017_APOB, Hoffmann et al. 2018_APOB|Hoffmann et al. 2018_LDAH;APOB|Hoffmann et al. 2018_LDAH;APOB|Hoffmann et al. 2018_APOB|Hoffmann et …	Hoffmann et al. 2018_APOB|Liu et al. 2017_APOB, Hoffmann et al. 2018_APOB|Liu et al. 2017_APOB, Hoffmann et al. 2018_APOB|Hoffmann et al. 2018_LDAH;APOB|Hoffmann et al. 2018_LDAH;APOB|Hoffmann et al. 2018_APOB|Hoffmann et al. 2018_APOB|Hoffmann et al. 2018_APOB|Hoffmann et al. 2018_APOB;TDRD15|Klarin et al. 2018_LDAH;APOB|Klarin et al. 2018_LDAH;APOB|Klarin et al. 2018_APOB|Klarin et al. 2018_APO…	Hoffmann et al. 2018_APOB|Surakka et al. 2015_APOB, Hoffmann et al. 2018_APOB|Liu et al. 2017_APOB, Hoffmann et al. 2018_APOB|Liu et al. 2017_APOB, Hoffmann et al. 2018_APOB|Hoffmann et al. 2018_LDAH;APOB|Hoffmann et al. 2018_LDAH;APOB|Hoffmann et al. 2018_APOB|Hoffmann et al. 2018_APOB|Hoffmann et al. 2018_APOB;TDRD15|Klarin et al. 2018_LDAH;APOB|Klarin et al. 2018_LDAH;APOB|Klarin et al. 2018_A…	Hoffmann et al. 2018_APOB|Surakka et al. 2015_APOB, Hoffmann et al. 2018_APOB|Liu et al. 2017_APOB, Hoffmann et al. 2018_APOB, Klarin et al. 2018_APOB, Graham et al. 2021_APOB, Graham et al. 2021_APOB, Graham et al. 2021_APOB|Liu et al. 2017_APOB, Hoffmann et al. 2018_APOB|Hoffmann et al. 2018_LDAH;APOB|Hoffmann et al. 2018_LDAH;APOB|Hoffmann et al. 2018_APOB|Hoffmann et al. 2018_APOB|Hoffmann et…	Harshfield et al. 2021_APOB_Cer_42:2_[M-H]1-|Harshfield et al. 2021_C2orf43_Cer_42:2_[M-H]1-|Harshfield et al. 2021_APOB_Cer_42:2_[M-H]1-|Harshfield et al. 2021_APOB_Cer_42:2_[M-H]1-|Harshfield et al. 2021_APOB_Cer_42:2_[M-H]1-|Harshfield et al. 2021_APOB_Cer_42:2_[M-H]1-|Harshfield et al. 2021_APOB_Cer_42:2_[M-H]1-
TAG 54:4;0	2	21014672	19514672	22514672	APOB	known	2:21014672:G:A	rs673548	-0.102084	0.0186281	4.37675e-08	7.35885	A	0.272537	1	NA	0	intron_variant	APOB	1.1466	chr2_21008652_G_A		Hoffmann et al. 2018_APOB|Surakka et al. 2015_APOB, Hoffmann et al. 2018_APOB|Liu et al. 2017_APOB, Hoffmann et al. 2018_APOB, Klarin et al. 2018_APOB, Graham et al. 2021_APOB, Graham et al. 2021_APOB, Graham et al. 2021_APOB, Graham et al. 2021_APOB|Liu et al. 2017_APOB, Hoffmann et al. 2018_APOB|Hoffmann et al. 2018_LDAH;APOB|Hoffmann et al. 2018_LDAH;APOB|Hoffmann et al. 2018_APOB|Hoffmann et …	Hoffmann et al. 2018_APOB|Liu et al. 2017_APOB, Hoffmann et al. 2018_APOB|Liu et al. 2017_APOB, Hoffmann et al. 2018_APOB|Hoffmann et al. 2018_LDAH;APOB|Hoffmann et al. 2018_LDAH;APOB|Hoffmann et al. 2018_APOB|Hoffmann et al. 2018_APOB|Hoffmann et al. 2018_APOB|Hoffmann et al. 2018_APOB;TDRD15|Klarin et al. 2018_LDAH;APOB|Klarin et al. 2018_LDAH;APOB|Klarin et al. 2018_APOB|Klarin et al. 2018_APO…	Hoffmann et al. 2018_APOB|Surakka et al. 2015_APOB, Hoffmann et al. 2018_APOB|Liu et al. 2017_APOB, Hoffmann et al. 2018_APOB|Liu et al. 2017_APOB, Hoffmann et al. 2018_APOB|Hoffmann et al. 2018_LDAH;APOB|Hoffmann et al. 2018_LDAH;APOB|Hoffmann et al. 2018_APOB|Hoffmann et al. 2018_APOB|Hoffmann et al. 2018_APOB;TDRD15|Klarin et al. 2018_LDAH;APOB|Klarin et al. 2018_LDAH;APOB|Klarin et al. 2018_A…	Hoffmann et al. 2018_APOB|Surakka et al. 2015_APOB, Hoffmann et al. 2018_APOB|Liu et al. 2017_APOB, Hoffmann et al. 2018_APOB, Klarin et al. 2018_APOB, Graham et al. 2021_APOB, Graham et al. 2021_APOB, Graham et al. 2021_APOB|Liu et al. 2017_APOB, Hoffmann et al. 2018_APOB|Hoffmann et al. 2018_LDAH;APOB|Hoffmann et al. 2018_LDAH;APOB|Hoffmann et al. 2018_APOB|Hoffmann et al. 2018_APOB|Hoffmann et…	Harshfield et al. 2021_APOB_Cer_42:2_[M-H]1-|Harshfield et al. 2021_C2orf43_Cer_42:2_[M-H]1-|Harshfield et al. 2021_APOB_Cer_42:2_[M-H]1-|Harshfield et al. 2021_APOB_Cer_42:2_[M-H]1-|Harshfield et al. 2021_APOB_Cer_42:2_[M-H]1-|Harshfield et al. 2021_APOB_Cer_42:2_[M-H]1-|Harshfield et al. 2021_APOB_Cer_42:2_[M-H]1-
CE 16:0;0	2	21041028	19541028	22541028	APOB	known	2:21041028:G:A	rs1367117	0.109442	0.0183824	2.74361e-09	8.56168	A	0.284591	1	NA	0	missense_variant	APOB	0.87105	chr2_21041028_G_A		Liu et al. 2017_APOB|Surakka et al. 2015_APOB, Hoffmann et al. 2018_APOB|Liu et al. 2017_APOB, Hoffmann et al. 2018_APOB, Klarin et al. 2018_APOB, Graham et al. 2021_APOB, Graham et al. 2021_APOB, Graham et al. 2021_APOB, Graham et al. 2021_APOB|Hoffmann et al. 2018_LDAH;APOB|Hoffmann et al. 2018_LDAH;APOB|Hoffmann et al. 2018_APOB|Hoffmann et al. 2018_APOB|Graham et al. 2021_AC115619.1	Teslovich et al. 2010_APOB, Willer et al. 2013_APOB, Surakka et al. 2015_APOB, Liu et al. 2017_APOB, Liu et al. 2017_APOB, Hoffmann et al. 2018_APOB|Liu et al. 2017_APOB, Hoffmann et al. 2018_APOB|Hoffmann et al. 2018_LDAH;APOB|Hoffmann et al. 2018_LDAH;APOB|Hoffmann et al. 2018_APOB|Hoffmann et al. 2018_APOB|Hoffmann et al. 2018_APOB|Hoffmann et al. 2018_APOB;TDRD15|Klarin et al. 2018_APOB|Klari…	Teslovich et al. 2010_APOB, Willer et al. 2013_APOB, Surakka et al. 2015_APOB, Liu et al. 2017_APOB, Hoffmann et al. 2018_APOB|Surakka et al. 2015_APOB, Hoffmann et al. 2018_APOB|Liu et al. 2017_APOB, Hoffmann et al. 2018_APOB|Hoffmann et al. 2018_LDAH;APOB|Hoffmann et al. 2018_LDAH;APOB|Hoffmann et al. 2018_APOB|Hoffmann et al. 2018_APOB|Hoffmann et al. 2018_APOB;TDRD15|Klarin et al. 2018_LDAH;A…	Liu et al. 2017_APOB, Hoffmann et al. 2018_APOB|Surakka et al. 2015_APOB, Hoffmann et al. 2018_APOB|Liu et al. 2017_APOB, Hoffmann et al. 2018_APOB, Klarin et al. 2018_APOB, Graham et al. 2021_APOB, Graham et al. 2021_APOB, Graham et al. 2021_APOB|Hoffmann et al. 2018_LDAH;APOB|Hoffmann et al. 2018_LDAH;APOB|Hoffmann et al. 2018_APOB|Hoffmann et al. 2018_APOB|Hoffmann et al. 2018_APOB;TDRD15|Klar…	Harshfield et al. 2021_C2orf43_Cer_42:2_[M-H]1-|Harshfield et al. 2021_APOB_Cer_42:2_[M-H]1-|Harshfield et al. 2021_APOB_Cer_42:2_[M-H]1-|Harshfield et al. 2021_APOB_Cer_42:2_[M-H]1-|Harshfield et al. 2021_APOB_Cer_42:2_[M-H]1-|Harshfield et al. 2021_APOB_Cer_42:2_[M-H]1-
CE 18:2;0	2	21100497	19600497	22600497	TDRD15	known	2:21100497:A:G	rs17395333	0.103708	0.0187058	3.05555e-08	7.51491	G	0.277564	0.999254	NA	0	upstream_gene_variant	NA	0.88333	chr2_21100497_A_G		Hoffmann et al. 2018_LDAH;APOB|Hoffmann et al. 2018_APOB	Hoffmann et al. 2018_LDAH;APOB|Hoffmann et al. 2018_APOB|Hoffmann et al. 2018_APOB;TDRD15|Hoffmann et al. 2018_APOB;TDRD15|Klarin et al. 2018_APOB|Klarin et al. 2018_APOB;TDRD15|Klarin et al. 2018_TDRD15;LINC01822|Graham et al. 2021_APOB, Graham et al. 2021_APOB, Graham et al. 2021_APOB|inRegion:Liu et al. 2017_APOB|inRegion:Liu et al. 2017_APOB|inRegion:Graham et al. 2021_AC018742.1|inRegion:Gra…	Surakka et al. 2015_APOB, Hoffmann et al. 2018_APOB|Hoffmann et al. 2018_LDAH;APOB|Hoffmann et al. 2018_APOB;TDRD15|Hoffmann et al. 2018_APOB;TDRD15|Klarin et al. 2018_APOB|Klarin et al. 2018_APOB;TDRD15|Klarin et al. 2018_APOB;TDRD15|Graham et al. 2021_APOB, Graham et al. 2021_APOB|inRegion:Liu et al. 2017_APOB|inRegion:Liu et al. 2017_APOB	Hoffmann et al. 2018_LDAH;APOB|Hoffmann et al. 2018_APOB|Hoffmann et al. 2018_APOB;TDRD15	Cadby et al. 2022_APOB, TDRD15_PC(16:0_18:0), Cadby et al. 2022_APOB, TDRD15_PC(38:2)
PC 14:0;0_18:2;0	2	27375230	25875230	28875230	SNX17	known	2:27375230:T:C	rs4665972	-0.114678	0.017513	6.23793e-11	10.205	T	0.379709	0.995249	NA	0	intron_variant	SNX17	1.0263	chr2_27375230_T_C			Klarin et al. 2018_IFT172|Klarin et al. 2018_GCKR|Graham et al. 2021_TRIM54|Graham et al. 2021_PPM1G	Liu et al. 2017_PTPN14|Liu et al. 2017_GTF3C2|Hoffmann et al. 2018_GCKR|Klarin et al. 2018_GCKR|Klarin et al. 2018_ZNF512|Klarin et al. 2018_LOC105374378;MRPL33|Klarin et al. 2018_BABAM2|Graham et al. 2021_GCKR	Liu et al. 2017_PTPN14|Liu et al. 2017_GTF3C2, Klarin et al. 2018_GTF3C2|Hoffmann et al. 2018_GCKR|Klarin et al. 2018_GTF3C2|Klarin et al. 2018_GCKR|Klarin et al. 2018_C2orf16	Cadby et al. 2022_EIF2B4, ZNF513, SNX17_Total Hex3Cer, Cadby et al. 2022_EIF2B4, ZNF513, SNX17_DG(14:0_16:0), Cadby et al. 2022_EIF2B4, ZNF513, SNX17_DG(14:0_18:2), Cadby et al. 2022_EIF2B4, ZNF513, SNX17_DG(16:0_16:1), Cadby et al. 2022_EIF2B4, ZNF513, SNX17_DG(16:1_18:1), Cadby et al. 2022_EIF2B4, ZNF513, SNX17_Hex3Cer(d18:1/16:0), Cadby et al. 2022_EIF2B4, ZNF513, SNX17_Hex3Cer(d18:1/18:0), Ca…
CE 18:3;0	2	27508073	26008073	29008073	GCKR	known	2:27508073:T:C	rs1260326	-0.105379	0.0174533	1.6383e-09	8.78561	T	0.349122	1	NA	0	missense_variant,splice_region_variant	GCKR	1.0744	chr2_27508073_T_C		Graham et al. 2021_GCKR	Liu et al. 2017_GCKR, Hoffmann et al. 2018_GCKR, Graham et al. 2021_GCKR, Graham et al. 2021_GCKR|Klarin et al. 2018_IFT172|Klarin et al. 2018_GCKR|Graham et al. 2021_TRIM54|Graham et al. 2021_PPM1G	Teslovich et al. 2010_GCKR, Willer et al. 2013_GCKR, Surakka et al. 2015_GCKR, Liu et al. 2017_GCKR, Hoffmann et al. 2018_GCKR, Graham et al. 2021_GCKR, Graham et al. 2021_GCKR, Graham et al. 2021_GCKR, Graham et al. 2021_GCKR, Graham et al. 2021_GCKR|Liu et al. 2017_PTPN14|Liu et al. 2017_GTF3C2|Hoffmann et al. 2018_GCKR|Klarin et al. 2018_GCKR/FNDC4|Klarin et al. 2018_GCKR|Klarin et al. 2018_ZN…	Teslovich et al. 2010_GCKR, Willer et al. 2013_GCKR, Surakka et al. 2015_GCKR, Liu et al. 2017_GCKR, Liu et al. 2017_GCKR, Hoffmann et al. 2018_GCKR, Graham et al. 2021_GCKR, Graham et al. 2021_GCKR, Graham et al. 2021_GCKR, Graham et al. 2021_GCKR, Graham et al. 2021_GCKR, Graham et al. 2021_GCKR|Liu et al. 2017_PTPN14|Liu et al. 2017_GTF3C2, Klarin et al. 2018_GTF3C2|Hoffmann et al. 2018_GCKR|K…	Rhee et al. 2013_GCKR_TAG 50:4, Rhee et al. 2013_GCKR_TAG 48:2, Rhee et al. 2013_GCKR_TAG 50:3, Rhee et al. 2013_GCKR_PC 34:3, Rhee et al. 2013_GCKR_PC 32:2, Rhee et al. 2013_GCKR_TAG 48:3, Draisma et al. 2015_GCKR_PC aa C40:5, Harshfield et al. 2021_GCKR_SM(33:1)_[M-CH3]1-, Harshfield et al. 2021_GCKR_SM(37:1)_[M+H]1+, Harshfield et al. 2021_GCKR_LPE_16:0_[M-H]1-, Harshfield et al. 2021_GCKR_DG_…
Cer 40:1;2	2	27508073	26008073	29008073	GCKR	known	2:27508073:T:C	rs1260326	-0.0994691	0.0175128	1.40033e-08	7.85377	T	0.349122	1	NA	0	missense_variant,splice_region_variant	GCKR	1.0744	chr2_27508073_T_C		Graham et al. 2021_GCKR	Liu et al. 2017_GCKR, Hoffmann et al. 2018_GCKR, Graham et al. 2021_GCKR, Graham et al. 2021_GCKR|Klarin et al. 2018_IFT172|Klarin et al. 2018_GCKR|Graham et al. 2021_TRIM54|Graham et al. 2021_PPM1G	Teslovich et al. 2010_GCKR, Willer et al. 2013_GCKR, Surakka et al. 2015_GCKR, Liu et al. 2017_GCKR, Hoffmann et al. 2018_GCKR, Graham et al. 2021_GCKR, Graham et al. 2021_GCKR, Graham et al. 2021_GCKR, Graham et al. 2021_GCKR, Graham et al. 2021_GCKR|Liu et al. 2017_PTPN14|Liu et al. 2017_GTF3C2|Hoffmann et al. 2018_GCKR|Klarin et al. 2018_GCKR/FNDC4|Klarin et al. 2018_GCKR|Klarin et al. 2018_ZN…	Teslovich et al. 2010_GCKR, Willer et al. 2013_GCKR, Surakka et al. 2015_GCKR, Liu et al. 2017_GCKR, Liu et al. 2017_GCKR, Hoffmann et al. 2018_GCKR, Graham et al. 2021_GCKR, Graham et al. 2021_GCKR, Graham et al. 2021_GCKR, Graham et al. 2021_GCKR, Graham et al. 2021_GCKR, Graham et al. 2021_GCKR|Liu et al. 2017_PTPN14|Liu et al. 2017_GTF3C2, Klarin et al. 2018_GTF3C2|Hoffmann et al. 2018_GCKR|K…	Rhee et al. 2013_GCKR_TAG 50:4, Rhee et al. 2013_GCKR_TAG 48:2, Rhee et al. 2013_GCKR_TAG 50:3, Rhee et al. 2013_GCKR_PC 34:3, Rhee et al. 2013_GCKR_PC 32:2, Rhee et al. 2013_GCKR_TAG 48:3, Draisma et al. 2015_GCKR_PC aa C40:5, Harshfield et al. 2021_GCKR_SM(33:1)_[M-CH3]1-, Harshfield et al. 2021_GCKR_SM(37:1)_[M+H]1+, Harshfield et al. 2021_GCKR_LPE_16:0_[M-H]1-, Harshfield et al. 2021_GCKR_DG_…
DAG 16:1;0_18:1;0	2	27508073	26008073	29008073	GCKR	known	2:27508073:T:C	rs1260326	-0.11192	0.0186705	2.15261e-09	8.66703	T	0.349122	1	NA	0	missense_variant,splice_region_variant	GCKR	1.0744	chr2_27508073_T_C		Graham et al. 2021_GCKR	Liu et al. 2017_GCKR, Hoffmann et al. 2018_GCKR, Graham et al. 2021_GCKR, Graham et al. 2021_GCKR|Klarin et al. 2018_IFT172|Klarin et al. 2018_GCKR|Graham et al. 2021_TRIM54|Graham et al. 2021_PPM1G	Teslovich et al. 2010_GCKR, Willer et al. 2013_GCKR, Surakka et al. 2015_GCKR, Liu et al. 2017_GCKR, Hoffmann et al. 2018_GCKR, Graham et al. 2021_GCKR, Graham et al. 2021_GCKR, Graham et al. 2021_GCKR, Graham et al. 2021_GCKR, Graham et al. 2021_GCKR|Liu et al. 2017_PTPN14|Liu et al. 2017_GTF3C2|Hoffmann et al. 2018_GCKR|Klarin et al. 2018_GCKR/FNDC4|Klarin et al. 2018_GCKR|Klarin et al. 2018_ZN…	Teslovich et al. 2010_GCKR, Willer et al. 2013_GCKR, Surakka et al. 2015_GCKR, Liu et al. 2017_GCKR, Liu et al. 2017_GCKR, Hoffmann et al. 2018_GCKR, Graham et al. 2021_GCKR, Graham et al. 2021_GCKR, Graham et al. 2021_GCKR, Graham et al. 2021_GCKR, Graham et al. 2021_GCKR, Graham et al. 2021_GCKR|Liu et al. 2017_PTPN14|Liu et al. 2017_GTF3C2, Klarin et al. 2018_GTF3C2|Hoffmann et al. 2018_GCKR|K…	Rhee et al. 2013_GCKR_TAG 50:4, Rhee et al. 2013_GCKR_TAG 48:2, Rhee et al. 2013_GCKR_TAG 50:3, Rhee et al. 2013_GCKR_PC 34:3, Rhee et al. 2013_GCKR_PC 32:2, Rhee et al. 2013_GCKR_TAG 48:3, Draisma et al. 2015_GCKR_PC aa C40:5, Harshfield et al. 2021_GCKR_SM(33:1)_[M-CH3]1-, Harshfield et al. 2021_GCKR_SM(37:1)_[M+H]1+, Harshfield et al. 2021_GCKR_LPE_16:0_[M-H]1-, Harshfield et al. 2021_GCKR_DG_…
DAG 18:1;0_18:1;0	2	27508073	26008073	29008073	GCKR	known	2:27508073:T:C	rs1260326	-0.122667	0.0177922	5.87541e-12	11.231	T	0.349122	1	NA	0	missense_variant,splice_region_variant	GCKR	1.0744	chr2_27508073_T_C		Graham et al. 2021_GCKR	Liu et al. 2017_GCKR, Hoffmann et al. 2018_GCKR, Graham et al. 2021_GCKR, Graham et al. 2021_GCKR|Klarin et al. 2018_IFT172|Klarin et al. 2018_GCKR|Graham et al. 2021_TRIM54|Graham et al. 2021_PPM1G	Teslovich et al. 2010_GCKR, Willer et al. 2013_GCKR, Surakka et al. 2015_GCKR, Liu et al. 2017_GCKR, Hoffmann et al. 2018_GCKR, Graham et al. 2021_GCKR, Graham et al. 2021_GCKR, Graham et al. 2021_GCKR, Graham et al. 2021_GCKR, Graham et al. 2021_GCKR|Liu et al. 2017_PTPN14|Liu et al. 2017_GTF3C2|Hoffmann et al. 2018_GCKR|Klarin et al. 2018_GCKR/FNDC4|Klarin et al. 2018_GCKR|Klarin et al. 2018_ZN…	Teslovich et al. 2010_GCKR, Willer et al. 2013_GCKR, Surakka et al. 2015_GCKR, Liu et al. 2017_GCKR, Liu et al. 2017_GCKR, Hoffmann et al. 2018_GCKR, Graham et al. 2021_GCKR, Graham et al. 2021_GCKR, Graham et al. 2021_GCKR, Graham et al. 2021_GCKR, Graham et al. 2021_GCKR, Graham et al. 2021_GCKR|Liu et al. 2017_PTPN14|Liu et al. 2017_GTF3C2, Klarin et al. 2018_GTF3C2|Hoffmann et al. 2018_GCKR|K…	Rhee et al. 2013_GCKR_TAG 50:4, Rhee et al. 2013_GCKR_TAG 48:2, Rhee et al. 2013_GCKR_TAG 50:3, Rhee et al. 2013_GCKR_PC 34:3, Rhee et al. 2013_GCKR_PC 32:2, Rhee et al. 2013_GCKR_TAG 48:3, Draisma et al. 2015_GCKR_PC aa C40:5, Harshfield et al. 2021_GCKR_SM(33:1)_[M-CH3]1-, Harshfield et al. 2021_GCKR_SM(37:1)_[M+H]1+, Harshfield et al. 2021_GCKR_LPE_16:0_[M-H]1-, Harshfield et al. 2021_GCKR_DG_…
DAG 18:1;0_18:2;0	2	27508073	26008073	29008073	GCKR	known	2:27508073:T:C	rs1260326	-0.128985	0.0180533	9.97682e-13	12.001	T	0.349122	1	NA	0	missense_variant,splice_region_variant	GCKR	1.0744	chr2_27508073_T_C		Graham et al. 2021_GCKR	Liu et al. 2017_GCKR, Hoffmann et al. 2018_GCKR, Graham et al. 2021_GCKR, Graham et al. 2021_GCKR|Klarin et al. 2018_IFT172|Klarin et al. 2018_GCKR|Graham et al. 2021_TRIM54|Graham et al. 2021_PPM1G	Teslovich et al. 2010_GCKR, Willer et al. 2013_GCKR, Surakka et al. 2015_GCKR, Liu et al. 2017_GCKR, Hoffmann et al. 2018_GCKR, Graham et al. 2021_GCKR, Graham et al. 2021_GCKR, Graham et al. 2021_GCKR, Graham et al. 2021_GCKR, Graham et al. 2021_GCKR|Liu et al. 2017_PTPN14|Liu et al. 2017_GTF3C2|Hoffmann et al. 2018_GCKR|Klarin et al. 2018_GCKR/FNDC4|Klarin et al. 2018_GCKR|Klarin et al. 2018_ZN…	Teslovich et al. 2010_GCKR, Willer et al. 2013_GCKR, Surakka et al. 2015_GCKR, Liu et al. 2017_GCKR, Liu et al. 2017_GCKR, Hoffmann et al. 2018_GCKR, Graham et al. 2021_GCKR, Graham et al. 2021_GCKR, Graham et al. 2021_GCKR, Graham et al. 2021_GCKR, Graham et al. 2021_GCKR, Graham et al. 2021_GCKR|Liu et al. 2017_PTPN14|Liu et al. 2017_GTF3C2, Klarin et al. 2018_GTF3C2|Hoffmann et al. 2018_GCKR|K…	Rhee et al. 2013_GCKR_TAG 50:4, Rhee et al. 2013_GCKR_TAG 48:2, Rhee et al. 2013_GCKR_TAG 50:3, Rhee et al. 2013_GCKR_PC 34:3, Rhee et al. 2013_GCKR_PC 32:2, Rhee et al. 2013_GCKR_TAG 48:3, Draisma et al. 2015_GCKR_PC aa C40:5, Harshfield et al. 2021_GCKR_SM(33:1)_[M-CH3]1-, Harshfield et al. 2021_GCKR_SM(37:1)_[M+H]1+, Harshfield et al. 2021_GCKR_LPE_16:0_[M-H]1-, Harshfield et al. 2021_GCKR_DG_…
LPC 16:0;0	2	27508073	26008073	29008073	GCKR	known	2:27508073:T:C	rs1260326	-0.0990041	0.0174883	1.56e-08	7.80687	T	0.349122	1	NA	0	missense_variant,splice_region_variant	GCKR	1.0744	chr2_27508073_T_C		Graham et al. 2021_GCKR	Liu et al. 2017_GCKR, Hoffmann et al. 2018_GCKR, Graham et al. 2021_GCKR, Graham et al. 2021_GCKR|Klarin et al. 2018_IFT172|Klarin et al. 2018_GCKR|Graham et al. 2021_TRIM54|Graham et al. 2021_PPM1G	Teslovich et al. 2010_GCKR, Willer et al. 2013_GCKR, Surakka et al. 2015_GCKR, Liu et al. 2017_GCKR, Hoffmann et al. 2018_GCKR, Graham et al. 2021_GCKR, Graham et al. 2021_GCKR, Graham et al. 2021_GCKR, Graham et al. 2021_GCKR, Graham et al. 2021_GCKR|Liu et al. 2017_PTPN14|Liu et al. 2017_GTF3C2|Hoffmann et al. 2018_GCKR|Klarin et al. 2018_GCKR/FNDC4|Klarin et al. 2018_GCKR|Klarin et al. 2018_ZN…	Teslovich et al. 2010_GCKR, Willer et al. 2013_GCKR, Surakka et al. 2015_GCKR, Liu et al. 2017_GCKR, Liu et al. 2017_GCKR, Hoffmann et al. 2018_GCKR, Graham et al. 2021_GCKR, Graham et al. 2021_GCKR, Graham et al. 2021_GCKR, Graham et al. 2021_GCKR, Graham et al. 2021_GCKR, Graham et al. 2021_GCKR|Liu et al. 2017_PTPN14|Liu et al. 2017_GTF3C2, Klarin et al. 2018_GTF3C2|Hoffmann et al. 2018_GCKR|K…	Rhee et al. 2013_GCKR_TAG 50:4, Rhee et al. 2013_GCKR_TAG 48:2, Rhee et al. 2013_GCKR_TAG 50:3, Rhee et al. 2013_GCKR_PC 34:3, Rhee et al. 2013_GCKR_PC 32:2, Rhee et al. 2013_GCKR_TAG 48:3, Draisma et al. 2015_GCKR_PC aa C40:5, Harshfield et al. 2021_GCKR_SM(33:1)_[M-CH3]1-, Harshfield et al. 2021_GCKR_SM(37:1)_[M+H]1+, Harshfield et al. 2021_GCKR_LPE_16:0_[M-H]1-, Harshfield et al. 2021_GCKR_DG_…
LPE 18:2;0	2	27508073	26008073	29008073	GCKR	known	2:27508073:T:C	rs1260326	-0.114725	0.0177626	1.12474e-10	9.94895	T	0.349122	1	NA	0	missense_variant,splice_region_variant	GCKR	1.0744	chr2_27508073_T_C		Graham et al. 2021_GCKR	Liu et al. 2017_GCKR, Hoffmann et al. 2018_GCKR, Graham et al. 2021_GCKR, Graham et al. 2021_GCKR|Klarin et al. 2018_IFT172|Klarin et al. 2018_GCKR|Graham et al. 2021_TRIM54|Graham et al. 2021_PPM1G	Teslovich et al. 2010_GCKR, Willer et al. 2013_GCKR, Surakka et al. 2015_GCKR, Liu et al. 2017_GCKR, Hoffmann et al. 2018_GCKR, Graham et al. 2021_GCKR, Graham et al. 2021_GCKR, Graham et al. 2021_GCKR, Graham et al. 2021_GCKR, Graham et al. 2021_GCKR|Liu et al. 2017_PTPN14|Liu et al. 2017_GTF3C2|Hoffmann et al. 2018_GCKR|Klarin et al. 2018_GCKR/FNDC4|Klarin et al. 2018_GCKR|Klarin et al. 2018_ZN…	Teslovich et al. 2010_GCKR, Willer et al. 2013_GCKR, Surakka et al. 2015_GCKR, Liu et al. 2017_GCKR, Liu et al. 2017_GCKR, Hoffmann et al. 2018_GCKR, Graham et al. 2021_GCKR, Graham et al. 2021_GCKR, Graham et al. 2021_GCKR, Graham et al. 2021_GCKR, Graham et al. 2021_GCKR, Graham et al. 2021_GCKR|Liu et al. 2017_PTPN14|Liu et al. 2017_GTF3C2, Klarin et al. 2018_GTF3C2|Hoffmann et al. 2018_GCKR|K…	Rhee et al. 2013_GCKR_TAG 50:4, Rhee et al. 2013_GCKR_TAG 48:2, Rhee et al. 2013_GCKR_TAG 50:3, Rhee et al. 2013_GCKR_PC 34:3, Rhee et al. 2013_GCKR_PC 32:2, Rhee et al. 2013_GCKR_TAG 48:3, Draisma et al. 2015_GCKR_PC aa C40:5, Harshfield et al. 2021_GCKR_SM(33:1)_[M-CH3]1-, Harshfield et al. 2021_GCKR_SM(37:1)_[M+H]1+, Harshfield et al. 2021_GCKR_LPE_16:0_[M-H]1-, Harshfield et al. 2021_GCKR_DG_…
PC 14:0;0_18:1;0	2	27508073	26008073	29008073	GCKR	known	2:27508073:T:C	rs1260326	-0.105277	0.0176154	2.39067e-09	8.62148	T	0.349122	1	NA	0	missense_variant,splice_region_variant	GCKR	1.0744	chr2_27508073_T_C		Graham et al. 2021_GCKR	Liu et al. 2017_GCKR, Hoffmann et al. 2018_GCKR, Graham et al. 2021_GCKR, Graham et al. 2021_GCKR|Klarin et al. 2018_IFT172|Klarin et al. 2018_GCKR|Graham et al. 2021_TRIM54|Graham et al. 2021_PPM1G	Teslovich et al. 2010_GCKR, Willer et al. 2013_GCKR, Surakka et al. 2015_GCKR, Liu et al. 2017_GCKR, Hoffmann et al. 2018_GCKR, Graham et al. 2021_GCKR, Graham et al. 2021_GCKR, Graham et al. 2021_GCKR, Graham et al. 2021_GCKR, Graham et al. 2021_GCKR|Liu et al. 2017_PTPN14|Liu et al. 2017_GTF3C2|Hoffmann et al. 2018_GCKR|Klarin et al. 2018_GCKR/FNDC4|Klarin et al. 2018_GCKR|Klarin et al. 2018_ZN…	Teslovich et al. 2010_GCKR, Willer et al. 2013_GCKR, Surakka et al. 2015_GCKR, Liu et al. 2017_GCKR, Liu et al. 2017_GCKR, Hoffmann et al. 2018_GCKR, Graham et al. 2021_GCKR, Graham et al. 2021_GCKR, Graham et al. 2021_GCKR, Graham et al. 2021_GCKR, Graham et al. 2021_GCKR, Graham et al. 2021_GCKR|Liu et al. 2017_PTPN14|Liu et al. 2017_GTF3C2, Klarin et al. 2018_GTF3C2|Hoffmann et al. 2018_GCKR|K…	Rhee et al. 2013_GCKR_TAG 50:4, Rhee et al. 2013_GCKR_TAG 48:2, Rhee et al. 2013_GCKR_TAG 50:3, Rhee et al. 2013_GCKR_PC 34:3, Rhee et al. 2013_GCKR_PC 32:2, Rhee et al. 2013_GCKR_TAG 48:3, Draisma et al. 2015_GCKR_PC aa C40:5, Harshfield et al. 2021_GCKR_SM(33:1)_[M-CH3]1-, Harshfield et al. 2021_GCKR_SM(37:1)_[M+H]1+, Harshfield et al. 2021_GCKR_LPE_16:0_[M-H]1-, Harshfield et al. 2021_GCKR_DG_…
PC 16:0;0_16:1;0	2	27508073	26008073	29008073	GCKR	known	2:27508073:T:C	rs1260326	-0.108205	0.017465	6.12206e-10	9.2131	T	0.349122	1	NA	0	missense_variant,splice_region_variant	GCKR	1.0744	chr2_27508073_T_C		Graham et al. 2021_GCKR	Liu et al. 2017_GCKR, Hoffmann et al. 2018_GCKR, Graham et al. 2021_GCKR, Graham et al. 2021_GCKR|Klarin et al. 2018_IFT172|Klarin et al. 2018_GCKR|Graham et al. 2021_TRIM54|Graham et al. 2021_PPM1G	Teslovich et al. 2010_GCKR, Willer et al. 2013_GCKR, Surakka et al. 2015_GCKR, Liu et al. 2017_GCKR, Hoffmann et al. 2018_GCKR, Graham et al. 2021_GCKR, Graham et al. 2021_GCKR, Graham et al. 2021_GCKR, Graham et al. 2021_GCKR, Graham et al. 2021_GCKR|Liu et al. 2017_PTPN14|Liu et al. 2017_GTF3C2|Hoffmann et al. 2018_GCKR|Klarin et al. 2018_GCKR/FNDC4|Klarin et al. 2018_GCKR|Klarin et al. 2018_ZN…	Teslovich et al. 2010_GCKR, Willer et al. 2013_GCKR, Surakka et al. 2015_GCKR, Liu et al. 2017_GCKR, Liu et al. 2017_GCKR, Hoffmann et al. 2018_GCKR, Graham et al. 2021_GCKR, Graham et al. 2021_GCKR, Graham et al. 2021_GCKR, Graham et al. 2021_GCKR, Graham et al. 2021_GCKR, Graham et al. 2021_GCKR|Liu et al. 2017_PTPN14|Liu et al. 2017_GTF3C2, Klarin et al. 2018_GTF3C2|Hoffmann et al. 2018_GCKR|K…	Rhee et al. 2013_GCKR_TAG 50:4, Rhee et al. 2013_GCKR_TAG 48:2, Rhee et al. 2013_GCKR_TAG 50:3, Rhee et al. 2013_GCKR_PC 34:3, Rhee et al. 2013_GCKR_PC 32:2, Rhee et al. 2013_GCKR_TAG 48:3, Draisma et al. 2015_GCKR_PC aa C40:5, Harshfield et al. 2021_GCKR_SM(33:1)_[M-CH3]1-, Harshfield et al. 2021_GCKR_SM(37:1)_[M+H]1+, Harshfield et al. 2021_GCKR_LPE_16:0_[M-H]1-, Harshfield et al. 2021_GCKR_DG_…
PC 16:0;0_18:1;0	2	27508073	26008073	29008073	GCKR	known	2:27508073:T:C	rs1260326	-0.101263	0.0174581	6.89242e-09	8.16163	T	0.349122	1	NA	0	missense_variant,splice_region_variant	GCKR	1.0744	chr2_27508073_T_C		Graham et al. 2021_GCKR	Liu et al. 2017_GCKR, Hoffmann et al. 2018_GCKR, Graham et al. 2021_GCKR, Graham et al. 2021_GCKR|Klarin et al. 2018_IFT172|Klarin et al. 2018_GCKR|Graham et al. 2021_TRIM54|Graham et al. 2021_PPM1G	Teslovich et al. 2010_GCKR, Willer et al. 2013_GCKR, Surakka et al. 2015_GCKR, Liu et al. 2017_GCKR, Hoffmann et al. 2018_GCKR, Graham et al. 2021_GCKR, Graham et al. 2021_GCKR, Graham et al. 2021_GCKR, Graham et al. 2021_GCKR, Graham et al. 2021_GCKR|Liu et al. 2017_PTPN14|Liu et al. 2017_GTF3C2|Hoffmann et al. 2018_GCKR|Klarin et al. 2018_GCKR/FNDC4|Klarin et al. 2018_GCKR|Klarin et al. 2018_ZN…	Teslovich et al. 2010_GCKR, Willer et al. 2013_GCKR, Surakka et al. 2015_GCKR, Liu et al. 2017_GCKR, Liu et al. 2017_GCKR, Hoffmann et al. 2018_GCKR, Graham et al. 2021_GCKR, Graham et al. 2021_GCKR, Graham et al. 2021_GCKR, Graham et al. 2021_GCKR, Graham et al. 2021_GCKR, Graham et al. 2021_GCKR|Liu et al. 2017_PTPN14|Liu et al. 2017_GTF3C2, Klarin et al. 2018_GTF3C2|Hoffmann et al. 2018_GCKR|K…	Rhee et al. 2013_GCKR_TAG 50:4, Rhee et al. 2013_GCKR_TAG 48:2, Rhee et al. 2013_GCKR_TAG 50:3, Rhee et al. 2013_GCKR_PC 34:3, Rhee et al. 2013_GCKR_PC 32:2, Rhee et al. 2013_GCKR_TAG 48:3, Draisma et al. 2015_GCKR_PC aa C40:5, Harshfield et al. 2021_GCKR_SM(33:1)_[M-CH3]1-, Harshfield et al. 2021_GCKR_SM(37:1)_[M+H]1+, Harshfield et al. 2021_GCKR_LPE_16:0_[M-H]1-, Harshfield et al. 2021_GCKR_DG_…
PC 16:0;0_18:3;0	2	27508073	26008073	29008073	GCKR	known	2:27508073:T:C	rs1260326	-0.115375	0.0174451	4.01929e-11	10.3959	T	0.349122	1	NA	0	missense_variant,splice_region_variant	GCKR	1.0744	chr2_27508073_T_C		Graham et al. 2021_GCKR	Liu et al. 2017_GCKR, Hoffmann et al. 2018_GCKR, Graham et al. 2021_GCKR, Graham et al. 2021_GCKR|Klarin et al. 2018_IFT172|Klarin et al. 2018_GCKR|Graham et al. 2021_TRIM54|Graham et al. 2021_PPM1G	Teslovich et al. 2010_GCKR, Willer et al. 2013_GCKR, Surakka et al. 2015_GCKR, Liu et al. 2017_GCKR, Hoffmann et al. 2018_GCKR, Graham et al. 2021_GCKR, Graham et al. 2021_GCKR, Graham et al. 2021_GCKR, Graham et al. 2021_GCKR, Graham et al. 2021_GCKR|Liu et al. 2017_PTPN14|Liu et al. 2017_GTF3C2|Hoffmann et al. 2018_GCKR|Klarin et al. 2018_GCKR/FNDC4|Klarin et al. 2018_GCKR|Klarin et al. 2018_ZN…	Teslovich et al. 2010_GCKR, Willer et al. 2013_GCKR, Surakka et al. 2015_GCKR, Liu et al. 2017_GCKR, Liu et al. 2017_GCKR, Hoffmann et al. 2018_GCKR, Graham et al. 2021_GCKR, Graham et al. 2021_GCKR, Graham et al. 2021_GCKR, Graham et al. 2021_GCKR, Graham et al. 2021_GCKR, Graham et al. 2021_GCKR|Liu et al. 2017_PTPN14|Liu et al. 2017_GTF3C2, Klarin et al. 2018_GTF3C2|Hoffmann et al. 2018_GCKR|K…	Rhee et al. 2013_GCKR_TAG 50:4, Rhee et al. 2013_GCKR_TAG 48:2, Rhee et al. 2013_GCKR_TAG 50:3, Rhee et al. 2013_GCKR_PC 34:3, Rhee et al. 2013_GCKR_PC 32:2, Rhee et al. 2013_GCKR_TAG 48:3, Draisma et al. 2015_GCKR_PC aa C40:5, Harshfield et al. 2021_GCKR_SM(33:1)_[M-CH3]1-, Harshfield et al. 2021_GCKR_SM(37:1)_[M+H]1+, Harshfield et al. 2021_GCKR_LPE_16:0_[M-H]1-, Harshfield et al. 2021_GCKR_DG_…
PC 16:0;0_20:2;0	2	27508073	26008073	29008073	GCKR	known	2:27508073:T:C	rs1260326	-0.0971522	0.0175127	2.99807e-08	7.52316	T	0.349122	1	NA	0	missense_variant,splice_region_variant	GCKR	1.0744	chr2_27508073_T_C		Graham et al. 2021_GCKR	Liu et al. 2017_GCKR, Hoffmann et al. 2018_GCKR, Graham et al. 2021_GCKR, Graham et al. 2021_GCKR|Klarin et al. 2018_IFT172|Klarin et al. 2018_GCKR|Graham et al. 2021_TRIM54|Graham et al. 2021_PPM1G	Teslovich et al. 2010_GCKR, Willer et al. 2013_GCKR, Surakka et al. 2015_GCKR, Liu et al. 2017_GCKR, Hoffmann et al. 2018_GCKR, Graham et al. 2021_GCKR, Graham et al. 2021_GCKR, Graham et al. 2021_GCKR, Graham et al. 2021_GCKR, Graham et al. 2021_GCKR|Liu et al. 2017_PTPN14|Liu et al. 2017_GTF3C2|Hoffmann et al. 2018_GCKR|Klarin et al. 2018_GCKR/FNDC4|Klarin et al. 2018_GCKR|Klarin et al. 2018_ZN…	Teslovich et al. 2010_GCKR, Willer et al. 2013_GCKR, Surakka et al. 2015_GCKR, Liu et al. 2017_GCKR, Liu et al. 2017_GCKR, Hoffmann et al. 2018_GCKR, Graham et al. 2021_GCKR, Graham et al. 2021_GCKR, Graham et al. 2021_GCKR, Graham et al. 2021_GCKR, Graham et al. 2021_GCKR, Graham et al. 2021_GCKR|Liu et al. 2017_PTPN14|Liu et al. 2017_GTF3C2, Klarin et al. 2018_GTF3C2|Hoffmann et al. 2018_GCKR|K…	Rhee et al. 2013_GCKR_TAG 50:4, Rhee et al. 2013_GCKR_TAG 48:2, Rhee et al. 2013_GCKR_TAG 50:3, Rhee et al. 2013_GCKR_PC 34:3, Rhee et al. 2013_GCKR_PC 32:2, Rhee et al. 2013_GCKR_TAG 48:3, Draisma et al. 2015_GCKR_PC aa C40:5, Harshfield et al. 2021_GCKR_SM(33:1)_[M-CH3]1-, Harshfield et al. 2021_GCKR_SM(37:1)_[M+H]1+, Harshfield et al. 2021_GCKR_LPE_16:0_[M-H]1-, Harshfield et al. 2021_GCKR_DG_…
PC 16:1;0_18:0;0	2	27508073	26008073	29008073	GCKR	known	2:27508073:T:C	rs1260326	-0.107928	0.0182839	3.74622e-09	8.42641	T	0.349122	1	NA	0	missense_variant,splice_region_variant	GCKR	1.0744	chr2_27508073_T_C		Graham et al. 2021_GCKR	Liu et al. 2017_GCKR, Hoffmann et al. 2018_GCKR, Graham et al. 2021_GCKR, Graham et al. 2021_GCKR|Klarin et al. 2018_IFT172|Klarin et al. 2018_GCKR|Graham et al. 2021_TRIM54|Graham et al. 2021_PPM1G	Teslovich et al. 2010_GCKR, Willer et al. 2013_GCKR, Surakka et al. 2015_GCKR, Liu et al. 2017_GCKR, Hoffmann et al. 2018_GCKR, Graham et al. 2021_GCKR, Graham et al. 2021_GCKR, Graham et al. 2021_GCKR, Graham et al. 2021_GCKR, Graham et al. 2021_GCKR|Liu et al. 2017_PTPN14|Liu et al. 2017_GTF3C2|Hoffmann et al. 2018_GCKR|Klarin et al. 2018_GCKR/FNDC4|Klarin et al. 2018_GCKR|Klarin et al. 2018_ZN…	Teslovich et al. 2010_GCKR, Willer et al. 2013_GCKR, Surakka et al. 2015_GCKR, Liu et al. 2017_GCKR, Liu et al. 2017_GCKR, Hoffmann et al. 2018_GCKR, Graham et al. 2021_GCKR, Graham et al. 2021_GCKR, Graham et al. 2021_GCKR, Graham et al. 2021_GCKR, Graham et al. 2021_GCKR, Graham et al. 2021_GCKR|Liu et al. 2017_PTPN14|Liu et al. 2017_GTF3C2, Klarin et al. 2018_GTF3C2|Hoffmann et al. 2018_GCKR|K…	Rhee et al. 2013_GCKR_TAG 50:4, Rhee et al. 2013_GCKR_TAG 48:2, Rhee et al. 2013_GCKR_TAG 50:3, Rhee et al. 2013_GCKR_PC 34:3, Rhee et al. 2013_GCKR_PC 32:2, Rhee et al. 2013_GCKR_TAG 48:3, Draisma et al. 2015_GCKR_PC aa C40:5, Harshfield et al. 2021_GCKR_SM(33:1)_[M-CH3]1-, Harshfield et al. 2021_GCKR_SM(37:1)_[M+H]1+, Harshfield et al. 2021_GCKR_LPE_16:0_[M-H]1-, Harshfield et al. 2021_GCKR_DG_…
PC 16:1;0_18:1;0	2	27508073	26008073	29008073	GCKR	known	2:27508073:T:C	rs1260326	-0.110177	0.0174611	2.95414e-10	9.52957	T	0.349122	1	NA	0	missense_variant,splice_region_variant	GCKR	1.0744	chr2_27508073_T_C		Graham et al. 2021_GCKR	Liu et al. 2017_GCKR, Hoffmann et al. 2018_GCKR, Graham et al. 2021_GCKR, Graham et al. 2021_GCKR|Klarin et al. 2018_IFT172|Klarin et al. 2018_GCKR|Graham et al. 2021_TRIM54|Graham et al. 2021_PPM1G	Teslovich et al. 2010_GCKR, Willer et al. 2013_GCKR, Surakka et al. 2015_GCKR, Liu et al. 2017_GCKR, Hoffmann et al. 2018_GCKR, Graham et al. 2021_GCKR, Graham et al. 2021_GCKR, Graham et al. 2021_GCKR, Graham et al. 2021_GCKR, Graham et al. 2021_GCKR|Liu et al. 2017_PTPN14|Liu et al. 2017_GTF3C2|Hoffmann et al. 2018_GCKR|Klarin et al. 2018_GCKR/FNDC4|Klarin et al. 2018_GCKR|Klarin et al. 2018_ZN…	Teslovich et al. 2010_GCKR, Willer et al. 2013_GCKR, Surakka et al. 2015_GCKR, Liu et al. 2017_GCKR, Liu et al. 2017_GCKR, Hoffmann et al. 2018_GCKR, Graham et al. 2021_GCKR, Graham et al. 2021_GCKR, Graham et al. 2021_GCKR, Graham et al. 2021_GCKR, Graham et al. 2021_GCKR, Graham et al. 2021_GCKR|Liu et al. 2017_PTPN14|Liu et al. 2017_GTF3C2, Klarin et al. 2018_GTF3C2|Hoffmann et al. 2018_GCKR|K…	Rhee et al. 2013_GCKR_TAG 50:4, Rhee et al. 2013_GCKR_TAG 48:2, Rhee et al. 2013_GCKR_TAG 50:3, Rhee et al. 2013_GCKR_PC 34:3, Rhee et al. 2013_GCKR_PC 32:2, Rhee et al. 2013_GCKR_TAG 48:3, Draisma et al. 2015_GCKR_PC aa C40:5, Harshfield et al. 2021_GCKR_SM(33:1)_[M-CH3]1-, Harshfield et al. 2021_GCKR_SM(37:1)_[M+H]1+, Harshfield et al. 2021_GCKR_LPE_16:0_[M-H]1-, Harshfield et al. 2021_GCKR_DG_…
PC 16:1;0_18:2;0	2	27508073	26008073	29008073	GCKR	known	2:27508073:T:C	rs1260326	-0.0984695	0.0174281	1.65899e-08	7.78016	T	0.349122	1	NA	0	missense_variant,splice_region_variant	GCKR	1.0744	chr2_27508073_T_C		Graham et al. 2021_GCKR	Liu et al. 2017_GCKR, Hoffmann et al. 2018_GCKR, Graham et al. 2021_GCKR, Graham et al. 2021_GCKR|Klarin et al. 2018_IFT172|Klarin et al. 2018_GCKR|Graham et al. 2021_TRIM54|Graham et al. 2021_PPM1G	Teslovich et al. 2010_GCKR, Willer et al. 2013_GCKR, Surakka et al. 2015_GCKR, Liu et al. 2017_GCKR, Hoffmann et al. 2018_GCKR, Graham et al. 2021_GCKR, Graham et al. 2021_GCKR, Graham et al. 2021_GCKR, Graham et al. 2021_GCKR, Graham et al. 2021_GCKR|Liu et al. 2017_PTPN14|Liu et al. 2017_GTF3C2|Hoffmann et al. 2018_GCKR|Klarin et al. 2018_GCKR/FNDC4|Klarin et al. 2018_GCKR|Klarin et al. 2018_ZN…	Teslovich et al. 2010_GCKR, Willer et al. 2013_GCKR, Surakka et al. 2015_GCKR, Liu et al. 2017_GCKR, Liu et al. 2017_GCKR, Hoffmann et al. 2018_GCKR, Graham et al. 2021_GCKR, Graham et al. 2021_GCKR, Graham et al. 2021_GCKR, Graham et al. 2021_GCKR, Graham et al. 2021_GCKR, Graham et al. 2021_GCKR|Liu et al. 2017_PTPN14|Liu et al. 2017_GTF3C2, Klarin et al. 2018_GTF3C2|Hoffmann et al. 2018_GCKR|K…	Rhee et al. 2013_GCKR_TAG 50:4, Rhee et al. 2013_GCKR_TAG 48:2, Rhee et al. 2013_GCKR_TAG 50:3, Rhee et al. 2013_GCKR_PC 34:3, Rhee et al. 2013_GCKR_PC 32:2, Rhee et al. 2013_GCKR_TAG 48:3, Draisma et al. 2015_GCKR_PC aa C40:5, Harshfield et al. 2021_GCKR_SM(33:1)_[M-CH3]1-, Harshfield et al. 2021_GCKR_SM(37:1)_[M+H]1+, Harshfield et al. 2021_GCKR_LPE_16:0_[M-H]1-, Harshfield et al. 2021_GCKR_DG_…
PC 18:0;0_22:5;0	2	27508073	26008073	29008073	GCKR	known	2:27508073:T:C	rs1260326	-0.101199	0.0179027	1.6421e-08	7.7846	T	0.349122	1	NA	0	missense_variant,splice_region_variant	GCKR	1.0744	chr2_27508073_T_C		Graham et al. 2021_GCKR	Liu et al. 2017_GCKR, Hoffmann et al. 2018_GCKR, Graham et al. 2021_GCKR, Graham et al. 2021_GCKR|Klarin et al. 2018_IFT172|Klarin et al. 2018_GCKR|Graham et al. 2021_TRIM54|Graham et al. 2021_PPM1G	Teslovich et al. 2010_GCKR, Willer et al. 2013_GCKR, Surakka et al. 2015_GCKR, Liu et al. 2017_GCKR, Hoffmann et al. 2018_GCKR, Graham et al. 2021_GCKR, Graham et al. 2021_GCKR, Graham et al. 2021_GCKR, Graham et al. 2021_GCKR, Graham et al. 2021_GCKR|Liu et al. 2017_PTPN14|Liu et al. 2017_GTF3C2|Hoffmann et al. 2018_GCKR|Klarin et al. 2018_GCKR/FNDC4|Klarin et al. 2018_GCKR|Klarin et al. 2018_ZN…	Teslovich et al. 2010_GCKR, Willer et al. 2013_GCKR, Surakka et al. 2015_GCKR, Liu et al. 2017_GCKR, Liu et al. 2017_GCKR, Hoffmann et al. 2018_GCKR, Graham et al. 2021_GCKR, Graham et al. 2021_GCKR, Graham et al. 2021_GCKR, Graham et al. 2021_GCKR, Graham et al. 2021_GCKR, Graham et al. 2021_GCKR|Liu et al. 2017_PTPN14|Liu et al. 2017_GTF3C2, Klarin et al. 2018_GTF3C2|Hoffmann et al. 2018_GCKR|K…	Rhee et al. 2013_GCKR_TAG 50:4, Rhee et al. 2013_GCKR_TAG 48:2, Rhee et al. 2013_GCKR_TAG 50:3, Rhee et al. 2013_GCKR_PC 34:3, Rhee et al. 2013_GCKR_PC 32:2, Rhee et al. 2013_GCKR_TAG 48:3, Draisma et al. 2015_GCKR_PC aa C40:5, Harshfield et al. 2021_GCKR_SM(33:1)_[M-CH3]1-, Harshfield et al. 2021_GCKR_SM(37:1)_[M+H]1+, Harshfield et al. 2021_GCKR_LPE_16:0_[M-H]1-, Harshfield et al. 2021_GCKR_DG_…
PE 16:0;0_18:2;0	2	27508073	26008073	29008073	GCKR	known	2:27508073:T:C	rs1260326	-0.116253	0.0199252	5.6968e-09	8.24437	T	0.349122	1	NA	0	missense_variant,splice_region_variant	GCKR	1.0744	chr2_27508073_T_C		Graham et al. 2021_GCKR	Liu et al. 2017_GCKR, Hoffmann et al. 2018_GCKR, Graham et al. 2021_GCKR, Graham et al. 2021_GCKR|Klarin et al. 2018_IFT172|Klarin et al. 2018_GCKR|Graham et al. 2021_TRIM54|Graham et al. 2021_PPM1G	Teslovich et al. 2010_GCKR, Willer et al. 2013_GCKR, Surakka et al. 2015_GCKR, Liu et al. 2017_GCKR, Hoffmann et al. 2018_GCKR, Graham et al. 2021_GCKR, Graham et al. 2021_GCKR, Graham et al. 2021_GCKR, Graham et al. 2021_GCKR, Graham et al. 2021_GCKR|Liu et al. 2017_PTPN14|Liu et al. 2017_GTF3C2|Hoffmann et al. 2018_GCKR|Klarin et al. 2018_GCKR/FNDC4|Klarin et al. 2018_GCKR|Klarin et al. 2018_ZN…	Teslovich et al. 2010_GCKR, Willer et al. 2013_GCKR, Surakka et al. 2015_GCKR, Liu et al. 2017_GCKR, Liu et al. 2017_GCKR, Hoffmann et al. 2018_GCKR, Graham et al. 2021_GCKR, Graham et al. 2021_GCKR, Graham et al. 2021_GCKR, Graham et al. 2021_GCKR, Graham et al. 2021_GCKR, Graham et al. 2021_GCKR|Liu et al. 2017_PTPN14|Liu et al. 2017_GTF3C2, Klarin et al. 2018_GTF3C2|Hoffmann et al. 2018_GCKR|K…	Rhee et al. 2013_GCKR_TAG 50:4, Rhee et al. 2013_GCKR_TAG 48:2, Rhee et al. 2013_GCKR_TAG 50:3, Rhee et al. 2013_GCKR_PC 34:3, Rhee et al. 2013_GCKR_PC 32:2, Rhee et al. 2013_GCKR_TAG 48:3, Draisma et al. 2015_GCKR_PC aa C40:5, Harshfield et al. 2021_GCKR_SM(33:1)_[M-CH3]1-, Harshfield et al. 2021_GCKR_SM(37:1)_[M+H]1+, Harshfield et al. 2021_GCKR_LPE_16:0_[M-H]1-, Harshfield et al. 2021_GCKR_DG_…
PE 18:0;0_18:2;0	2	27508073	26008073	29008073	GCKR	known	2:27508073:T:C	rs1260326	-0.121988	0.0173997	2.57284e-12	11.5896	T	0.349122	1	NA	0	missense_variant,splice_region_variant	GCKR	1.0744	chr2_27508073_T_C		Graham et al. 2021_GCKR	Liu et al. 2017_GCKR, Hoffmann et al. 2018_GCKR, Graham et al. 2021_GCKR, Graham et al. 2021_GCKR|Klarin et al. 2018_IFT172|Klarin et al. 2018_GCKR|Graham et al. 2021_TRIM54|Graham et al. 2021_PPM1G	Teslovich et al. 2010_GCKR, Willer et al. 2013_GCKR, Surakka et al. 2015_GCKR, Liu et al. 2017_GCKR, Hoffmann et al. 2018_GCKR, Graham et al. 2021_GCKR, Graham et al. 2021_GCKR, Graham et al. 2021_GCKR, Graham et al. 2021_GCKR, Graham et al. 2021_GCKR|Liu et al. 2017_PTPN14|Liu et al. 2017_GTF3C2|Hoffmann et al. 2018_GCKR|Klarin et al. 2018_GCKR/FNDC4|Klarin et al. 2018_GCKR|Klarin et al. 2018_ZN…	Teslovich et al. 2010_GCKR, Willer et al. 2013_GCKR, Surakka et al. 2015_GCKR, Liu et al. 2017_GCKR, Liu et al. 2017_GCKR, Hoffmann et al. 2018_GCKR, Graham et al. 2021_GCKR, Graham et al. 2021_GCKR, Graham et al. 2021_GCKR, Graham et al. 2021_GCKR, Graham et al. 2021_GCKR, Graham et al. 2021_GCKR|Liu et al. 2017_PTPN14|Liu et al. 2017_GTF3C2, Klarin et al. 2018_GTF3C2|Hoffmann et al. 2018_GCKR|K…	Rhee et al. 2013_GCKR_TAG 50:4, Rhee et al. 2013_GCKR_TAG 48:2, Rhee et al. 2013_GCKR_TAG 50:3, Rhee et al. 2013_GCKR_PC 34:3, Rhee et al. 2013_GCKR_PC 32:2, Rhee et al. 2013_GCKR_TAG 48:3, Draisma et al. 2015_GCKR_PC aa C40:5, Harshfield et al. 2021_GCKR_SM(33:1)_[M-CH3]1-, Harshfield et al. 2021_GCKR_SM(37:1)_[M+H]1+, Harshfield et al. 2021_GCKR_LPE_16:0_[M-H]1-, Harshfield et al. 2021_GCKR_DG_…
PI 16:0;0_20:4;0	2	27508073	26008073	29008073	GCKR	known	2:27508073:T:C	rs1260326	-0.109504	0.0199134	3.98532e-08	7.39954	T	0.349122	1	NA	0	missense_variant,splice_region_variant	GCKR	1.0744	chr2_27508073_T_C		Graham et al. 2021_GCKR	Liu et al. 2017_GCKR, Hoffmann et al. 2018_GCKR, Graham et al. 2021_GCKR, Graham et al. 2021_GCKR|Klarin et al. 2018_IFT172|Klarin et al. 2018_GCKR|Graham et al. 2021_TRIM54|Graham et al. 2021_PPM1G	Teslovich et al. 2010_GCKR, Willer et al. 2013_GCKR, Surakka et al. 2015_GCKR, Liu et al. 2017_GCKR, Hoffmann et al. 2018_GCKR, Graham et al. 2021_GCKR, Graham et al. 2021_GCKR, Graham et al. 2021_GCKR, Graham et al. 2021_GCKR, Graham et al. 2021_GCKR|Liu et al. 2017_PTPN14|Liu et al. 2017_GTF3C2|Hoffmann et al. 2018_GCKR|Klarin et al. 2018_GCKR/FNDC4|Klarin et al. 2018_GCKR|Klarin et al. 2018_ZN…	Teslovich et al. 2010_GCKR, Willer et al. 2013_GCKR, Surakka et al. 2015_GCKR, Liu et al. 2017_GCKR, Liu et al. 2017_GCKR, Hoffmann et al. 2018_GCKR, Graham et al. 2021_GCKR, Graham et al. 2021_GCKR, Graham et al. 2021_GCKR, Graham et al. 2021_GCKR, Graham et al. 2021_GCKR, Graham et al. 2021_GCKR|Liu et al. 2017_PTPN14|Liu et al. 2017_GTF3C2, Klarin et al. 2018_GTF3C2|Hoffmann et al. 2018_GCKR|K…	Rhee et al. 2013_GCKR_TAG 50:4, Rhee et al. 2013_GCKR_TAG 48:2, Rhee et al. 2013_GCKR_TAG 50:3, Rhee et al. 2013_GCKR_PC 34:3, Rhee et al. 2013_GCKR_PC 32:2, Rhee et al. 2013_GCKR_TAG 48:3, Draisma et al. 2015_GCKR_PC aa C40:5, Harshfield et al. 2021_GCKR_SM(33:1)_[M-CH3]1-, Harshfield et al. 2021_GCKR_SM(37:1)_[M+H]1+, Harshfield et al. 2021_GCKR_LPE_16:0_[M-H]1-, Harshfield et al. 2021_GCKR_DG_…
PI 18:0;0_20:4;0	2	27508073	26008073	29008073	GCKR	known	2:27508073:T:C	rs1260326	-0.096388	0.0173855	3.056e-08	7.51485	T	0.349122	1	NA	0	missense_variant,splice_region_variant	GCKR	1.0744	chr2_27508073_T_C		Graham et al. 2021_GCKR	Liu et al. 2017_GCKR, Hoffmann et al. 2018_GCKR, Graham et al. 2021_GCKR, Graham et al. 2021_GCKR|Klarin et al. 2018_IFT172|Klarin et al. 2018_GCKR|Graham et al. 2021_TRIM54|Graham et al. 2021_PPM1G	Teslovich et al. 2010_GCKR, Willer et al. 2013_GCKR, Surakka et al. 2015_GCKR, Liu et al. 2017_GCKR, Hoffmann et al. 2018_GCKR, Graham et al. 2021_GCKR, Graham et al. 2021_GCKR, Graham et al. 2021_GCKR, Graham et al. 2021_GCKR, Graham et al. 2021_GCKR|Liu et al. 2017_PTPN14|Liu et al. 2017_GTF3C2|Hoffmann et al. 2018_GCKR|Klarin et al. 2018_GCKR/FNDC4|Klarin et al. 2018_GCKR|Klarin et al. 2018_ZN…	Teslovich et al. 2010_GCKR, Willer et al. 2013_GCKR, Surakka et al. 2015_GCKR, Liu et al. 2017_GCKR, Liu et al. 2017_GCKR, Hoffmann et al. 2018_GCKR, Graham et al. 2021_GCKR, Graham et al. 2021_GCKR, Graham et al. 2021_GCKR, Graham et al. 2021_GCKR, Graham et al. 2021_GCKR, Graham et al. 2021_GCKR|Liu et al. 2017_PTPN14|Liu et al. 2017_GTF3C2, Klarin et al. 2018_GTF3C2|Hoffmann et al. 2018_GCKR|K…	Rhee et al. 2013_GCKR_TAG 50:4, Rhee et al. 2013_GCKR_TAG 48:2, Rhee et al. 2013_GCKR_TAG 50:3, Rhee et al. 2013_GCKR_PC 34:3, Rhee et al. 2013_GCKR_PC 32:2, Rhee et al. 2013_GCKR_TAG 48:3, Draisma et al. 2015_GCKR_PC aa C40:5, Harshfield et al. 2021_GCKR_SM(33:1)_[M-CH3]1-, Harshfield et al. 2021_GCKR_SM(37:1)_[M+H]1+, Harshfield et al. 2021_GCKR_LPE_16:0_[M-H]1-, Harshfield et al. 2021_GCKR_DG_…
TAG 46:2;0	2	27508073	26008073	29008073	GCKR	known	2:27508073:T:C	rs1260326	-0.113769	0.0200026	1.35183e-08	7.86908	T	0.349122	1	NA	0	missense_variant,splice_region_variant	GCKR	1.0744	chr2_27508073_T_C		Graham et al. 2021_GCKR	Liu et al. 2017_GCKR, Hoffmann et al. 2018_GCKR, Graham et al. 2021_GCKR, Graham et al. 2021_GCKR|Klarin et al. 2018_IFT172|Klarin et al. 2018_GCKR|Graham et al. 2021_TRIM54|Graham et al. 2021_PPM1G	Teslovich et al. 2010_GCKR, Willer et al. 2013_GCKR, Surakka et al. 2015_GCKR, Liu et al. 2017_GCKR, Hoffmann et al. 2018_GCKR, Graham et al. 2021_GCKR, Graham et al. 2021_GCKR, Graham et al. 2021_GCKR, Graham et al. 2021_GCKR, Graham et al. 2021_GCKR|Liu et al. 2017_PTPN14|Liu et al. 2017_GTF3C2|Hoffmann et al. 2018_GCKR|Klarin et al. 2018_GCKR/FNDC4|Klarin et al. 2018_GCKR|Klarin et al. 2018_ZN…	Teslovich et al. 2010_GCKR, Willer et al. 2013_GCKR, Surakka et al. 2015_GCKR, Liu et al. 2017_GCKR, Liu et al. 2017_GCKR, Hoffmann et al. 2018_GCKR, Graham et al. 2021_GCKR, Graham et al. 2021_GCKR, Graham et al. 2021_GCKR, Graham et al. 2021_GCKR, Graham et al. 2021_GCKR, Graham et al. 2021_GCKR|Liu et al. 2017_PTPN14|Liu et al. 2017_GTF3C2, Klarin et al. 2018_GTF3C2|Hoffmann et al. 2018_GCKR|K…	Rhee et al. 2013_GCKR_TAG 50:4, Rhee et al. 2013_GCKR_TAG 48:2, Rhee et al. 2013_GCKR_TAG 50:3, Rhee et al. 2013_GCKR_PC 34:3, Rhee et al. 2013_GCKR_PC 32:2, Rhee et al. 2013_GCKR_TAG 48:3, Draisma et al. 2015_GCKR_PC aa C40:5, Harshfield et al. 2021_GCKR_SM(33:1)_[M-CH3]1-, Harshfield et al. 2021_GCKR_SM(37:1)_[M+H]1+, Harshfield et al. 2021_GCKR_LPE_16:0_[M-H]1-, Harshfield et al. 2021_GCKR_DG_…
TAG 48:1;0	2	27508073	26008073	29008073	GCKR	known	2:27508073:T:C	rs1260326	-0.118511	0.0176221	1.88871e-11	10.7238	T	0.349122	1	NA	0	missense_variant,splice_region_variant	GCKR	1.0744	chr2_27508073_T_C		Graham et al. 2021_GCKR	Liu et al. 2017_GCKR, Hoffmann et al. 2018_GCKR, Graham et al. 2021_GCKR, Graham et al. 2021_GCKR|Klarin et al. 2018_IFT172|Klarin et al. 2018_GCKR|Graham et al. 2021_TRIM54|Graham et al. 2021_PPM1G	Teslovich et al. 2010_GCKR, Willer et al. 2013_GCKR, Surakka et al. 2015_GCKR, Liu et al. 2017_GCKR, Hoffmann et al. 2018_GCKR, Graham et al. 2021_GCKR, Graham et al. 2021_GCKR, Graham et al. 2021_GCKR, Graham et al. 2021_GCKR, Graham et al. 2021_GCKR|Liu et al. 2017_PTPN14|Liu et al. 2017_GTF3C2|Hoffmann et al. 2018_GCKR|Klarin et al. 2018_GCKR/FNDC4|Klarin et al. 2018_GCKR|Klarin et al. 2018_ZN…	Teslovich et al. 2010_GCKR, Willer et al. 2013_GCKR, Surakka et al. 2015_GCKR, Liu et al. 2017_GCKR, Liu et al. 2017_GCKR, Hoffmann et al. 2018_GCKR, Graham et al. 2021_GCKR, Graham et al. 2021_GCKR, Graham et al. 2021_GCKR, Graham et al. 2021_GCKR, Graham et al. 2021_GCKR, Graham et al. 2021_GCKR|Liu et al. 2017_PTPN14|Liu et al. 2017_GTF3C2, Klarin et al. 2018_GTF3C2|Hoffmann et al. 2018_GCKR|K…	Rhee et al. 2013_GCKR_TAG 50:4, Rhee et al. 2013_GCKR_TAG 48:2, Rhee et al. 2013_GCKR_TAG 50:3, Rhee et al. 2013_GCKR_PC 34:3, Rhee et al. 2013_GCKR_PC 32:2, Rhee et al. 2013_GCKR_TAG 48:3, Draisma et al. 2015_GCKR_PC aa C40:5, Harshfield et al. 2021_GCKR_SM(33:1)_[M-CH3]1-, Harshfield et al. 2021_GCKR_SM(37:1)_[M+H]1+, Harshfield et al. 2021_GCKR_LPE_16:0_[M-H]1-, Harshfield et al. 2021_GCKR_DG_…
TAG 48:2;0	2	27508073	26008073	29008073	GCKR	known	2:27508073:T:C	rs1260326	-0.137885	0.0175462	4.45849e-15	14.3508	T	0.349122	1	NA	0	missense_variant,splice_region_variant	GCKR	1.0744	chr2_27508073_T_C		Graham et al. 2021_GCKR	Liu et al. 2017_GCKR, Hoffmann et al. 2018_GCKR, Graham et al. 2021_GCKR, Graham et al. 2021_GCKR|Klarin et al. 2018_IFT172|Klarin et al. 2018_GCKR|Graham et al. 2021_TRIM54|Graham et al. 2021_PPM1G	Teslovich et al. 2010_GCKR, Willer et al. 2013_GCKR, Surakka et al. 2015_GCKR, Liu et al. 2017_GCKR, Hoffmann et al. 2018_GCKR, Graham et al. 2021_GCKR, Graham et al. 2021_GCKR, Graham et al. 2021_GCKR, Graham et al. 2021_GCKR, Graham et al. 2021_GCKR|Liu et al. 2017_PTPN14|Liu et al. 2017_GTF3C2|Hoffmann et al. 2018_GCKR|Klarin et al. 2018_GCKR/FNDC4|Klarin et al. 2018_GCKR|Klarin et al. 2018_ZN…	Teslovich et al. 2010_GCKR, Willer et al. 2013_GCKR, Surakka et al. 2015_GCKR, Liu et al. 2017_GCKR, Liu et al. 2017_GCKR, Hoffmann et al. 2018_GCKR, Graham et al. 2021_GCKR, Graham et al. 2021_GCKR, Graham et al. 2021_GCKR, Graham et al. 2021_GCKR, Graham et al. 2021_GCKR, Graham et al. 2021_GCKR|Liu et al. 2017_PTPN14|Liu et al. 2017_GTF3C2, Klarin et al. 2018_GTF3C2|Hoffmann et al. 2018_GCKR|K…	Rhee et al. 2013_GCKR_TAG 50:4, Rhee et al. 2013_GCKR_TAG 48:2, Rhee et al. 2013_GCKR_TAG 50:3, Rhee et al. 2013_GCKR_PC 34:3, Rhee et al. 2013_GCKR_PC 32:2, Rhee et al. 2013_GCKR_TAG 48:3, Draisma et al. 2015_GCKR_PC aa C40:5, Harshfield et al. 2021_GCKR_SM(33:1)_[M-CH3]1-, Harshfield et al. 2021_GCKR_SM(37:1)_[M+H]1+, Harshfield et al. 2021_GCKR_LPE_16:0_[M-H]1-, Harshfield et al. 2021_GCKR_DG_…
TAG 48:3;0	2	27508073	26008073	29008073	GCKR	known	2:27508073:T:C	rs1260326	-0.14156	0.0177822	1.98235e-15	14.7028	T	0.349122	1	NA	0	missense_variant,splice_region_variant	GCKR	1.0744	chr2_27508073_T_C		Graham et al. 2021_GCKR	Liu et al. 2017_GCKR, Hoffmann et al. 2018_GCKR, Graham et al. 2021_GCKR, Graham et al. 2021_GCKR|Klarin et al. 2018_IFT172|Klarin et al. 2018_GCKR|Graham et al. 2021_TRIM54|Graham et al. 2021_PPM1G	Teslovich et al. 2010_GCKR, Willer et al. 2013_GCKR, Surakka et al. 2015_GCKR, Liu et al. 2017_GCKR, Hoffmann et al. 2018_GCKR, Graham et al. 2021_GCKR, Graham et al. 2021_GCKR, Graham et al. 2021_GCKR, Graham et al. 2021_GCKR, Graham et al. 2021_GCKR|Liu et al. 2017_PTPN14|Liu et al. 2017_GTF3C2|Hoffmann et al. 2018_GCKR|Klarin et al. 2018_GCKR/FNDC4|Klarin et al. 2018_GCKR|Klarin et al. 2018_ZN…	Teslovich et al. 2010_GCKR, Willer et al. 2013_GCKR, Surakka et al. 2015_GCKR, Liu et al. 2017_GCKR, Liu et al. 2017_GCKR, Hoffmann et al. 2018_GCKR, Graham et al. 2021_GCKR, Graham et al. 2021_GCKR, Graham et al. 2021_GCKR, Graham et al. 2021_GCKR, Graham et al. 2021_GCKR, Graham et al. 2021_GCKR|Liu et al. 2017_PTPN14|Liu et al. 2017_GTF3C2, Klarin et al. 2018_GTF3C2|Hoffmann et al. 2018_GCKR|K…	Rhee et al. 2013_GCKR_TAG 50:4, Rhee et al. 2013_GCKR_TAG 48:2, Rhee et al. 2013_GCKR_TAG 50:3, Rhee et al. 2013_GCKR_PC 34:3, Rhee et al. 2013_GCKR_PC 32:2, Rhee et al. 2013_GCKR_TAG 48:3, Draisma et al. 2015_GCKR_PC aa C40:5, Harshfield et al. 2021_GCKR_SM(33:1)_[M-CH3]1-, Harshfield et al. 2021_GCKR_SM(37:1)_[M+H]1+, Harshfield et al. 2021_GCKR_LPE_16:0_[M-H]1-, Harshfield et al. 2021_GCKR_DG_…
TAG 49:2;0	2	27508073	26008073	29008073	GCKR	known	2:27508073:T:C	rs1260326	-0.120386	0.0189435	2.23246e-10	9.65122	T	0.349122	1	NA	0	missense_variant,splice_region_variant	GCKR	1.0744	chr2_27508073_T_C		Graham et al. 2021_GCKR	Liu et al. 2017_GCKR, Hoffmann et al. 2018_GCKR, Graham et al. 2021_GCKR, Graham et al. 2021_GCKR|Klarin et al. 2018_IFT172|Klarin et al. 2018_GCKR|Graham et al. 2021_TRIM54|Graham et al. 2021_PPM1G	Teslovich et al. 2010_GCKR, Willer et al. 2013_GCKR, Surakka et al. 2015_GCKR, Liu et al. 2017_GCKR, Hoffmann et al. 2018_GCKR, Graham et al. 2021_GCKR, Graham et al. 2021_GCKR, Graham et al. 2021_GCKR, Graham et al. 2021_GCKR, Graham et al. 2021_GCKR|Liu et al. 2017_PTPN14|Liu et al. 2017_GTF3C2|Hoffmann et al. 2018_GCKR|Klarin et al. 2018_GCKR/FNDC4|Klarin et al. 2018_GCKR|Klarin et al. 2018_ZN…	Teslovich et al. 2010_GCKR, Willer et al. 2013_GCKR, Surakka et al. 2015_GCKR, Liu et al. 2017_GCKR, Liu et al. 2017_GCKR, Hoffmann et al. 2018_GCKR, Graham et al. 2021_GCKR, Graham et al. 2021_GCKR, Graham et al. 2021_GCKR, Graham et al. 2021_GCKR, Graham et al. 2021_GCKR, Graham et al. 2021_GCKR|Liu et al. 2017_PTPN14|Liu et al. 2017_GTF3C2, Klarin et al. 2018_GTF3C2|Hoffmann et al. 2018_GCKR|K…	Rhee et al. 2013_GCKR_TAG 50:4, Rhee et al. 2013_GCKR_TAG 48:2, Rhee et al. 2013_GCKR_TAG 50:3, Rhee et al. 2013_GCKR_PC 34:3, Rhee et al. 2013_GCKR_PC 32:2, Rhee et al. 2013_GCKR_TAG 48:3, Draisma et al. 2015_GCKR_PC aa C40:5, Harshfield et al. 2021_GCKR_SM(33:1)_[M-CH3]1-, Harshfield et al. 2021_GCKR_SM(37:1)_[M+H]1+, Harshfield et al. 2021_GCKR_LPE_16:0_[M-H]1-, Harshfield et al. 2021_GCKR_DG_…
TAG 50:1;0	2	27508073	26008073	29008073	GCKR	known	2:27508073:T:C	rs1260326	-0.109326	0.0174765	4.1827e-10	9.37854	T	0.349122	1	NA	0	missense_variant,splice_region_variant	GCKR	1.0744	chr2_27508073_T_C		Graham et al. 2021_GCKR	Liu et al. 2017_GCKR, Hoffmann et al. 2018_GCKR, Graham et al. 2021_GCKR, Graham et al. 2021_GCKR|Klarin et al. 2018_IFT172|Klarin et al. 2018_GCKR|Graham et al. 2021_TRIM54|Graham et al. 2021_PPM1G	Teslovich et al. 2010_GCKR, Willer et al. 2013_GCKR, Surakka et al. 2015_GCKR, Liu et al. 2017_GCKR, Hoffmann et al. 2018_GCKR, Graham et al. 2021_GCKR, Graham et al. 2021_GCKR, Graham et al. 2021_GCKR, Graham et al. 2021_GCKR, Graham et al. 2021_GCKR|Liu et al. 2017_PTPN14|Liu et al. 2017_GTF3C2|Hoffmann et al. 2018_GCKR|Klarin et al. 2018_GCKR/FNDC4|Klarin et al. 2018_GCKR|Klarin et al. 2018_ZN…	Teslovich et al. 2010_GCKR, Willer et al. 2013_GCKR, Surakka et al. 2015_GCKR, Liu et al. 2017_GCKR, Liu et al. 2017_GCKR, Hoffmann et al. 2018_GCKR, Graham et al. 2021_GCKR, Graham et al. 2021_GCKR, Graham et al. 2021_GCKR, Graham et al. 2021_GCKR, Graham et al. 2021_GCKR, Graham et al. 2021_GCKR|Liu et al. 2017_PTPN14|Liu et al. 2017_GTF3C2, Klarin et al. 2018_GTF3C2|Hoffmann et al. 2018_GCKR|K…	Rhee et al. 2013_GCKR_TAG 50:4, Rhee et al. 2013_GCKR_TAG 48:2, Rhee et al. 2013_GCKR_TAG 50:3, Rhee et al. 2013_GCKR_PC 34:3, Rhee et al. 2013_GCKR_PC 32:2, Rhee et al. 2013_GCKR_TAG 48:3, Draisma et al. 2015_GCKR_PC aa C40:5, Harshfield et al. 2021_GCKR_SM(33:1)_[M-CH3]1-, Harshfield et al. 2021_GCKR_SM(37:1)_[M+H]1+, Harshfield et al. 2021_GCKR_LPE_16:0_[M-H]1-, Harshfield et al. 2021_GCKR_DG_…
TAG 50:2;0	2	27508073	26008073	29008073	GCKR	known	2:27508073:T:C	rs1260326	-0.139121	0.0174067	1.5274e-15	14.816	T	0.349122	1	NA	0	missense_variant,splice_region_variant	GCKR	1.0744	chr2_27508073_T_C		Graham et al. 2021_GCKR	Liu et al. 2017_GCKR, Hoffmann et al. 2018_GCKR, Graham et al. 2021_GCKR, Graham et al. 2021_GCKR|Klarin et al. 2018_IFT172|Klarin et al. 2018_GCKR|Graham et al. 2021_TRIM54|Graham et al. 2021_PPM1G	Teslovich et al. 2010_GCKR, Willer et al. 2013_GCKR, Surakka et al. 2015_GCKR, Liu et al. 2017_GCKR, Hoffmann et al. 2018_GCKR, Graham et al. 2021_GCKR, Graham et al. 2021_GCKR, Graham et al. 2021_GCKR, Graham et al. 2021_GCKR, Graham et al. 2021_GCKR|Liu et al. 2017_PTPN14|Liu et al. 2017_GTF3C2|Hoffmann et al. 2018_GCKR|Klarin et al. 2018_GCKR/FNDC4|Klarin et al. 2018_GCKR|Klarin et al. 2018_ZN…	Teslovich et al. 2010_GCKR, Willer et al. 2013_GCKR, Surakka et al. 2015_GCKR, Liu et al. 2017_GCKR, Liu et al. 2017_GCKR, Hoffmann et al. 2018_GCKR, Graham et al. 2021_GCKR, Graham et al. 2021_GCKR, Graham et al. 2021_GCKR, Graham et al. 2021_GCKR, Graham et al. 2021_GCKR, Graham et al. 2021_GCKR|Liu et al. 2017_PTPN14|Liu et al. 2017_GTF3C2, Klarin et al. 2018_GTF3C2|Hoffmann et al. 2018_GCKR|K…	Rhee et al. 2013_GCKR_TAG 50:4, Rhee et al. 2013_GCKR_TAG 48:2, Rhee et al. 2013_GCKR_TAG 50:3, Rhee et al. 2013_GCKR_PC 34:3, Rhee et al. 2013_GCKR_PC 32:2, Rhee et al. 2013_GCKR_TAG 48:3, Draisma et al. 2015_GCKR_PC aa C40:5, Harshfield et al. 2021_GCKR_SM(33:1)_[M-CH3]1-, Harshfield et al. 2021_GCKR_SM(37:1)_[M+H]1+, Harshfield et al. 2021_GCKR_LPE_16:0_[M-H]1-, Harshfield et al. 2021_GCKR_DG_…
TAG 50:3;0	2	27508073	26008073	29008073	GCKR	known	2:27508073:T:C	rs1260326	-0.159151	0.0173975	7.41052e-20	19.1302	T	0.349122	1	NA	0	missense_variant,splice_region_variant	GCKR	1.0744	chr2_27508073_T_C		Graham et al. 2021_GCKR	Liu et al. 2017_GCKR, Hoffmann et al. 2018_GCKR, Graham et al. 2021_GCKR, Graham et al. 2021_GCKR|Klarin et al. 2018_IFT172|Klarin et al. 2018_GCKR|Graham et al. 2021_TRIM54|Graham et al. 2021_PPM1G	Teslovich et al. 2010_GCKR, Willer et al. 2013_GCKR, Surakka et al. 2015_GCKR, Liu et al. 2017_GCKR, Hoffmann et al. 2018_GCKR, Graham et al. 2021_GCKR, Graham et al. 2021_GCKR, Graham et al. 2021_GCKR, Graham et al. 2021_GCKR, Graham et al. 2021_GCKR|Liu et al. 2017_PTPN14|Liu et al. 2017_GTF3C2|Hoffmann et al. 2018_GCKR|Klarin et al. 2018_GCKR/FNDC4|Klarin et al. 2018_GCKR|Klarin et al. 2018_ZN…	Teslovich et al. 2010_GCKR, Willer et al. 2013_GCKR, Surakka et al. 2015_GCKR, Liu et al. 2017_GCKR, Liu et al. 2017_GCKR, Hoffmann et al. 2018_GCKR, Graham et al. 2021_GCKR, Graham et al. 2021_GCKR, Graham et al. 2021_GCKR, Graham et al. 2021_GCKR, Graham et al. 2021_GCKR, Graham et al. 2021_GCKR|Liu et al. 2017_PTPN14|Liu et al. 2017_GTF3C2, Klarin et al. 2018_GTF3C2|Hoffmann et al. 2018_GCKR|K…	Rhee et al. 2013_GCKR_TAG 50:4, Rhee et al. 2013_GCKR_TAG 48:2, Rhee et al. 2013_GCKR_TAG 50:3, Rhee et al. 2013_GCKR_PC 34:3, Rhee et al. 2013_GCKR_PC 32:2, Rhee et al. 2013_GCKR_TAG 48:3, Draisma et al. 2015_GCKR_PC aa C40:5, Harshfield et al. 2021_GCKR_SM(33:1)_[M-CH3]1-, Harshfield et al. 2021_GCKR_SM(37:1)_[M+H]1+, Harshfield et al. 2021_GCKR_LPE_16:0_[M-H]1-, Harshfield et al. 2021_GCKR_DG_…
TAG 50:4;0	2	27508073	26008073	29008073	GCKR	known	2:27508073:T:C	rs1260326	-0.168895	0.0173839	3.52607e-22	21.4527	T	0.349122	1	NA	0	missense_variant,splice_region_variant	GCKR	1.0744	chr2_27508073_T_C		Graham et al. 2021_GCKR	Liu et al. 2017_GCKR, Hoffmann et al. 2018_GCKR, Graham et al. 2021_GCKR, Graham et al. 2021_GCKR|Klarin et al. 2018_IFT172|Klarin et al. 2018_GCKR|Graham et al. 2021_TRIM54|Graham et al. 2021_PPM1G	Teslovich et al. 2010_GCKR, Willer et al. 2013_GCKR, Surakka et al. 2015_GCKR, Liu et al. 2017_GCKR, Hoffmann et al. 2018_GCKR, Graham et al. 2021_GCKR, Graham et al. 2021_GCKR, Graham et al. 2021_GCKR, Graham et al. 2021_GCKR, Graham et al. 2021_GCKR|Liu et al. 2017_PTPN14|Liu et al. 2017_GTF3C2|Hoffmann et al. 2018_GCKR|Klarin et al. 2018_GCKR/FNDC4|Klarin et al. 2018_GCKR|Klarin et al. 2018_ZN…	Teslovich et al. 2010_GCKR, Willer et al. 2013_GCKR, Surakka et al. 2015_GCKR, Liu et al. 2017_GCKR, Liu et al. 2017_GCKR, Hoffmann et al. 2018_GCKR, Graham et al. 2021_GCKR, Graham et al. 2021_GCKR, Graham et al. 2021_GCKR, Graham et al. 2021_GCKR, Graham et al. 2021_GCKR, Graham et al. 2021_GCKR|Liu et al. 2017_PTPN14|Liu et al. 2017_GTF3C2, Klarin et al. 2018_GTF3C2|Hoffmann et al. 2018_GCKR|K…	Rhee et al. 2013_GCKR_TAG 50:4, Rhee et al. 2013_GCKR_TAG 48:2, Rhee et al. 2013_GCKR_TAG 50:3, Rhee et al. 2013_GCKR_PC 34:3, Rhee et al. 2013_GCKR_PC 32:2, Rhee et al. 2013_GCKR_TAG 48:3, Draisma et al. 2015_GCKR_PC aa C40:5, Harshfield et al. 2021_GCKR_SM(33:1)_[M-CH3]1-, Harshfield et al. 2021_GCKR_SM(37:1)_[M+H]1+, Harshfield et al. 2021_GCKR_LPE_16:0_[M-H]1-, Harshfield et al. 2021_GCKR_DG_…
TAG 50:5;0	2	27508073	26008073	29008073	GCKR	known	2:27508073:T:C	rs1260326	-0.156758	0.0197844	2.7732e-15	14.557	T	0.349122	1	NA	0	missense_variant,splice_region_variant	GCKR	1.0744	chr2_27508073_T_C		Graham et al. 2021_GCKR	Liu et al. 2017_GCKR, Hoffmann et al. 2018_GCKR, Graham et al. 2021_GCKR, Graham et al. 2021_GCKR|Klarin et al. 2018_IFT172|Klarin et al. 2018_GCKR|Graham et al. 2021_TRIM54|Graham et al. 2021_PPM1G	Teslovich et al. 2010_GCKR, Willer et al. 2013_GCKR, Surakka et al. 2015_GCKR, Liu et al. 2017_GCKR, Hoffmann et al. 2018_GCKR, Graham et al. 2021_GCKR, Graham et al. 2021_GCKR, Graham et al. 2021_GCKR, Graham et al. 2021_GCKR, Graham et al. 2021_GCKR|Liu et al. 2017_PTPN14|Liu et al. 2017_GTF3C2|Hoffmann et al. 2018_GCKR|Klarin et al. 2018_GCKR/FNDC4|Klarin et al. 2018_GCKR|Klarin et al. 2018_ZN…	Teslovich et al. 2010_GCKR, Willer et al. 2013_GCKR, Surakka et al. 2015_GCKR, Liu et al. 2017_GCKR, Liu et al. 2017_GCKR, Hoffmann et al. 2018_GCKR, Graham et al. 2021_GCKR, Graham et al. 2021_GCKR, Graham et al. 2021_GCKR, Graham et al. 2021_GCKR, Graham et al. 2021_GCKR, Graham et al. 2021_GCKR|Liu et al. 2017_PTPN14|Liu et al. 2017_GTF3C2, Klarin et al. 2018_GTF3C2|Hoffmann et al. 2018_GCKR|K…	Rhee et al. 2013_GCKR_TAG 50:4, Rhee et al. 2013_GCKR_TAG 48:2, Rhee et al. 2013_GCKR_TAG 50:3, Rhee et al. 2013_GCKR_PC 34:3, Rhee et al. 2013_GCKR_PC 32:2, Rhee et al. 2013_GCKR_TAG 48:3, Draisma et al. 2015_GCKR_PC aa C40:5, Harshfield et al. 2021_GCKR_SM(33:1)_[M-CH3]1-, Harshfield et al. 2021_GCKR_SM(37:1)_[M+H]1+, Harshfield et al. 2021_GCKR_LPE_16:0_[M-H]1-, Harshfield et al. 2021_GCKR_DG_…
TAG 51:2;0	2	27508073	26008073	29008073	GCKR	known	2:27508073:T:C	rs1260326	-0.127915	0.017439	2.45547e-13	12.6099	T	0.349122	1	NA	0	missense_variant,splice_region_variant	GCKR	1.0744	chr2_27508073_T_C		Graham et al. 2021_GCKR	Liu et al. 2017_GCKR, Hoffmann et al. 2018_GCKR, Graham et al. 2021_GCKR, Graham et al. 2021_GCKR|Klarin et al. 2018_IFT172|Klarin et al. 2018_GCKR|Graham et al. 2021_TRIM54|Graham et al. 2021_PPM1G	Teslovich et al. 2010_GCKR, Willer et al. 2013_GCKR, Surakka et al. 2015_GCKR, Liu et al. 2017_GCKR, Hoffmann et al. 2018_GCKR, Graham et al. 2021_GCKR, Graham et al. 2021_GCKR, Graham et al. 2021_GCKR, Graham et al. 2021_GCKR, Graham et al. 2021_GCKR|Liu et al. 2017_PTPN14|Liu et al. 2017_GTF3C2|Hoffmann et al. 2018_GCKR|Klarin et al. 2018_GCKR/FNDC4|Klarin et al. 2018_GCKR|Klarin et al. 2018_ZN…	Teslovich et al. 2010_GCKR, Willer et al. 2013_GCKR, Surakka et al. 2015_GCKR, Liu et al. 2017_GCKR, Liu et al. 2017_GCKR, Hoffmann et al. 2018_GCKR, Graham et al. 2021_GCKR, Graham et al. 2021_GCKR, Graham et al. 2021_GCKR, Graham et al. 2021_GCKR, Graham et al. 2021_GCKR, Graham et al. 2021_GCKR|Liu et al. 2017_PTPN14|Liu et al. 2017_GTF3C2, Klarin et al. 2018_GTF3C2|Hoffmann et al. 2018_GCKR|K…	Rhee et al. 2013_GCKR_TAG 50:4, Rhee et al. 2013_GCKR_TAG 48:2, Rhee et al. 2013_GCKR_TAG 50:3, Rhee et al. 2013_GCKR_PC 34:3, Rhee et al. 2013_GCKR_PC 32:2, Rhee et al. 2013_GCKR_TAG 48:3, Draisma et al. 2015_GCKR_PC aa C40:5, Harshfield et al. 2021_GCKR_SM(33:1)_[M-CH3]1-, Harshfield et al. 2021_GCKR_SM(37:1)_[M+H]1+, Harshfield et al. 2021_GCKR_LPE_16:0_[M-H]1-, Harshfield et al. 2021_GCKR_DG_…
TAG 51:3;0	2	27508073	26008073	29008073	GCKR	known	2:27508073:T:C	rs1260326	-0.13791	0.0174639	3.27832e-15	14.4843	T	0.349122	1	NA	0	missense_variant,splice_region_variant	GCKR	1.0744	chr2_27508073_T_C		Graham et al. 2021_GCKR	Liu et al. 2017_GCKR, Hoffmann et al. 2018_GCKR, Graham et al. 2021_GCKR, Graham et al. 2021_GCKR|Klarin et al. 2018_IFT172|Klarin et al. 2018_GCKR|Graham et al. 2021_TRIM54|Graham et al. 2021_PPM1G	Teslovich et al. 2010_GCKR, Willer et al. 2013_GCKR, Surakka et al. 2015_GCKR, Liu et al. 2017_GCKR, Hoffmann et al. 2018_GCKR, Graham et al. 2021_GCKR, Graham et al. 2021_GCKR, Graham et al. 2021_GCKR, Graham et al. 2021_GCKR, Graham et al. 2021_GCKR|Liu et al. 2017_PTPN14|Liu et al. 2017_GTF3C2|Hoffmann et al. 2018_GCKR|Klarin et al. 2018_GCKR/FNDC4|Klarin et al. 2018_GCKR|Klarin et al. 2018_ZN…	Teslovich et al. 2010_GCKR, Willer et al. 2013_GCKR, Surakka et al. 2015_GCKR, Liu et al. 2017_GCKR, Liu et al. 2017_GCKR, Hoffmann et al. 2018_GCKR, Graham et al. 2021_GCKR, Graham et al. 2021_GCKR, Graham et al. 2021_GCKR, Graham et al. 2021_GCKR, Graham et al. 2021_GCKR, Graham et al. 2021_GCKR|Liu et al. 2017_PTPN14|Liu et al. 2017_GTF3C2, Klarin et al. 2018_GTF3C2|Hoffmann et al. 2018_GCKR|K…	Rhee et al. 2013_GCKR_TAG 50:4, Rhee et al. 2013_GCKR_TAG 48:2, Rhee et al. 2013_GCKR_TAG 50:3, Rhee et al. 2013_GCKR_PC 34:3, Rhee et al. 2013_GCKR_PC 32:2, Rhee et al. 2013_GCKR_TAG 48:3, Draisma et al. 2015_GCKR_PC aa C40:5, Harshfield et al. 2021_GCKR_SM(33:1)_[M-CH3]1-, Harshfield et al. 2021_GCKR_SM(37:1)_[M+H]1+, Harshfield et al. 2021_GCKR_LPE_16:0_[M-H]1-, Harshfield et al. 2021_GCKR_DG_…
TAG 51:4;0	2	27508073	26008073	29008073	GCKR	known	2:27508073:T:C	rs1260326	-0.134885	0.020271	3.13384e-11	10.5039	T	0.349122	1	NA	0	missense_variant,splice_region_variant	GCKR	1.0744	chr2_27508073_T_C		Graham et al. 2021_GCKR	Liu et al. 2017_GCKR, Hoffmann et al. 2018_GCKR, Graham et al. 2021_GCKR, Graham et al. 2021_GCKR|Klarin et al. 2018_IFT172|Klarin et al. 2018_GCKR|Graham et al. 2021_TRIM54|Graham et al. 2021_PPM1G	Teslovich et al. 2010_GCKR, Willer et al. 2013_GCKR, Surakka et al. 2015_GCKR, Liu et al. 2017_GCKR, Hoffmann et al. 2018_GCKR, Graham et al. 2021_GCKR, Graham et al. 2021_GCKR, Graham et al. 2021_GCKR, Graham et al. 2021_GCKR, Graham et al. 2021_GCKR|Liu et al. 2017_PTPN14|Liu et al. 2017_GTF3C2|Hoffmann et al. 2018_GCKR|Klarin et al. 2018_GCKR/FNDC4|Klarin et al. 2018_GCKR|Klarin et al. 2018_ZN…	Teslovich et al. 2010_GCKR, Willer et al. 2013_GCKR, Surakka et al. 2015_GCKR, Liu et al. 2017_GCKR, Liu et al. 2017_GCKR, Hoffmann et al. 2018_GCKR, Graham et al. 2021_GCKR, Graham et al. 2021_GCKR, Graham et al. 2021_GCKR, Graham et al. 2021_GCKR, Graham et al. 2021_GCKR, Graham et al. 2021_GCKR|Liu et al. 2017_PTPN14|Liu et al. 2017_GTF3C2, Klarin et al. 2018_GTF3C2|Hoffmann et al. 2018_GCKR|K…	Rhee et al. 2013_GCKR_TAG 50:4, Rhee et al. 2013_GCKR_TAG 48:2, Rhee et al. 2013_GCKR_TAG 50:3, Rhee et al. 2013_GCKR_PC 34:3, Rhee et al. 2013_GCKR_PC 32:2, Rhee et al. 2013_GCKR_TAG 48:3, Draisma et al. 2015_GCKR_PC aa C40:5, Harshfield et al. 2021_GCKR_SM(33:1)_[M-CH3]1-, Harshfield et al. 2021_GCKR_SM(37:1)_[M+H]1+, Harshfield et al. 2021_GCKR_LPE_16:0_[M-H]1-, Harshfield et al. 2021_GCKR_DG_…
TAG 52:2;0	2	27508073	26008073	29008073	GCKR	known	2:27508073:T:C	rs1260326	-0.121972	0.0174249	2.78913e-12	11.5545	T	0.349122	1	NA	0	missense_variant,splice_region_variant	GCKR	1.0744	chr2_27508073_T_C		Graham et al. 2021_GCKR	Liu et al. 2017_GCKR, Hoffmann et al. 2018_GCKR, Graham et al. 2021_GCKR, Graham et al. 2021_GCKR|Klarin et al. 2018_IFT172|Klarin et al. 2018_GCKR|Graham et al. 2021_TRIM54|Graham et al. 2021_PPM1G	Teslovich et al. 2010_GCKR, Willer et al. 2013_GCKR, Surakka et al. 2015_GCKR, Liu et al. 2017_GCKR, Hoffmann et al. 2018_GCKR, Graham et al. 2021_GCKR, Graham et al. 2021_GCKR, Graham et al. 2021_GCKR, Graham et al. 2021_GCKR, Graham et al. 2021_GCKR|Liu et al. 2017_PTPN14|Liu et al. 2017_GTF3C2|Hoffmann et al. 2018_GCKR|Klarin et al. 2018_GCKR/FNDC4|Klarin et al. 2018_GCKR|Klarin et al. 2018_ZN…	Teslovich et al. 2010_GCKR, Willer et al. 2013_GCKR, Surakka et al. 2015_GCKR, Liu et al. 2017_GCKR, Liu et al. 2017_GCKR, Hoffmann et al. 2018_GCKR, Graham et al. 2021_GCKR, Graham et al. 2021_GCKR, Graham et al. 2021_GCKR, Graham et al. 2021_GCKR, Graham et al. 2021_GCKR, Graham et al. 2021_GCKR|Liu et al. 2017_PTPN14|Liu et al. 2017_GTF3C2, Klarin et al. 2018_GTF3C2|Hoffmann et al. 2018_GCKR|K…	Rhee et al. 2013_GCKR_TAG 50:4, Rhee et al. 2013_GCKR_TAG 48:2, Rhee et al. 2013_GCKR_TAG 50:3, Rhee et al. 2013_GCKR_PC 34:3, Rhee et al. 2013_GCKR_PC 32:2, Rhee et al. 2013_GCKR_TAG 48:3, Draisma et al. 2015_GCKR_PC aa C40:5, Harshfield et al. 2021_GCKR_SM(33:1)_[M-CH3]1-, Harshfield et al. 2021_GCKR_SM(37:1)_[M+H]1+, Harshfield et al. 2021_GCKR_LPE_16:0_[M-H]1-, Harshfield et al. 2021_GCKR_DG_…
TAG 52:3;0	2	27508073	26008073	29008073	GCKR	known	2:27508073:T:C	rs1260326	-0.1368	0.0173892	4.15512e-15	14.3814	T	0.349122	1	NA	0	missense_variant,splice_region_variant	GCKR	1.0744	chr2_27508073_T_C		Graham et al. 2021_GCKR	Liu et al. 2017_GCKR, Hoffmann et al. 2018_GCKR, Graham et al. 2021_GCKR, Graham et al. 2021_GCKR|Klarin et al. 2018_IFT172|Klarin et al. 2018_GCKR|Graham et al. 2021_TRIM54|Graham et al. 2021_PPM1G	Teslovich et al. 2010_GCKR, Willer et al. 2013_GCKR, Surakka et al. 2015_GCKR, Liu et al. 2017_GCKR, Hoffmann et al. 2018_GCKR, Graham et al. 2021_GCKR, Graham et al. 2021_GCKR, Graham et al. 2021_GCKR, Graham et al. 2021_GCKR, Graham et al. 2021_GCKR|Liu et al. 2017_PTPN14|Liu et al. 2017_GTF3C2|Hoffmann et al. 2018_GCKR|Klarin et al. 2018_GCKR/FNDC4|Klarin et al. 2018_GCKR|Klarin et al. 2018_ZN…	Teslovich et al. 2010_GCKR, Willer et al. 2013_GCKR, Surakka et al. 2015_GCKR, Liu et al. 2017_GCKR, Liu et al. 2017_GCKR, Hoffmann et al. 2018_GCKR, Graham et al. 2021_GCKR, Graham et al. 2021_GCKR, Graham et al. 2021_GCKR, Graham et al. 2021_GCKR, Graham et al. 2021_GCKR, Graham et al. 2021_GCKR|Liu et al. 2017_PTPN14|Liu et al. 2017_GTF3C2, Klarin et al. 2018_GTF3C2|Hoffmann et al. 2018_GCKR|K…	Rhee et al. 2013_GCKR_TAG 50:4, Rhee et al. 2013_GCKR_TAG 48:2, Rhee et al. 2013_GCKR_TAG 50:3, Rhee et al. 2013_GCKR_PC 34:3, Rhee et al. 2013_GCKR_PC 32:2, Rhee et al. 2013_GCKR_TAG 48:3, Draisma et al. 2015_GCKR_PC aa C40:5, Harshfield et al. 2021_GCKR_SM(33:1)_[M-CH3]1-, Harshfield et al. 2021_GCKR_SM(37:1)_[M+H]1+, Harshfield et al. 2021_GCKR_LPE_16:0_[M-H]1-, Harshfield et al. 2021_GCKR_DG_…
TAG 52:4;0	2	27508073	26008073	29008073	GCKR	known	2:27508073:T:C	rs1260326	-0.138643	0.0173914	1.80048e-15	14.7446	T	0.349122	1	NA	0	missense_variant,splice_region_variant	GCKR	1.0744	chr2_27508073_T_C		Graham et al. 2021_GCKR	Liu et al. 2017_GCKR, Hoffmann et al. 2018_GCKR, Graham et al. 2021_GCKR, Graham et al. 2021_GCKR|Klarin et al. 2018_IFT172|Klarin et al. 2018_GCKR|Graham et al. 2021_TRIM54|Graham et al. 2021_PPM1G	Teslovich et al. 2010_GCKR, Willer et al. 2013_GCKR, Surakka et al. 2015_GCKR, Liu et al. 2017_GCKR, Hoffmann et al. 2018_GCKR, Graham et al. 2021_GCKR, Graham et al. 2021_GCKR, Graham et al. 2021_GCKR, Graham et al. 2021_GCKR, Graham et al. 2021_GCKR|Liu et al. 2017_PTPN14|Liu et al. 2017_GTF3C2|Hoffmann et al. 2018_GCKR|Klarin et al. 2018_GCKR/FNDC4|Klarin et al. 2018_GCKR|Klarin et al. 2018_ZN…	Teslovich et al. 2010_GCKR, Willer et al. 2013_GCKR, Surakka et al. 2015_GCKR, Liu et al. 2017_GCKR, Liu et al. 2017_GCKR, Hoffmann et al. 2018_GCKR, Graham et al. 2021_GCKR, Graham et al. 2021_GCKR, Graham et al. 2021_GCKR, Graham et al. 2021_GCKR, Graham et al. 2021_GCKR, Graham et al. 2021_GCKR|Liu et al. 2017_PTPN14|Liu et al. 2017_GTF3C2, Klarin et al. 2018_GTF3C2|Hoffmann et al. 2018_GCKR|K…	Rhee et al. 2013_GCKR_TAG 50:4, Rhee et al. 2013_GCKR_TAG 48:2, Rhee et al. 2013_GCKR_TAG 50:3, Rhee et al. 2013_GCKR_PC 34:3, Rhee et al. 2013_GCKR_PC 32:2, Rhee et al. 2013_GCKR_TAG 48:3, Draisma et al. 2015_GCKR_PC aa C40:5, Harshfield et al. 2021_GCKR_SM(33:1)_[M-CH3]1-, Harshfield et al. 2021_GCKR_SM(37:1)_[M+H]1+, Harshfield et al. 2021_GCKR_LPE_16:0_[M-H]1-, Harshfield et al. 2021_GCKR_DG_…
TAG 52:5;0	2	27508073	26008073	29008073	GCKR	known	2:27508073:T:C	rs1260326	-0.153998	0.0173861	1.01416e-18	17.9939	T	0.349122	1	NA	0	missense_variant,splice_region_variant	GCKR	1.0744	chr2_27508073_T_C		Graham et al. 2021_GCKR	Liu et al. 2017_GCKR, Hoffmann et al. 2018_GCKR, Graham et al. 2021_GCKR, Graham et al. 2021_GCKR|Klarin et al. 2018_IFT172|Klarin et al. 2018_GCKR|Graham et al. 2021_TRIM54|Graham et al. 2021_PPM1G	Teslovich et al. 2010_GCKR, Willer et al. 2013_GCKR, Surakka et al. 2015_GCKR, Liu et al. 2017_GCKR, Hoffmann et al. 2018_GCKR, Graham et al. 2021_GCKR, Graham et al. 2021_GCKR, Graham et al. 2021_GCKR, Graham et al. 2021_GCKR, Graham et al. 2021_GCKR|Liu et al. 2017_PTPN14|Liu et al. 2017_GTF3C2|Hoffmann et al. 2018_GCKR|Klarin et al. 2018_GCKR/FNDC4|Klarin et al. 2018_GCKR|Klarin et al. 2018_ZN…	Teslovich et al. 2010_GCKR, Willer et al. 2013_GCKR, Surakka et al. 2015_GCKR, Liu et al. 2017_GCKR, Liu et al. 2017_GCKR, Hoffmann et al. 2018_GCKR, Graham et al. 2021_GCKR, Graham et al. 2021_GCKR, Graham et al. 2021_GCKR, Graham et al. 2021_GCKR, Graham et al. 2021_GCKR, Graham et al. 2021_GCKR|Liu et al. 2017_PTPN14|Liu et al. 2017_GTF3C2, Klarin et al. 2018_GTF3C2|Hoffmann et al. 2018_GCKR|K…	Rhee et al. 2013_GCKR_TAG 50:4, Rhee et al. 2013_GCKR_TAG 48:2, Rhee et al. 2013_GCKR_TAG 50:3, Rhee et al. 2013_GCKR_PC 34:3, Rhee et al. 2013_GCKR_PC 32:2, Rhee et al. 2013_GCKR_TAG 48:3, Draisma et al. 2015_GCKR_PC aa C40:5, Harshfield et al. 2021_GCKR_SM(33:1)_[M-CH3]1-, Harshfield et al. 2021_GCKR_SM(37:1)_[M+H]1+, Harshfield et al. 2021_GCKR_LPE_16:0_[M-H]1-, Harshfield et al. 2021_GCKR_DG_…
TAG 52:6;0	2	27508073	26008073	29008073	GCKR	known	2:27508073:T:C	rs1260326	-0.132332	0.0182059	4.04321e-13	12.3933	T	0.349122	1	NA	0	missense_variant,splice_region_variant	GCKR	1.0744	chr2_27508073_T_C		Graham et al. 2021_GCKR	Liu et al. 2017_GCKR, Hoffmann et al. 2018_GCKR, Graham et al. 2021_GCKR, Graham et al. 2021_GCKR|Klarin et al. 2018_IFT172|Klarin et al. 2018_GCKR|Graham et al. 2021_TRIM54|Graham et al. 2021_PPM1G	Teslovich et al. 2010_GCKR, Willer et al. 2013_GCKR, Surakka et al. 2015_GCKR, Liu et al. 2017_GCKR, Hoffmann et al. 2018_GCKR, Graham et al. 2021_GCKR, Graham et al. 2021_GCKR, Graham et al. 2021_GCKR, Graham et al. 2021_GCKR, Graham et al. 2021_GCKR|Liu et al. 2017_PTPN14|Liu et al. 2017_GTF3C2|Hoffmann et al. 2018_GCKR|Klarin et al. 2018_GCKR/FNDC4|Klarin et al. 2018_GCKR|Klarin et al. 2018_ZN…	Teslovich et al. 2010_GCKR, Willer et al. 2013_GCKR, Surakka et al. 2015_GCKR, Liu et al. 2017_GCKR, Liu et al. 2017_GCKR, Hoffmann et al. 2018_GCKR, Graham et al. 2021_GCKR, Graham et al. 2021_GCKR, Graham et al. 2021_GCKR, Graham et al. 2021_GCKR, Graham et al. 2021_GCKR, Graham et al. 2021_GCKR|Liu et al. 2017_PTPN14|Liu et al. 2017_GTF3C2, Klarin et al. 2018_GTF3C2|Hoffmann et al. 2018_GCKR|K…	Rhee et al. 2013_GCKR_TAG 50:4, Rhee et al. 2013_GCKR_TAG 48:2, Rhee et al. 2013_GCKR_TAG 50:3, Rhee et al. 2013_GCKR_PC 34:3, Rhee et al. 2013_GCKR_PC 32:2, Rhee et al. 2013_GCKR_TAG 48:3, Draisma et al. 2015_GCKR_PC aa C40:5, Harshfield et al. 2021_GCKR_SM(33:1)_[M-CH3]1-, Harshfield et al. 2021_GCKR_SM(37:1)_[M+H]1+, Harshfield et al. 2021_GCKR_LPE_16:0_[M-H]1-, Harshfield et al. 2021_GCKR_DG_…
TAG 53:2;0	2	27508073	26008073	29008073	GCKR	known	2:27508073:T:C	rs1260326	-0.118757	0.0176248	1.72842e-11	10.7624	T	0.349122	1	NA	0	missense_variant,splice_region_variant	GCKR	1.0744	chr2_27508073_T_C		Graham et al. 2021_GCKR	Liu et al. 2017_GCKR, Hoffmann et al. 2018_GCKR, Graham et al. 2021_GCKR, Graham et al. 2021_GCKR|Klarin et al. 2018_IFT172|Klarin et al. 2018_GCKR|Graham et al. 2021_TRIM54|Graham et al. 2021_PPM1G	Teslovich et al. 2010_GCKR, Willer et al. 2013_GCKR, Surakka et al. 2015_GCKR, Liu et al. 2017_GCKR, Hoffmann et al. 2018_GCKR, Graham et al. 2021_GCKR, Graham et al. 2021_GCKR, Graham et al. 2021_GCKR, Graham et al. 2021_GCKR, Graham et al. 2021_GCKR|Liu et al. 2017_PTPN14|Liu et al. 2017_GTF3C2|Hoffmann et al. 2018_GCKR|Klarin et al. 2018_GCKR/FNDC4|Klarin et al. 2018_GCKR|Klarin et al. 2018_ZN…	Teslovich et al. 2010_GCKR, Willer et al. 2013_GCKR, Surakka et al. 2015_GCKR, Liu et al. 2017_GCKR, Liu et al. 2017_GCKR, Hoffmann et al. 2018_GCKR, Graham et al. 2021_GCKR, Graham et al. 2021_GCKR, Graham et al. 2021_GCKR, Graham et al. 2021_GCKR, Graham et al. 2021_GCKR, Graham et al. 2021_GCKR|Liu et al. 2017_PTPN14|Liu et al. 2017_GTF3C2, Klarin et al. 2018_GTF3C2|Hoffmann et al. 2018_GCKR|K…	Rhee et al. 2013_GCKR_TAG 50:4, Rhee et al. 2013_GCKR_TAG 48:2, Rhee et al. 2013_GCKR_TAG 50:3, Rhee et al. 2013_GCKR_PC 34:3, Rhee et al. 2013_GCKR_PC 32:2, Rhee et al. 2013_GCKR_TAG 48:3, Draisma et al. 2015_GCKR_PC aa C40:5, Harshfield et al. 2021_GCKR_SM(33:1)_[M-CH3]1-, Harshfield et al. 2021_GCKR_SM(37:1)_[M+H]1+, Harshfield et al. 2021_GCKR_LPE_16:0_[M-H]1-, Harshfield et al. 2021_GCKR_DG_…
TAG 53:3;0	2	27508073	26008073	29008073	GCKR	known	2:27508073:T:C	rs1260326	-0.137329	0.0174712	4.3731e-15	14.3592	T	0.349122	1	NA	0	missense_variant,splice_region_variant	GCKR	1.0744	chr2_27508073_T_C		Graham et al. 2021_GCKR	Liu et al. 2017_GCKR, Hoffmann et al. 2018_GCKR, Graham et al. 2021_GCKR, Graham et al. 2021_GCKR|Klarin et al. 2018_IFT172|Klarin et al. 2018_GCKR|Graham et al. 2021_TRIM54|Graham et al. 2021_PPM1G	Teslovich et al. 2010_GCKR, Willer et al. 2013_GCKR, Surakka et al. 2015_GCKR, Liu et al. 2017_GCKR, Hoffmann et al. 2018_GCKR, Graham et al. 2021_GCKR, Graham et al. 2021_GCKR, Graham et al. 2021_GCKR, Graham et al. 2021_GCKR, Graham et al. 2021_GCKR|Liu et al. 2017_PTPN14|Liu et al. 2017_GTF3C2|Hoffmann et al. 2018_GCKR|Klarin et al. 2018_GCKR/FNDC4|Klarin et al. 2018_GCKR|Klarin et al. 2018_ZN…	Teslovich et al. 2010_GCKR, Willer et al. 2013_GCKR, Surakka et al. 2015_GCKR, Liu et al. 2017_GCKR, Liu et al. 2017_GCKR, Hoffmann et al. 2018_GCKR, Graham et al. 2021_GCKR, Graham et al. 2021_GCKR, Graham et al. 2021_GCKR, Graham et al. 2021_GCKR, Graham et al. 2021_GCKR, Graham et al. 2021_GCKR|Liu et al. 2017_PTPN14|Liu et al. 2017_GTF3C2, Klarin et al. 2018_GTF3C2|Hoffmann et al. 2018_GCKR|K…	Rhee et al. 2013_GCKR_TAG 50:4, Rhee et al. 2013_GCKR_TAG 48:2, Rhee et al. 2013_GCKR_TAG 50:3, Rhee et al. 2013_GCKR_PC 34:3, Rhee et al. 2013_GCKR_PC 32:2, Rhee et al. 2013_GCKR_TAG 48:3, Draisma et al. 2015_GCKR_PC aa C40:5, Harshfield et al. 2021_GCKR_SM(33:1)_[M-CH3]1-, Harshfield et al. 2021_GCKR_SM(37:1)_[M+H]1+, Harshfield et al. 2021_GCKR_LPE_16:0_[M-H]1-, Harshfield et al. 2021_GCKR_DG_…
TAG 53:4;0	2	27508073	26008073	29008073	GCKR	known	2:27508073:T:C	rs1260326	-0.135867	0.0182638	1.14037e-13	12.943	T	0.349122	1	NA	0	missense_variant,splice_region_variant	GCKR	1.0744	chr2_27508073_T_C		Graham et al. 2021_GCKR	Liu et al. 2017_GCKR, Hoffmann et al. 2018_GCKR, Graham et al. 2021_GCKR, Graham et al. 2021_GCKR|Klarin et al. 2018_IFT172|Klarin et al. 2018_GCKR|Graham et al. 2021_TRIM54|Graham et al. 2021_PPM1G	Teslovich et al. 2010_GCKR, Willer et al. 2013_GCKR, Surakka et al. 2015_GCKR, Liu et al. 2017_GCKR, Hoffmann et al. 2018_GCKR, Graham et al. 2021_GCKR, Graham et al. 2021_GCKR, Graham et al. 2021_GCKR, Graham et al. 2021_GCKR, Graham et al. 2021_GCKR|Liu et al. 2017_PTPN14|Liu et al. 2017_GTF3C2|Hoffmann et al. 2018_GCKR|Klarin et al. 2018_GCKR/FNDC4|Klarin et al. 2018_GCKR|Klarin et al. 2018_ZN…	Teslovich et al. 2010_GCKR, Willer et al. 2013_GCKR, Surakka et al. 2015_GCKR, Liu et al. 2017_GCKR, Liu et al. 2017_GCKR, Hoffmann et al. 2018_GCKR, Graham et al. 2021_GCKR, Graham et al. 2021_GCKR, Graham et al. 2021_GCKR, Graham et al. 2021_GCKR, Graham et al. 2021_GCKR, Graham et al. 2021_GCKR|Liu et al. 2017_PTPN14|Liu et al. 2017_GTF3C2, Klarin et al. 2018_GTF3C2|Hoffmann et al. 2018_GCKR|K…	Rhee et al. 2013_GCKR_TAG 50:4, Rhee et al. 2013_GCKR_TAG 48:2, Rhee et al. 2013_GCKR_TAG 50:3, Rhee et al. 2013_GCKR_PC 34:3, Rhee et al. 2013_GCKR_PC 32:2, Rhee et al. 2013_GCKR_TAG 48:3, Draisma et al. 2015_GCKR_PC aa C40:5, Harshfield et al. 2021_GCKR_SM(33:1)_[M-CH3]1-, Harshfield et al. 2021_GCKR_SM(37:1)_[M+H]1+, Harshfield et al. 2021_GCKR_LPE_16:0_[M-H]1-, Harshfield et al. 2021_GCKR_DG_…
TAG 54:4;0	2	27508073	26008073	29008073	GCKR	known	2:27508073:T:C	rs1260326	-0.104794	0.0174374	1.94511e-09	8.71106	T	0.349122	1	NA	0	missense_variant,splice_region_variant	GCKR	1.0744	chr2_27508073_T_C		Graham et al. 2021_GCKR	Liu et al. 2017_GCKR, Hoffmann et al. 2018_GCKR, Graham et al. 2021_GCKR, Graham et al. 2021_GCKR|Klarin et al. 2018_IFT172|Klarin et al. 2018_GCKR|Graham et al. 2021_TRIM54|Graham et al. 2021_PPM1G	Teslovich et al. 2010_GCKR, Willer et al. 2013_GCKR, Surakka et al. 2015_GCKR, Liu et al. 2017_GCKR, Hoffmann et al. 2018_GCKR, Graham et al. 2021_GCKR, Graham et al. 2021_GCKR, Graham et al. 2021_GCKR, Graham et al. 2021_GCKR, Graham et al. 2021_GCKR|Liu et al. 2017_PTPN14|Liu et al. 2017_GTF3C2|Hoffmann et al. 2018_GCKR|Klarin et al. 2018_GCKR/FNDC4|Klarin et al. 2018_GCKR|Klarin et al. 2018_ZN…	Teslovich et al. 2010_GCKR, Willer et al. 2013_GCKR, Surakka et al. 2015_GCKR, Liu et al. 2017_GCKR, Liu et al. 2017_GCKR, Hoffmann et al. 2018_GCKR, Graham et al. 2021_GCKR, Graham et al. 2021_GCKR, Graham et al. 2021_GCKR, Graham et al. 2021_GCKR, Graham et al. 2021_GCKR, Graham et al. 2021_GCKR|Liu et al. 2017_PTPN14|Liu et al. 2017_GTF3C2, Klarin et al. 2018_GTF3C2|Hoffmann et al. 2018_GCKR|K…	Rhee et al. 2013_GCKR_TAG 50:4, Rhee et al. 2013_GCKR_TAG 48:2, Rhee et al. 2013_GCKR_TAG 50:3, Rhee et al. 2013_GCKR_PC 34:3, Rhee et al. 2013_GCKR_PC 32:2, Rhee et al. 2013_GCKR_TAG 48:3, Draisma et al. 2015_GCKR_PC aa C40:5, Harshfield et al. 2021_GCKR_SM(33:1)_[M-CH3]1-, Harshfield et al. 2021_GCKR_SM(37:1)_[M+H]1+, Harshfield et al. 2021_GCKR_LPE_16:0_[M-H]1-, Harshfield et al. 2021_GCKR_DG_…
TAG 54:5;0	2	27508073	26008073	29008073	GCKR	known	2:27508073:T:C	rs1260326	-0.121773	0.0174496	3.24304e-12	11.489	T	0.349122	1	NA	0	missense_variant,splice_region_variant	GCKR	1.0744	chr2_27508073_T_C		Graham et al. 2021_GCKR	Liu et al. 2017_GCKR, Hoffmann et al. 2018_GCKR, Graham et al. 2021_GCKR, Graham et al. 2021_GCKR|Klarin et al. 2018_IFT172|Klarin et al. 2018_GCKR|Graham et al. 2021_TRIM54|Graham et al. 2021_PPM1G	Teslovich et al. 2010_GCKR, Willer et al. 2013_GCKR, Surakka et al. 2015_GCKR, Liu et al. 2017_GCKR, Hoffmann et al. 2018_GCKR, Graham et al. 2021_GCKR, Graham et al. 2021_GCKR, Graham et al. 2021_GCKR, Graham et al. 2021_GCKR, Graham et al. 2021_GCKR|Liu et al. 2017_PTPN14|Liu et al. 2017_GTF3C2|Hoffmann et al. 2018_GCKR|Klarin et al. 2018_GCKR/FNDC4|Klarin et al. 2018_GCKR|Klarin et al. 2018_ZN…	Teslovich et al. 2010_GCKR, Willer et al. 2013_GCKR, Surakka et al. 2015_GCKR, Liu et al. 2017_GCKR, Liu et al. 2017_GCKR, Hoffmann et al. 2018_GCKR, Graham et al. 2021_GCKR, Graham et al. 2021_GCKR, Graham et al. 2021_GCKR, Graham et al. 2021_GCKR, Graham et al. 2021_GCKR, Graham et al. 2021_GCKR|Liu et al. 2017_PTPN14|Liu et al. 2017_GTF3C2, Klarin et al. 2018_GTF3C2|Hoffmann et al. 2018_GCKR|K…	Rhee et al. 2013_GCKR_TAG 50:4, Rhee et al. 2013_GCKR_TAG 48:2, Rhee et al. 2013_GCKR_TAG 50:3, Rhee et al. 2013_GCKR_PC 34:3, Rhee et al. 2013_GCKR_PC 32:2, Rhee et al. 2013_GCKR_TAG 48:3, Draisma et al. 2015_GCKR_PC aa C40:5, Harshfield et al. 2021_GCKR_SM(33:1)_[M-CH3]1-, Harshfield et al. 2021_GCKR_SM(37:1)_[M+H]1+, Harshfield et al. 2021_GCKR_LPE_16:0_[M-H]1-, Harshfield et al. 2021_GCKR_DG_…
TAG 54:6;0	2	27508073	26008073	29008073	GCKR	known	2:27508073:T:C	rs1260326	-0.112094	0.0175579	1.83006e-10	9.73753	T	0.349122	1	NA	0	missense_variant,splice_region_variant	GCKR	1.0744	chr2_27508073_T_C		Graham et al. 2021_GCKR	Liu et al. 2017_GCKR, Hoffmann et al. 2018_GCKR, Graham et al. 2021_GCKR, Graham et al. 2021_GCKR|Klarin et al. 2018_IFT172|Klarin et al. 2018_GCKR|Graham et al. 2021_TRIM54|Graham et al. 2021_PPM1G	Teslovich et al. 2010_GCKR, Willer et al. 2013_GCKR, Surakka et al. 2015_GCKR, Liu et al. 2017_GCKR, Hoffmann et al. 2018_GCKR, Graham et al. 2021_GCKR, Graham et al. 2021_GCKR, Graham et al. 2021_GCKR, Graham et al. 2021_GCKR, Graham et al. 2021_GCKR|Liu et al. 2017_PTPN14|Liu et al. 2017_GTF3C2|Hoffmann et al. 2018_GCKR|Klarin et al. 2018_GCKR/FNDC4|Klarin et al. 2018_GCKR|Klarin et al. 2018_ZN…	Teslovich et al. 2010_GCKR, Willer et al. 2013_GCKR, Surakka et al. 2015_GCKR, Liu et al. 2017_GCKR, Liu et al. 2017_GCKR, Hoffmann et al. 2018_GCKR, Graham et al. 2021_GCKR, Graham et al. 2021_GCKR, Graham et al. 2021_GCKR, Graham et al. 2021_GCKR, Graham et al. 2021_GCKR, Graham et al. 2021_GCKR|Liu et al. 2017_PTPN14|Liu et al. 2017_GTF3C2, Klarin et al. 2018_GTF3C2|Hoffmann et al. 2018_GCKR|K…	Rhee et al. 2013_GCKR_TAG 50:4, Rhee et al. 2013_GCKR_TAG 48:2, Rhee et al. 2013_GCKR_TAG 50:3, Rhee et al. 2013_GCKR_PC 34:3, Rhee et al. 2013_GCKR_PC 32:2, Rhee et al. 2013_GCKR_TAG 48:3, Draisma et al. 2015_GCKR_PC aa C40:5, Harshfield et al. 2021_GCKR_SM(33:1)_[M-CH3]1-, Harshfield et al. 2021_GCKR_SM(37:1)_[M+H]1+, Harshfield et al. 2021_GCKR_LPE_16:0_[M-H]1-, Harshfield et al. 2021_GCKR_DG_…
TAG 54:7;0	2	27508073	26008073	29008073	GCKR	known	2:27508073:T:C	rs1260326	-0.102768	0.0178383	8.71709e-09	8.05963	T	0.349122	1	NA	0	missense_variant,splice_region_variant	GCKR	1.0744	chr2_27508073_T_C		Graham et al. 2021_GCKR	Liu et al. 2017_GCKR, Hoffmann et al. 2018_GCKR, Graham et al. 2021_GCKR, Graham et al. 2021_GCKR|Klarin et al. 2018_IFT172|Klarin et al. 2018_GCKR|Graham et al. 2021_TRIM54|Graham et al. 2021_PPM1G	Teslovich et al. 2010_GCKR, Willer et al. 2013_GCKR, Surakka et al. 2015_GCKR, Liu et al. 2017_GCKR, Hoffmann et al. 2018_GCKR, Graham et al. 2021_GCKR, Graham et al. 2021_GCKR, Graham et al. 2021_GCKR, Graham et al. 2021_GCKR, Graham et al. 2021_GCKR|Liu et al. 2017_PTPN14|Liu et al. 2017_GTF3C2|Hoffmann et al. 2018_GCKR|Klarin et al. 2018_GCKR/FNDC4|Klarin et al. 2018_GCKR|Klarin et al. 2018_ZN…	Teslovich et al. 2010_GCKR, Willer et al. 2013_GCKR, Surakka et al. 2015_GCKR, Liu et al. 2017_GCKR, Liu et al. 2017_GCKR, Hoffmann et al. 2018_GCKR, Graham et al. 2021_GCKR, Graham et al. 2021_GCKR, Graham et al. 2021_GCKR, Graham et al. 2021_GCKR, Graham et al. 2021_GCKR, Graham et al. 2021_GCKR|Liu et al. 2017_PTPN14|Liu et al. 2017_GTF3C2, Klarin et al. 2018_GTF3C2|Hoffmann et al. 2018_GCKR|K…	Rhee et al. 2013_GCKR_TAG 50:4, Rhee et al. 2013_GCKR_TAG 48:2, Rhee et al. 2013_GCKR_TAG 50:3, Rhee et al. 2013_GCKR_PC 34:3, Rhee et al. 2013_GCKR_PC 32:2, Rhee et al. 2013_GCKR_TAG 48:3, Draisma et al. 2015_GCKR_PC aa C40:5, Harshfield et al. 2021_GCKR_SM(33:1)_[M-CH3]1-, Harshfield et al. 2021_GCKR_SM(37:1)_[M+H]1+, Harshfield et al. 2021_GCKR_LPE_16:0_[M-H]1-, Harshfield et al. 2021_GCKR_DG_…
TAG 56:6;0	2	27508073	26008073	29008073	GCKR	known	2:27508073:T:C	rs1260326	-0.117623	0.0174272	1.59895e-11	10.7962	T	0.349122	1	NA	0	missense_variant,splice_region_variant	GCKR	1.0744	chr2_27508073_T_C		Graham et al. 2021_GCKR	Liu et al. 2017_GCKR, Hoffmann et al. 2018_GCKR, Graham et al. 2021_GCKR, Graham et al. 2021_GCKR|Klarin et al. 2018_IFT172|Klarin et al. 2018_GCKR|Graham et al. 2021_TRIM54|Graham et al. 2021_PPM1G	Teslovich et al. 2010_GCKR, Willer et al. 2013_GCKR, Surakka et al. 2015_GCKR, Liu et al. 2017_GCKR, Hoffmann et al. 2018_GCKR, Graham et al. 2021_GCKR, Graham et al. 2021_GCKR, Graham et al. 2021_GCKR, Graham et al. 2021_GCKR, Graham et al. 2021_GCKR|Liu et al. 2017_PTPN14|Liu et al. 2017_GTF3C2|Hoffmann et al. 2018_GCKR|Klarin et al. 2018_GCKR/FNDC4|Klarin et al. 2018_GCKR|Klarin et al. 2018_ZN…	Teslovich et al. 2010_GCKR, Willer et al. 2013_GCKR, Surakka et al. 2015_GCKR, Liu et al. 2017_GCKR, Liu et al. 2017_GCKR, Hoffmann et al. 2018_GCKR, Graham et al. 2021_GCKR, Graham et al. 2021_GCKR, Graham et al. 2021_GCKR, Graham et al. 2021_GCKR, Graham et al. 2021_GCKR, Graham et al. 2021_GCKR|Liu et al. 2017_PTPN14|Liu et al. 2017_GTF3C2, Klarin et al. 2018_GTF3C2|Hoffmann et al. 2018_GCKR|K…	Rhee et al. 2013_GCKR_TAG 50:4, Rhee et al. 2013_GCKR_TAG 48:2, Rhee et al. 2013_GCKR_TAG 50:3, Rhee et al. 2013_GCKR_PC 34:3, Rhee et al. 2013_GCKR_PC 32:2, Rhee et al. 2013_GCKR_TAG 48:3, Draisma et al. 2015_GCKR_PC aa C40:5, Harshfield et al. 2021_GCKR_SM(33:1)_[M-CH3]1-, Harshfield et al. 2021_GCKR_SM(37:1)_[M+H]1+, Harshfield et al. 2021_GCKR_LPE_16:0_[M-H]1-, Harshfield et al. 2021_GCKR_DG_…
TAG 56:7;0	2	27508073	26008073	29008073	GCKR	known	2:27508073:T:C	rs1260326	-0.0986077	0.017493	1.79457e-08	7.74604	T	0.349122	1	NA	0	missense_variant,splice_region_variant	GCKR	1.0744	chr2_27508073_T_C		Graham et al. 2021_GCKR	Liu et al. 2017_GCKR, Hoffmann et al. 2018_GCKR, Graham et al. 2021_GCKR, Graham et al. 2021_GCKR|Klarin et al. 2018_IFT172|Klarin et al. 2018_GCKR|Graham et al. 2021_TRIM54|Graham et al. 2021_PPM1G	Teslovich et al. 2010_GCKR, Willer et al. 2013_GCKR, Surakka et al. 2015_GCKR, Liu et al. 2017_GCKR, Hoffmann et al. 2018_GCKR, Graham et al. 2021_GCKR, Graham et al. 2021_GCKR, Graham et al. 2021_GCKR, Graham et al. 2021_GCKR, Graham et al. 2021_GCKR|Liu et al. 2017_PTPN14|Liu et al. 2017_GTF3C2|Hoffmann et al. 2018_GCKR|Klarin et al. 2018_GCKR/FNDC4|Klarin et al. 2018_GCKR|Klarin et al. 2018_ZN…	Teslovich et al. 2010_GCKR, Willer et al. 2013_GCKR, Surakka et al. 2015_GCKR, Liu et al. 2017_GCKR, Liu et al. 2017_GCKR, Hoffmann et al. 2018_GCKR, Graham et al. 2021_GCKR, Graham et al. 2021_GCKR, Graham et al. 2021_GCKR, Graham et al. 2021_GCKR, Graham et al. 2021_GCKR, Graham et al. 2021_GCKR|Liu et al. 2017_PTPN14|Liu et al. 2017_GTF3C2, Klarin et al. 2018_GTF3C2|Hoffmann et al. 2018_GCKR|K…	Rhee et al. 2013_GCKR_TAG 50:4, Rhee et al. 2013_GCKR_TAG 48:2, Rhee et al. 2013_GCKR_TAG 50:3, Rhee et al. 2013_GCKR_PC 34:3, Rhee et al. 2013_GCKR_PC 32:2, Rhee et al. 2013_GCKR_TAG 48:3, Draisma et al. 2015_GCKR_PC aa C40:5, Harshfield et al. 2021_GCKR_SM(33:1)_[M-CH3]1-, Harshfield et al. 2021_GCKR_SM(37:1)_[M+H]1+, Harshfield et al. 2021_GCKR_LPE_16:0_[M-H]1-, Harshfield et al. 2021_GCKR_DG_…
TAG 58:7;0	2	27508073	26008073	29008073	GCKR	known	2:27508073:T:C	rs1260326	-0.119307	0.020014	2.65937e-09	8.57522	T	0.349122	1	NA	0	missense_variant,splice_region_variant	GCKR	1.0744	chr2_27508073_T_C		Graham et al. 2021_GCKR	Liu et al. 2017_GCKR, Hoffmann et al. 2018_GCKR, Graham et al. 2021_GCKR, Graham et al. 2021_GCKR|Klarin et al. 2018_IFT172|Klarin et al. 2018_GCKR|Graham et al. 2021_TRIM54|Graham et al. 2021_PPM1G	Teslovich et al. 2010_GCKR, Willer et al. 2013_GCKR, Surakka et al. 2015_GCKR, Liu et al. 2017_GCKR, Hoffmann et al. 2018_GCKR, Graham et al. 2021_GCKR, Graham et al. 2021_GCKR, Graham et al. 2021_GCKR, Graham et al. 2021_GCKR, Graham et al. 2021_GCKR|Liu et al. 2017_PTPN14|Liu et al. 2017_GTF3C2|Hoffmann et al. 2018_GCKR|Klarin et al. 2018_GCKR/FNDC4|Klarin et al. 2018_GCKR|Klarin et al. 2018_ZN…	Teslovich et al. 2010_GCKR, Willer et al. 2013_GCKR, Surakka et al. 2015_GCKR, Liu et al. 2017_GCKR, Liu et al. 2017_GCKR, Hoffmann et al. 2018_GCKR, Graham et al. 2021_GCKR, Graham et al. 2021_GCKR, Graham et al. 2021_GCKR, Graham et al. 2021_GCKR, Graham et al. 2021_GCKR, Graham et al. 2021_GCKR|Liu et al. 2017_PTPN14|Liu et al. 2017_GTF3C2, Klarin et al. 2018_GTF3C2|Hoffmann et al. 2018_GCKR|K…	Rhee et al. 2013_GCKR_TAG 50:4, Rhee et al. 2013_GCKR_TAG 48:2, Rhee et al. 2013_GCKR_TAG 50:3, Rhee et al. 2013_GCKR_PC 34:3, Rhee et al. 2013_GCKR_PC 32:2, Rhee et al. 2013_GCKR_TAG 48:3, Draisma et al. 2015_GCKR_PC aa C40:5, Harshfield et al. 2021_GCKR_SM(33:1)_[M-CH3]1-, Harshfield et al. 2021_GCKR_SM(37:1)_[M+H]1+, Harshfield et al. 2021_GCKR_LPE_16:0_[M-H]1-, Harshfield et al. 2021_GCKR_DG_…
CE 20:5;0	2	34378080	32878080	35878080	LINC01320	novel	2:34378080:G:A	rs955533958	0.80447	0.141179	1.26127e-08	7.89919	A	0.00403408	0.944408	NA	0	intron_variant,non_coding_transcript_variant	LINC01320	Inf	chr2_34378080_G_A
PI 16:0;0_18:2;0	2	37936870	36436870	39436870	RMDN2	novel	2:37936870:T:C	rs182370326	0.358975	0.0652446	3.88357e-08	7.41077	C	0.0176464	0.961158	NA	0	intron_variant	RMDN2	2.1669	chr2_37936870_T_C
CE 20:2;0	2	43847292	42347292	45347292	ABCG8	known	2:43847292:C:T	rs4245791	-0.256295	0.0217247	9.13344e-32	31.0394	C	0.227398	1	NA	0	non_coding_transcript_exon_variant	ABCG8	1.1559	chr2_43845437_G_T,chr2_43839108_G_C,chr2_43809050_G_A			Liu et al. 2017_ABCG8, Graham et al. 2021_ABCG8, Graham et al. 2021_ABCG8, Graham et al. 2021_ABCG8|Teslovich et al. 2010_ABCG5/8, Willer et al. 2013_ABCG5/8, Surakka et al. 2015_ABCG5/8, Liu et al. 2017_ABCG5/8, Hoffmann et al. 2018_ABCG5/8, Graham et al. 2021_ABCG8|Klarin et al. 2018_ABCG8|Klarin et al. 2018_ABCG8	Liu et al. 2017_ABCG8, Graham et al. 2021_ABCG8, Graham et al. 2021_ABCG8, Graham et al. 2021_ABCG8|Teslovich et al. 2010_ABCG5/8, Willer et al. 2013_ABCG5/8, Surakka et al. 2015_ABCG5/8, Hoffmann et al. 2018_ABCG5/8, Graham et al. 2021_ABCG8|Klarin et al. 2018_ABCG8	Liu et al. 2017_ABCG8, Klarin et al. 2018_ABCG8, Graham et al. 2021_ABCG8	Cadby et al. 2022_ABCG8_CE(20:2), Cadby et al. 2022_ABCG8_CE(22:1), Cadby et al. 2022_ABCG8_CE(24:1), Cadby et al. 2022_ABCG8_CE(24:4), Cadby et al. 2022_ABCG8_CE(24:5)|Cadby et al. 2022_ABCG8_CE(20:1), Cadby et al. 2022_ABCG8_CE(20:2), Cadby et al. 2022_ABCG8_CE(22:1), Cadby et al. 2022_ABCG8_CE(24:1), Cadby et al. 2022_ABCG8_CE(24:4), Cadby et al. 2022_ABCG8_CE(24:5), Yin et al. 2022_ABCG5|ABCG…
PC 16:0;0_22:4;0	2	101652331	100152331	103152331	MAP4K4	novel	2:101652331:G:T	rs61008604	-0.116042	0.0198473	5.23667e-09	8.28095	T	0.248766	0.983358	NA	0	intergenic_variant		0.8745	chr2_101652331_G_T
PC O-16:0;0/20:4;0	2	123584690	122084690	125084690	AC092646.2	novel	2:123584690:G:A	rs6709442	0.0946652	0.0170657	3.00419e-08	7.52227	A	0.41602	0.996964	NA	0	intergenic_variant		0.98055	chr2_123584690_G_A
LPC 18:2;0	2	204687512	203187512	206187512	PARD3B	novel	2:204687512:C:T	rs149768482	0.198338	0.0349639	1.45917e-08	7.83589	T	0.0671009	0.929743	NA	0	intron_variant	PARD3B	4.0754	chr2_204687512_C_T
PE 16:0;0_18:2;0	3	73791478	72291478	75291478	LINC02005	novel	3:73791478:G:C	rs1204981098	-0.999168	0.182632	4.65356e-08	7.33221	C	0.00282512	0.866449	NA	0	intergenic_variant		Inf	chr3_73791478_G_C
PI 18:0;0_18:1;0	3	142936448	141436448	144436448	AC021074.3	known	3:142936448:A:G	rs12638256	0.1603	0.0174368	4.88475e-20	19.3112	A	0.368202	0.98725	NA	0	non_coding_transcript_exon_variant	NA	1.1708	chr3_142936448_A_G				Klarin et al. 2018_LOC100507389|Graham et al. 2021_AC021074.3, Graham et al. 2021_AC021074.3	Hoffmann et al. 2018_LOC100507389, Klarin et al. 2018_LOC100507389	Cadby et al. 2022_LOC100507389_PE(16:0_18:1), Cadby et al. 2022_LOC100507389_PE(17:0_18:1), Cadby et al. 2022_LOC100507389_PE(18:0_18:1), Cadby et al. 2022_LOC100507389_PI(15-MHDA_18:1)/PI(17:0_18:1), Cadby et al. 2022_LOC100507389_PI(18:0_18:1), Cadby et al. 2022_LOC100507389_PI(34:1)|Demirkan et al. 2012_PAQR9_%PE(34:1;0), Demirkan et al. 2012_PAQR9_%PE(36:1;0), Cadby et al. 2022_LOC100507389_P…
PI 16:0;0_20:4;0	3	142941864	141441864	144441864	AC021074.3	known	3:142941864:G:A	rs9653945	-0.110791	0.0199029	2.71653e-08	7.56599	A	0.364111	0.996977	NA	0	non_coding_transcript_exon_variant	NA	0.99032	chr3_142941864_G_A			Graham et al. 2021_AC021074.3, Graham et al. 2021_AC021074.3	Klarin et al. 2018_LOC100507389|Graham et al. 2021_AC021074.3, Graham et al. 2021_AC021074.3	Graham et al. 2021_AC021074.3, Graham et al. 2021_AC021074.3|Hoffmann et al. 2018_LOC100507389, Klarin et al. 2018_LOC100507389	Cadby et al. 2022_LOC100507389_PE(16:0_18:1), Cadby et al. 2022_LOC100507389_PE(18:0_18:1), Cadby et al. 2022_LOC100507389_PI(15-MHDA_18:1)/PI(17:0_18:1), Cadby et al. 2022_LOC100507389_PI(18:0_18:1), Cadby et al. 2022_LOC100507389_PI(34:1)|Demirkan et al. 2012_PAQR9_%PE(34:1;0), Demirkan et al. 2012_PAQR9_%PE(36:1;0), Cadby et al. 2022_LOC100507389_PE(16:0_18:1), Cadby et al. 2022_LOC100507389_P…
PC O-18:2;0/16:0;0	4	7318921	5818921	8818921	SORCS2	novel	4:7318921:C:T	rs138588594	0.491908	0.0883122	2.63827e-08	7.57868	T	0.00908102	0.963435	NA	0	intron_variant	SORCS2	1.9227	chr4_7318921_C_T
CE 18:1;0	4	73167847	71667847	74667847	ANKRD17	known	4:73167847:G:C	rs187918276	0.444515	0.0621484	9.34807e-13	12.0293	C	0.0184551	0.966982	NA	0	intron_variant	ANKRD17	22.999	chr4_73167847_G_C		Graham et al. 2021_RASSF6, Graham et al. 2021_RASSF6	Graham et al. 2021_ANKRD17, Graham et al. 2021_ANKRD17|Surakka et al. 2015_MTHFD2L|Graham et al. 2021_AMBN|Graham et al. 2021_AC068721.1, Graham et al. 2021_AC068721.1|Graham et al. 2021_ADAMTS3, Graham et al. 2021_ADAMTS3|Graham et al. 2021_AC239584.1, Graham et al. 2021_AC239584.1|Graham et al. 2021_MOB1B	Surakka et al. 2015_MTHFD2L|Graham et al. 2021_AMBN|Graham et al. 2021_AC068721.1, Graham et al. 2021_AC068721.1|Graham et al. 2021_ADAMTS3, Graham et al. 2021_ADAMTS3|Graham et al. 2021_RASSF6, Graham et al. 2021_RASSF6|Graham et al. 2021_AC239584.1|Graham et al. 2021_MUC7|Graham et al. 2021_MOB1B|Graham et al. 2021_EPGN|Graham et al. 2021_BTC	Graham et al. 2021_RASSF6, Graham et al. 2021_RASSF6
CE 18:2;0	4	73167847	71667847	76259005	ANKRD17	known	4:73167847:G:C	rs187918276	0.459338	0.0622118	1.71571e-13	12.7656	C	0.0184551	0.966982	4:74759005:C:T	1.70903e-08	intron_variant	ANKRD17	22.999	chr4_73167847_G_C		Graham et al. 2021_RASSF6, Graham et al. 2021_RASSF6	Graham et al. 2021_ANKRD17, Graham et al. 2021_ANKRD17|Surakka et al. 2015_MTHFD2L|Graham et al. 2021_AMBN|Graham et al. 2021_AC068721.1, Graham et al. 2021_AC068721.1|Graham et al. 2021_ADAMTS3, Graham et al. 2021_ADAMTS3|Graham et al. 2021_AC239584.1, Graham et al. 2021_AC239584.1|Graham et al. 2021_MOB1B	Surakka et al. 2015_MTHFD2L|Graham et al. 2021_AMBN|Graham et al. 2021_AC068721.1, Graham et al. 2021_AC068721.1|Graham et al. 2021_ADAMTS3, Graham et al. 2021_ADAMTS3|Graham et al. 2021_RASSF6, Graham et al. 2021_RASSF6|Graham et al. 2021_AC239584.1|Graham et al. 2021_MUC7|Graham et al. 2021_MOB1B|Graham et al. 2021_EPGN|Graham et al. 2021_BTC	Graham et al. 2021_RASSF6, Graham et al. 2021_RASSF6
SM 34:1;2	4	73167847	71667847	74667847	ANKRD17	known	4:73167847:G:C	rs187918276	0.508445	0.0619862	2.75993e-16	15.5591	C	0.0184551	0.966982	NA	0	intron_variant	ANKRD17	22.999	chr4_73167847_G_C		Graham et al. 2021_RASSF6, Graham et al. 2021_RASSF6	Graham et al. 2021_ANKRD17, Graham et al. 2021_ANKRD17|Surakka et al. 2015_MTHFD2L|Graham et al. 2021_AMBN|Graham et al. 2021_AC068721.1, Graham et al. 2021_AC068721.1|Graham et al. 2021_ADAMTS3, Graham et al. 2021_ADAMTS3|Graham et al. 2021_AC239584.1, Graham et al. 2021_AC239584.1|Graham et al. 2021_MOB1B	Surakka et al. 2015_MTHFD2L|Graham et al. 2021_AMBN|Graham et al. 2021_AC068721.1, Graham et al. 2021_AC068721.1|Graham et al. 2021_ADAMTS3, Graham et al. 2021_ADAMTS3|Graham et al. 2021_RASSF6, Graham et al. 2021_RASSF6|Graham et al. 2021_AC239584.1|Graham et al. 2021_MUC7|Graham et al. 2021_MOB1B|Graham et al. 2021_EPGN|Graham et al. 2021_BTC	Graham et al. 2021_RASSF6, Graham et al. 2021_RASSF6
SM 34:2;2	4	73167847	71667847	74667847	ANKRD17	known	4:73167847:G:C	rs187918276	0.376986	0.0621076	1.34121e-09	8.8725	C	0.0184551	0.966982	NA	0	intron_variant	ANKRD17	22.999	chr4_73167847_G_C		Graham et al. 2021_RASSF6, Graham et al. 2021_RASSF6	Graham et al. 2021_ANKRD17, Graham et al. 2021_ANKRD17|Surakka et al. 2015_MTHFD2L|Graham et al. 2021_AMBN|Graham et al. 2021_AC068721.1, Graham et al. 2021_AC068721.1|Graham et al. 2021_ADAMTS3, Graham et al. 2021_ADAMTS3|Graham et al. 2021_AC239584.1, Graham et al. 2021_AC239584.1|Graham et al. 2021_MOB1B	Surakka et al. 2015_MTHFD2L|Graham et al. 2021_AMBN|Graham et al. 2021_AC068721.1, Graham et al. 2021_AC068721.1|Graham et al. 2021_ADAMTS3, Graham et al. 2021_ADAMTS3|Graham et al. 2021_RASSF6, Graham et al. 2021_RASSF6|Graham et al. 2021_AC239584.1|Graham et al. 2021_MUC7|Graham et al. 2021_MOB1B|Graham et al. 2021_EPGN|Graham et al. 2021_BTC	Graham et al. 2021_RASSF6, Graham et al. 2021_RASSF6
SM 36:1;2	4	73167847	71667847	74667847	ANKRD17	known	4:73167847:G:C	rs187918276	0.480395	0.0621019	1.16296e-14	13.9344	C	0.0184551	0.966982	NA	0	intron_variant	ANKRD17	22.999	chr4_73167847_G_C		Graham et al. 2021_RASSF6, Graham et al. 2021_RASSF6	Graham et al. 2021_ANKRD17, Graham et al. 2021_ANKRD17|Surakka et al. 2015_MTHFD2L|Graham et al. 2021_AMBN|Graham et al. 2021_AC068721.1, Graham et al. 2021_AC068721.1|Graham et al. 2021_ADAMTS3, Graham et al. 2021_ADAMTS3|Graham et al. 2021_AC239584.1, Graham et al. 2021_AC239584.1|Graham et al. 2021_MOB1B	Surakka et al. 2015_MTHFD2L|Graham et al. 2021_AMBN|Graham et al. 2021_AC068721.1, Graham et al. 2021_AC068721.1|Graham et al. 2021_ADAMTS3, Graham et al. 2021_ADAMTS3|Graham et al. 2021_RASSF6, Graham et al. 2021_RASSF6|Graham et al. 2021_AC239584.1|Graham et al. 2021_MUC7|Graham et al. 2021_MOB1B|Graham et al. 2021_EPGN|Graham et al. 2021_BTC	Graham et al. 2021_RASSF6, Graham et al. 2021_RASSF6
SM 36:2;2	4	73167847	71667847	74667847	ANKRD17	known	4:73167847:G:C	rs187918276	0.383629	0.0622086	7.32394e-10	9.13526	C	0.0184551	0.966982	NA	0	intron_variant	ANKRD17	22.999	chr4_73167847_G_C		Graham et al. 2021_RASSF6, Graham et al. 2021_RASSF6	Graham et al. 2021_ANKRD17, Graham et al. 2021_ANKRD17|Surakka et al. 2015_MTHFD2L|Graham et al. 2021_AMBN|Graham et al. 2021_AC068721.1, Graham et al. 2021_AC068721.1|Graham et al. 2021_ADAMTS3, Graham et al. 2021_ADAMTS3|Graham et al. 2021_AC239584.1, Graham et al. 2021_AC239584.1|Graham et al. 2021_MOB1B	Surakka et al. 2015_MTHFD2L|Graham et al. 2021_AMBN|Graham et al. 2021_AC068721.1, Graham et al. 2021_AC068721.1|Graham et al. 2021_ADAMTS3, Graham et al. 2021_ADAMTS3|Graham et al. 2021_RASSF6, Graham et al. 2021_RASSF6|Graham et al. 2021_AC239584.1|Graham et al. 2021_MUC7|Graham et al. 2021_MOB1B|Graham et al. 2021_EPGN|Graham et al. 2021_BTC	Graham et al. 2021_RASSF6, Graham et al. 2021_RASSF6
SM 38:1;2	4	73167847	71667847	74667847	ANKRD17	known	4:73167847:G:C	rs187918276	0.499515	0.0619716	8.76328e-16	15.0573	C	0.0184551	0.966982	NA	0	intron_variant	ANKRD17	22.999	chr4_73167847_G_C		Graham et al. 2021_RASSF6, Graham et al. 2021_RASSF6	Graham et al. 2021_ANKRD17, Graham et al. 2021_ANKRD17|Surakka et al. 2015_MTHFD2L|Graham et al. 2021_AMBN|Graham et al. 2021_AC068721.1, Graham et al. 2021_AC068721.1|Graham et al. 2021_ADAMTS3, Graham et al. 2021_ADAMTS3|Graham et al. 2021_AC239584.1, Graham et al. 2021_AC239584.1|Graham et al. 2021_MOB1B	Surakka et al. 2015_MTHFD2L|Graham et al. 2021_AMBN|Graham et al. 2021_AC068721.1, Graham et al. 2021_AC068721.1|Graham et al. 2021_ADAMTS3, Graham et al. 2021_ADAMTS3|Graham et al. 2021_RASSF6, Graham et al. 2021_RASSF6|Graham et al. 2021_AC239584.1|Graham et al. 2021_MUC7|Graham et al. 2021_MOB1B|Graham et al. 2021_EPGN|Graham et al. 2021_BTC	Graham et al. 2021_RASSF6, Graham et al. 2021_RASSF6
SM 38:2;2	4	73167847	71667847	74667847	ANKRD17	known	4:73167847:G:C	rs187918276	0.432561	0.0621063	3.55505e-12	11.4492	C	0.0184551	0.966982	NA	0	intron_variant	ANKRD17	22.999	chr4_73167847_G_C		Graham et al. 2021_RASSF6, Graham et al. 2021_RASSF6	Graham et al. 2021_ANKRD17, Graham et al. 2021_ANKRD17|Surakka et al. 2015_MTHFD2L|Graham et al. 2021_AMBN|Graham et al. 2021_AC068721.1, Graham et al. 2021_AC068721.1|Graham et al. 2021_ADAMTS3, Graham et al. 2021_ADAMTS3|Graham et al. 2021_AC239584.1, Graham et al. 2021_AC239584.1|Graham et al. 2021_MOB1B	Surakka et al. 2015_MTHFD2L|Graham et al. 2021_AMBN|Graham et al. 2021_AC068721.1, Graham et al. 2021_AC068721.1|Graham et al. 2021_ADAMTS3, Graham et al. 2021_ADAMTS3|Graham et al. 2021_RASSF6, Graham et al. 2021_RASSF6|Graham et al. 2021_AC239584.1|Graham et al. 2021_MUC7|Graham et al. 2021_MOB1B|Graham et al. 2021_EPGN|Graham et al. 2021_BTC	Graham et al. 2021_RASSF6, Graham et al. 2021_RASSF6
SM 40:1;2	4	73167847	71667847	74667847	ANKRD17	known	4:73167847:G:C	rs187918276	0.52551	0.0619354	2.57194e-17	16.5897	C	0.0184551	0.966982	NA	0	intron_variant	ANKRD17	22.999	chr4_73167847_G_C		Graham et al. 2021_RASSF6, Graham et al. 2021_RASSF6	Graham et al. 2021_ANKRD17, Graham et al. 2021_ANKRD17|Surakka et al. 2015_MTHFD2L|Graham et al. 2021_AMBN|Graham et al. 2021_AC068721.1, Graham et al. 2021_AC068721.1|Graham et al. 2021_ADAMTS3, Graham et al. 2021_ADAMTS3|Graham et al. 2021_AC239584.1, Graham et al. 2021_AC239584.1|Graham et al. 2021_MOB1B	Surakka et al. 2015_MTHFD2L|Graham et al. 2021_AMBN|Graham et al. 2021_AC068721.1, Graham et al. 2021_AC068721.1|Graham et al. 2021_ADAMTS3, Graham et al. 2021_ADAMTS3|Graham et al. 2021_RASSF6, Graham et al. 2021_RASSF6|Graham et al. 2021_AC239584.1|Graham et al. 2021_MUC7|Graham et al. 2021_MOB1B|Graham et al. 2021_EPGN|Graham et al. 2021_BTC	Graham et al. 2021_RASSF6, Graham et al. 2021_RASSF6
SM 40:2;2	4	73167847	71667847	74667847	ANKRD17	known	4:73167847:G:C	rs187918276	0.472196	0.0620701	3.12829e-14	13.5047	C	0.0184551	0.966982	NA	0	intron_variant	ANKRD17	22.999	chr4_73167847_G_C		Graham et al. 2021_RASSF6, Graham et al. 2021_RASSF6	Graham et al. 2021_ANKRD17, Graham et al. 2021_ANKRD17|Surakka et al. 2015_MTHFD2L|Graham et al. 2021_AMBN|Graham et al. 2021_AC068721.1, Graham et al. 2021_AC068721.1|Graham et al. 2021_ADAMTS3, Graham et al. 2021_ADAMTS3|Graham et al. 2021_AC239584.1, Graham et al. 2021_AC239584.1|Graham et al. 2021_MOB1B	Surakka et al. 2015_MTHFD2L|Graham et al. 2021_AMBN|Graham et al. 2021_AC068721.1, Graham et al. 2021_AC068721.1|Graham et al. 2021_ADAMTS3, Graham et al. 2021_ADAMTS3|Graham et al. 2021_RASSF6, Graham et al. 2021_RASSF6|Graham et al. 2021_AC239584.1|Graham et al. 2021_MUC7|Graham et al. 2021_MOB1B|Graham et al. 2021_EPGN|Graham et al. 2021_BTC	Graham et al. 2021_RASSF6, Graham et al. 2021_RASSF6
SM 42:2;2	4	73167847	71667847	74667847	ANKRD17	known	4:73167847:G:C	rs187918276	0.506173	0.0619995	3.76696e-16	15.424	C	0.0184551	0.966982	NA	0	intron_variant	ANKRD17	22.999	chr4_73167847_G_C		Graham et al. 2021_RASSF6, Graham et al. 2021_RASSF6	Graham et al. 2021_ANKRD17, Graham et al. 2021_ANKRD17|Surakka et al. 2015_MTHFD2L|Graham et al. 2021_AMBN|Graham et al. 2021_AC068721.1, Graham et al. 2021_AC068721.1|Graham et al. 2021_ADAMTS3, Graham et al. 2021_ADAMTS3|Graham et al. 2021_AC239584.1, Graham et al. 2021_AC239584.1|Graham et al. 2021_MOB1B	Surakka et al. 2015_MTHFD2L|Graham et al. 2021_AMBN|Graham et al. 2021_AC068721.1, Graham et al. 2021_AC068721.1|Graham et al. 2021_ADAMTS3, Graham et al. 2021_ADAMTS3|Graham et al. 2021_RASSF6, Graham et al. 2021_RASSF6|Graham et al. 2021_AC239584.1|Graham et al. 2021_MUC7|Graham et al. 2021_MOB1B|Graham et al. 2021_EPGN|Graham et al. 2021_BTC	Graham et al. 2021_RASSF6, Graham et al. 2021_RASSF6
CE 16:0;0	4	73928089	72428089	75428089	HNRNPA1P55	known	4:73928089:G:A	rs181372486	0.422611	0.062054	1.05465e-11	10.9769	A	0.0181284	0.982475	NA	0	intergenic_variant		43.712	chr4_73928089_G_A		Graham et al. 2021_RASSF6, Graham et al. 2021_RASSF6	Graham et al. 2021_HNRNPA1P55, Graham et al. 2021_HNRNPA1P55|Surakka et al. 2015_MTHFD2L|Graham et al. 2021_AMBN|Graham et al. 2021_AC068721.1, Graham et al. 2021_AC068721.1|Graham et al. 2021_ADAMTS3, Graham et al. 2021_ADAMTS3|Graham et al. 2021_AC239584.1, Graham et al. 2021_AC239584.1|Graham et al. 2021_MOB1B	Surakka et al. 2015_MTHFD2L|Graham et al. 2021_AMBN|Graham et al. 2021_AC068721.1, Graham et al. 2021_AC068721.1|Graham et al. 2021_ADAMTS3, Graham et al. 2021_ADAMTS3|Graham et al. 2021_RASSF6, Graham et al. 2021_RASSF6|Graham et al. 2021_AC239584.1|Graham et al. 2021_MOB1B|Graham et al. 2021_EPGN|Graham et al. 2021_BTC	Graham et al. 2021_RASSF6, Graham et al. 2021_RASSF6
Chol	4	73928089	72428089	75428089	HNRNPA1P55	known	4:73928089:G:A	rs181372486	0.341622	0.0625069	4.77052e-08	7.32143	A	0.0181284	0.982475	NA	0	intergenic_variant		43.712	chr4_73928089_G_A		Graham et al. 2021_RASSF6, Graham et al. 2021_RASSF6	Graham et al. 2021_HNRNPA1P55, Graham et al. 2021_HNRNPA1P55|Surakka et al. 2015_MTHFD2L|Graham et al. 2021_AMBN|Graham et al. 2021_AC068721.1, Graham et al. 2021_AC068721.1|Graham et al. 2021_ADAMTS3, Graham et al. 2021_ADAMTS3|Graham et al. 2021_AC239584.1, Graham et al. 2021_AC239584.1|Graham et al. 2021_MOB1B	Surakka et al. 2015_MTHFD2L|Graham et al. 2021_AMBN|Graham et al. 2021_AC068721.1, Graham et al. 2021_AC068721.1|Graham et al. 2021_ADAMTS3, Graham et al. 2021_ADAMTS3|Graham et al. 2021_RASSF6, Graham et al. 2021_RASSF6|Graham et al. 2021_AC239584.1|Graham et al. 2021_MOB1B|Graham et al. 2021_EPGN|Graham et al. 2021_BTC	Graham et al. 2021_RASSF6, Graham et al. 2021_RASSF6
CE 20:3;0	4	73987570	70937677	75487570	PPBP	known	4:73987570:G:A	rs148885848	0.401582	0.0622498	1.18396e-10	9.92666	A	0.018024	0.989991	4:72437677:G:A	7.91364e-09	synonymous_variant	PPBP	87.337	chr4_73987570_G_A		Graham et al. 2021_RASSF6, Graham et al. 2021_RASSF6	Surakka et al. 2015_MTHFD2L|Graham et al. 2021_AMBN|Graham et al. 2021_AC068721.1, Graham et al. 2021_AC068721.1|Graham et al. 2021_ADAMTS3, Graham et al. 2021_ADAMTS3|Graham et al. 2021_AC239584.1, Graham et al. 2021_AC239584.1|Graham et al. 2021_MOB1B	Surakka et al. 2015_MTHFD2L|Graham et al. 2021_AMBN|Graham et al. 2021_AC068721.1, Graham et al. 2021_AC068721.1|Graham et al. 2021_ADAMTS3, Graham et al. 2021_ADAMTS3|Graham et al. 2021_RASSF6, Graham et al. 2021_RASSF6|Graham et al. 2021_AC239584.1|Graham et al. 2021_MOB1B|Graham et al. 2021_EPGN|Graham et al. 2021_BTC	Graham et al. 2021_RASSF6, Graham et al. 2021_RASSF6
CE 20:4;0	4	73987570	72487570	75487570	PPBP	known	4:73987570:G:A	rs148885848	0.371669	0.0614924	1.58018e-09	8.80129	A	0.018024	0.989991	NA	0	synonymous_variant	PPBP	87.337	chr4_73987570_G_A		Graham et al. 2021_RASSF6, Graham et al. 2021_RASSF6	Surakka et al. 2015_MTHFD2L|Graham et al. 2021_AMBN|Graham et al. 2021_AC068721.1, Graham et al. 2021_AC068721.1|Graham et al. 2021_ADAMTS3, Graham et al. 2021_ADAMTS3|Graham et al. 2021_AC239584.1, Graham et al. 2021_AC239584.1|Graham et al. 2021_MOB1B	Surakka et al. 2015_MTHFD2L|Graham et al. 2021_AMBN|Graham et al. 2021_AC068721.1, Graham et al. 2021_AC068721.1|Graham et al. 2021_ADAMTS3, Graham et al. 2021_ADAMTS3|Graham et al. 2021_RASSF6, Graham et al. 2021_RASSF6|Graham et al. 2021_AC239584.1|Graham et al. 2021_MOB1B|Graham et al. 2021_EPGN|Graham et al. 2021_BTC	Graham et al. 2021_RASSF6, Graham et al. 2021_RASSF6
PC O-16:0;0/16:1;0	4	133202073	131702073	134702073	PCDH10	novel	4:133202073:G:A	rs62311841	-0.161837	0.0291284	2.88396e-08	7.54001	A	0.123593	0.985789	NA	0	intron_variant,non_coding_transcript_variant	PCDH10	0.67217	chr4_133202073_G_A
PC 18:1;0_18:1;0	6	18649499	17149499	20149499	MIR548A1HG	novel	6:18649499:ATGTTGTTGTTGTTGTTGT:ATGTTGTTGT	rs72021940	0.486786	0.0806079	1.62361e-09	8.78952	ATGTTGTTGT	0.0123751	0.861786	NA	0	intron_variant,non_coding_transcript_variant	MIR548A1HG	NA	chr6_18649499_ATGTTGTTGTTGTTGTTGT_ATGTTGTTGT
PC 16:0;0_16:0;0	6	32159700	30659700	33659700	PPT2	known	6:32159700:C:A	rs3134950	0.0966721	0.0168476	9.95711e-09	8.00187	C	0.416518	0.996957	NA	0	intron_variant	PPT2	0.90461	chr6_32159700_C_A	No fine-mapping performed (HLA)	Liu et al. 2017_HLA-DQA1|Klarin et al. 2018_HLA-DQB1;HLA-DQA2|inRegion:Surakka et al. 2015_HLA-area	Teslovich et al. 2010_HLA, Willer et al. 2013_HLA, Surakka et al. 2015_HLA, Hoffmann et al. 2018_HLA|Liu et al. 2017_HLA-DQA1|Graham et al. 2021_TNXB|Graham et al. 2021_HLA-DQB1|Graham et al. 2021_HLA-DQB1|Graham et al. 2021_MTCO3P1|inRegion:Surakka et al. 2015_HLA-area	Teslovich et al. 2010_HLA, Willer et al. 2013_HLA, Surakka et al. 2015_HLA, Liu et al. 2017_HLA, Hoffmann et al. 2018_HLA|Liu et al. 2017_HLA-DQA1|Liu et al. 2017_PADI4|Graham et al. 2021_AL645922.1|Graham et al. 2021_HLA-DQB1|Graham et al. 2021_MTCO3P1|Graham et al. 2021_HLA-DQA1|inRegion:Surakka et al. 2015_HLA-area|inRegion:Hoffmann et al. 2018_	Liu et al. 2017_HLA-DQA1|Liu et al. 2017_PADI4, Klarin et al. 2018_PADI4|Hoffmann et al. 2018_HLA|Graham et al. 2021_HLA-DQA1|inRegion:Graham et al. 2021_MTCO3P1	Harshfield et al. 2021_PPT2_PC_32:0_[M+H]1+ / PE_35:0_[M+H]1+ / PA_37:1_[M+NH4]1+, Cadby et al. 2022_EGFL8, PPT2, PPT2-EGFL8_TG(50:1) [NL-18:1], Cadby et al. 2022_EGFL8, PPT2, PPT2-EGFL8_TG(50:2) [NL-18:2]|Harshfield et al. 2021_TNXB_PC_32:0_[M+H]1+ / PE_35:0_[M+H]1+ / PA_37:1_[M+NH4]1+, Cadby et al. 2022_TNXB_TG(50:1) [NL-18:1], Cadby et al. 2022_TNXB_TG(50:2) [NL-18:2]|Harshfield et al. 2021_LO…
TAG 50:1;0	6	32168770	30668770	33668770	AGPAT1	known	6:32168770:T:G	rs1061808	0.0997619	0.0169227	3.91103e-09	8.40771	T	0.415866	0.997992	NA	0	3_prime_UTR_variant	AGPAT1	0.9118	chr6_32168770_T_G	No fine-mapping performed (HLA)	Liu et al. 2017_HLA-DQA1|Klarin et al. 2018_HLA-DQB1;HLA-DQA2|inRegion:Surakka et al. 2015_HLA-area	Teslovich et al. 2010_HLA, Willer et al. 2013_HLA, Surakka et al. 2015_HLA, Hoffmann et al. 2018_HLA|Liu et al. 2017_HLA-DQA1|Graham et al. 2021_TNXB|Graham et al. 2021_HLA-DQB1|Graham et al. 2021_HLA-DQB1|Graham et al. 2021_MTCO3P1|inRegion:Surakka et al. 2015_HLA-area	Teslovich et al. 2010_HLA, Willer et al. 2013_HLA, Surakka et al. 2015_HLA, Liu et al. 2017_HLA, Hoffmann et al. 2018_HLA|Liu et al. 2017_HLA-DQA1|Liu et al. 2017_PADI4|Graham et al. 2021_AL645922.1|Graham et al. 2021_HLA-DQB1|Graham et al. 2021_MTCO3P1|Graham et al. 2021_HLA-DQA1|inRegion:Surakka et al. 2015_HLA-area|inRegion:Hoffmann et al. 2018_	Liu et al. 2017_HLA-DQA1|Liu et al. 2017_PADI4, Klarin et al. 2018_PADI4|Hoffmann et al. 2018_HLA|Graham et al. 2021_HLA-DQA1|inRegion:Graham et al. 2021_MTCO3P1	Demirkan et al. 2012_AGPAT1_%PC(32:0;0), Harshfield et al. 2021_AGPAT1_PC_32:0_[M+H]1+ / PE_35:0_[M+H]1+ / PA_37:1_[M+NH4]1+, Cadby et al. 2022_AGPAT1, EGFL8, PPT2, PPT2-EGFL8_TG(50:1) [NL-18:1], Cadby et al. 2022_AGPAT1, EGFL8, PPT2, PPT2-EGFL8_TG(50:2) [NL-18:2]|Harshfield et al. 2021_TNXB_PC_32:0_[M+H]1+ / PE_35:0_[M+H]1+ / PA_37:1_[M+NH4]1+, Cadby et al. 2022_TNXB_TG(50:1) [NL-18:1], Cadby et…
PC 18:0;0_22:6;0	6	42963486	41463486	44463486	GNMT	known	6:42963486:G:A	rs4987173	0.102216	0.0172817	3.47552e-09	8.45898	A	0.393394	0.996792	NA	0	intron_variant	GNMT	0.89734	chr6_42964462_G_T		Hoffmann et al. 2018_GNMT, Hoffmann et al. 2018_GNMT|Klarin et al. 2018_PEX6|Graham et al. 2021_PEX6, Graham et al. 2021_PEX6	Klarin et al. 2018_PEX6|Graham et al. 2021_PEX6, Graham et al. 2021_PEX6		Graham et al. 2021_BICRAL	Yin et al. 2022_unknown_1-stearoyl-2-docosahexaenoyl-GPC (18:0/22:6), Yin et al. 2022_unknown_1-oleoyl-2-docosahexaenoyl-GPC (18:1/22:6)*
CE 16:0;0	6	120264478	118764478	121764478	MIR3144	novel	6:120264478:G:A	rs184149665	0.789928	0.140105	1.78476e-08	7.74842	A	0.00361944	0.923412	NA	0	intergenic_variant		0.49597	chr6_120264478_G_A
CE 20:4;0	6	120264478	118764478	121764478	MIR3144	novel	6:120264478:G:A	rs184149665	0.772709	0.13906	2.84809e-08	7.54545	A	0.00361944	0.923412	NA	0	intergenic_variant		0.49597	chr6_120264478_G_A
CE 18:0;0	7	44542387	43042387	46042387	NPC1L1	known	7:44542387:T:C	rs17725246	0.0970678	0.0176788	4.13556e-08	7.38347	C	0.338836	1	NA	0	upstream_gene_variant	NPC1L1	1.8497	chr7_44542387_T_C			Graham et al. 2021_NPC1L1, Graham et al. 2021_NPC1L1|Teslovich et al. 2010_NPC1L1, Hoffmann et al. 2018_NPC1L1|Willer et al. 2013_NPC1L1, Hoffmann et al. 2018_NPC1L1|Surakka et al. 2015_NPC1L1, Hoffmann et al. 2018_NPC1L1|Surakka et al. 2015_NPC1L1, Hoffmann et al. 2018_NPC1L1|Hoffmann et al. 2018_NPC1L1|Hoffmann et al. 2018_NPC1L1, Klarin et al. 2018_NPC1L1|Hoffmann et al. 2018_DDX56	Graham et al. 2021_NPC1L1, Graham et al. 2021_NPC1L1|Teslovich et al. 2010_NPC1L1, Willer et al. 2013_NPC1L1, Surakka et al. 2015_NPC1L1|Surakka et al. 2015_NPC1L1, Klarin et al. 2018_NPC1L1|Hoffmann et al. 2018_NPC1L1|Hoffmann et al. 2018_NPC1L1
DAG 18:1;0_18:1;0	7	73597712	72097712	75097712	MLXIPL	known	7:73597712:G:A	rs35332062	-0.143787	0.025949	3.11246e-08	7.5069	A	0.121986	1	NA	0	missense_variant,splice_region_variant	MLXIPL	1.0159	chr7_73606007_C_G		Liu et al. 2017_MLXIPL|Teslovich et al. 2010_MLXIPL, Willer et al. 2013_MLXIPL, Hoffmann et al. 2018_MLXIPL|Liu et al. 2017_BAZ1B, Klarin et al. 2018_BAZ1B|Liu et al. 2017_BAZ1B|Hoffmann et al. 2018_MLXIPL|Hoffmann et al. 2018_MLXIPL|Hoffmann et al. 2018_MLXIPL|Hoffmann et al. 2018_MLXIPL;VPS37D|Graham et al. 2021_RF00019|Graham et al. 2021_MLXIPL, Graham et al. 2021_MLXIPL		Klarin et al. 2018_MLXIPL	Liu et al. 2017_MLXIPL|Teslovich et al. 2010_MLXIPL, Surakka et al. 2015_MLXIPL, Hoffmann et al. 2018_MLXIPL|Willer et al. 2013_MLXIPL, Liu et al. 2017_MLXIPL, Hoffmann et al. 2018_MLXIPL|Surakka et al. 2015_MLXIPL, Hoffmann et al. 2018_MLXIPL|Liu et al. 2017_BAZ1B, Klarin et al. 2018_BAZ1B|Liu et al. 2017_BAZ1B|Hoffmann et al. 2018_MLXIPL|Hoffmann et al. 2018_MLXIPL;VPS37D|Klarin et al. 2018_MLX…	Harshfield et al. 2021_MLXIPL_PC_32:0_[M+H]1+ / PE_35:0_[M+H]1+ / PA_37:1_[M+NH4]1+|Harshfield et al. 2021_MLXIPL_SM(34:1)_[M-CH3]1-, Harshfield et al. 2021_MLXIPL_SM(34:0)_[M-CH3]1-|Harshfield et al. 2021_TBL2_TG_48:4_[M+NH4]1+|Harshfield et al. 2021_MLXIPL_DG_34:2_[M+H-H2O]1+, Harshfield et al. 2021_MLXIPL_PC-O_32:1_[M+H]1+ / PC-P_32:0_[M+H]1+ / PE-O_35:1_[M+H]1+|Harshfield et al. 2021_MLXIPL_D…
TAG 51:3;0	7	73597712	72097712	75097712	MLXIPL	known	7:73597712:G:A	rs35332062	-0.150726	0.0254703	3.41151e-09	8.46705	A	0.121986	1	NA	0	missense_variant,splice_region_variant	MLXIPL	1.0159	chr7_73606007_C_G		Liu et al. 2017_MLXIPL|Teslovich et al. 2010_MLXIPL, Willer et al. 2013_MLXIPL, Hoffmann et al. 2018_MLXIPL|Liu et al. 2017_BAZ1B, Klarin et al. 2018_BAZ1B|Liu et al. 2017_BAZ1B|Hoffmann et al. 2018_MLXIPL|Hoffmann et al. 2018_MLXIPL|Hoffmann et al. 2018_MLXIPL|Hoffmann et al. 2018_MLXIPL;VPS37D|Graham et al. 2021_RF00019|Graham et al. 2021_MLXIPL, Graham et al. 2021_MLXIPL		Klarin et al. 2018_MLXIPL	Liu et al. 2017_MLXIPL|Teslovich et al. 2010_MLXIPL, Surakka et al. 2015_MLXIPL, Hoffmann et al. 2018_MLXIPL|Willer et al. 2013_MLXIPL, Liu et al. 2017_MLXIPL, Hoffmann et al. 2018_MLXIPL|Surakka et al. 2015_MLXIPL, Hoffmann et al. 2018_MLXIPL|Liu et al. 2017_BAZ1B, Klarin et al. 2018_BAZ1B|Liu et al. 2017_BAZ1B|Hoffmann et al. 2018_MLXIPL|Hoffmann et al. 2018_MLXIPL;VPS37D|Klarin et al. 2018_MLX…	Harshfield et al. 2021_MLXIPL_PC_32:0_[M+H]1+ / PE_35:0_[M+H]1+ / PA_37:1_[M+NH4]1+|Harshfield et al. 2021_MLXIPL_SM(34:1)_[M-CH3]1-, Harshfield et al. 2021_MLXIPL_SM(34:0)_[M-CH3]1-|Harshfield et al. 2021_TBL2_TG_48:4_[M+NH4]1+|Harshfield et al. 2021_MLXIPL_DG_34:2_[M+H-H2O]1+, Harshfield et al. 2021_MLXIPL_PC-O_32:1_[M+H]1+ / PC-P_32:0_[M+H]1+ / PE-O_35:1_[M+H]1+|Harshfield et al. 2021_MLXIPL_D…
TAG 52:2;0	7	73597712	72097712	75097712	MLXIPL	known	7:73597712:G:A	rs35332062	-0.140787	0.0253953	3.06085e-08	7.51416	A	0.121986	1	NA	0	missense_variant,splice_region_variant	MLXIPL	1.0159	chr7_73606007_C_G		Liu et al. 2017_MLXIPL|Teslovich et al. 2010_MLXIPL, Willer et al. 2013_MLXIPL, Hoffmann et al. 2018_MLXIPL|Liu et al. 2017_BAZ1B, Klarin et al. 2018_BAZ1B|Liu et al. 2017_BAZ1B|Hoffmann et al. 2018_MLXIPL|Hoffmann et al. 2018_MLXIPL|Hoffmann et al. 2018_MLXIPL|Hoffmann et al. 2018_MLXIPL;VPS37D|Graham et al. 2021_RF00019|Graham et al. 2021_MLXIPL, Graham et al. 2021_MLXIPL		Klarin et al. 2018_MLXIPL	Liu et al. 2017_MLXIPL|Teslovich et al. 2010_MLXIPL, Surakka et al. 2015_MLXIPL, Hoffmann et al. 2018_MLXIPL|Willer et al. 2013_MLXIPL, Liu et al. 2017_MLXIPL, Hoffmann et al. 2018_MLXIPL|Surakka et al. 2015_MLXIPL, Hoffmann et al. 2018_MLXIPL|Liu et al. 2017_BAZ1B, Klarin et al. 2018_BAZ1B|Liu et al. 2017_BAZ1B|Hoffmann et al. 2018_MLXIPL|Hoffmann et al. 2018_MLXIPL;VPS37D|Klarin et al. 2018_MLX…	Harshfield et al. 2021_MLXIPL_PC_32:0_[M+H]1+ / PE_35:0_[M+H]1+ / PA_37:1_[M+NH4]1+|Harshfield et al. 2021_MLXIPL_SM(34:1)_[M-CH3]1-, Harshfield et al. 2021_MLXIPL_SM(34:0)_[M-CH3]1-|Harshfield et al. 2021_TBL2_TG_48:4_[M+NH4]1+|Harshfield et al. 2021_MLXIPL_DG_34:2_[M+H-H2O]1+, Harshfield et al. 2021_MLXIPL_PC-O_32:1_[M+H]1+ / PC-P_32:0_[M+H]1+ / PE-O_35:1_[M+H]1+|Harshfield et al. 2021_MLXIPL_D…
TAG 52:3;0	7	73597712	72097712	75097712	MLXIPL	known	7:73597712:G:A	rs35332062	-0.159821	0.0253607	3.10985e-10	9.50726	A	0.121986	1	NA	0	missense_variant,splice_region_variant	MLXIPL	1.0159	chr7_73606007_C_G		Liu et al. 2017_MLXIPL|Teslovich et al. 2010_MLXIPL, Willer et al. 2013_MLXIPL, Hoffmann et al. 2018_MLXIPL|Liu et al. 2017_BAZ1B, Klarin et al. 2018_BAZ1B|Liu et al. 2017_BAZ1B|Hoffmann et al. 2018_MLXIPL|Hoffmann et al. 2018_MLXIPL|Hoffmann et al. 2018_MLXIPL|Hoffmann et al. 2018_MLXIPL;VPS37D|Graham et al. 2021_RF00019|Graham et al. 2021_MLXIPL, Graham et al. 2021_MLXIPL		Klarin et al. 2018_MLXIPL	Liu et al. 2017_MLXIPL|Teslovich et al. 2010_MLXIPL, Surakka et al. 2015_MLXIPL, Hoffmann et al. 2018_MLXIPL|Willer et al. 2013_MLXIPL, Liu et al. 2017_MLXIPL, Hoffmann et al. 2018_MLXIPL|Surakka et al. 2015_MLXIPL, Hoffmann et al. 2018_MLXIPL|Liu et al. 2017_BAZ1B, Klarin et al. 2018_BAZ1B|Liu et al. 2017_BAZ1B|Hoffmann et al. 2018_MLXIPL|Hoffmann et al. 2018_MLXIPL;VPS37D|Klarin et al. 2018_MLX…	Harshfield et al. 2021_MLXIPL_PC_32:0_[M+H]1+ / PE_35:0_[M+H]1+ / PA_37:1_[M+NH4]1+|Harshfield et al. 2021_MLXIPL_SM(34:1)_[M-CH3]1-, Harshfield et al. 2021_MLXIPL_SM(34:0)_[M-CH3]1-|Harshfield et al. 2021_TBL2_TG_48:4_[M+NH4]1+|Harshfield et al. 2021_MLXIPL_DG_34:2_[M+H-H2O]1+, Harshfield et al. 2021_MLXIPL_PC-O_32:1_[M+H]1+ / PC-P_32:0_[M+H]1+ / PE-O_35:1_[M+H]1+|Harshfield et al. 2021_MLXIPL_D…
TAG 53:3;0	7	73597712	72097712	75097712	MLXIPL	known	7:73597712:G:A	rs35332062	-0.147817	0.0255395	7.42677e-09	8.1292	A	0.121986	1	NA	0	missense_variant,splice_region_variant	MLXIPL	1.0159	chr7_73606007_C_G		Liu et al. 2017_MLXIPL|Teslovich et al. 2010_MLXIPL, Willer et al. 2013_MLXIPL, Hoffmann et al. 2018_MLXIPL|Liu et al. 2017_BAZ1B, Klarin et al. 2018_BAZ1B|Liu et al. 2017_BAZ1B|Hoffmann et al. 2018_MLXIPL|Hoffmann et al. 2018_MLXIPL|Hoffmann et al. 2018_MLXIPL|Hoffmann et al. 2018_MLXIPL;VPS37D|Graham et al. 2021_RF00019|Graham et al. 2021_MLXIPL, Graham et al. 2021_MLXIPL		Klarin et al. 2018_MLXIPL	Liu et al. 2017_MLXIPL|Teslovich et al. 2010_MLXIPL, Surakka et al. 2015_MLXIPL, Hoffmann et al. 2018_MLXIPL|Willer et al. 2013_MLXIPL, Liu et al. 2017_MLXIPL, Hoffmann et al. 2018_MLXIPL|Surakka et al. 2015_MLXIPL, Hoffmann et al. 2018_MLXIPL|Liu et al. 2017_BAZ1B, Klarin et al. 2018_BAZ1B|Liu et al. 2017_BAZ1B|Hoffmann et al. 2018_MLXIPL|Hoffmann et al. 2018_MLXIPL;VPS37D|Klarin et al. 2018_MLX…	Harshfield et al. 2021_MLXIPL_PC_32:0_[M+H]1+ / PE_35:0_[M+H]1+ / PA_37:1_[M+NH4]1+|Harshfield et al. 2021_MLXIPL_SM(34:1)_[M-CH3]1-, Harshfield et al. 2021_MLXIPL_SM(34:0)_[M-CH3]1-|Harshfield et al. 2021_TBL2_TG_48:4_[M+NH4]1+|Harshfield et al. 2021_MLXIPL_DG_34:2_[M+H-H2O]1+, Harshfield et al. 2021_MLXIPL_PC-O_32:1_[M+H]1+ / PC-P_32:0_[M+H]1+ / PE-O_35:1_[M+H]1+|Harshfield et al. 2021_MLXIPL_D…
DAG 18:1;0_18:2;0	7	73599571	72099571	75099571	MLXIPL	known	7:73599571:C:T	rs13235543	-0.172297	0.0265336	8.97975e-11	10.0467	T	0.122045	0.999839	NA	0	synonymous_variant	MLXIPL	1.006	chr7_73597712_G_A		Teslovich et al. 2010_MLXIPL, Willer et al. 2013_MLXIPL, Hoffmann et al. 2018_MLXIPL|Liu et al. 2017_BAZ1B, Klarin et al. 2018_BAZ1B|Liu et al. 2017_BAZ1B|Hoffmann et al. 2018_MLXIPL|Hoffmann et al. 2018_MLXIPL|Hoffmann et al. 2018_MLXIPL|Hoffmann et al. 2018_MLXIPL;VPS37D|Graham et al. 2021_RF00019|Graham et al. 2021_MLXIPL, Graham et al. 2021_MLXIPL		Klarin et al. 2018_MLXIPL	Teslovich et al. 2010_MLXIPL, Surakka et al. 2015_MLXIPL, Hoffmann et al. 2018_MLXIPL|Willer et al. 2013_MLXIPL, Liu et al. 2017_MLXIPL, Hoffmann et al. 2018_MLXIPL|Surakka et al. 2015_MLXIPL, Hoffmann et al. 2018_MLXIPL|Liu et al. 2017_BAZ1B, Klarin et al. 2018_BAZ1B|Liu et al. 2017_BAZ1B|Hoffmann et al. 2018_MLXIPL|Hoffmann et al. 2018_MLXIPL;VPS37D|Klarin et al. 2018_MLXIPL, Graham et al. 2021…	Harshfield et al. 2021_MLXIPL_SM(34:1)_[M-CH3]1-, Harshfield et al. 2021_MLXIPL_SM(34:0)_[M-CH3]1-|Harshfield et al. 2021_TBL2_TG_48:4_[M+NH4]1+|Harshfield et al. 2021_MLXIPL_DG_34:2_[M+H-H2O]1+, Harshfield et al. 2021_MLXIPL_PC-O_32:1_[M+H]1+ / PC-P_32:0_[M+H]1+ / PE-O_35:1_[M+H]1+|Harshfield et al. 2021_MLXIPL_DG_34:2_[M+H-H2O]1+, Harshfield et al. 2021_MLXIPL_SM_34:1_[M+H]1+, Harshfield et al.…
TAG 52:4;0	7	73601039	72101039	75101039	MLXIPL	known	7:73601039:G:A	rs13240065	-0.141228	0.0253734	2.69795e-08	7.56897	A	0.122045	0.999839	NA	0	intron_variant	MLXIPL	1.0101	chr7_73597712_G_A		Teslovich et al. 2010_MLXIPL, Willer et al. 2013_MLXIPL, Hoffmann et al. 2018_MLXIPL|Liu et al. 2017_BAZ1B, Klarin et al. 2018_BAZ1B|Liu et al. 2017_BAZ1B|Hoffmann et al. 2018_MLXIPL|Hoffmann et al. 2018_MLXIPL|Hoffmann et al. 2018_MLXIPL|Hoffmann et al. 2018_MLXIPL;VPS37D|Graham et al. 2021_RF00019|Graham et al. 2021_MLXIPL, Graham et al. 2021_MLXIPL		Klarin et al. 2018_MLXIPL	Teslovich et al. 2010_MLXIPL, Surakka et al. 2015_MLXIPL, Hoffmann et al. 2018_MLXIPL|Willer et al. 2013_MLXIPL, Liu et al. 2017_MLXIPL, Hoffmann et al. 2018_MLXIPL|Surakka et al. 2015_MLXIPL, Hoffmann et al. 2018_MLXIPL|Liu et al. 2017_BAZ1B, Klarin et al. 2018_BAZ1B|Liu et al. 2017_BAZ1B|Hoffmann et al. 2018_MLXIPL|Hoffmann et al. 2018_MLXIPL;VPS37D|Klarin et al. 2018_MLXIPL, Graham et al. 2021…	Harshfield et al. 2021_MLXIPL_SM(34:1)_[M-CH3]1-, Harshfield et al. 2021_MLXIPL_SM(34:0)_[M-CH3]1-|Harshfield et al. 2021_TBL2_TG_48:4_[M+NH4]1+|Harshfield et al. 2021_MLXIPL_DG_34:2_[M+H-H2O]1+, Harshfield et al. 2021_MLXIPL_PC-O_32:1_[M+H]1+ / PC-P_32:0_[M+H]1+ / PE-O_35:1_[M+H]1+|Harshfield et al. 2021_MLXIPL_DG_34:2_[M+H-H2O]1+, Harshfield et al. 2021_MLXIPL_SM_34:1_[M+H]1+, Harshfield et al.…
SM 42:2;2	7	73612048	72112048	75112048	MLXIPL	known	7:73612048:C:T	rs17145750	0.132228	0.0238536	3.06991e-08	7.51287	T	0.140658	1	NA	0	intron_variant	MLXIPL	0.92572	chr7_73612048_C_T		Teslovich et al. 2010_MLXIPL, Willer et al. 2013_MLXIPL, Hoffmann et al. 2018_MLXIPL|Liu et al. 2017_BAZ1B, Klarin et al. 2018_BAZ1B|Liu et al. 2017_BAZ1B|Hoffmann et al. 2018_MLXIPL|Hoffmann et al. 2018_MLXIPL|Hoffmann et al. 2018_MLXIPL|Hoffmann et al. 2018_MLXIPL;VPS37D|Graham et al. 2021_RF00019|Graham et al. 2021_MLXIPL, Graham et al. 2021_MLXIPL		Klarin et al. 2018_MLXIPL	Teslovich et al. 2010_MLXIPL, Surakka et al. 2015_MLXIPL, Hoffmann et al. 2018_MLXIPL|Willer et al. 2013_MLXIPL, Liu et al. 2017_MLXIPL, Hoffmann et al. 2018_MLXIPL|Surakka et al. 2015_MLXIPL, Hoffmann et al. 2018_MLXIPL|Liu et al. 2017_BAZ1B, Klarin et al. 2018_BAZ1B|Liu et al. 2017_BAZ1B|Hoffmann et al. 2018_MLXIPL|Hoffmann et al. 2018_MLXIPL;VPS37D|Klarin et al. 2018_MLXIPL, Graham et al. 2021…	Harshfield et al. 2021_MLXIPL_DG_34:2_[M+H-H2O]1+, Harshfield et al. 2021_MLXIPL_SM_34:1_[M+H]1+, Harshfield et al. 2021_MLXIPL_DG_44:7_[M+H-H2O]1+, Harshfield et al. 2021_MLXIPL_SM_34:0_[M+H]1+, Harshfield et al. 2021_MLXIPL_PC-O_32:1_[M+H]1+ / PC-P_32:0_[M+H]1+ / PE-O_35:1_[M+H]1+, Harshfield et al. 2021_MLXIPL_PC-O_34:1_[M+H]1+ / PC-P_34:0_[M+H]1+ / PE-O_37:1_[M+H]1+|Harshfield et al. 2021_MLX…
PE 18:1;0_18:1;0	7	146270492	144770492	147770492	CNTNAP2	novel	7:146270492:C:T	rs149545162	-0.654371	0.114859	1.26755e-08	7.89703	T	0.00562693	0.93891	NA	0	intron_variant	CNTNAP2	0.76688	chr7_146270492_C_T
PC 18:2;0_20:4;0	7	153991603	152491603	155491603	DPP6	novel	7:153991603:T:C	rs1391507096	-0.469972	0.0827851	1.42347e-08	7.84665	C	0.0111026	0.907768	NA	0	intron_variant	DPP6	109.15	chr7_153991603_T_C
DAG 18:1;0_18:2;0	8	19956018	18456018	21456018	LPL	known	8:19956018:A:G	rs268	0.336	0.0582284	8.25719e-09	8.08317	G	0.0226757	0.971997	NA	0	missense_variant	LPL	1.0114	chr8_19956018_A_G		Liu et al. 2017_LPL, Klarin et al. 2018_LPL			Liu et al. 2017_LPL, Klarin et al. 2018_LPL
TAG 51:3;0	8	19967156	18467156	21467156	LPL	known	8:19967156:C:T	rs15285	-0.105751	0.0189806	2.61547e-08	7.58245	T	0.261072	1	NA	0	3_prime_UTR_variant	LPL	0.90661	chr8_19967156_C_T	No informative CS	Hoffmann et al. 2018_LPL, Graham et al. 2021_LPL, Graham et al. 2021_LPL|Teslovich et al. 2010_LPL, Willer et al. 2013_LPL, Surakka et al. 2015_LPL, Hoffmann et al. 2018_LPL|Surakka et al. 2015_LPL, Hoffmann et al. 2018_LPL|Liu et al. 2017_LPL, Hoffmann et al. 2018_LPL, Klarin et al. 2018_LPL|Liu et al. 2017_LPL|Liu et al. 2017_LPL|Liu et al. 2017_LPL, Hoffmann et al. 2018_LPL|Liu et al. 2017_GAT…	Graham et al. 2021_LPL		Hoffmann et al. 2018_LPL|Teslovich et al. 2010_LPL, Willer et al. 2013_LPL, Surakka et al. 2015_LPL, Liu et al. 2017_LPL, Hoffmann et al. 2018_LPL|Surakka et al. 2015_LPL, Hoffmann et al. 2018_LPL|Liu et al. 2017_LPL, Hoffmann et al. 2018_LPL|Liu et al. 2017_LPL, Graham et al. 2021_LPL|Liu et al. 2017_LPL, Klarin et al. 2018_LPL|Liu et al. 2017_LPL, Hoffmann et al. 2018_LPL, Klarin et al. 2018_LP…	Harshfield et al. 2021_LPL_DG_34:2_[M+H-H2O]1+, Harshfield et al. 2021_LPL_DG_34:1_[M+H-H2O]1+, Harshfield et al. 2021_LPL_DG_36:4_[M+H-H2O]1+, Harshfield et al. 2021_LPL_DG_36:3_[M+H-H2O]1+, Harshfield et al. 2021_LPL_DG_36:2_[M+H-H2O]1+, Harshfield et al. 2021_LPL_SM_34:2_[M+H]1+, Harshfield et al. 2021_LPL_DG_44:7_[M+H-H2O]1+, Harshfield et al. 2021_LPL_SM_34:0_[M+H]1+, Harshfield et al. 2021_…
TAG 52:2;0	8	19967156	18467156	21467156	LPL	known	8:19967156:C:T	rs15285	-0.106116	0.0189299	2.14783e-08	7.668	T	0.261072	1	NA	0	3_prime_UTR_variant	LPL	0.90661	chr8_19967156_C_T		Hoffmann et al. 2018_LPL, Graham et al. 2021_LPL, Graham et al. 2021_LPL|Teslovich et al. 2010_LPL, Willer et al. 2013_LPL, Surakka et al. 2015_LPL, Hoffmann et al. 2018_LPL|Surakka et al. 2015_LPL, Hoffmann et al. 2018_LPL|Liu et al. 2017_LPL, Hoffmann et al. 2018_LPL, Klarin et al. 2018_LPL|Liu et al. 2017_LPL|Liu et al. 2017_LPL|Liu et al. 2017_LPL, Hoffmann et al. 2018_LPL|Liu et al. 2017_GAT…	Graham et al. 2021_LPL		Hoffmann et al. 2018_LPL|Teslovich et al. 2010_LPL, Willer et al. 2013_LPL, Surakka et al. 2015_LPL, Liu et al. 2017_LPL, Hoffmann et al. 2018_LPL|Surakka et al. 2015_LPL, Hoffmann et al. 2018_LPL|Liu et al. 2017_LPL, Hoffmann et al. 2018_LPL|Liu et al. 2017_LPL, Graham et al. 2021_LPL|Liu et al. 2017_LPL, Klarin et al. 2018_LPL|Liu et al. 2017_LPL, Hoffmann et al. 2018_LPL, Klarin et al. 2018_LP…	Harshfield et al. 2021_LPL_DG_34:2_[M+H-H2O]1+, Harshfield et al. 2021_LPL_DG_34:1_[M+H-H2O]1+, Harshfield et al. 2021_LPL_DG_36:4_[M+H-H2O]1+, Harshfield et al. 2021_LPL_DG_36:3_[M+H-H2O]1+, Harshfield et al. 2021_LPL_DG_36:2_[M+H-H2O]1+, Harshfield et al. 2021_LPL_SM_34:2_[M+H]1+, Harshfield et al. 2021_LPL_DG_44:7_[M+H-H2O]1+, Harshfield et al. 2021_LPL_SM_34:0_[M+H]1+, Harshfield et al. 2021_…
TAG 53:3;0	8	19967156	18467156	21467156	LPL	known	8:19967156:C:T	rs15285	-0.111495	0.0190025	4.62474e-09	8.33491	T	0.261072	1	NA	0	3_prime_UTR_variant	LPL	0.90661	chr8_19967156_C_T		Hoffmann et al. 2018_LPL, Graham et al. 2021_LPL, Graham et al. 2021_LPL|Teslovich et al. 2010_LPL, Willer et al. 2013_LPL, Surakka et al. 2015_LPL, Hoffmann et al. 2018_LPL|Surakka et al. 2015_LPL, Hoffmann et al. 2018_LPL|Liu et al. 2017_LPL, Hoffmann et al. 2018_LPL, Klarin et al. 2018_LPL|Liu et al. 2017_LPL|Liu et al. 2017_LPL|Liu et al. 2017_LPL, Hoffmann et al. 2018_LPL|Liu et al. 2017_GAT…	Graham et al. 2021_LPL		Hoffmann et al. 2018_LPL|Teslovich et al. 2010_LPL, Willer et al. 2013_LPL, Surakka et al. 2015_LPL, Liu et al. 2017_LPL, Hoffmann et al. 2018_LPL|Surakka et al. 2015_LPL, Hoffmann et al. 2018_LPL|Liu et al. 2017_LPL, Hoffmann et al. 2018_LPL|Liu et al. 2017_LPL, Graham et al. 2021_LPL|Liu et al. 2017_LPL, Klarin et al. 2018_LPL|Liu et al. 2017_LPL, Hoffmann et al. 2018_LPL, Klarin et al. 2018_LP…	Harshfield et al. 2021_LPL_DG_34:2_[M+H-H2O]1+, Harshfield et al. 2021_LPL_DG_34:1_[M+H-H2O]1+, Harshfield et al. 2021_LPL_DG_36:4_[M+H-H2O]1+, Harshfield et al. 2021_LPL_DG_36:3_[M+H-H2O]1+, Harshfield et al. 2021_LPL_DG_36:2_[M+H-H2O]1+, Harshfield et al. 2021_LPL_SM_34:2_[M+H]1+, Harshfield et al. 2021_LPL_DG_44:7_[M+H-H2O]1+, Harshfield et al. 2021_LPL_SM_34:0_[M+H]1+, Harshfield et al. 2021_…
TAG 58:7;0	8	19967156	18467156	21467156	LPL	known	8:19967156:C:T	rs15285	-0.123238	0.0219238	1.98902e-08	7.70136	T	0.261072	1	NA	0	3_prime_UTR_variant	LPL	0.90661	chr8_19967156_C_T		Hoffmann et al. 2018_LPL, Graham et al. 2021_LPL, Graham et al. 2021_LPL|Teslovich et al. 2010_LPL, Willer et al. 2013_LPL, Surakka et al. 2015_LPL, Hoffmann et al. 2018_LPL|Surakka et al. 2015_LPL, Hoffmann et al. 2018_LPL|Liu et al. 2017_LPL, Hoffmann et al. 2018_LPL, Klarin et al. 2018_LPL|Liu et al. 2017_LPL|Liu et al. 2017_LPL|Liu et al. 2017_LPL, Hoffmann et al. 2018_LPL|Liu et al. 2017_GAT…	Graham et al. 2021_LPL		Hoffmann et al. 2018_LPL|Teslovich et al. 2010_LPL, Willer et al. 2013_LPL, Surakka et al. 2015_LPL, Liu et al. 2017_LPL, Hoffmann et al. 2018_LPL|Surakka et al. 2015_LPL, Hoffmann et al. 2018_LPL|Liu et al. 2017_LPL, Hoffmann et al. 2018_LPL|Liu et al. 2017_LPL, Graham et al. 2021_LPL|Liu et al. 2017_LPL, Klarin et al. 2018_LPL|Liu et al. 2017_LPL, Hoffmann et al. 2018_LPL, Klarin et al. 2018_LP…	Harshfield et al. 2021_LPL_DG_34:2_[M+H-H2O]1+, Harshfield et al. 2021_LPL_DG_34:1_[M+H-H2O]1+, Harshfield et al. 2021_LPL_DG_36:4_[M+H-H2O]1+, Harshfield et al. 2021_LPL_DG_36:3_[M+H-H2O]1+, Harshfield et al. 2021_LPL_DG_36:2_[M+H-H2O]1+, Harshfield et al. 2021_LPL_SM_34:2_[M+H]1+, Harshfield et al. 2021_LPL_DG_44:7_[M+H-H2O]1+, Harshfield et al. 2021_LPL_SM_34:0_[M+H]1+, Harshfield et al. 2021_…
TAG 56:7;0	8	19967357	18467357	21467357	LPL	known	8:19967357:G:A	rs3916027	-0.125596	0.0191807	6.22026e-11	10.2062	A	0.252552	0.999664	NA	0	downstream_gene_variant	LPL	0.96434	chr8_19967357_G_A		Teslovich et al. 2010_LPL, Willer et al. 2013_LPL, Surakka et al. 2015_LPL, Hoffmann et al. 2018_LPL|Surakka et al. 2015_LPL, Hoffmann et al. 2018_LPL|Liu et al. 2017_LPL, Hoffmann et al. 2018_LPL, Klarin et al. 2018_LPL|Liu et al. 2017_LPL|Liu et al. 2017_LPL|Liu et al. 2017_LPL, Hoffmann et al. 2018_LPL|Liu et al. 2017_GATAD2B|Hoffmann et al. 2018_LPL;SLC18A1|Hoffmann et al. 2018_LPL;SLC18A1|Ho…	Graham et al. 2021_LPL		Teslovich et al. 2010_LPL, Willer et al. 2013_LPL, Surakka et al. 2015_LPL, Liu et al. 2017_LPL, Hoffmann et al. 2018_LPL|Surakka et al. 2015_LPL, Hoffmann et al. 2018_LPL|Liu et al. 2017_LPL, Hoffmann et al. 2018_LPL|Liu et al. 2017_LPL, Graham et al. 2021_LPL|Liu et al. 2017_LPL, Klarin et al. 2018_LPL|Liu et al. 2017_LPL, Hoffmann et al. 2018_LPL, Klarin et al. 2018_LPL|Liu et al. 2017_GATAD2B…	Tabassum et al. 2019_LPL_TAG(52:3;0), Harshfield et al. 2021_LPL_DG(34:2)_[M+H-H2O]1+, Harshfield et al. 2021_LPL_DG(34:1)_[M+H-H2O]1+, Harshfield et al. 2021_LPL_SM(42:3)_[M+H]1+, Harshfield et al. 2021_LPL_TG(53:3)_[M+NH4]1+|Tabassum et al. 2019_LPL_TAG(52:3;0), Harshfield et al. 2021_LPL_DG(34:2)_[M+H-H2O]1+, Harshfield et al. 2021_LPL_DG(34:1)_[M+H-H2O]1+, Harshfield et al. 2021_LPL_SM(42:3)_…
TAG 52:3;0	8	19970337	18470337	21470337	LPL	known	8:19970337:C:A	rs10105606	-0.129273	0.0184745	2.83835e-12	11.5469	A	0.278826	1	NA	0	downstream_gene_variant	LPL	0.8773	chr8_19970337_C_A		Teslovich et al. 2010_LPL, Willer et al. 2013_LPL, Surakka et al. 2015_LPL, Hoffmann et al. 2018_LPL|Surakka et al. 2015_LPL, Hoffmann et al. 2018_LPL|Liu et al. 2017_LPL, Hoffmann et al. 2018_LPL, Klarin et al. 2018_LPL|Liu et al. 2017_LPL|Liu et al. 2017_LPL|Liu et al. 2017_LPL, Hoffmann et al. 2018_LPL|Liu et al. 2017_GATAD2B|Hoffmann et al. 2018_LPL;SLC18A1|Hoffmann et al. 2018_LPL;SLC18A1|Ho…	Graham et al. 2021_LPL		Teslovich et al. 2010_LPL, Willer et al. 2013_LPL, Surakka et al. 2015_LPL, Liu et al. 2017_LPL, Hoffmann et al. 2018_LPL|Surakka et al. 2015_LPL, Hoffmann et al. 2018_LPL|Liu et al. 2017_LPL, Hoffmann et al. 2018_LPL|Liu et al. 2017_LPL, Graham et al. 2021_LPL|Liu et al. 2017_LPL, Klarin et al. 2018_LPL|Liu et al. 2017_LPL, Hoffmann et al. 2018_LPL, Klarin et al. 2018_LPL|Liu et al. 2017_GATAD2B…	Harshfield et al. 2021_LPL_DG_36:3_[M+H-H2O]1+, Harshfield et al. 2021_LPL_PC_34:0_[M+H]1+ / PE_37:0_[M+H]1+ / PA_39:1_[M+NH4]1+|Tabassum et al. 2019_LPL_TAG(52:3;0), Harshfield et al. 2021_LPL_DG(34:2)_[M+H-H2O]1+, Harshfield et al. 2021_LPL_DG(34:1)_[M+H-H2O]1+, Harshfield et al. 2021_LPL_SM(42:3)_[M+H]1+, Harshfield et al. 2021_LPL_TG(53:3)_[M+NH4]1+|Tabassum et al. 2019_LPL_TAG(52:3;0), Harsh…
TAG 52:4;0	8	19970337	18470337	21470337	LPL	known	8:19970337:C:A	rs10105606	-0.125	0.0184781	1.43779e-11	10.8423	A	0.278826	1	NA	0	downstream_gene_variant	LPL	0.8773	chr8_19970337_C_A,chr8_19956018_A_G		Teslovich et al. 2010_LPL, Willer et al. 2013_LPL, Surakka et al. 2015_LPL, Hoffmann et al. 2018_LPL|Surakka et al. 2015_LPL, Hoffmann et al. 2018_LPL|Liu et al. 2017_LPL, Hoffmann et al. 2018_LPL, Klarin et al. 2018_LPL|Liu et al. 2017_LPL|Liu et al. 2017_LPL|Liu et al. 2017_LPL, Hoffmann et al. 2018_LPL|Liu et al. 2017_GATAD2B|Hoffmann et al. 2018_LPL;SLC18A1|Hoffmann et al. 2018_LPL;SLC18A1|Ho…	Graham et al. 2021_LPL		Teslovich et al. 2010_LPL, Willer et al. 2013_LPL, Surakka et al. 2015_LPL, Liu et al. 2017_LPL, Hoffmann et al. 2018_LPL|Surakka et al. 2015_LPL, Hoffmann et al. 2018_LPL|Liu et al. 2017_LPL, Hoffmann et al. 2018_LPL|Liu et al. 2017_LPL, Graham et al. 2021_LPL|Liu et al. 2017_LPL, Klarin et al. 2018_LPL|Liu et al. 2017_LPL, Hoffmann et al. 2018_LPL, Klarin et al. 2018_LPL|Liu et al. 2017_GATAD2B…	Harshfield et al. 2021_LPL_DG_36:3_[M+H-H2O]1+, Harshfield et al. 2021_LPL_PC_34:0_[M+H]1+ / PE_37:0_[M+H]1+ / PA_39:1_[M+NH4]1+|Tabassum et al. 2019_LPL_TAG(52:3;0), Harshfield et al. 2021_LPL_DG(34:2)_[M+H-H2O]1+, Harshfield et al. 2021_LPL_DG(34:1)_[M+H-H2O]1+, Harshfield et al. 2021_LPL_SM(42:3)_[M+H]1+, Harshfield et al. 2021_LPL_TG(53:3)_[M+NH4]1+|Tabassum et al. 2019_LPL_TAG(52:3;0), Harsh…
TAG 52:5;0	8	19970337	18470337	21470337	LPL	known	8:19970337:C:A	rs10105606	-0.11177	0.0184925	1.57555e-09	8.80257	A	0.278826	1	NA	0	downstream_gene_variant	LPL	0.8773	chr8_19970337_C_A		Teslovich et al. 2010_LPL, Willer et al. 2013_LPL, Surakka et al. 2015_LPL, Hoffmann et al. 2018_LPL|Surakka et al. 2015_LPL, Hoffmann et al. 2018_LPL|Liu et al. 2017_LPL, Hoffmann et al. 2018_LPL, Klarin et al. 2018_LPL|Liu et al. 2017_LPL|Liu et al. 2017_LPL|Liu et al. 2017_LPL, Hoffmann et al. 2018_LPL|Liu et al. 2017_GATAD2B|Hoffmann et al. 2018_LPL;SLC18A1|Hoffmann et al. 2018_LPL;SLC18A1|Ho…	Graham et al. 2021_LPL		Teslovich et al. 2010_LPL, Willer et al. 2013_LPL, Surakka et al. 2015_LPL, Liu et al. 2017_LPL, Hoffmann et al. 2018_LPL|Surakka et al. 2015_LPL, Hoffmann et al. 2018_LPL|Liu et al. 2017_LPL, Hoffmann et al. 2018_LPL|Liu et al. 2017_LPL, Graham et al. 2021_LPL|Liu et al. 2017_LPL, Klarin et al. 2018_LPL|Liu et al. 2017_LPL, Hoffmann et al. 2018_LPL, Klarin et al. 2018_LPL|Liu et al. 2017_GATAD2B…	Harshfield et al. 2021_LPL_DG_36:3_[M+H-H2O]1+, Harshfield et al. 2021_LPL_PC_34:0_[M+H]1+ / PE_37:0_[M+H]1+ / PA_39:1_[M+NH4]1+|Tabassum et al. 2019_LPL_TAG(52:3;0), Harshfield et al. 2021_LPL_DG(34:2)_[M+H-H2O]1+, Harshfield et al. 2021_LPL_DG(34:1)_[M+H-H2O]1+, Harshfield et al. 2021_LPL_SM(42:3)_[M+H]1+, Harshfield et al. 2021_LPL_TG(53:3)_[M+NH4]1+|Tabassum et al. 2019_LPL_TAG(52:3;0), Harsh…
TAG 53:4;0	8	19970337	18470337	21470337	LPL	known	8:19970337:C:A	rs10105606	-0.111559	0.0195926	1.29356e-08	7.88821	A	0.278826	1	NA	0	downstream_gene_variant	LPL	0.8773	chr8_19970337_C_A		Teslovich et al. 2010_LPL, Willer et al. 2013_LPL, Surakka et al. 2015_LPL, Hoffmann et al. 2018_LPL|Surakka et al. 2015_LPL, Hoffmann et al. 2018_LPL|Liu et al. 2017_LPL, Hoffmann et al. 2018_LPL, Klarin et al. 2018_LPL|Liu et al. 2017_LPL|Liu et al. 2017_LPL|Liu et al. 2017_LPL, Hoffmann et al. 2018_LPL|Liu et al. 2017_GATAD2B|Hoffmann et al. 2018_LPL;SLC18A1|Hoffmann et al. 2018_LPL;SLC18A1|Ho…	Graham et al. 2021_LPL		Teslovich et al. 2010_LPL, Willer et al. 2013_LPL, Surakka et al. 2015_LPL, Liu et al. 2017_LPL, Hoffmann et al. 2018_LPL|Surakka et al. 2015_LPL, Hoffmann et al. 2018_LPL|Liu et al. 2017_LPL, Hoffmann et al. 2018_LPL|Liu et al. 2017_LPL, Graham et al. 2021_LPL|Liu et al. 2017_LPL, Klarin et al. 2018_LPL|Liu et al. 2017_LPL, Hoffmann et al. 2018_LPL, Klarin et al. 2018_LPL|Liu et al. 2017_GATAD2B…	Harshfield et al. 2021_LPL_DG_36:3_[M+H-H2O]1+, Harshfield et al. 2021_LPL_PC_34:0_[M+H]1+ / PE_37:0_[M+H]1+ / PA_39:1_[M+NH4]1+|Tabassum et al. 2019_LPL_TAG(52:3;0), Harshfield et al. 2021_LPL_DG(34:2)_[M+H-H2O]1+, Harshfield et al. 2021_LPL_DG(34:1)_[M+H-H2O]1+, Harshfield et al. 2021_LPL_SM(42:3)_[M+H]1+, Harshfield et al. 2021_LPL_TG(53:3)_[M+NH4]1+|Tabassum et al. 2019_LPL_TAG(52:3;0), Harsh…
TAG 54:3;0	8	19970337	18470337	21470337	LPL	known	8:19970337:C:A	rs10105606	-0.113372	0.0185179	9.68965e-10	9.01369	A	0.278826	1	NA	0	downstream_gene_variant	LPL	0.8773	chr8_19970337_C_A		Teslovich et al. 2010_LPL, Willer et al. 2013_LPL, Surakka et al. 2015_LPL, Hoffmann et al. 2018_LPL|Surakka et al. 2015_LPL, Hoffmann et al. 2018_LPL|Liu et al. 2017_LPL, Hoffmann et al. 2018_LPL, Klarin et al. 2018_LPL|Liu et al. 2017_LPL|Liu et al. 2017_LPL|Liu et al. 2017_LPL, Hoffmann et al. 2018_LPL|Liu et al. 2017_GATAD2B|Hoffmann et al. 2018_LPL;SLC18A1|Hoffmann et al. 2018_LPL;SLC18A1|Ho…	Graham et al. 2021_LPL		Teslovich et al. 2010_LPL, Willer et al. 2013_LPL, Surakka et al. 2015_LPL, Liu et al. 2017_LPL, Hoffmann et al. 2018_LPL|Surakka et al. 2015_LPL, Hoffmann et al. 2018_LPL|Liu et al. 2017_LPL, Hoffmann et al. 2018_LPL|Liu et al. 2017_LPL, Graham et al. 2021_LPL|Liu et al. 2017_LPL, Klarin et al. 2018_LPL|Liu et al. 2017_LPL, Hoffmann et al. 2018_LPL, Klarin et al. 2018_LPL|Liu et al. 2017_GATAD2B…	Harshfield et al. 2021_LPL_DG_36:3_[M+H-H2O]1+, Harshfield et al. 2021_LPL_PC_34:0_[M+H]1+ / PE_37:0_[M+H]1+ / PA_39:1_[M+NH4]1+|Tabassum et al. 2019_LPL_TAG(52:3;0), Harshfield et al. 2021_LPL_DG(34:2)_[M+H-H2O]1+, Harshfield et al. 2021_LPL_DG(34:1)_[M+H-H2O]1+, Harshfield et al. 2021_LPL_SM(42:3)_[M+H]1+, Harshfield et al. 2021_LPL_TG(53:3)_[M+NH4]1+|Tabassum et al. 2019_LPL_TAG(52:3;0), Harsh…
TAG 54:4;0	8	19970337	18470337	21470337	LPL	known	8:19970337:C:A	rs10105606	-0.123972	0.0184983	2.2103e-11	10.6555	A	0.278826	1	NA	0	downstream_gene_variant	LPL	0.8773	chr8_19970337_C_A,chr8_19956018_A_G		Teslovich et al. 2010_LPL, Willer et al. 2013_LPL, Surakka et al. 2015_LPL, Hoffmann et al. 2018_LPL|Surakka et al. 2015_LPL, Hoffmann et al. 2018_LPL|Liu et al. 2017_LPL, Hoffmann et al. 2018_LPL, Klarin et al. 2018_LPL|Liu et al. 2017_LPL|Liu et al. 2017_LPL|Liu et al. 2017_LPL, Hoffmann et al. 2018_LPL|Liu et al. 2017_GATAD2B|Hoffmann et al. 2018_LPL;SLC18A1|Hoffmann et al. 2018_LPL;SLC18A1|Ho…	Graham et al. 2021_LPL		Teslovich et al. 2010_LPL, Willer et al. 2013_LPL, Surakka et al. 2015_LPL, Liu et al. 2017_LPL, Hoffmann et al. 2018_LPL|Surakka et al. 2015_LPL, Hoffmann et al. 2018_LPL|Liu et al. 2017_LPL, Hoffmann et al. 2018_LPL|Liu et al. 2017_LPL, Graham et al. 2021_LPL|Liu et al. 2017_LPL, Klarin et al. 2018_LPL|Liu et al. 2017_LPL, Hoffmann et al. 2018_LPL, Klarin et al. 2018_LPL|Liu et al. 2017_GATAD2B…	Harshfield et al. 2021_LPL_DG_36:3_[M+H-H2O]1+, Harshfield et al. 2021_LPL_PC_34:0_[M+H]1+ / PE_37:0_[M+H]1+ / PA_39:1_[M+NH4]1+|Tabassum et al. 2019_LPL_TAG(52:3;0), Harshfield et al. 2021_LPL_DG(34:2)_[M+H-H2O]1+, Harshfield et al. 2021_LPL_DG(34:1)_[M+H-H2O]1+, Harshfield et al. 2021_LPL_SM(42:3)_[M+H]1+, Harshfield et al. 2021_LPL_TG(53:3)_[M+NH4]1+|Tabassum et al. 2019_LPL_TAG(52:3;0), Harsh…
TAG 54:5;0	8	19970337	18470337	21470337	LPL	known	8:19970337:C:A	rs10105606	-0.115785	0.0185403	4.47217e-10	9.34948	A	0.278826	1	NA	0	downstream_gene_variant	LPL	0.8773	chr8_19967156_C_T,chr8_19956018_A_G		Teslovich et al. 2010_LPL, Willer et al. 2013_LPL, Surakka et al. 2015_LPL, Hoffmann et al. 2018_LPL|Surakka et al. 2015_LPL, Hoffmann et al. 2018_LPL|Liu et al. 2017_LPL, Hoffmann et al. 2018_LPL, Klarin et al. 2018_LPL|Liu et al. 2017_LPL|Liu et al. 2017_LPL|Liu et al. 2017_LPL, Hoffmann et al. 2018_LPL|Liu et al. 2017_GATAD2B|Hoffmann et al. 2018_LPL;SLC18A1|Hoffmann et al. 2018_LPL;SLC18A1|Ho…	Graham et al. 2021_LPL		Teslovich et al. 2010_LPL, Willer et al. 2013_LPL, Surakka et al. 2015_LPL, Liu et al. 2017_LPL, Hoffmann et al. 2018_LPL|Surakka et al. 2015_LPL, Hoffmann et al. 2018_LPL|Liu et al. 2017_LPL, Hoffmann et al. 2018_LPL|Liu et al. 2017_LPL, Graham et al. 2021_LPL|Liu et al. 2017_LPL, Klarin et al. 2018_LPL|Liu et al. 2017_LPL, Hoffmann et al. 2018_LPL, Klarin et al. 2018_LPL|Liu et al. 2017_GATAD2B…	Harshfield et al. 2021_LPL_DG_36:3_[M+H-H2O]1+, Harshfield et al. 2021_LPL_PC_34:0_[M+H]1+ / PE_37:0_[M+H]1+ / PA_39:1_[M+NH4]1+|Tabassum et al. 2019_LPL_TAG(52:3;0), Harshfield et al. 2021_LPL_DG(34:2)_[M+H-H2O]1+, Harshfield et al. 2021_LPL_DG(34:1)_[M+H-H2O]1+, Harshfield et al. 2021_LPL_SM(42:3)_[M+H]1+, Harshfield et al. 2021_LPL_TG(53:3)_[M+NH4]1+|Tabassum et al. 2019_LPL_TAG(52:3;0), Harsh…
TAG 56:6;0	8	19970337	18470337	21470337	LPL	known	8:19970337:C:A	rs10105606	-0.130099	0.0184959	2.19001e-12	11.6596	A	0.278826	1	NA	0	downstream_gene_variant	LPL	0.8773	chr8_19970337_C_A		Teslovich et al. 2010_LPL, Willer et al. 2013_LPL, Surakka et al. 2015_LPL, Hoffmann et al. 2018_LPL|Surakka et al. 2015_LPL, Hoffmann et al. 2018_LPL|Liu et al. 2017_LPL, Hoffmann et al. 2018_LPL, Klarin et al. 2018_LPL|Liu et al. 2017_LPL|Liu et al. 2017_LPL|Liu et al. 2017_LPL, Hoffmann et al. 2018_LPL|Liu et al. 2017_GATAD2B|Hoffmann et al. 2018_LPL;SLC18A1|Hoffmann et al. 2018_LPL;SLC18A1|Ho…	Graham et al. 2021_LPL		Teslovich et al. 2010_LPL, Willer et al. 2013_LPL, Surakka et al. 2015_LPL, Liu et al. 2017_LPL, Hoffmann et al. 2018_LPL|Surakka et al. 2015_LPL, Hoffmann et al. 2018_LPL|Liu et al. 2017_LPL, Hoffmann et al. 2018_LPL|Liu et al. 2017_LPL, Graham et al. 2021_LPL|Liu et al. 2017_LPL, Klarin et al. 2018_LPL|Liu et al. 2017_LPL, Hoffmann et al. 2018_LPL, Klarin et al. 2018_LPL|Liu et al. 2017_GATAD2B…	Harshfield et al. 2021_LPL_DG_36:3_[M+H-H2O]1+, Harshfield et al. 2021_LPL_PC_34:0_[M+H]1+ / PE_37:0_[M+H]1+ / PA_39:1_[M+NH4]1+|Tabassum et al. 2019_LPL_TAG(52:3;0), Harshfield et al. 2021_LPL_DG(34:2)_[M+H-H2O]1+, Harshfield et al. 2021_LPL_DG(34:1)_[M+H-H2O]1+, Harshfield et al. 2021_LPL_SM(42:3)_[M+H]1+, Harshfield et al. 2021_LPL_TG(53:3)_[M+NH4]1+|Tabassum et al. 2019_LPL_TAG(52:3;0), Harsh…
TAG 56:8;0	8	19998749	18498749	21498749	LPL	known	8:19998749:T:G	rs2165558	-0.111259	0.019165	6.70434e-09	8.17364	G	0.270879	0.999172	NA	0	intergenic_variant		0.92515	chr8_19998749_T_G		Teslovich et al. 2010_LPL, Willer et al. 2013_LPL, Surakka et al. 2015_LPL, Hoffmann et al. 2018_LPL|Surakka et al. 2015_LPL, Hoffmann et al. 2018_LPL|Liu et al. 2017_LPL, Hoffmann et al. 2018_LPL, Klarin et al. 2018_LPL|Liu et al. 2017_LPL|Liu et al. 2017_LPL|Liu et al. 2017_LPL, Hoffmann et al. 2018_LPL|Liu et al. 2017_GATAD2B|Hoffmann et al. 2018_LPL;SLC18A1|Hoffmann et al. 2018_LPL;SLC18A1|Ho…	Graham et al. 2021_LPL		Teslovich et al. 2010_LPL, Willer et al. 2013_LPL, Surakka et al. 2015_LPL, Liu et al. 2017_LPL, Hoffmann et al. 2018_LPL|Surakka et al. 2015_LPL, Hoffmann et al. 2018_LPL|Liu et al. 2017_LPL, Hoffmann et al. 2018_LPL|Liu et al. 2017_LPL, Graham et al. 2021_LPL|Liu et al. 2017_LPL, Klarin et al. 2018_LPL|Liu et al. 2017_LPL, Hoffmann et al. 2018_LPL, Klarin et al. 2018_LPL|Liu et al. 2017_GATAD2B…	Tabassum et al. 2019_LPL_TAG(52:3;0), Harshfield et al. 2021_LPL_DG(34:2)_[M+H-H2O]1+, Harshfield et al. 2021_LPL_DG(34:1)_[M+H-H2O]1+, Harshfield et al. 2021_LPL_SM(42:3)_[M+H]1+, Harshfield et al. 2021_LPL_TG(53:3)_[M+NH4]1+|Tabassum et al. 2019_LPL_TAG(52:3;0), Harshfield et al. 2021_LPL_DG(34:2)_[M+H-H2O]1+, Harshfield et al. 2021_LPL_DG(34:1)_[M+H-H2O]1+, Harshfield et al. 2021_LPL_SM(42:3)_…
TAG 56:5;0	8	20005513	18505513	21505513	LPL	known	8:20005513:C:T	rs1441764	-0.13322	0.0212071	3.59743e-10	9.44401	T	0.28049	0.998621	NA	0	intergenic_variant		0.86474	chr8_20005513_C_T		Teslovich et al. 2010_LPL, Willer et al. 2013_LPL, Surakka et al. 2015_LPL, Hoffmann et al. 2018_LPL|Surakka et al. 2015_LPL, Hoffmann et al. 2018_LPL|Liu et al. 2017_LPL, Hoffmann et al. 2018_LPL, Klarin et al. 2018_LPL|Liu et al. 2017_LPL|Liu et al. 2017_LPL|Liu et al. 2017_LPL, Hoffmann et al. 2018_LPL|Liu et al. 2017_GATAD2B|Hoffmann et al. 2018_LPL;SLC18A1|Hoffmann et al. 2018_LPL;SLC18A1|Ho…	Graham et al. 2021_LPL		Teslovich et al. 2010_LPL, Willer et al. 2013_LPL, Surakka et al. 2015_LPL, Liu et al. 2017_LPL, Hoffmann et al. 2018_LPL|Surakka et al. 2015_LPL, Hoffmann et al. 2018_LPL|Liu et al. 2017_LPL, Hoffmann et al. 2018_LPL|Liu et al. 2017_LPL, Graham et al. 2021_LPL|Liu et al. 2017_LPL, Klarin et al. 2018_LPL|Liu et al. 2017_LPL, Hoffmann et al. 2018_LPL, Klarin et al. 2018_LPL|Liu et al. 2017_GATAD2B…	Tabassum et al. 2019_LPL_TAG(52:3;0), Harshfield et al. 2021_LPL_DG(34:2)_[M+H-H2O]1+, Harshfield et al. 2021_LPL_DG(34:1)_[M+H-H2O]1+, Harshfield et al. 2021_LPL_SM(42:3)_[M+H]1+, Harshfield et al. 2021_LPL_TG(53:3)_[M+NH4]1+|Tabassum et al. 2019_LPL_TAG(52:3;0), Harshfield et al. 2021_LPL_DG(34:2)_[M+H-H2O]1+, Harshfield et al. 2021_LPL_DG(34:1)_[M+H-H2O]1+, Harshfield et al. 2021_LPL_SM(42:3)_…
TAG 53:4;0	8	59088496	57588496	60588496	TOX	novel	8:59088496:T:C	rs7846649	0.126045	0.0222721	1.58208e-08	7.80077	C	0.190649	0.993481	NA	0	intron_variant	TOX	2.4892	chr8_59088496_T_C
Cer 40:1;2	8	118268727	116768727	119768727	SAMD12	novel	8:118268727:T:A	rs28505920	0.123282	0.0223476	3.57529e-08	7.44669	A	0.171403	0.962545	NA	0	intron_variant	SAMD12	0.95041	chr8_118268727_T_A
SM 34:2;2	9	5612441	4112441	7112441	RIC1	known	9:5612441:A:G	rs142911112	0.35411	0.0621882	1.28718e-08	7.89036	G	0.0189917	0.986493	NA	0	intron_variant,non_coding_transcript_variant	NA	16.008	chr9_5612441_A_G			inRegion:Liu et al. 2017_JAK2|inRegion:Liu et al. 2017_JAK2	inRegion:Liu et al. 2017_JAK2|inRegion:Liu et al. 2017_JAK2
SM 32:1;2	9	5811257	4311257	7311257	ERMP1	known	9:5811257:T:C	rs140094646	0.356241	0.0621762	1.04694e-08	7.98008	C	0.0186714	1	NA	0	missense_variant	ERMP1	16.825	chr9_5661007_T_C			inRegion:Liu et al. 2017_JAK2|inRegion:Liu et al. 2017_JAK2	inRegion:Liu et al. 2017_JAK2|inRegion:Liu et al. 2017_JAK2
CE 18:0;0	9	133273983	131773983	134773983	ABO	known	9:133273983:A:G	rs992108547	-0.155213	0.0207128	7.49146e-14	13.1254	A	0.202372	1	NA	0	intron_variant,non_coding_transcript_variant	ABO	NA	chr9_133273983_A_G		Liu et al. 2017_ABO|Klarin et al. 2018_ABO|Graham et al. 2021_ABO, Graham et al. 2021_ABO	Hoffmann et al. 2018_ABO, Graham et al. 2021_ABO|Willer et al. 2013_ABO, Liu et al. 2017_ABO, Liu et al. 2017_ABO, Hoffmann et al. 2018_ABO, Klarin et al. 2018_ABO, Graham et al. 2021_ABO, Graham et al. 2021_ABO|Surakka et al. 2015_ABO, Hoffmann et al. 2018_ABO|Liu et al. 2017_ABO|Hoffmann et al. 2018_ABO, Graham et al. 2021_ABO|Hoffmann et al. 2018_ABO|Hoffmann et al. 2018_ABO;SURF6	Surakka et al. 2015_ABO, Hoffmann et al. 2018_ABO, Graham et al. 2021_ABO|Teslovich et al. 2010_ABO, Surakka et al. 2015_ABO, Hoffmann et al. 2018_ABO|Willer et al. 2013_ABO, Liu et al. 2017_ABO, Hoffmann et al. 2018_ABO, Klarin et al. 2018_ABO, Graham et al. 2021_ABO|Liu et al. 2017_ABO|Hoffmann et al. 2018_ABO, Graham et al. 2021_ABO, Graham et al. 2021_ABO|Hoffmann et al. 2018_ABO|Hoffmann et …		Cadby et al. 2022_ABO_CE(18:0)|Harshfield et al. 2021_ABO_CE_17:0_[M+NH4]1+|Cadby et al. 2022_ABO_CE(18:0)|Cadby et al. 2022_ABO_CE(18:0)|Cadby et al. 2022_ABO, ABO, Y RNA_CE(18:0)|Cadby et al. 2022_ABO, ABO, Y RNA_CE(18:0)|Cadby et al. 2022_ABO, ABO, Y RNA_CE(18:0)|Cadby et al. 2022_ABO, ABO, Y RNA_CE(18:0)|Cadby et al. 2022_ABO, ABO, Y RNA_CE(18:0)|Yin et al. 2022_unknown_campesterol
PC 16:0;0_22:5;0	9	136677616	135177616	138177616	AGPAT2	novel	9:136677616:C:G	rs2236514	-0.123138	0.0177246	4.04291e-12	11.3933	C	0.352906	0.948149	NA	0	intron_variant	AGPAT2	1.0026	chr9_136677616_C_G
SM 34:2;2	10	70837164	69337164	72337164	SGPL1	novel	10:70837164:G:A	rs113127305	-0.217065	0.0382651	1.45911e-08	7.83591	A	0.0497976	0.997441	NA	0	intron_variant	SGPL1	0.67799	chr10_70837164_G_A
Cer 42:2;2	10	70843134	69343134	72343134	SGPL1	novel	10:70843134:T:C	rs12763964	-0.131962	0.0206836	1.88198e-10	9.72538	C	0.205697	0.998398	NA	0	intron_variant	SGPL1	0.8566	chr10_70843134_T_C
CE 16:1;0	10	100315722	98815722	101815722	PKD2L1	known	10:100315722:G:A	rs603424	-0.155845	0.0259739	2.06545e-09	8.68499	A	0.121331	1	NA	0	intron_variant	PKD2L1	0.69158	chr10_100315722_G_A			Graham et al. 2021_PKD2L1, Graham et al. 2021_PKD2L1			Demirkan et al. 2012_PKD2L1_LPC(16:1;0), Draisma et al. 2015_SCD_lysoPC a C16:1, Long et al. 2017_SCD_1-palmitoleoyl-2-linoleoyl-GPC (16:1/18:2), Harshfield et al. 2021_PKD2L1_FA(16:1)_[M-H]1-, Harshfield et al. 2021_PKD2L1_LPC(16:1)_[M+H]1+ / LPE(19:1)_[M+H]1+, Harshfield et al. 2021_PKD2L1_LPC_16:1_[M+H]1+ / LPE_19:1_[M+H]1+, Harshfield et al. 2021_PKD2L1_CE_16:1_[M+NH4]1+, Cadby et al. 2022_PK…
PC 16:1;0_18:1;0	10	100315722	98815722	101815722	PKD2L1	known	10:100315722:G:A	rs603424	-0.176374	0.0259753	1.20816e-11	10.9179	A	0.121331	1	NA	0	intron_variant	PKD2L1	0.69158	chr10_100315722_G_A,chr10_100600003_G_A			Graham et al. 2021_PKD2L1, Graham et al. 2021_PKD2L1			Demirkan et al. 2012_PKD2L1_LPC(16:1;0), Draisma et al. 2015_SCD_lysoPC a C16:1, Long et al. 2017_SCD_1-palmitoleoyl-2-linoleoyl-GPC (16:1/18:2), Harshfield et al. 2021_PKD2L1_FA(16:1)_[M-H]1-, Harshfield et al. 2021_PKD2L1_LPC(16:1)_[M+H]1+ / LPE(19:1)_[M+H]1+, Harshfield et al. 2021_PKD2L1_LPC_16:1_[M+H]1+ / LPE_19:1_[M+H]1+, Harshfield et al. 2021_PKD2L1_CE_16:1_[M+NH4]1+, Cadby et al. 2022_PK…
PC 16:1;0_18:2;0	10	100315722	98815722	101815722	PKD2L1	known	10:100315722:G:A	rs603424	-0.161319	0.0259236	5.15029e-10	9.28817	A	0.121331	1	NA	0	intron_variant	PKD2L1	0.69158	chr10_100315722_G_A			Graham et al. 2021_PKD2L1, Graham et al. 2021_PKD2L1			Demirkan et al. 2012_PKD2L1_LPC(16:1;0), Draisma et al. 2015_SCD_lysoPC a C16:1, Long et al. 2017_SCD_1-palmitoleoyl-2-linoleoyl-GPC (16:1/18:2), Harshfield et al. 2021_PKD2L1_FA(16:1)_[M-H]1-, Harshfield et al. 2021_PKD2L1_LPC(16:1)_[M+H]1+ / LPE(19:1)_[M+H]1+, Harshfield et al. 2021_PKD2L1_LPC_16:1_[M+H]1+ / LPE_19:1_[M+H]1+, Harshfield et al. 2021_PKD2L1_CE_16:1_[M+NH4]1+, Cadby et al. 2022_PK…
PC O-18:0;0/16:1;0	10	100315722	98815722	101815722	PKD2L1	known	10:100315722:G:A	rs603424	-0.181346	0.029146	5.20632e-10	9.28347	A	0.121331	1	NA	0	intron_variant	PKD2L1	0.69158	chr10_100315722_G_A			Graham et al. 2021_PKD2L1, Graham et al. 2021_PKD2L1			Demirkan et al. 2012_PKD2L1_LPC(16:1;0), Draisma et al. 2015_SCD_lysoPC a C16:1, Long et al. 2017_SCD_1-palmitoleoyl-2-linoleoyl-GPC (16:1/18:2), Harshfield et al. 2021_PKD2L1_FA(16:1)_[M-H]1-, Harshfield et al. 2021_PKD2L1_LPC(16:1)_[M+H]1+ / LPE(19:1)_[M+H]1+, Harshfield et al. 2021_PKD2L1_LPC_16:1_[M+H]1+ / LPE_19:1_[M+H]1+, Harshfield et al. 2021_PKD2L1_CE_16:1_[M+NH4]1+, Cadby et al. 2022_PK…
PC 18:0;0_22:6;0	11	61779120	60279120	63279120	MYRF	known	11:61779120:A:G	rs174530	-0.167131	0.017116	2.20818e-22	21.656	G	0.414119	0.996892	NA	0	non_coding_transcript_exon_variant	MYRF	1.2234	chr11_61779120_A_G		Surakka et al. 2015_FADS1-2-3, Hoffmann et al. 2018_FADS1-2-3|Hoffmann et al. 2018_FADS2|Hoffmann et al. 2018_FADS1-2-3, Klarin et al. 2018_FADS1-2-3|Klarin et al. 2018_FADS2|Graham et al. 2021_FADS2	Teslovich et al. 2010_FADS1-2-3, Surakka et al. 2015_FADS1-2-3, Hoffmann et al. 2018_FADS1-2-3|Hoffmann et al. 2018_FADS1-2-3|Hoffmann et al. 2018_FADS2|Klarin et al. 2018_FADS3|Graham et al. 2021_FADS2	Hoffmann et al. 2018_FADS1-2-3, Graham et al. 2021_MYRF|Hoffmann et al. 2018_FADS2|Hoffmann et al. 2018_FADS1-2-3	Surakka et al. 2015_FADS1-2-3, Hoffmann et al. 2018_FADS1-2-3|Hoffmann et al. 2018_FADS2|Hoffmann et al. 2018_FADS1-2-3|Klarin et al. 2018_FADS2|Graham et al. 2021_FADS2	Harshfield et al. 2021_C11orf9_FA(20:4)_[M-H]1-, Harshfield et al. 2021_C11orf9_FA(22:5)_[M-H]1-, Harshfield et al. 2021_C11orf9_FA(22:4)_[M-H]1-, Harshfield et al. 2021_C11orf9_LPC(20:4)_[M+H]1+, Harshfield et al. 2021_C11orf9_CE(16:0)_[M+NH4]1+, Harshfield et al. 2021_C11orf9_CE(18:3)_[M+NH4]1+, Harshfield et al. 2021_C11orf9_PA(34:2)_[M-H]1-, Harshfield et al. 2021_C11orf9_CE(20:5)_[M+NH4]1+, …
PE O-16:1;0/18:2;0	11	61779120	60279120	63279120	MYRF	known	11:61779120:A:G	rs174530	0.148929	0.0192838	1.33171e-14	13.8756	G	0.414119	0.996892	NA	0	non_coding_transcript_exon_variant	MYRF	1.2234	chr11_61779120_A_G		Surakka et al. 2015_FADS1-2-3, Hoffmann et al. 2018_FADS1-2-3|Hoffmann et al. 2018_FADS2|Hoffmann et al. 2018_FADS1-2-3, Klarin et al. 2018_FADS1-2-3|Klarin et al. 2018_FADS2|Graham et al. 2021_FADS2	Teslovich et al. 2010_FADS1-2-3, Surakka et al. 2015_FADS1-2-3, Hoffmann et al. 2018_FADS1-2-3|Hoffmann et al. 2018_FADS1-2-3|Hoffmann et al. 2018_FADS2|Klarin et al. 2018_FADS3|Graham et al. 2021_FADS2	Hoffmann et al. 2018_FADS1-2-3, Graham et al. 2021_MYRF|Hoffmann et al. 2018_FADS2|Hoffmann et al. 2018_FADS1-2-3	Surakka et al. 2015_FADS1-2-3, Hoffmann et al. 2018_FADS1-2-3|Hoffmann et al. 2018_FADS2|Hoffmann et al. 2018_FADS1-2-3|Klarin et al. 2018_FADS2|Graham et al. 2021_FADS2	Harshfield et al. 2021_C11orf9_FA(20:4)_[M-H]1-, Harshfield et al. 2021_C11orf9_FA(22:5)_[M-H]1-, Harshfield et al. 2021_C11orf9_FA(22:4)_[M-H]1-, Harshfield et al. 2021_C11orf9_LPC(20:4)_[M+H]1+, Harshfield et al. 2021_C11orf9_CE(16:0)_[M+NH4]1+, Harshfield et al. 2021_C11orf9_CE(18:3)_[M+NH4]1+, Harshfield et al. 2021_C11orf9_PA(34:2)_[M-H]1-, Harshfield et al. 2021_C11orf9_CE(20:5)_[M+NH4]1+, …
TAG 56:8;0	11	61779120	60279120	63279120	MYRF	known	11:61779120:A:G	rs174530	-0.140703	0.0174593	9.00814e-16	15.0454	G	0.414119	0.996892	NA	0	non_coding_transcript_exon_variant	MYRF	1.2234	chr11_61779120_A_G		Surakka et al. 2015_FADS1-2-3, Hoffmann et al. 2018_FADS1-2-3|Hoffmann et al. 2018_FADS2|Hoffmann et al. 2018_FADS1-2-3, Klarin et al. 2018_FADS1-2-3|Klarin et al. 2018_FADS2|Graham et al. 2021_FADS2	Teslovich et al. 2010_FADS1-2-3, Surakka et al. 2015_FADS1-2-3, Hoffmann et al. 2018_FADS1-2-3|Hoffmann et al. 2018_FADS1-2-3|Hoffmann et al. 2018_FADS2|Klarin et al. 2018_FADS3|Graham et al. 2021_FADS2	Hoffmann et al. 2018_FADS1-2-3, Graham et al. 2021_MYRF|Hoffmann et al. 2018_FADS2|Hoffmann et al. 2018_FADS1-2-3	Surakka et al. 2015_FADS1-2-3, Hoffmann et al. 2018_FADS1-2-3|Hoffmann et al. 2018_FADS2|Hoffmann et al. 2018_FADS1-2-3|Klarin et al. 2018_FADS2|Graham et al. 2021_FADS2	Harshfield et al. 2021_C11orf9_FA(20:4)_[M-H]1-, Harshfield et al. 2021_C11orf9_FA(22:5)_[M-H]1-, Harshfield et al. 2021_C11orf9_FA(22:4)_[M-H]1-, Harshfield et al. 2021_C11orf9_LPC(20:4)_[M+H]1+, Harshfield et al. 2021_C11orf9_CE(16:0)_[M+NH4]1+, Harshfield et al. 2021_C11orf9_CE(18:3)_[M+NH4]1+, Harshfield et al. 2021_C11orf9_PA(34:2)_[M-H]1-, Harshfield et al. 2021_C11orf9_CE(20:5)_[M+NH4]1+, …
PC 18:0;0_20:3;0	11	61779596	60279596	63279596	MYRF	known	11:61779596:G:A	rs7943728	0.236081	0.0265216	6.86743e-19	18.1632	A	0.112286	0.995905	NA	0	intron_variant	MYRF	0.60176	chr11_61779596_G_A		Surakka et al. 2015_FADS1-2-3, Hoffmann et al. 2018_FADS1-2-3|Hoffmann et al. 2018_FADS2|Hoffmann et al. 2018_FADS1-2-3, Klarin et al. 2018_FADS1-2-3|Klarin et al. 2018_FADS2	Teslovich et al. 2010_FADS1-2-3, Surakka et al. 2015_FADS1-2-3, Hoffmann et al. 2018_FADS1-2-3|Hoffmann et al. 2018_FADS1-2-3|Hoffmann et al. 2018_FADS2|Klarin et al. 2018_FADS3|Graham et al. 2021_FADS2	Hoffmann et al. 2018_FADS1-2-3, Graham et al. 2021_MYRF|Hoffmann et al. 2018_FADS2|Hoffmann et al. 2018_FADS1-2-3	Surakka et al. 2015_FADS1-2-3, Hoffmann et al. 2018_FADS1-2-3|Hoffmann et al. 2018_FADS2|Hoffmann et al. 2018_FADS1-2-3|Klarin et al. 2018_FADS2|Graham et al. 2021_FADS2	Long et al. 2017_FADS-1-2-3_1-palmitoyl-2-dihomo-linolenoyl-GPC (16:0/20:3n3 or 6), Tabassum et al. 2019_FADS2_PCO(16:0;0-20:3;0), Harshfield et al. 2021_C11orf9_FA(20:3)_[M-H]1-, Harshfield et al. 2021_C11orf9_CE(20:4)_[M+NH4]1+, Harshfield et al. 2021_C11orf9_PC(36:4)_[M+H]1+ / PE(39:4)_[M+H]1+ / PA(41:5)_[M+NH4]1+, Harshfield et al. 2021_C11orf9_PC(36:3)_[M+H]1+ / PE(39:3)_[M+H]1+ / PA(41:4)_[…
PC 16:0;0_20:4;0	11	61781553	60281553	65582340	MYRF	known	11:61781553:G:A	rs174533	-0.597747	0.0155309	6.28772e-295	294.202	A	0.408601	0.999364	11:64082340:C:T	1.10394e-09	intron_variant	MYRF	1.3041	chr11_61781553_G_A,chr11_61835765_C_T		Surakka et al. 2015_FADS1-2-3, Hoffmann et al. 2018_FADS1-2-3|Hoffmann et al. 2018_FADS2|Hoffmann et al. 2018_FADS1-2-3, Klarin et al. 2018_FADS1-2-3|Klarin et al. 2018_FADS2|Graham et al. 2021_FADS2	Teslovich et al. 2010_FADS1-2-3, Surakka et al. 2015_FADS1-2-3, Hoffmann et al. 2018_FADS1-2-3|Hoffmann et al. 2018_FADS1-2-3|Hoffmann et al. 2018_FADS2|Klarin et al. 2018_FADS3|Graham et al. 2021_FADS2	Hoffmann et al. 2018_FADS1-2-3, Graham et al. 2021_MYRF|Hoffmann et al. 2018_FADS2|Hoffmann et al. 2018_FADS1-2-3	Surakka et al. 2015_FADS1-2-3, Hoffmann et al. 2018_FADS1-2-3|Hoffmann et al. 2018_FADS2|Hoffmann et al. 2018_FADS1-2-3|Klarin et al. 2018_FADS2|Graham et al. 2021_FADS2	Long et al. 2017_FADS-1-2-3_1-(1-enyl-palmitoyl)-2-arachidonoyl-GPE (P-16:0/20:4), Harshfield et al. 2021_C11orf9_FA(20:4)_[M-H]1-, Harshfield et al. 2021_C11orf9_FA(22:5)_[M-H]1-, Harshfield et al. 2021_C11orf9_FA(22:4)_[M-H]1-, Harshfield et al. 2021_C11orf9_LPC(20:4)_[M+H]1+, Harshfield et al. 2021_C11orf9_DG(36:3)_[M+H-H2O]1+, Harshfield et al. 2021_C11orf9_DG(36:2)_[M+H-H2O]1+, Harshfield et…
PC 16:0;0_22:5;0	11	61781553	60281553	63281553	MYRF	known	11:61781553:G:A	rs174533	-0.41301	0.0163459	5.07521e-135	134.295	A	0.408601	0.999364	NA	0	intron_variant	MYRF	1.3041	chr11_61781553_G_A,chr11_61803876_C_G		Surakka et al. 2015_FADS1-2-3, Hoffmann et al. 2018_FADS1-2-3|Hoffmann et al. 2018_FADS2|Hoffmann et al. 2018_FADS1-2-3, Klarin et al. 2018_FADS1-2-3|Klarin et al. 2018_FADS2|Graham et al. 2021_FADS2	Teslovich et al. 2010_FADS1-2-3, Surakka et al. 2015_FADS1-2-3, Hoffmann et al. 2018_FADS1-2-3|Hoffmann et al. 2018_FADS1-2-3|Hoffmann et al. 2018_FADS2|Klarin et al. 2018_FADS3|Graham et al. 2021_FADS2	Hoffmann et al. 2018_FADS1-2-3, Graham et al. 2021_MYRF|Hoffmann et al. 2018_FADS2|Hoffmann et al. 2018_FADS1-2-3	Surakka et al. 2015_FADS1-2-3, Hoffmann et al. 2018_FADS1-2-3|Hoffmann et al. 2018_FADS2|Hoffmann et al. 2018_FADS1-2-3|Klarin et al. 2018_FADS2|Graham et al. 2021_FADS2	Long et al. 2017_FADS-1-2-3_1-(1-enyl-palmitoyl)-2-arachidonoyl-GPE (P-16:0/20:4), Harshfield et al. 2021_C11orf9_FA(20:4)_[M-H]1-, Harshfield et al. 2021_C11orf9_FA(22:5)_[M-H]1-, Harshfield et al. 2021_C11orf9_FA(22:4)_[M-H]1-, Harshfield et al. 2021_C11orf9_LPC(20:4)_[M+H]1+, Harshfield et al. 2021_C11orf9_DG(36:3)_[M+H-H2O]1+, Harshfield et al. 2021_C11orf9_DG(36:2)_[M+H-H2O]1+, Harshfield et…
PC 17:0;0_20:4;0	11	61781553	60281553	63281553	MYRF	known	11:61781553:G:A	rs174533	-0.542799	0.0159378	9.69321e-236	235.014	A	0.408601	0.999364	NA	0	intron_variant	MYRF	1.3041	chr11_61781553_G_A,chr11_61822009_A_G		Surakka et al. 2015_FADS1-2-3, Hoffmann et al. 2018_FADS1-2-3|Hoffmann et al. 2018_FADS2|Hoffmann et al. 2018_FADS1-2-3, Klarin et al. 2018_FADS1-2-3|Klarin et al. 2018_FADS2|Graham et al. 2021_FADS2	Teslovich et al. 2010_FADS1-2-3, Surakka et al. 2015_FADS1-2-3, Hoffmann et al. 2018_FADS1-2-3|Hoffmann et al. 2018_FADS1-2-3|Hoffmann et al. 2018_FADS2|Klarin et al. 2018_FADS3|Graham et al. 2021_FADS2	Hoffmann et al. 2018_FADS1-2-3, Graham et al. 2021_MYRF|Hoffmann et al. 2018_FADS2|Hoffmann et al. 2018_FADS1-2-3	Surakka et al. 2015_FADS1-2-3, Hoffmann et al. 2018_FADS1-2-3|Hoffmann et al. 2018_FADS2|Hoffmann et al. 2018_FADS1-2-3|Klarin et al. 2018_FADS2|Graham et al. 2021_FADS2	Long et al. 2017_FADS-1-2-3_1-(1-enyl-palmitoyl)-2-arachidonoyl-GPE (P-16:0/20:4), Harshfield et al. 2021_C11orf9_FA(20:4)_[M-H]1-, Harshfield et al. 2021_C11orf9_FA(22:5)_[M-H]1-, Harshfield et al. 2021_C11orf9_FA(22:4)_[M-H]1-, Harshfield et al. 2021_C11orf9_LPC(20:4)_[M+H]1+, Harshfield et al. 2021_C11orf9_DG(36:3)_[M+H-H2O]1+, Harshfield et al. 2021_C11orf9_DG(36:2)_[M+H-H2O]1+, Harshfield et…
PI 18:0;0_20:4;0	11	61781553	60281553	63281553	MYRF	known	11:61781553:G:A	rs174533	-0.249094	0.0167668	3.39942e-49	48.4686	A	0.408601	0.999364	NA	0	intron_variant	MYRF	1.3041	chr11_61781553_G_A		Surakka et al. 2015_FADS1-2-3, Hoffmann et al. 2018_FADS1-2-3|Hoffmann et al. 2018_FADS2|Hoffmann et al. 2018_FADS1-2-3, Klarin et al. 2018_FADS1-2-3|Klarin et al. 2018_FADS2|Graham et al. 2021_FADS2	Teslovich et al. 2010_FADS1-2-3, Surakka et al. 2015_FADS1-2-3, Hoffmann et al. 2018_FADS1-2-3|Hoffmann et al. 2018_FADS1-2-3|Hoffmann et al. 2018_FADS2|Klarin et al. 2018_FADS3|Graham et al. 2021_FADS2	Hoffmann et al. 2018_FADS1-2-3, Graham et al. 2021_MYRF|Hoffmann et al. 2018_FADS2|Hoffmann et al. 2018_FADS1-2-3	Surakka et al. 2015_FADS1-2-3, Hoffmann et al. 2018_FADS1-2-3|Hoffmann et al. 2018_FADS2|Hoffmann et al. 2018_FADS1-2-3|Klarin et al. 2018_FADS2|Graham et al. 2021_FADS2	Long et al. 2017_FADS-1-2-3_1-(1-enyl-palmitoyl)-2-arachidonoyl-GPE (P-16:0/20:4), Harshfield et al. 2021_C11orf9_FA(20:4)_[M-H]1-, Harshfield et al. 2021_C11orf9_FA(22:5)_[M-H]1-, Harshfield et al. 2021_C11orf9_FA(22:4)_[M-H]1-, Harshfield et al. 2021_C11orf9_LPC(20:4)_[M+H]1+, Harshfield et al. 2021_C11orf9_DG(36:3)_[M+H-H2O]1+, Harshfield et al. 2021_C11orf9_DG(36:2)_[M+H-H2O]1+, Harshfield et…
TAG 56:6;0	11	61781553	60281553	63281553	MYRF	known	11:61781553:G:A	rs174533	-0.232626	0.0168483	8.16669e-43	42.088	A	0.408601	0.999364	NA	0	intron_variant	MYRF	1.3041	chr11_61781553_G_A		Surakka et al. 2015_FADS1-2-3, Hoffmann et al. 2018_FADS1-2-3|Hoffmann et al. 2018_FADS2|Hoffmann et al. 2018_FADS1-2-3, Klarin et al. 2018_FADS1-2-3|Klarin et al. 2018_FADS2|Graham et al. 2021_FADS2	Teslovich et al. 2010_FADS1-2-3, Surakka et al. 2015_FADS1-2-3, Hoffmann et al. 2018_FADS1-2-3|Hoffmann et al. 2018_FADS1-2-3|Hoffmann et al. 2018_FADS2|Klarin et al. 2018_FADS3|Graham et al. 2021_FADS2	Hoffmann et al. 2018_FADS1-2-3, Graham et al. 2021_MYRF|Hoffmann et al. 2018_FADS2|Hoffmann et al. 2018_FADS1-2-3	Surakka et al. 2015_FADS1-2-3, Hoffmann et al. 2018_FADS1-2-3|Hoffmann et al. 2018_FADS2|Hoffmann et al. 2018_FADS1-2-3|Klarin et al. 2018_FADS2|Graham et al. 2021_FADS2	Long et al. 2017_FADS-1-2-3_1-(1-enyl-palmitoyl)-2-arachidonoyl-GPE (P-16:0/20:4), Harshfield et al. 2021_C11orf9_FA(20:4)_[M-H]1-, Harshfield et al. 2021_C11orf9_FA(22:5)_[M-H]1-, Harshfield et al. 2021_C11orf9_FA(22:4)_[M-H]1-, Harshfield et al. 2021_C11orf9_LPC(20:4)_[M+H]1+, Harshfield et al. 2021_C11orf9_DG(36:3)_[M+H-H2O]1+, Harshfield et al. 2021_C11orf9_DG(36:2)_[M+H-H2O]1+, Harshfield et…
PC 16:1;0_20:4;0	11	61783884	60283884	63283884	MYRF	known	11:61783884:T:C	rs174535	-0.327652	0.019152	5.3348e-64	63.2729	C	0.409133	1	NA	0	synonymous_variant	MYRF	1.2855	chr11_61783884_T_C		Surakka et al. 2015_FADS1-2-3, Hoffmann et al. 2018_FADS1-2-3|Hoffmann et al. 2018_FADS2|Hoffmann et al. 2018_FADS1-2-3, Klarin et al. 2018_FADS1-2-3|Klarin et al. 2018_FADS2|Graham et al. 2021_FADS2	Teslovich et al. 2010_FADS1-2-3, Surakka et al. 2015_FADS1-2-3, Hoffmann et al. 2018_FADS1-2-3|Hoffmann et al. 2018_FADS1-2-3|Hoffmann et al. 2018_FADS2|Klarin et al. 2018_FADS3|Graham et al. 2021_FADS2	Hoffmann et al. 2018_FADS1-2-3, Graham et al. 2021_MYRF|Hoffmann et al. 2018_FADS2|Hoffmann et al. 2018_FADS1-2-3	Surakka et al. 2015_FADS1-2-3, Hoffmann et al. 2018_FADS1-2-3|Hoffmann et al. 2018_FADS2|Hoffmann et al. 2018_FADS1-2-3|Klarin et al. 2018_FADS2|Graham et al. 2021_FADS2	Rhee et al. 2013_FADS-1-2-3_PC 38:5, Rhee et al. 2013_FADS-1-2-3_PC 40:6, Rhee et al. 2013_FADS-1-2-3_CE 18:3, Shin et al. 2014_FADS-1-2-3_1-arachidonoylglycerophosphocholine*, Shin et al. 2014_FADS-1-2-3_1-linoleoylglycerophosphoethanolamine*, Draisma et al. 2015_FADS-1-2-3_PC aa C24:0, Draisma et al. 2015_FADS-1-2-3_PC aa C36:6, Draisma et al. 2015_FADS-1-2-3_PC aa C42:5, Draisma et al. 2015_FA…
PC O-16:1;0/20:4;0	11	61783884	60283884	63283884	MYRF	known	11:61783884:T:C	rs174535	-0.403554	0.0179417	1.17882e-107	106.929	C	0.409133	1	NA	0	synonymous_variant	MYRF	1.2855	chr11_61784455_A_C,chr11_61837743_A_G		Surakka et al. 2015_FADS1-2-3, Hoffmann et al. 2018_FADS1-2-3|Hoffmann et al. 2018_FADS2|Hoffmann et al. 2018_FADS1-2-3, Klarin et al. 2018_FADS1-2-3|Klarin et al. 2018_FADS2|Graham et al. 2021_FADS2	Teslovich et al. 2010_FADS1-2-3, Surakka et al. 2015_FADS1-2-3, Hoffmann et al. 2018_FADS1-2-3|Hoffmann et al. 2018_FADS1-2-3|Hoffmann et al. 2018_FADS2|Klarin et al. 2018_FADS3|Graham et al. 2021_FADS2	Hoffmann et al. 2018_FADS1-2-3, Graham et al. 2021_MYRF|Hoffmann et al. 2018_FADS2|Hoffmann et al. 2018_FADS1-2-3	Surakka et al. 2015_FADS1-2-3, Hoffmann et al. 2018_FADS1-2-3|Hoffmann et al. 2018_FADS2|Hoffmann et al. 2018_FADS1-2-3|Klarin et al. 2018_FADS2|Graham et al. 2021_FADS2	Rhee et al. 2013_FADS-1-2-3_PC 38:5, Rhee et al. 2013_FADS-1-2-3_PC 40:6, Rhee et al. 2013_FADS-1-2-3_CE 18:3, Shin et al. 2014_FADS-1-2-3_1-arachidonoylglycerophosphocholine*, Shin et al. 2014_FADS-1-2-3_1-linoleoylglycerophosphoethanolamine*, Draisma et al. 2015_FADS-1-2-3_PC aa C24:0, Draisma et al. 2015_FADS-1-2-3_PC aa C36:6, Draisma et al. 2015_FADS-1-2-3_PC aa C42:5, Draisma et al. 2015_FA…
PC O-18:0;0/20:4;0	11	61784455	60284455	63284455	MYRF	known	11:61784455:A:C	rs174536	-0.308417	0.016945	2.28136e-72	71.6418	C	0.408477	1	NA	0	non_coding_transcript_exon_variant	MYRF	1.2897	chr11_61784455_A_C		Surakka et al. 2015_FADS1-2-3, Hoffmann et al. 2018_FADS1-2-3|Hoffmann et al. 2018_FADS2|Hoffmann et al. 2018_FADS1-2-3, Klarin et al. 2018_FADS1-2-3|Klarin et al. 2018_FADS2|Graham et al. 2021_FADS2	Teslovich et al. 2010_FADS1-2-3, Surakka et al. 2015_FADS1-2-3, Hoffmann et al. 2018_FADS1-2-3|Hoffmann et al. 2018_FADS1-2-3|Hoffmann et al. 2018_FADS2|Klarin et al. 2018_FADS3|Graham et al. 2021_FADS2	Hoffmann et al. 2018_FADS1-2-3, Graham et al. 2021_MYRF|Hoffmann et al. 2018_FADS2|Hoffmann et al. 2018_FADS1-2-3	Surakka et al. 2015_FADS1-2-3, Hoffmann et al. 2018_FADS1-2-3|Hoffmann et al. 2018_FADS2|Hoffmann et al. 2018_FADS1-2-3|Klarin et al. 2018_FADS2|Graham et al. 2021_FADS2	Draisma et al. 2015_FADS-1-2-3_PC aa C36:5, Long et al. 2017_FADS-1-2-3_2-arachidonoyl-GPE (20:4), Harshfield et al. 2021_C11orf9_FA(20:4)_[M-H]1-, Harshfield et al. 2021_C11orf9_FA(22:5)_[M-H]1-, Harshfield et al. 2021_C11orf9_FA(22:4)_[M-H]1-, Harshfield et al. 2021_C11orf9_LPC(20:4)_[M+H]1+, Harshfield et al. 2021_C11orf9_DG(36:3)_[M+H-H2O]1+, Harshfield et al. 2021_C11orf9_DG(36:2)_[M+H-H2O]1…
PC O-18:1;0/20:4;0	11	61784455	60284455	63284455	MYRF	known	11:61784455:A:C	rs174536	-0.283584	0.0167406	3.73782e-63	62.4274	C	0.408477	1	NA	0	non_coding_transcript_exon_variant	MYRF	1.2897	chr11_61784455_A_C		Surakka et al. 2015_FADS1-2-3, Hoffmann et al. 2018_FADS1-2-3|Hoffmann et al. 2018_FADS2|Hoffmann et al. 2018_FADS1-2-3, Klarin et al. 2018_FADS1-2-3|Klarin et al. 2018_FADS2|Graham et al. 2021_FADS2	Teslovich et al. 2010_FADS1-2-3, Surakka et al. 2015_FADS1-2-3, Hoffmann et al. 2018_FADS1-2-3|Hoffmann et al. 2018_FADS1-2-3|Hoffmann et al. 2018_FADS2|Klarin et al. 2018_FADS3|Graham et al. 2021_FADS2	Hoffmann et al. 2018_FADS1-2-3, Graham et al. 2021_MYRF|Hoffmann et al. 2018_FADS2|Hoffmann et al. 2018_FADS1-2-3	Surakka et al. 2015_FADS1-2-3, Hoffmann et al. 2018_FADS1-2-3|Hoffmann et al. 2018_FADS2|Hoffmann et al. 2018_FADS1-2-3|Klarin et al. 2018_FADS2|Graham et al. 2021_FADS2	Draisma et al. 2015_FADS-1-2-3_PC aa C36:5, Long et al. 2017_FADS-1-2-3_2-arachidonoyl-GPE (20:4), Harshfield et al. 2021_C11orf9_FA(20:4)_[M-H]1-, Harshfield et al. 2021_C11orf9_FA(22:5)_[M-H]1-, Harshfield et al. 2021_C11orf9_FA(22:4)_[M-H]1-, Harshfield et al. 2021_C11orf9_LPC(20:4)_[M+H]1+, Harshfield et al. 2021_C11orf9_DG(36:3)_[M+H-H2O]1+, Harshfield et al. 2021_C11orf9_DG(36:2)_[M+H-H2O]1…
PE O-18:1;0/20:4;0	11	61784455	60284455	63284455	MYRF	known	11:61784455:A:C	rs174536	-0.251165	0.016818	1.08689e-49	48.9638	C	0.408477	1	NA	0	non_coding_transcript_exon_variant	MYRF	1.2897	chr11_61784455_A_C		Surakka et al. 2015_FADS1-2-3, Hoffmann et al. 2018_FADS1-2-3|Hoffmann et al. 2018_FADS2|Hoffmann et al. 2018_FADS1-2-3, Klarin et al. 2018_FADS1-2-3|Klarin et al. 2018_FADS2|Graham et al. 2021_FADS2	Teslovich et al. 2010_FADS1-2-3, Surakka et al. 2015_FADS1-2-3, Hoffmann et al. 2018_FADS1-2-3|Hoffmann et al. 2018_FADS1-2-3|Hoffmann et al. 2018_FADS2|Klarin et al. 2018_FADS3|Graham et al. 2021_FADS2	Hoffmann et al. 2018_FADS1-2-3, Graham et al. 2021_MYRF|Hoffmann et al. 2018_FADS2|Hoffmann et al. 2018_FADS1-2-3	Surakka et al. 2015_FADS1-2-3, Hoffmann et al. 2018_FADS1-2-3|Hoffmann et al. 2018_FADS2|Hoffmann et al. 2018_FADS1-2-3|Klarin et al. 2018_FADS2|Graham et al. 2021_FADS2	Draisma et al. 2015_FADS-1-2-3_PC aa C36:5, Long et al. 2017_FADS-1-2-3_2-arachidonoyl-GPE (20:4), Harshfield et al. 2021_C11orf9_FA(20:4)_[M-H]1-, Harshfield et al. 2021_C11orf9_FA(22:5)_[M-H]1-, Harshfield et al. 2021_C11orf9_FA(22:4)_[M-H]1-, Harshfield et al. 2021_C11orf9_LPC(20:4)_[M+H]1+, Harshfield et al. 2021_C11orf9_DG(36:3)_[M+H-H2O]1+, Harshfield et al. 2021_C11orf9_DG(36:2)_[M+H-H2O]1…
PC 18:0;0_20:4;0	11	61785208	60435208	64491509	MYRF	known	11:61785208:G:T	rs174537	-0.676794	0.0150879	1,00E-386	386.834	T	0.407753	0.998887	11:63141509:A:G	2.12069e-09	non_coding_transcript_exon_variant	MYRF	1.3074	chr11_61781553_G_A,chr11_61837310_A_T,chr11_61813163_C_T		Surakka et al. 2015_FADS1-2-3, Hoffmann et al. 2018_FADS1-2-3|Hoffmann et al. 2018_FADS2|Hoffmann et al. 2018_FADS1-2-3, Klarin et al. 2018_FADS1-2-3|Klarin et al. 2018_FADS2|Graham et al. 2021_FADS2	Teslovich et al. 2010_FADS1-2-3, Surakka et al. 2015_FADS1-2-3, Hoffmann et al. 2018_FADS1-2-3|Hoffmann et al. 2018_FADS1-2-3|Hoffmann et al. 2018_FADS2|Klarin et al. 2018_FADS3|Graham et al. 2021_FADS2	Hoffmann et al. 2018_FADS1-2-3, Graham et al. 2021_MYRF|Hoffmann et al. 2018_FADS2|Hoffmann et al. 2018_FADS1-2-3	Surakka et al. 2015_FADS1-2-3, Hoffmann et al. 2018_FADS1-2-3|Hoffmann et al. 2018_FADS2|Hoffmann et al. 2018_FADS1-2-3|Klarin et al. 2018_FADS2|Graham et al. 2021_FADS2	Hicks et al. 2009_FADS-1-2-3_SM 16:1, Hicks et al. 2009_FADS-1-2-3_SM 18:1, Draisma et al. 2015_FADS-1-2-3_PC aa C36:2, Harshfield et al. 2021_C11orf9_FA(20:4)_[M-H]1-, Harshfield et al. 2021_C11orf9_FA(22:5)_[M-H]1-, Harshfield et al. 2021_C11orf9_FA(22:4)_[M-H]1-, Harshfield et al. 2021_C11orf9_LPC(20:4)_[M+H]1+, Harshfield et al. 2021_C11orf9_DG(36:3)_[M+H-H2O]1+, Harshfield et al. 2021_C11orf…
PC 18:1;0_20:4;0	11	61785208	60285208	63285208	MYRF	known	11:61785208:G:T	rs174537	-0.507503	0.015992	5.48495e-207	206.261	T	0.407753	0.998887	NA	0	non_coding_transcript_exon_variant	MYRF	1.3074	chr11_61781553_G_A,chr11_61837495_C_T		Surakka et al. 2015_FADS1-2-3, Hoffmann et al. 2018_FADS1-2-3|Hoffmann et al. 2018_FADS2|Hoffmann et al. 2018_FADS1-2-3, Klarin et al. 2018_FADS1-2-3|Klarin et al. 2018_FADS2|Graham et al. 2021_FADS2	Teslovich et al. 2010_FADS1-2-3, Surakka et al. 2015_FADS1-2-3, Hoffmann et al. 2018_FADS1-2-3|Hoffmann et al. 2018_FADS1-2-3|Hoffmann et al. 2018_FADS2|Klarin et al. 2018_FADS3|Graham et al. 2021_FADS2	Hoffmann et al. 2018_FADS1-2-3, Graham et al. 2021_MYRF|Hoffmann et al. 2018_FADS2|Hoffmann et al. 2018_FADS1-2-3	Surakka et al. 2015_FADS1-2-3, Hoffmann et al. 2018_FADS1-2-3|Hoffmann et al. 2018_FADS2|Hoffmann et al. 2018_FADS1-2-3|Klarin et al. 2018_FADS2|Graham et al. 2021_FADS2	Hicks et al. 2009_FADS-1-2-3_SM 16:1, Hicks et al. 2009_FADS-1-2-3_SM 18:1, Draisma et al. 2015_FADS-1-2-3_PC aa C36:2, Harshfield et al. 2021_C11orf9_FA(20:4)_[M-H]1-, Harshfield et al. 2021_C11orf9_FA(22:5)_[M-H]1-, Harshfield et al. 2021_C11orf9_FA(22:4)_[M-H]1-, Harshfield et al. 2021_C11orf9_LPC(20:4)_[M+H]1+, Harshfield et al. 2021_C11orf9_DG(36:3)_[M+H-H2O]1+, Harshfield et al. 2021_C11orf…
PC O-18:2;0/20:4;0	11	61785208	60285208	63285208	MYRF	known	11:61785208:G:T	rs174537	-0.175871	0.0184319	1.97128e-21	20.7053	T	0.407753	0.998887	NA	0	non_coding_transcript_exon_variant	MYRF	1.3074	chr11_61785208_G_T		Surakka et al. 2015_FADS1-2-3, Hoffmann et al. 2018_FADS1-2-3|Hoffmann et al. 2018_FADS2|Hoffmann et al. 2018_FADS1-2-3, Klarin et al. 2018_FADS1-2-3|Klarin et al. 2018_FADS2|Graham et al. 2021_FADS2	Teslovich et al. 2010_FADS1-2-3, Surakka et al. 2015_FADS1-2-3, Hoffmann et al. 2018_FADS1-2-3|Hoffmann et al. 2018_FADS1-2-3|Hoffmann et al. 2018_FADS2|Klarin et al. 2018_FADS3|Graham et al. 2021_FADS2	Hoffmann et al. 2018_FADS1-2-3, Graham et al. 2021_MYRF|Hoffmann et al. 2018_FADS2|Hoffmann et al. 2018_FADS1-2-3	Surakka et al. 2015_FADS1-2-3, Hoffmann et al. 2018_FADS1-2-3|Hoffmann et al. 2018_FADS2|Hoffmann et al. 2018_FADS1-2-3|Klarin et al. 2018_FADS2|Graham et al. 2021_FADS2	Hicks et al. 2009_FADS-1-2-3_SM 16:1, Hicks et al. 2009_FADS-1-2-3_SM 18:1, Draisma et al. 2015_FADS-1-2-3_PC aa C36:2, Harshfield et al. 2021_C11orf9_FA(20:4)_[M-H]1-, Harshfield et al. 2021_C11orf9_FA(22:5)_[M-H]1-, Harshfield et al. 2021_C11orf9_FA(22:4)_[M-H]1-, Harshfield et al. 2021_C11orf9_LPC(20:4)_[M+H]1+, Harshfield et al. 2021_C11orf9_DG(36:3)_[M+H-H2O]1+, Harshfield et al. 2021_C11orf…
PE 18:0;0_20:4;0	11	61785208	60285208	63285208	MYRF	known	11:61785208:G:T	rs174537	-0.188337	0.0169014	1.32847e-28	27.8766	T	0.407753	0.998887	NA	0	non_coding_transcript_exon_variant	MYRF	1.3074	chr11_61785208_G_T		Surakka et al. 2015_FADS1-2-3, Hoffmann et al. 2018_FADS1-2-3|Hoffmann et al. 2018_FADS2|Hoffmann et al. 2018_FADS1-2-3, Klarin et al. 2018_FADS1-2-3|Klarin et al. 2018_FADS2|Graham et al. 2021_FADS2	Teslovich et al. 2010_FADS1-2-3, Surakka et al. 2015_FADS1-2-3, Hoffmann et al. 2018_FADS1-2-3|Hoffmann et al. 2018_FADS1-2-3|Hoffmann et al. 2018_FADS2|Klarin et al. 2018_FADS3|Graham et al. 2021_FADS2	Hoffmann et al. 2018_FADS1-2-3, Graham et al. 2021_MYRF|Hoffmann et al. 2018_FADS2|Hoffmann et al. 2018_FADS1-2-3	Surakka et al. 2015_FADS1-2-3, Hoffmann et al. 2018_FADS1-2-3|Hoffmann et al. 2018_FADS2|Hoffmann et al. 2018_FADS1-2-3|Klarin et al. 2018_FADS2|Graham et al. 2021_FADS2	Hicks et al. 2009_FADS-1-2-3_SM 16:1, Hicks et al. 2009_FADS-1-2-3_SM 18:1, Draisma et al. 2015_FADS-1-2-3_PC aa C36:2, Harshfield et al. 2021_C11orf9_FA(20:4)_[M-H]1-, Harshfield et al. 2021_C11orf9_FA(22:5)_[M-H]1-, Harshfield et al. 2021_C11orf9_FA(22:4)_[M-H]1-, Harshfield et al. 2021_C11orf9_LPC(20:4)_[M+H]1+, Harshfield et al. 2021_C11orf9_DG(36:3)_[M+H-H2O]1+, Harshfield et al. 2021_C11orf…
PI 16:0;0_20:4;0	11	61785208	60285208	63285208	MYRF	known	11:61785208:G:T	rs174537	-0.136401	0.0194347	2.50772e-12	11.6007	T	0.407753	0.998887	NA	0	non_coding_transcript_exon_variant	MYRF	1.3074	chr11_61785208_G_T		Surakka et al. 2015_FADS1-2-3, Hoffmann et al. 2018_FADS1-2-3|Hoffmann et al. 2018_FADS2|Hoffmann et al. 2018_FADS1-2-3, Klarin et al. 2018_FADS1-2-3|Klarin et al. 2018_FADS2|Graham et al. 2021_FADS2	Teslovich et al. 2010_FADS1-2-3, Surakka et al. 2015_FADS1-2-3, Hoffmann et al. 2018_FADS1-2-3|Hoffmann et al. 2018_FADS1-2-3|Hoffmann et al. 2018_FADS2|Klarin et al. 2018_FADS3|Graham et al. 2021_FADS2	Hoffmann et al. 2018_FADS1-2-3, Graham et al. 2021_MYRF|Hoffmann et al. 2018_FADS2|Hoffmann et al. 2018_FADS1-2-3	Surakka et al. 2015_FADS1-2-3, Hoffmann et al. 2018_FADS1-2-3|Hoffmann et al. 2018_FADS2|Hoffmann et al. 2018_FADS1-2-3|Klarin et al. 2018_FADS2|Graham et al. 2021_FADS2	Hicks et al. 2009_FADS-1-2-3_SM 16:1, Hicks et al. 2009_FADS-1-2-3_SM 18:1, Draisma et al. 2015_FADS-1-2-3_PC aa C36:2, Harshfield et al. 2021_C11orf9_FA(20:4)_[M-H]1-, Harshfield et al. 2021_C11orf9_FA(22:5)_[M-H]1-, Harshfield et al. 2021_C11orf9_FA(22:4)_[M-H]1-, Harshfield et al. 2021_C11orf9_LPC(20:4)_[M+H]1+, Harshfield et al. 2021_C11orf9_DG(36:3)_[M+H-H2O]1+, Harshfield et al. 2021_C11orf…
PC 18:1;0_20:3;0	11	61788567	60288567	63288567	TMEM258	known	11:61788567:A:C	rs61896141	0.223567	0.0264076	3.03518e-17	16.5178	C	0.113173	0.996891	NA	0	intron_variant,non_coding_transcript_variant	TMEM258	0.61977	chr11_61788567_A_C		Surakka et al. 2015_FADS1-2-3, Hoffmann et al. 2018_FADS1-2-3|Hoffmann et al. 2018_FADS2|Hoffmann et al. 2018_FADS1-2-3, Klarin et al. 2018_FADS1-2-3|Klarin et al. 2018_FADS2	Teslovich et al. 2010_FADS1-2-3, Surakka et al. 2015_FADS1-2-3, Hoffmann et al. 2018_FADS1-2-3|Hoffmann et al. 2018_FADS1-2-3|Hoffmann et al. 2018_FADS2|Klarin et al. 2018_FADS3|Graham et al. 2021_FADS2	Hoffmann et al. 2018_FADS1-2-3, Graham et al. 2021_MYRF|Hoffmann et al. 2018_FADS2|Hoffmann et al. 2018_FADS1-2-3	Surakka et al. 2015_FADS1-2-3, Hoffmann et al. 2018_FADS1-2-3|Hoffmann et al. 2018_FADS2|Hoffmann et al. 2018_FADS1-2-3|Klarin et al. 2018_FADS2|Graham et al. 2021_FADS2	Long et al. 2017_FADS-1-2-3_1-dihomo-linolenoyl-GPC (20:3n3 or 6), Long et al. 2017_FADS-1-2-3_1-oleoyl-2-dihomo-linolenoyl-GPC (18:1/20:3), Long et al. 2017_FADS-1-2-3_1-stearoyl-2-dihomo-linolenoyl-GPC (18:0/20:3n3 or 6), Long et al. 2017_FADS-1-2-3_dihomo-linolenate (20:3n3 or n6), Harshfield et al. 2021_C11orf9_FA(20:3)_[M-H]1-, Harshfield et al. 2021_C11orf9_CE(20:4)_[M+NH4]1+, Harshfield et…
PC O-16:1;0/20:3;0	11	61788567	60288567	63288567	TMEM258	known	11:61788567:A:C	rs61896141	0.220095	0.0269345	3.60966e-16	15.4425	C	0.113173	0.996891	NA	0	intron_variant,non_coding_transcript_variant	TMEM258	0.61977	chr11_61788567_A_C		Surakka et al. 2015_FADS1-2-3, Hoffmann et al. 2018_FADS1-2-3|Hoffmann et al. 2018_FADS2|Hoffmann et al. 2018_FADS1-2-3, Klarin et al. 2018_FADS1-2-3|Klarin et al. 2018_FADS2	Teslovich et al. 2010_FADS1-2-3, Surakka et al. 2015_FADS1-2-3, Hoffmann et al. 2018_FADS1-2-3|Hoffmann et al. 2018_FADS1-2-3|Hoffmann et al. 2018_FADS2|Klarin et al. 2018_FADS3|Graham et al. 2021_FADS2	Hoffmann et al. 2018_FADS1-2-3, Graham et al. 2021_MYRF|Hoffmann et al. 2018_FADS2|Hoffmann et al. 2018_FADS1-2-3	Surakka et al. 2015_FADS1-2-3, Hoffmann et al. 2018_FADS1-2-3|Hoffmann et al. 2018_FADS2|Hoffmann et al. 2018_FADS1-2-3|Klarin et al. 2018_FADS2|Graham et al. 2021_FADS2	Long et al. 2017_FADS-1-2-3_1-dihomo-linolenoyl-GPC (20:3n3 or 6), Long et al. 2017_FADS-1-2-3_1-oleoyl-2-dihomo-linolenoyl-GPC (18:1/20:3), Long et al. 2017_FADS-1-2-3_1-stearoyl-2-dihomo-linolenoyl-GPC (18:0/20:3n3 or 6), Long et al. 2017_FADS-1-2-3_dihomo-linolenate (20:3n3 or n6), Harshfield et al. 2021_C11orf9_FA(20:3)_[M-H]1-, Harshfield et al. 2021_C11orf9_CE(20:4)_[M+NH4]1+, Harshfield et…
PC 18:0;0_20:5;0	11	61790331	60290331	63290331	TMEM258	known	11:61790331:T:C	rs102275	-0.419506	0.0164553	3.30087e-137	136.481	C	0.410377	1	NA	0	non_coding_transcript_exon_variant	TMEM258	1.2771	chr11_61790331_T_C,chr11_61803876_C_G		Surakka et al. 2015_FADS1-2-3, Hoffmann et al. 2018_FADS1-2-3|Hoffmann et al. 2018_FADS2|Hoffmann et al. 2018_FADS1-2-3, Klarin et al. 2018_FADS1-2-3|Klarin et al. 2018_FADS2|Graham et al. 2021_FADS2	Teslovich et al. 2010_FADS1-2-3, Surakka et al. 2015_FADS1-2-3, Hoffmann et al. 2018_FADS1-2-3|Hoffmann et al. 2018_FADS1-2-3|Hoffmann et al. 2018_FADS2|Klarin et al. 2018_FADS3|Graham et al. 2021_FADS2	Hoffmann et al. 2018_FADS1-2-3, Graham et al. 2021_MYRF|Hoffmann et al. 2018_FADS2|Hoffmann et al. 2018_FADS1-2-3	Graham et al. 2021_TMEM258|Surakka et al. 2015_FADS1-2-3, Hoffmann et al. 2018_FADS1-2-3|Hoffmann et al. 2018_FADS2|Hoffmann et al. 2018_FADS1-2-3|Klarin et al. 2018_FADS2|Graham et al. 2021_FADS2	Hicks et al. 2009_FADS1-2-3_SM 16:1, Hicks et al. 2009_FADS1-2-3_SM 18:1, Demirkan et al. 2012_FADS1-2-3_PE(32:1;0), Demirkan et al. 2012_FADS1-2-3_PE(34:1;0), Demirkan et al. 2012_FADS1-2-3_PE(34:2;0), Demirkan et al. 2012_FADS1-2-3_PE(34:3;0), Demirkan et al. 2012_FADS1-2-3_%PC(36:4;0), Demirkan et al. 2012_FADS1-2-3_%PC(38:4;0), Demirkan et al. 2012_FADS1-2-3_%PE(38:4;0), Rhee et al. 2013_FADS…
PC 18:0;0_22:5;0	11	61790331	60290331	63290331	TMEM258	known	11:61790331:T:C	rs102275	-0.285172	0.0171351	5.38047e-61	60.2692	C	0.410377	1	NA	0	non_coding_transcript_exon_variant	TMEM258	1.2771	chr11_61790331_T_C		Surakka et al. 2015_FADS1-2-3, Hoffmann et al. 2018_FADS1-2-3|Hoffmann et al. 2018_FADS2|Hoffmann et al. 2018_FADS1-2-3, Klarin et al. 2018_FADS1-2-3|Klarin et al. 2018_FADS2|Graham et al. 2021_FADS2	Teslovich et al. 2010_FADS1-2-3, Surakka et al. 2015_FADS1-2-3, Hoffmann et al. 2018_FADS1-2-3|Hoffmann et al. 2018_FADS1-2-3|Hoffmann et al. 2018_FADS2|Klarin et al. 2018_FADS3|Graham et al. 2021_FADS2	Hoffmann et al. 2018_FADS1-2-3, Graham et al. 2021_MYRF|Hoffmann et al. 2018_FADS2|Hoffmann et al. 2018_FADS1-2-3	Graham et al. 2021_TMEM258|Surakka et al. 2015_FADS1-2-3, Hoffmann et al. 2018_FADS1-2-3|Hoffmann et al. 2018_FADS2|Hoffmann et al. 2018_FADS1-2-3|Klarin et al. 2018_FADS2|Graham et al. 2021_FADS2	Hicks et al. 2009_FADS1-2-3_SM 16:1, Hicks et al. 2009_FADS1-2-3_SM 18:1, Demirkan et al. 2012_FADS1-2-3_PE(32:1;0), Demirkan et al. 2012_FADS1-2-3_PE(34:1;0), Demirkan et al. 2012_FADS1-2-3_PE(34:2;0), Demirkan et al. 2012_FADS1-2-3_PE(34:3;0), Demirkan et al. 2012_FADS1-2-3_%PC(36:4;0), Demirkan et al. 2012_FADS1-2-3_%PC(38:4;0), Demirkan et al. 2012_FADS1-2-3_%PE(38:4;0), Rhee et al. 2013_FADS…
TAG 58:7;0	11	61790331	60290331	63290331	TMEM258	known	11:61790331:T:C	rs102275	-0.159446	0.0196487	5.95425e-16	15.2252	C	0.410377	1	NA	0	non_coding_transcript_exon_variant	TMEM258	1.2771	chr11_61790331_T_C		Surakka et al. 2015_FADS1-2-3, Hoffmann et al. 2018_FADS1-2-3|Hoffmann et al. 2018_FADS2|Hoffmann et al. 2018_FADS1-2-3, Klarin et al. 2018_FADS1-2-3|Klarin et al. 2018_FADS2|Graham et al. 2021_FADS2	Teslovich et al. 2010_FADS1-2-3, Surakka et al. 2015_FADS1-2-3, Hoffmann et al. 2018_FADS1-2-3|Hoffmann et al. 2018_FADS1-2-3|Hoffmann et al. 2018_FADS2|Klarin et al. 2018_FADS3|Graham et al. 2021_FADS2	Hoffmann et al. 2018_FADS1-2-3, Graham et al. 2021_MYRF|Hoffmann et al. 2018_FADS2|Hoffmann et al. 2018_FADS1-2-3	Graham et al. 2021_TMEM258|Surakka et al. 2015_FADS1-2-3, Hoffmann et al. 2018_FADS1-2-3|Hoffmann et al. 2018_FADS2|Hoffmann et al. 2018_FADS1-2-3|Klarin et al. 2018_FADS2|Graham et al. 2021_FADS2	Hicks et al. 2009_FADS1-2-3_SM 16:1, Hicks et al. 2009_FADS1-2-3_SM 18:1, Demirkan et al. 2012_FADS1-2-3_PE(32:1;0), Demirkan et al. 2012_FADS1-2-3_PE(34:1;0), Demirkan et al. 2012_FADS1-2-3_PE(34:2;0), Demirkan et al. 2012_FADS1-2-3_PE(34:3;0), Demirkan et al. 2012_FADS1-2-3_%PC(36:4;0), Demirkan et al. 2012_FADS1-2-3_%PC(38:4;0), Demirkan et al. 2012_FADS1-2-3_%PE(38:4;0), Rhee et al. 2013_FADS…
PC 16:0;0_20:5;0	11	61790354	60290354	63290354	TMEM258	known	11:61790354:T:C	rs102274	-0.372594	0.0165009	4.34003e-109	108.363	C	0.408673	0.999433	NA	0	non_coding_transcript_exon_variant	TMEM258	1.3104	chr11_61790354_T_C		Surakka et al. 2015_FADS1-2-3, Hoffmann et al. 2018_FADS1-2-3|Hoffmann et al. 2018_FADS2|Hoffmann et al. 2018_FADS1-2-3, Klarin et al. 2018_FADS1-2-3|Klarin et al. 2018_FADS2|Graham et al. 2021_FADS2	Teslovich et al. 2010_FADS1-2-3, Surakka et al. 2015_FADS1-2-3, Hoffmann et al. 2018_FADS1-2-3|Hoffmann et al. 2018_FADS1-2-3|Hoffmann et al. 2018_FADS2|Klarin et al. 2018_FADS3|Graham et al. 2021_FADS2	Hoffmann et al. 2018_FADS1-2-3, Graham et al. 2021_MYRF|Hoffmann et al. 2018_FADS2|Hoffmann et al. 2018_FADS1-2-3	Surakka et al. 2015_FADS1-2-3, Hoffmann et al. 2018_FADS1-2-3|Hoffmann et al. 2018_FADS2|Hoffmann et al. 2018_FADS1-2-3|Klarin et al. 2018_FADS2|Graham et al. 2021_FADS2	Long et al. 2017_FADS1-2-3_2-linoleoyl-GPE (18:2), Long et al. 2017_FADS1-2-3_1-palmitoleoyl-2-linoleoyl-GPC (16:1/18:2), Harshfield et al. 2021_C11orf10_FA(20:4)_[M-H]1-, Harshfield et al. 2021_C11orf10_FA(22:5)_[M-H]1-, Harshfield et al. 2021_C11orf10_FA(22:4)_[M-H]1-, Harshfield et al. 2021_C11orf10_LPC(20:4)_[M+H]1+, Harshfield et al. 2021_C11orf10_DG(36:3)_[M+H-H2O]1+, Harshfield et al. 2021…
PC 18:2;0_20:4;0	11	61790354	60290354	63290354	TMEM258	known	11:61790354:T:C	rs102274	-0.174355	0.0170799	2.66156e-24	23.5749	C	0.408673	0.999433	NA	0	non_coding_transcript_exon_variant	TMEM258	1.3104	chr11_61790354_T_C		Surakka et al. 2015_FADS1-2-3, Hoffmann et al. 2018_FADS1-2-3|Hoffmann et al. 2018_FADS2|Hoffmann et al. 2018_FADS1-2-3, Klarin et al. 2018_FADS1-2-3|Klarin et al. 2018_FADS2|Graham et al. 2021_FADS2	Teslovich et al. 2010_FADS1-2-3, Surakka et al. 2015_FADS1-2-3, Hoffmann et al. 2018_FADS1-2-3|Hoffmann et al. 2018_FADS1-2-3|Hoffmann et al. 2018_FADS2|Klarin et al. 2018_FADS3|Graham et al. 2021_FADS2	Hoffmann et al. 2018_FADS1-2-3, Graham et al. 2021_MYRF|Hoffmann et al. 2018_FADS2|Hoffmann et al. 2018_FADS1-2-3	Surakka et al. 2015_FADS1-2-3, Hoffmann et al. 2018_FADS1-2-3|Hoffmann et al. 2018_FADS2|Hoffmann et al. 2018_FADS1-2-3|Klarin et al. 2018_FADS2|Graham et al. 2021_FADS2	Long et al. 2017_FADS1-2-3_2-linoleoyl-GPE (18:2), Long et al. 2017_FADS1-2-3_1-palmitoleoyl-2-linoleoyl-GPC (16:1/18:2), Harshfield et al. 2021_C11orf10_FA(20:4)_[M-H]1-, Harshfield et al. 2021_C11orf10_FA(22:5)_[M-H]1-, Harshfield et al. 2021_C11orf10_FA(22:4)_[M-H]1-, Harshfield et al. 2021_C11orf10_LPC(20:4)_[M+H]1+, Harshfield et al. 2021_C11orf10_DG(36:3)_[M+H-H2O]1+, Harshfield et al. 2021…
TAG 52:6;0	11	61790354	60290354	63290354	TMEM258	known	11:61790354:T:C	rs102274	-0.132421	0.0177592	1.00143e-13	12.9994	C	0.408673	0.999433	NA	0	non_coding_transcript_exon_variant	TMEM258	1.3104	chr11_61790354_T_C		Surakka et al. 2015_FADS1-2-3, Hoffmann et al. 2018_FADS1-2-3|Hoffmann et al. 2018_FADS2|Hoffmann et al. 2018_FADS1-2-3, Klarin et al. 2018_FADS1-2-3|Klarin et al. 2018_FADS2|Graham et al. 2021_FADS2	Teslovich et al. 2010_FADS1-2-3, Surakka et al. 2015_FADS1-2-3, Hoffmann et al. 2018_FADS1-2-3|Hoffmann et al. 2018_FADS1-2-3|Hoffmann et al. 2018_FADS2|Klarin et al. 2018_FADS3|Graham et al. 2021_FADS2	Hoffmann et al. 2018_FADS1-2-3, Graham et al. 2021_MYRF|Hoffmann et al. 2018_FADS2|Hoffmann et al. 2018_FADS1-2-3	Surakka et al. 2015_FADS1-2-3, Hoffmann et al. 2018_FADS1-2-3|Hoffmann et al. 2018_FADS2|Hoffmann et al. 2018_FADS1-2-3|Klarin et al. 2018_FADS2|Graham et al. 2021_FADS2	Long et al. 2017_FADS1-2-3_2-linoleoyl-GPE (18:2), Long et al. 2017_FADS1-2-3_1-palmitoleoyl-2-linoleoyl-GPC (16:1/18:2), Harshfield et al. 2021_C11orf10_FA(20:4)_[M-H]1-, Harshfield et al. 2021_C11orf10_FA(22:5)_[M-H]1-, Harshfield et al. 2021_C11orf10_FA(22:4)_[M-H]1-, Harshfield et al. 2021_C11orf10_LPC(20:4)_[M+H]1+, Harshfield et al. 2021_C11orf10_DG(36:3)_[M+H-H2O]1+, Harshfield et al. 2021…
CE 18:0;0	11	61796827	60296827	63296827	FADS2	known	11:61796827:G:T	rs4246215	-0.111203	0.0168544	4.46858e-11	10.3498	T	0.435753	0.994378	NA	0	3_prime_UTR_variant	FEN1	1.3248	chr11_61796827_G_T		Surakka et al. 2015_FADS1-2-3, Hoffmann et al. 2018_FADS1-2-3|Hoffmann et al. 2018_FADS2|Hoffmann et al. 2018_FADS1-2-3, Klarin et al. 2018_FADS1-2-3|Klarin et al. 2018_FADS2|Graham et al. 2021_FADS2	Teslovich et al. 2010_FADS1-2-3, Surakka et al. 2015_FADS1-2-3, Hoffmann et al. 2018_FADS1-2-3|Hoffmann et al. 2018_FADS1-2-3|Hoffmann et al. 2018_FADS2|Klarin et al. 2018_FADS3|Graham et al. 2021_FADS2	Hoffmann et al. 2018_FADS1-2-3, Graham et al. 2021_MYRF|Hoffmann et al. 2018_FADS2|Hoffmann et al. 2018_FADS1-2-3	Surakka et al. 2015_FADS1-2-3, Hoffmann et al. 2018_FADS1-2-3|Hoffmann et al. 2018_FADS2|Hoffmann et al. 2018_FADS1-2-3|Klarin et al. 2018_FADS2|Graham et al. 2021_FADS2	Rhee et al. 2013_FADS-1-2-3_LPE 18:2, Harshfield et al. 2021_FEN1_PC_52:4_[M+OAc]1-, Harshfield et al. 2021_FEN1_FA(18:4)_[M-H]1-, Harshfield et al. 2021_FEN1_FA(20:4)_[M-H]1-, Harshfield et al. 2021_FEN1_FA(22:6)_[M-H]1-, Harshfield et al. 2021_FEN1_FA(22:5)_[M-H]1-, Harshfield et al. 2021_FEN1_FA(22:4)_[M-H]1-, Harshfield et al. 2021_FEN1_LPE-O_18:1_[M-H]1- / LPE-P_18:0_[M-H]1-, Harshfield et a…
PC 16:0;0_22:6;0	11	61800281	60300281	63300281	FADS2	known	11:61800281:C:A	rs174544	-0.126716	0.0172553	2.30441e-13	12.6374	A	0.379757	0.997957	NA	0	3_prime_UTR_variant	FADS1	1.3877	chr11_61800281_C_A		Surakka et al. 2015_FADS1-2-3, Hoffmann et al. 2018_FADS1-2-3|Hoffmann et al. 2018_FADS2|Hoffmann et al. 2018_FADS1-2-3, Klarin et al. 2018_FADS1-2-3|Klarin et al. 2018_FADS2|Graham et al. 2021_FADS2	Teslovich et al. 2010_FADS1-2-3, Surakka et al. 2015_FADS1-2-3, Hoffmann et al. 2018_FADS1-2-3|Hoffmann et al. 2018_FADS1-2-3|Hoffmann et al. 2018_FADS2|Klarin et al. 2018_FADS3|Graham et al. 2021_FADS2	Hoffmann et al. 2018_FADS1-2-3, Graham et al. 2021_MYRF|Hoffmann et al. 2018_FADS2|Hoffmann et al. 2018_FADS1-2-3	Surakka et al. 2015_FADS1-2-3, Hoffmann et al. 2018_FADS1-2-3|Hoffmann et al. 2018_FADS2|Hoffmann et al. 2018_FADS1-2-3|Klarin et al. 2018_FADS2|Graham et al. 2021_FADS2	Harshfield et al. 2021_FADS1_FA(20:4)_[M-H]1-, Harshfield et al. 2021_FADS1_FA(22:5)_[M-H]1-, Harshfield et al. 2021_FADS1_FA(22:4)_[M-H]1-, Harshfield et al. 2021_FADS1_LPC(20:4)_[M+H]1+, Harshfield et al. 2021_FADS1_CE(18:3)_[M+NH4]1+, Harshfield et al. 2021_FADS1_PA(34:2)_[M-H]1-, Harshfield et al. 2021_FADS1_CE(20:5)_[M+NH4]1+, Harshfield et al. 2021_FADS1_CE(20:4)_[M+NH4]1+, Harshfield et al…
SM 36:2;2	11	61800281	60300281	63300281	FADS2	known	11:61800281:C:A	rs174544	-0.178175	0.0171876	5.30012e-25	24.2757	A	0.379757	0.997957	NA	0	3_prime_UTR_variant	FADS1	1.3877	chr11_61827448_CT_C		Surakka et al. 2015_FADS1-2-3, Hoffmann et al. 2018_FADS1-2-3|Hoffmann et al. 2018_FADS2|Hoffmann et al. 2018_FADS1-2-3, Klarin et al. 2018_FADS1-2-3|Klarin et al. 2018_FADS2|Graham et al. 2021_FADS2	Teslovich et al. 2010_FADS1-2-3, Surakka et al. 2015_FADS1-2-3, Hoffmann et al. 2018_FADS1-2-3|Hoffmann et al. 2018_FADS1-2-3|Hoffmann et al. 2018_FADS2|Klarin et al. 2018_FADS3|Graham et al. 2021_FADS2	Hoffmann et al. 2018_FADS1-2-3, Graham et al. 2021_MYRF|Hoffmann et al. 2018_FADS2|Hoffmann et al. 2018_FADS1-2-3	Surakka et al. 2015_FADS1-2-3, Hoffmann et al. 2018_FADS1-2-3|Hoffmann et al. 2018_FADS2|Hoffmann et al. 2018_FADS1-2-3|Klarin et al. 2018_FADS2|Graham et al. 2021_FADS2	Harshfield et al. 2021_FADS1_FA(20:4)_[M-H]1-, Harshfield et al. 2021_FADS1_FA(22:5)_[M-H]1-, Harshfield et al. 2021_FADS1_FA(22:4)_[M-H]1-, Harshfield et al. 2021_FADS1_LPC(20:4)_[M+H]1+, Harshfield et al. 2021_FADS1_CE(18:3)_[M+NH4]1+, Harshfield et al. 2021_FADS1_PA(34:2)_[M-H]1-, Harshfield et al. 2021_FADS1_CE(20:5)_[M+NH4]1+, Harshfield et al. 2021_FADS1_CE(20:4)_[M+NH4]1+, Harshfield et al…
PC 16:0;0_16:0;0	11	61802358	60302358	63302358	FADS2	known	11:61802358:C:T	rs174546	-0.148938	0.0169253	1.69211e-18	17.7716	T	0.407364	1	NA	0	3_prime_UTR_variant	FADS1	1.3063	chr11_61802358_C_T		Willer et al. 2013_FADS1-2-3, Liu et al. 2017_FADS1-2-3, Hoffmann et al. 2018_FADS1-2-3|Surakka et al. 2015_FADS1-2-3, Hoffmann et al. 2018_FADS1-2-3|Hoffmann et al. 2018_FADS2|Hoffmann et al. 2018_FADS1-2-3, Klarin et al. 2018_FADS1-2-3|Klarin et al. 2018_FADS2|Graham et al. 2021_FADS2	Willer et al. 2013_FADS1-2-3, Liu et al. 2017_FADS1-2-3, Hoffmann et al. 2018_FADS1-2-3|Teslovich et al. 2010_FADS1-2-3, Surakka et al. 2015_FADS1-2-3, Hoffmann et al. 2018_FADS1-2-3|Hoffmann et al. 2018_FADS1-2-3|Hoffmann et al. 2018_FADS2|Klarin et al. 2018_FADS3|Graham et al. 2021_FADS2	Willer et al. 2013_FADS1-2-3, Liu et al. 2017_FADS1-2-3, Hoffmann et al. 2018_FADS1-2-3|Hoffmann et al. 2018_FADS1-2-3, Graham et al. 2021_MYRF|Hoffmann et al. 2018_FADS2|Hoffmann et al. 2018_FADS1-2-3	Teslovich et al. 2010_FADS1-2-3, Willer et al. 2013_FADS1-2-3, Surakka et al. 2015_FADS1-2-3, Liu et al. 2017_FADS1-2-3, Liu et al. 2017_FADS1-2-3, Hoffmann et al. 2018_FADS1-2-3|Surakka et al. 2015_FADS1-2-3, Hoffmann et al. 2018_FADS1-2-3|Hoffmann et al. 2018_FADS2|Hoffmann et al. 2018_FADS1-2-3|Klarin et al. 2018_FADS2|Graham et al. 2021_FADS2	Hicks et al. 2009_FADS-1-2-3_SM 16:1, Hicks et al. 2009_FADS-1-2-3_SM 18:1, Draisma et al. 2015_FADS-1-2-3_PC aa C38:5, Draisma et al. 2015_FADS-1-2-3_PC aa C38:6, Draisma et al. 2015_FADS-1-2-3_PC aa C40:6, Harshfield et al. 2021_FADS1_FA(20:4)_[M-H]1-, Harshfield et al. 2021_FADS1_FA(22:5)_[M-H]1-, Harshfield et al. 2021_FADS1_FA(22:4)_[M-H]1-, Harshfield et al. 2021_FADS1_LPC(20:4)_[M+H]1+, Ha…
PC 18:0;0_20:2;0	11	61803311	60303311	63303311	FADS2	known	11:61803311:T:C	rs174547	0.282264	0.0185855	4.049e-51	50.3927	C	0.407429	1	NA	0	intron_variant	FADS1	1.3026	chr11_61803876_C_G,chr11_61824164_C_G		Liu et al. 2017_FADS1|Surakka et al. 2015_FADS1-2-3, Hoffmann et al. 2018_FADS1-2-3|Hoffmann et al. 2018_FADS2|Hoffmann et al. 2018_FADS1-2-3, Klarin et al. 2018_FADS1-2-3|Klarin et al. 2018_FADS2|Graham et al. 2021_FADS2	Liu et al. 2017_FADS1, Graham et al. 2021_FADS2|Teslovich et al. 2010_FADS1-2-3, Surakka et al. 2015_FADS1-2-3, Hoffmann et al. 2018_FADS1-2-3|Hoffmann et al. 2018_FADS1-2-3|Hoffmann et al. 2018_FADS2|Klarin et al. 2018_FADS3|Graham et al. 2021_FADS2	Liu et al. 2017_FADS1|Hoffmann et al. 2018_FADS1-2-3, Graham et al. 2021_MYRF|Hoffmann et al. 2018_FADS2|Hoffmann et al. 2018_FADS1-2-3	Liu et al. 2017_FADS1|Surakka et al. 2015_FADS1-2-3, Hoffmann et al. 2018_FADS1-2-3|Hoffmann et al. 2018_FADS2|Hoffmann et al. 2018_FADS1-2-3|Klarin et al. 2018_FADS2|Graham et al. 2021_FADS2	Illig et al. 2010_FADS-1-2-3_lysoPC a C20:4, Illig et al. 2010_FADS-1-2-3_PC aa C38:4, Illig et al. 2010_FADS-1-2-3_PC aa C36:4, Illig et al. 2010_FADS-1-2-3_PC aa C38:5, Illig et al. 2010_FADS-1-2-3_PC ae C38:4, Illig et al. 2010_FADS-1-2-3_PC ae C36:5, Illig et al. 2010_FADS-1-2-3_PC ae C38:5, Illig et al. 2010_FADS-1-2-3_PC ae C40:4, Illig et al. 2010_FADS-1-2-3_PC aa C34:4, Illig et al. 2010_…
PC 14:0;0_18:2;0	11	61803876	60303876	63303876	FADS2	known	11:61803876:C:G	rs174548	0.184079	0.0175053	1.14527e-25	24.9411	G	0.383631	0.998818	NA	0	5_prime_UTR_variant	FADS1	1.3665	chr11_61803876_C_G		Surakka et al. 2015_FADS1-2-3, Hoffmann et al. 2018_FADS1-2-3|Hoffmann et al. 2018_FADS2|Hoffmann et al. 2018_FADS1-2-3, Klarin et al. 2018_FADS1-2-3|Klarin et al. 2018_FADS2|Graham et al. 2021_FADS2	Teslovich et al. 2010_FADS1-2-3, Surakka et al. 2015_FADS1-2-3, Hoffmann et al. 2018_FADS1-2-3|Hoffmann et al. 2018_FADS1-2-3|Hoffmann et al. 2018_FADS2|Klarin et al. 2018_FADS3|Graham et al. 2021_FADS2	Hoffmann et al. 2018_FADS1-2-3, Graham et al. 2021_MYRF|Hoffmann et al. 2018_FADS2|Hoffmann et al. 2018_FADS1-2-3	Surakka et al. 2015_FADS1-2-3, Hoffmann et al. 2018_FADS1-2-3|Hoffmann et al. 2018_FADS2|Hoffmann et al. 2018_FADS1-2-3|Klarin et al. 2018_FADS2|Graham et al. 2021_FADS2	Gieger et al. 2008_FADS-1-2-3_PC(36:4;0), Rhee et al. 2013_FADS-1-2-3_LPC 20:5, Rhee et al. 2013_FADS-1-2-3_CE 20:5, Rhee et al. 2013_FADS-1-2-3_TAG 58:10, Rhee et al. 2013_FADS-1-2-3_LPE 20:4, Rhee et al. 2013_FADS-1-2-3_CE 16:0, Shin et al. 2014_FADS-1-2-3_arachidonate (20:4n6)/dihomo-linolenate (20:3n3 or n6), Long et al. 2017_FADS-1-2-3_1-stearoyl-2-docosapentaenoyl-GPC (18:0/22:5n3), Long et…
PC 18:2;0_20:3;0	11	61803876	60303876	63303876	FADS2	known	11:61803876:C:G	rs174548	0.209516	0.0178269	1.3987e-31	30.8543	G	0.383631	0.998818	NA	0	5_prime_UTR_variant	FADS1	1.3665	chr11_61803876_C_G		Surakka et al. 2015_FADS1-2-3, Hoffmann et al. 2018_FADS1-2-3|Hoffmann et al. 2018_FADS2|Hoffmann et al. 2018_FADS1-2-3, Klarin et al. 2018_FADS1-2-3|Klarin et al. 2018_FADS2|Graham et al. 2021_FADS2	Teslovich et al. 2010_FADS1-2-3, Surakka et al. 2015_FADS1-2-3, Hoffmann et al. 2018_FADS1-2-3|Hoffmann et al. 2018_FADS1-2-3|Hoffmann et al. 2018_FADS2|Klarin et al. 2018_FADS3|Graham et al. 2021_FADS2	Hoffmann et al. 2018_FADS1-2-3, Graham et al. 2021_MYRF|Hoffmann et al. 2018_FADS2|Hoffmann et al. 2018_FADS1-2-3	Surakka et al. 2015_FADS1-2-3, Hoffmann et al. 2018_FADS1-2-3|Hoffmann et al. 2018_FADS2|Hoffmann et al. 2018_FADS1-2-3|Klarin et al. 2018_FADS2|Graham et al. 2021_FADS2	Gieger et al. 2008_FADS-1-2-3_PC(36:4;0), Rhee et al. 2013_FADS-1-2-3_LPC 20:5, Rhee et al. 2013_FADS-1-2-3_CE 20:5, Rhee et al. 2013_FADS-1-2-3_TAG 58:10, Rhee et al. 2013_FADS-1-2-3_LPE 20:4, Rhee et al. 2013_FADS-1-2-3_CE 16:0, Shin et al. 2014_FADS-1-2-3_arachidonate (20:4n6)/dihomo-linolenate (20:3n3 or n6), Long et al. 2017_FADS-1-2-3_1-stearoyl-2-docosapentaenoyl-GPC (18:0/22:5n3), Long et…
PC O-16:0;0/22:5;0	11	61803876	60303876	63303876	FADS2	known	11:61803876:C:G	rs174548	-0.168015	0.0188857	7.57357e-19	18.1207	G	0.383631	0.998818	NA	0	5_prime_UTR_variant	FADS1	1.3665	chr11_61803876_C_G		Surakka et al. 2015_FADS1-2-3, Hoffmann et al. 2018_FADS1-2-3|Hoffmann et al. 2018_FADS2|Hoffmann et al. 2018_FADS1-2-3, Klarin et al. 2018_FADS1-2-3|Klarin et al. 2018_FADS2|Graham et al. 2021_FADS2	Teslovich et al. 2010_FADS1-2-3, Surakka et al. 2015_FADS1-2-3, Hoffmann et al. 2018_FADS1-2-3|Hoffmann et al. 2018_FADS1-2-3|Hoffmann et al. 2018_FADS2|Klarin et al. 2018_FADS3|Graham et al. 2021_FADS2	Hoffmann et al. 2018_FADS1-2-3, Graham et al. 2021_MYRF|Hoffmann et al. 2018_FADS2|Hoffmann et al. 2018_FADS1-2-3	Surakka et al. 2015_FADS1-2-3, Hoffmann et al. 2018_FADS1-2-3|Hoffmann et al. 2018_FADS2|Hoffmann et al. 2018_FADS1-2-3|Klarin et al. 2018_FADS2|Graham et al. 2021_FADS2	Gieger et al. 2008_FADS-1-2-3_PC(36:4;0), Rhee et al. 2013_FADS-1-2-3_LPC 20:5, Rhee et al. 2013_FADS-1-2-3_CE 20:5, Rhee et al. 2013_FADS-1-2-3_TAG 58:10, Rhee et al. 2013_FADS-1-2-3_LPE 20:4, Rhee et al. 2013_FADS-1-2-3_CE 16:0, Shin et al. 2014_FADS-1-2-3_arachidonate (20:4n6)/dihomo-linolenate (20:3n3 or n6), Long et al. 2017_FADS-1-2-3_1-stearoyl-2-docosapentaenoyl-GPC (18:0/22:5n3), Long et…
PC O-18:1;0/20:3;0	11	61803876	60303876	63303876	FADS2	known	11:61803876:C:G	rs174548	0.258993	0.0174089	2.67686e-49	48.5724	G	0.383631	0.998818	NA	0	5_prime_UTR_variant	FADS1	1.3665	chr11_61803876_C_G,chr11_61838141_C_T		Surakka et al. 2015_FADS1-2-3, Hoffmann et al. 2018_FADS1-2-3|Hoffmann et al. 2018_FADS2|Hoffmann et al. 2018_FADS1-2-3, Klarin et al. 2018_FADS1-2-3|Klarin et al. 2018_FADS2|Graham et al. 2021_FADS2	Teslovich et al. 2010_FADS1-2-3, Surakka et al. 2015_FADS1-2-3, Hoffmann et al. 2018_FADS1-2-3|Hoffmann et al. 2018_FADS1-2-3|Hoffmann et al. 2018_FADS2|Klarin et al. 2018_FADS3|Graham et al. 2021_FADS2	Hoffmann et al. 2018_FADS1-2-3, Graham et al. 2021_MYRF|Hoffmann et al. 2018_FADS2|Hoffmann et al. 2018_FADS1-2-3	Surakka et al. 2015_FADS1-2-3, Hoffmann et al. 2018_FADS1-2-3|Hoffmann et al. 2018_FADS2|Hoffmann et al. 2018_FADS1-2-3|Klarin et al. 2018_FADS2|Graham et al. 2021_FADS2	Gieger et al. 2008_FADS-1-2-3_PC(36:4;0), Rhee et al. 2013_FADS-1-2-3_LPC 20:5, Rhee et al. 2013_FADS-1-2-3_CE 20:5, Rhee et al. 2013_FADS-1-2-3_TAG 58:10, Rhee et al. 2013_FADS-1-2-3_LPE 20:4, Rhee et al. 2013_FADS-1-2-3_CE 16:0, Shin et al. 2014_FADS-1-2-3_arachidonate (20:4n6)/dihomo-linolenate (20:3n3 or n6), Long et al. 2017_FADS-1-2-3_1-stearoyl-2-docosapentaenoyl-GPC (18:0/22:5n3), Long et…
PE 18:1;0_18:1;0	11	61803876	60303876	63303876	FADS2	known	11:61803876:C:G	rs174548	0.189661	0.0173235	1.12186e-27	26.9501	G	0.383631	0.998818	NA	0	5_prime_UTR_variant	FADS1	1.3665	chr11_61803876_C_G		Surakka et al. 2015_FADS1-2-3, Hoffmann et al. 2018_FADS1-2-3|Hoffmann et al. 2018_FADS2|Hoffmann et al. 2018_FADS1-2-3, Klarin et al. 2018_FADS1-2-3|Klarin et al. 2018_FADS2|Graham et al. 2021_FADS2	Teslovich et al. 2010_FADS1-2-3, Surakka et al. 2015_FADS1-2-3, Hoffmann et al. 2018_FADS1-2-3|Hoffmann et al. 2018_FADS1-2-3|Hoffmann et al. 2018_FADS2|Klarin et al. 2018_FADS3|Graham et al. 2021_FADS2	Hoffmann et al. 2018_FADS1-2-3, Graham et al. 2021_MYRF|Hoffmann et al. 2018_FADS2|Hoffmann et al. 2018_FADS1-2-3	Surakka et al. 2015_FADS1-2-3, Hoffmann et al. 2018_FADS1-2-3|Hoffmann et al. 2018_FADS2|Hoffmann et al. 2018_FADS1-2-3|Klarin et al. 2018_FADS2|Graham et al. 2021_FADS2	Gieger et al. 2008_FADS-1-2-3_PC(36:4;0), Rhee et al. 2013_FADS-1-2-3_LPC 20:5, Rhee et al. 2013_FADS-1-2-3_CE 20:5, Rhee et al. 2013_FADS-1-2-3_TAG 58:10, Rhee et al. 2013_FADS-1-2-3_LPE 20:4, Rhee et al. 2013_FADS-1-2-3_CE 16:0, Shin et al. 2014_FADS-1-2-3_arachidonate (20:4n6)/dihomo-linolenate (20:3n3 or n6), Long et al. 2017_FADS-1-2-3_1-stearoyl-2-docosapentaenoyl-GPC (18:0/22:5n3), Long et…
PI 16:0;0_18:2;0	11	61803910	60303910	63303910	FADS2	known	11:61803910:G:A	rs174549	0.164055	0.017408	5.74908e-21	20.2404	A	0.382044	0.998737	NA	0	5_prime_UTR_variant	FADS1	1.3949	chr11_61803910_G_A		Surakka et al. 2015_FADS1-2-3, Hoffmann et al. 2018_FADS1-2-3|Hoffmann et al. 2018_FADS2|Hoffmann et al. 2018_FADS1-2-3, Klarin et al. 2018_FADS1-2-3|Klarin et al. 2018_FADS2|Graham et al. 2021_FADS2	Teslovich et al. 2010_FADS1-2-3, Surakka et al. 2015_FADS1-2-3, Hoffmann et al. 2018_FADS1-2-3|Hoffmann et al. 2018_FADS1-2-3|Hoffmann et al. 2018_FADS2|Klarin et al. 2018_FADS3|Graham et al. 2021_FADS2	Hoffmann et al. 2018_FADS1-2-3, Graham et al. 2021_MYRF|Hoffmann et al. 2018_FADS2|Hoffmann et al. 2018_FADS1-2-3	Surakka et al. 2015_FADS1-2-3, Hoffmann et al. 2018_FADS1-2-3|Hoffmann et al. 2018_FADS2|Hoffmann et al. 2018_FADS1-2-3|Klarin et al. 2018_FADS2|Graham et al. 2021_FADS2	Long et al. 2017_FADS-1-2-3_1-dihomo-linolenoyl-GPE (20:3n3 or 6), Long et al. 2017_FADS-1-2-3_1-eicosapentaenoyl-GPC (20:5), Long et al. 2017_FADS-1-2-3_1-palmitoyl-2-eicosapentaenoyl-GPC (16:0/20:5), Long et al. 2017_FADS-1-2-3_1-stearoyl-2-linoleoyl-GPI (18:0/18:2), Harshfield et al. 2021_FADS1_FA(20:4)_[M-H]1-, Harshfield et al. 2021_FADS1_FA(22:5)_[M-H]1-, Harshfield et al. 2021_FADS1_FA(22:…
CE 16:0;0	11	61804006	60304006	63304006	FADS2	known	11:61804006:T:C	rs174550	-0.205939	0.0168412	4.7722e-34	33.3213	C	0.407429	1	NA	0	5_prime_UTR_variant	FADS1	1.3052	chr11_61803311_T_C		Liu et al. 2017_FADS1-2-3, Hoffmann et al. 2018_FADS1-2-3|Surakka et al. 2015_FADS1-2-3, Hoffmann et al. 2018_FADS1-2-3|Hoffmann et al. 2018_FADS2|Hoffmann et al. 2018_FADS1-2-3, Klarin et al. 2018_FADS1-2-3|Klarin et al. 2018_FADS2|Graham et al. 2021_FADS2	Liu et al. 2017_FADS1-2-3, Hoffmann et al. 2018_FADS1-2-3|Teslovich et al. 2010_FADS1-2-3, Surakka et al. 2015_FADS1-2-3, Hoffmann et al. 2018_FADS1-2-3|Hoffmann et al. 2018_FADS1-2-3|Hoffmann et al. 2018_FADS2|Klarin et al. 2018_FADS3|Graham et al. 2021_FADS2	Teslovich et al. 2010_FADS1-2-3, Surakka et al. 2015_FADS1-2-3, Liu et al. 2017_FADS1-2-3, Hoffmann et al. 2018_FADS1-2-3|Hoffmann et al. 2018_FADS1-2-3, Graham et al. 2021_MYRF|Hoffmann et al. 2018_FADS2|Hoffmann et al. 2018_FADS1-2-3	Liu et al. 2017_FADS1-2-3, Hoffmann et al. 2018_FADS1-2-3|Surakka et al. 2015_FADS1-2-3, Hoffmann et al. 2018_FADS1-2-3|Hoffmann et al. 2018_FADS2|Hoffmann et al. 2018_FADS1-2-3|Klarin et al. 2018_FADS2|Graham et al. 2021_FADS2	Rhee et al. 2013_FADS-1-2-3_LPC 20:4, Rhee et al. 2013_FADS-1-2-3_LPC 22:6, Rhee et al. 2013_FADS-1-2-3_TAG 54:4, Draisma et al. 2015_FADS-1-2-3_PC ae C36:2, Draisma et al. 2015_FADS-1-2-3_PC ae C38:2, Harshfield et al. 2021_FADS1_FA(20:4)_[M-H]1-, Harshfield et al. 2021_FADS1_FA(22:5)_[M-H]1-, Harshfield et al. 2021_FADS1_FA(22:4)_[M-H]1-, Harshfield et al. 2021_FADS1_LPC(20:4)_[M+H]1+, Harshfie…
PE O-18:1;0/18:2;0	11	61804006	60304006	63304006	FADS2	known	11:61804006:T:C	rs174550	0.194339	0.0172562	3.60449e-29	28.4432	C	0.407429	1	NA	0	5_prime_UTR_variant	FADS1	1.3052	chr11_61804006_T_C		Liu et al. 2017_FADS1-2-3, Hoffmann et al. 2018_FADS1-2-3|Surakka et al. 2015_FADS1-2-3, Hoffmann et al. 2018_FADS1-2-3|Hoffmann et al. 2018_FADS2|Hoffmann et al. 2018_FADS1-2-3, Klarin et al. 2018_FADS1-2-3|Klarin et al. 2018_FADS2|Graham et al. 2021_FADS2	Liu et al. 2017_FADS1-2-3, Hoffmann et al. 2018_FADS1-2-3|Teslovich et al. 2010_FADS1-2-3, Surakka et al. 2015_FADS1-2-3, Hoffmann et al. 2018_FADS1-2-3|Hoffmann et al. 2018_FADS1-2-3|Hoffmann et al. 2018_FADS2|Klarin et al. 2018_FADS3|Graham et al. 2021_FADS2	Teslovich et al. 2010_FADS1-2-3, Surakka et al. 2015_FADS1-2-3, Liu et al. 2017_FADS1-2-3, Hoffmann et al. 2018_FADS1-2-3|Hoffmann et al. 2018_FADS1-2-3, Graham et al. 2021_MYRF|Hoffmann et al. 2018_FADS2|Hoffmann et al. 2018_FADS1-2-3	Liu et al. 2017_FADS1-2-3, Hoffmann et al. 2018_FADS1-2-3|Surakka et al. 2015_FADS1-2-3, Hoffmann et al. 2018_FADS1-2-3|Hoffmann et al. 2018_FADS2|Hoffmann et al. 2018_FADS1-2-3|Klarin et al. 2018_FADS2|Graham et al. 2021_FADS2	Rhee et al. 2013_FADS-1-2-3_LPC 20:4, Rhee et al. 2013_FADS-1-2-3_LPC 22:6, Rhee et al. 2013_FADS-1-2-3_TAG 54:4, Draisma et al. 2015_FADS-1-2-3_PC ae C36:2, Draisma et al. 2015_FADS-1-2-3_PC ae C38:2, Harshfield et al. 2021_FADS1_FA(20:4)_[M-H]1-, Harshfield et al. 2021_FADS1_FA(22:5)_[M-H]1-, Harshfield et al. 2021_FADS1_FA(22:4)_[M-H]1-, Harshfield et al. 2021_FADS1_LPC(20:4)_[M+H]1+, Harshfie…
PC 16:0;0_22:4;0	11	61806212	60306212	63306212	FADS2	known	11:61806212:T:C	rs174551	-0.289752	0.0170948	3.66567e-63	62.4358	C	0.406164	0.99806	NA	0	5_prime_UTR_variant	FADS1	1.2893	chr11_61806212_T_C		Hoffmann et al. 2018_FADS1-2-3|Surakka et al. 2015_FADS1-2-3, Hoffmann et al. 2018_FADS1-2-3|Hoffmann et al. 2018_FADS2|Hoffmann et al. 2018_FADS1-2-3, Klarin et al. 2018_FADS1-2-3|Klarin et al. 2018_FADS2|Graham et al. 2021_FADS2	Surakka et al. 2015_FADS1-2-3, Hoffmann et al. 2018_FADS1-2-3|Teslovich et al. 2010_FADS1-2-3, Surakka et al. 2015_FADS1-2-3, Hoffmann et al. 2018_FADS1-2-3|Hoffmann et al. 2018_FADS1-2-3|Hoffmann et al. 2018_FADS2|Klarin et al. 2018_FADS3|Graham et al. 2021_FADS2	Hoffmann et al. 2018_FADS1-2-3|Hoffmann et al. 2018_FADS1-2-3, Graham et al. 2021_MYRF|Hoffmann et al. 2018_FADS2|Hoffmann et al. 2018_FADS1-2-3	Hoffmann et al. 2018_FADS1-2-3|Surakka et al. 2015_FADS1-2-3, Hoffmann et al. 2018_FADS1-2-3|Hoffmann et al. 2018_FADS2|Hoffmann et al. 2018_FADS1-2-3|Klarin et al. 2018_FADS2|Graham et al. 2021_FADS2	Harshfield et al. 2021_FADS1_FA(20:4)_[M-H]1-, Harshfield et al. 2021_FADS1_FA(22:5)_[M-H]1-, Harshfield et al. 2021_FADS1_FA(22:4)_[M-H]1-, Harshfield et al. 2021_FADS1_LPC(20:4)_[M+H]1+, Harshfield et al. 2021_FADS1_DG(36:3)_[M+H-H2O]1+, Harshfield et al. 2021_FADS1_CE(16:0)_[M+NH4]1+, Harshfield et al. 2021_FADS1_CE(18:3)_[M+NH4]1+, Harshfield et al. 2021_FADS1_CE(20:5)_[M+NH4]1+, Harshfield e…
PC O-18:1;0/18:2;0	11	61806212	60306212	63306212	FADS2	known	11:61806212:T:C	rs174551	0.229198	0.0173934	3.595e-39	38.4443	C	0.406164	0.99806	NA	0	5_prime_UTR_variant	FADS1	1.2893	chr11_61806212_T_C		Hoffmann et al. 2018_FADS1-2-3|Surakka et al. 2015_FADS1-2-3, Hoffmann et al. 2018_FADS1-2-3|Hoffmann et al. 2018_FADS2|Hoffmann et al. 2018_FADS1-2-3, Klarin et al. 2018_FADS1-2-3|Klarin et al. 2018_FADS2|Graham et al. 2021_FADS2	Surakka et al. 2015_FADS1-2-3, Hoffmann et al. 2018_FADS1-2-3|Teslovich et al. 2010_FADS1-2-3, Surakka et al. 2015_FADS1-2-3, Hoffmann et al. 2018_FADS1-2-3|Hoffmann et al. 2018_FADS1-2-3|Hoffmann et al. 2018_FADS2|Klarin et al. 2018_FADS3|Graham et al. 2021_FADS2	Hoffmann et al. 2018_FADS1-2-3|Hoffmann et al. 2018_FADS1-2-3, Graham et al. 2021_MYRF|Hoffmann et al. 2018_FADS2|Hoffmann et al. 2018_FADS1-2-3	Hoffmann et al. 2018_FADS1-2-3|Surakka et al. 2015_FADS1-2-3, Hoffmann et al. 2018_FADS1-2-3|Hoffmann et al. 2018_FADS2|Hoffmann et al. 2018_FADS1-2-3|Klarin et al. 2018_FADS2|Graham et al. 2021_FADS2	Harshfield et al. 2021_FADS1_FA(20:4)_[M-H]1-, Harshfield et al. 2021_FADS1_FA(22:5)_[M-H]1-, Harshfield et al. 2021_FADS1_FA(22:4)_[M-H]1-, Harshfield et al. 2021_FADS1_LPC(20:4)_[M+H]1+, Harshfield et al. 2021_FADS1_DG(36:3)_[M+H-H2O]1+, Harshfield et al. 2021_FADS1_CE(16:0)_[M+NH4]1+, Harshfield et al. 2021_FADS1_CE(18:3)_[M+NH4]1+, Harshfield et al. 2021_FADS1_CE(20:5)_[M+NH4]1+, Harshfield e…
TAG 54:6;0	11	61811991	60311991	63311991	FADS2	known	11:61811991:A:G	rs174554	-0.0983213	0.0171242	9.75404e-09	8.01082	G	0.405862	0.999423	NA	0	intron_variant	FADS1	1.3068	chr11_61811991_A_G		Hoffmann et al. 2018_FADS1-2-3|Surakka et al. 2015_FADS1-2-3, Hoffmann et al. 2018_FADS1-2-3|Hoffmann et al. 2018_FADS2|Hoffmann et al. 2018_FADS1-2-3, Klarin et al. 2018_FADS1-2-3|Klarin et al. 2018_FADS2|Graham et al. 2021_FADS2	Hoffmann et al. 2018_FADS1-2-3|Teslovich et al. 2010_FADS1-2-3, Surakka et al. 2015_FADS1-2-3, Hoffmann et al. 2018_FADS1-2-3|Hoffmann et al. 2018_FADS1-2-3|Hoffmann et al. 2018_FADS2|Klarin et al. 2018_FADS3|Graham et al. 2021_FADS2	Surakka et al. 2015_FADS1-2-3, Hoffmann et al. 2018_FADS1-2-3|Hoffmann et al. 2018_FADS1-2-3, Graham et al. 2021_MYRF|Hoffmann et al. 2018_FADS2|Hoffmann et al. 2018_FADS1-2-3	Hoffmann et al. 2018_FADS1-2-3|Surakka et al. 2015_FADS1-2-3, Hoffmann et al. 2018_FADS1-2-3|Hoffmann et al. 2018_FADS2|Hoffmann et al. 2018_FADS1-2-3|Klarin et al. 2018_FADS2|Graham et al. 2021_FADS2	Long et al. 2017_FADS-1-2-3_1-(1-enyl-palmitoyl)-2-arachidonoyl-GPC (P-16:0/20:4), Long et al. 2017_FADS-1-2-3_1-(1-enyl-stearoyl)-2-arachidonoyl-GPE (P-18:0/20:4), Harshfield et al. 2021_FADS1_FA(20:4)_[M-H]1-, Harshfield et al. 2021_FADS1_FA(22:5)_[M-H]1-, Harshfield et al. 2021_FADS1_FA(22:4)_[M-H]1-, Harshfield et al. 2021_FADS1_LPC(20:4)_[M+H]1+, Harshfield et al. 2021_FADS1_DG(36:3)_[M+H-H2…
TAG 56:7;0	11	61811991	60311991	63311991	FADS2	known	11:61811991:A:G	rs174554	-0.161329	0.0169773	2.72269e-21	20.565	G	0.405862	0.999423	NA	0	intron_variant	FADS1	1.3068	chr11_61811991_A_G		Hoffmann et al. 2018_FADS1-2-3|Surakka et al. 2015_FADS1-2-3, Hoffmann et al. 2018_FADS1-2-3|Hoffmann et al. 2018_FADS2|Hoffmann et al. 2018_FADS1-2-3, Klarin et al. 2018_FADS1-2-3|Klarin et al. 2018_FADS2|Graham et al. 2021_FADS2	Hoffmann et al. 2018_FADS1-2-3|Teslovich et al. 2010_FADS1-2-3, Surakka et al. 2015_FADS1-2-3, Hoffmann et al. 2018_FADS1-2-3|Hoffmann et al. 2018_FADS1-2-3|Hoffmann et al. 2018_FADS2|Klarin et al. 2018_FADS3|Graham et al. 2021_FADS2	Surakka et al. 2015_FADS1-2-3, Hoffmann et al. 2018_FADS1-2-3|Hoffmann et al. 2018_FADS1-2-3, Graham et al. 2021_MYRF|Hoffmann et al. 2018_FADS2|Hoffmann et al. 2018_FADS1-2-3	Hoffmann et al. 2018_FADS1-2-3|Surakka et al. 2015_FADS1-2-3, Hoffmann et al. 2018_FADS1-2-3|Hoffmann et al. 2018_FADS2|Hoffmann et al. 2018_FADS1-2-3|Klarin et al. 2018_FADS2|Graham et al. 2021_FADS2	Long et al. 2017_FADS-1-2-3_1-(1-enyl-palmitoyl)-2-arachidonoyl-GPC (P-16:0/20:4), Long et al. 2017_FADS-1-2-3_1-(1-enyl-stearoyl)-2-arachidonoyl-GPE (P-18:0/20:4), Harshfield et al. 2021_FADS1_FA(20:4)_[M-H]1-, Harshfield et al. 2021_FADS1_FA(22:5)_[M-H]1-, Harshfield et al. 2021_FADS1_FA(22:4)_[M-H]1-, Harshfield et al. 2021_FADS1_LPC(20:4)_[M+H]1+, Harshfield et al. 2021_FADS1_DG(36:3)_[M+H-H2…
PE O-18:2;0/20:4;0	11	61813163	60313163	63313163	FADS2	known	11:61813163:C:T	rs174556	-0.182631	0.0172126	4.15969e-26	25.3809	T	0.3796	0.998602	NA	0	intron_variant	FADS1	1.3924	chr11_61813163_C_T		Surakka et al. 2015_FADS1-2-3, Hoffmann et al. 2018_FADS1-2-3|Hoffmann et al. 2018_FADS2|Hoffmann et al. 2018_FADS1-2-3, Klarin et al. 2018_FADS1-2-3|Klarin et al. 2018_FADS2|Graham et al. 2021_FADS2	Teslovich et al. 2010_FADS1-2-3, Surakka et al. 2015_FADS1-2-3, Hoffmann et al. 2018_FADS1-2-3|Hoffmann et al. 2018_FADS1-2-3|Hoffmann et al. 2018_FADS2|Klarin et al. 2018_FADS3|Graham et al. 2021_FADS2	Hoffmann et al. 2018_FADS1-2-3, Graham et al. 2021_MYRF|Hoffmann et al. 2018_FADS2|Hoffmann et al. 2018_FADS1-2-3	Surakka et al. 2015_FADS1-2-3, Hoffmann et al. 2018_FADS1-2-3|Hoffmann et al. 2018_FADS2|Hoffmann et al. 2018_FADS1-2-3|Klarin et al. 2018_FADS2|Graham et al. 2021_FADS2	Hicks et al. 2009_FADS-1-2-3_SM 16:1, Hicks et al. 2009_FADS-1-2-3_SM 18:1, Hicks et al. 2009_FADS-1-2-3_SM 16:1, Rhee et al. 2013_FADS-1-2-3_TAG 58:11, Harshfield et al. 2021_FADS1_FA(20:4)_[M-H]1-, Harshfield et al. 2021_FADS1_FA(22:5)_[M-H]1-, Harshfield et al. 2021_FADS1_FA(22:4)_[M-H]1-, Harshfield et al. 2021_FADS1_LPC(20:4)_[M+H]1+, Harshfield et al. 2021_FADS1_CE(18:3)_[M+NH4]1+, Harshfie…
PI 16:0;0_18:1;0	11	61813163	60313163	63313163	FADS2	known	11:61813163:C:T	rs174556	0.0997193	0.0173	8.51397e-09	8.06987	T	0.3796	0.998602	NA	0	intron_variant	FADS1	1.3924	chr11_61813163_C_T		Surakka et al. 2015_FADS1-2-3, Hoffmann et al. 2018_FADS1-2-3|Hoffmann et al. 2018_FADS2|Hoffmann et al. 2018_FADS1-2-3, Klarin et al. 2018_FADS1-2-3|Klarin et al. 2018_FADS2|Graham et al. 2021_FADS2	Teslovich et al. 2010_FADS1-2-3, Surakka et al. 2015_FADS1-2-3, Hoffmann et al. 2018_FADS1-2-3|Hoffmann et al. 2018_FADS1-2-3|Hoffmann et al. 2018_FADS2|Klarin et al. 2018_FADS3|Graham et al. 2021_FADS2	Hoffmann et al. 2018_FADS1-2-3, Graham et al. 2021_MYRF|Hoffmann et al. 2018_FADS2|Hoffmann et al. 2018_FADS1-2-3	Surakka et al. 2015_FADS1-2-3, Hoffmann et al. 2018_FADS1-2-3|Hoffmann et al. 2018_FADS2|Hoffmann et al. 2018_FADS1-2-3|Klarin et al. 2018_FADS2|Graham et al. 2021_FADS2	Hicks et al. 2009_FADS-1-2-3_SM 16:1, Hicks et al. 2009_FADS-1-2-3_SM 18:1, Hicks et al. 2009_FADS-1-2-3_SM 16:1, Rhee et al. 2013_FADS-1-2-3_TAG 58:11, Harshfield et al. 2021_FADS1_FA(20:4)_[M-H]1-, Harshfield et al. 2021_FADS1_FA(22:5)_[M-H]1-, Harshfield et al. 2021_FADS1_FA(22:4)_[M-H]1-, Harshfield et al. 2021_FADS1_LPC(20:4)_[M+H]1+, Harshfield et al. 2021_FADS1_CE(18:3)_[M+NH4]1+, Harshfie…
SM 38:2;2	11	61813163	60313163	63313163	FADS2	known	11:61813163:C:T	rs174556	-0.144338	0.0172281	6.46442e-17	16.1895	T	0.3796	0.998602	NA	0	intron_variant	FADS1	1.3924	chr11_61813163_C_T		Surakka et al. 2015_FADS1-2-3, Hoffmann et al. 2018_FADS1-2-3|Hoffmann et al. 2018_FADS2|Hoffmann et al. 2018_FADS1-2-3, Klarin et al. 2018_FADS1-2-3|Klarin et al. 2018_FADS2|Graham et al. 2021_FADS2	Teslovich et al. 2010_FADS1-2-3, Surakka et al. 2015_FADS1-2-3, Hoffmann et al. 2018_FADS1-2-3|Hoffmann et al. 2018_FADS1-2-3|Hoffmann et al. 2018_FADS2|Klarin et al. 2018_FADS3|Graham et al. 2021_FADS2	Hoffmann et al. 2018_FADS1-2-3, Graham et al. 2021_MYRF|Hoffmann et al. 2018_FADS2|Hoffmann et al. 2018_FADS1-2-3	Surakka et al. 2015_FADS1-2-3, Hoffmann et al. 2018_FADS1-2-3|Hoffmann et al. 2018_FADS2|Hoffmann et al. 2018_FADS1-2-3|Klarin et al. 2018_FADS2|Graham et al. 2021_FADS2	Hicks et al. 2009_FADS-1-2-3_SM 16:1, Hicks et al. 2009_FADS-1-2-3_SM 18:1, Hicks et al. 2009_FADS-1-2-3_SM 16:1, Rhee et al. 2013_FADS-1-2-3_TAG 58:11, Harshfield et al. 2021_FADS1_FA(20:4)_[M-H]1-, Harshfield et al. 2021_FADS1_FA(22:5)_[M-H]1-, Harshfield et al. 2021_FADS1_FA(22:4)_[M-H]1-, Harshfield et al. 2021_FADS1_LPC(20:4)_[M+H]1+, Harshfield et al. 2021_FADS1_CE(18:3)_[M+NH4]1+, Harshfie…
PI 18:0;0_18:1;0	11	61813890	60313890	63313890	FADS2	known	11:61813890:C:CG	rs369746205	0.145139	0.0182347	1.98722e-15	14.7018	CG	0.330814	0.95074	NA	0	intron_variant	FADS1	1.376	chr11_61813890_C_CG		Surakka et al. 2015_FADS1-2-3, Hoffmann et al. 2018_FADS1-2-3|Hoffmann et al. 2018_FADS2|Hoffmann et al. 2018_FADS1-2-3, Klarin et al. 2018_FADS1-2-3|Klarin et al. 2018_FADS2|Graham et al. 2021_FADS2	Teslovich et al. 2010_FADS1-2-3, Surakka et al. 2015_FADS1-2-3, Hoffmann et al. 2018_FADS1-2-3|Hoffmann et al. 2018_FADS1-2-3|Hoffmann et al. 2018_FADS2|Klarin et al. 2018_FADS3|Graham et al. 2021_FADS2	Hoffmann et al. 2018_FADS1-2-3, Graham et al. 2021_MYRF|Hoffmann et al. 2018_FADS2|Hoffmann et al. 2018_FADS1-2-3	Surakka et al. 2015_FADS1-2-3, Hoffmann et al. 2018_FADS1-2-3|Hoffmann et al. 2018_FADS2|Hoffmann et al. 2018_FADS1-2-3|Graham et al. 2021_FADS2	Long et al. 2017_FADS-1-2-3_1-palmitoyl-2-alpha-linolenoyl-GPC (16:0/18:3n3), Tabassum et al. 2019_FADS2_PEO(16:1;0-18:2;0), Tabassum et al. 2019_FADS2_TAG(56:6;0), Cadby et al. 2022_MYRF, TMEM258_Total COH, Cadby et al. 2022_MYRF, TMEM258_Total LPC(O), Cadby et al. 2022_MYRF, TMEM258_Total LPC(P), Cadby et al. 2022_MYRF, TMEM258_Total PC(O), Cadby et al. 2022_MYRF, TMEM258_Total PC(P), Cadby et …
TAG 53:2;0	11	61813890	60313890	63313890	FADS2	known	11:61813890:C:CG	rs369746205	0.106432	0.0184593	8.46453e-09	8.0724	CG	0.330814	0.95074	NA	0	intron_variant	FADS1	1.376	chr11_61813890_C_CG		Surakka et al. 2015_FADS1-2-3, Hoffmann et al. 2018_FADS1-2-3|Hoffmann et al. 2018_FADS2|Hoffmann et al. 2018_FADS1-2-3, Klarin et al. 2018_FADS1-2-3|Klarin et al. 2018_FADS2|Graham et al. 2021_FADS2	Teslovich et al. 2010_FADS1-2-3, Surakka et al. 2015_FADS1-2-3, Hoffmann et al. 2018_FADS1-2-3|Hoffmann et al. 2018_FADS1-2-3|Hoffmann et al. 2018_FADS2|Klarin et al. 2018_FADS3|Graham et al. 2021_FADS2	Hoffmann et al. 2018_FADS1-2-3, Graham et al. 2021_MYRF|Hoffmann et al. 2018_FADS2|Hoffmann et al. 2018_FADS1-2-3	Surakka et al. 2015_FADS1-2-3, Hoffmann et al. 2018_FADS1-2-3|Hoffmann et al. 2018_FADS2|Hoffmann et al. 2018_FADS1-2-3|Graham et al. 2021_FADS2	Long et al. 2017_FADS-1-2-3_1-palmitoyl-2-alpha-linolenoyl-GPC (16:0/18:3n3), Tabassum et al. 2019_FADS2_PEO(16:1;0-18:2;0), Tabassum et al. 2019_FADS2_TAG(56:6;0), Cadby et al. 2022_MYRF, TMEM258_Total COH, Cadby et al. 2022_MYRF, TMEM258_Total LPC(O), Cadby et al. 2022_MYRF, TMEM258_Total LPC(P), Cadby et al. 2022_MYRF, TMEM258_Total PC(O), Cadby et al. 2022_MYRF, TMEM258_Total PC(P), Cadby et …
TAG 53:3;0	11	61813890	60313890	63313890	FADS2	known	11:61813890:C:CG	rs369746205	0.110335	0.0182934	1.704e-09	8.76853	CG	0.330814	0.95074	NA	0	intron_variant	FADS1	1.376	chr11_61813890_C_CG		Surakka et al. 2015_FADS1-2-3, Hoffmann et al. 2018_FADS1-2-3|Hoffmann et al. 2018_FADS2|Hoffmann et al. 2018_FADS1-2-3, Klarin et al. 2018_FADS1-2-3|Klarin et al. 2018_FADS2|Graham et al. 2021_FADS2	Teslovich et al. 2010_FADS1-2-3, Surakka et al. 2015_FADS1-2-3, Hoffmann et al. 2018_FADS1-2-3|Hoffmann et al. 2018_FADS1-2-3|Hoffmann et al. 2018_FADS2|Klarin et al. 2018_FADS3|Graham et al. 2021_FADS2	Hoffmann et al. 2018_FADS1-2-3, Graham et al. 2021_MYRF|Hoffmann et al. 2018_FADS2|Hoffmann et al. 2018_FADS1-2-3	Surakka et al. 2015_FADS1-2-3, Hoffmann et al. 2018_FADS1-2-3|Hoffmann et al. 2018_FADS2|Hoffmann et al. 2018_FADS1-2-3|Graham et al. 2021_FADS2	Long et al. 2017_FADS-1-2-3_1-palmitoyl-2-alpha-linolenoyl-GPC (16:0/18:3n3), Tabassum et al. 2019_FADS2_PEO(16:1;0-18:2;0), Tabassum et al. 2019_FADS2_TAG(56:6;0), Cadby et al. 2022_MYRF, TMEM258_Total COH, Cadby et al. 2022_MYRF, TMEM258_Total LPC(O), Cadby et al. 2022_MYRF, TMEM258_Total LPC(P), Cadby et al. 2022_MYRF, TMEM258_Total PC(O), Cadby et al. 2022_MYRF, TMEM258_Total PC(P), Cadby et …
LPC 18:2;0	11	61814292	60314292	63314292	FADS2	known	11:61814292:T:C	rs174560	0.131069	0.0172363	3.22182e-14	13.4919	C	0.382915	0.998825	NA	0	non_coding_transcript_exon_variant	FADS1	1.3671	chr11_61814292_T_C		Surakka et al. 2015_FADS1-2-3, Hoffmann et al. 2018_FADS1-2-3|Hoffmann et al. 2018_FADS2|Hoffmann et al. 2018_FADS1-2-3, Klarin et al. 2018_FADS1-2-3|Klarin et al. 2018_FADS2|Graham et al. 2021_FADS2	Teslovich et al. 2010_FADS1-2-3, Surakka et al. 2015_FADS1-2-3, Hoffmann et al. 2018_FADS1-2-3|Hoffmann et al. 2018_FADS1-2-3|Hoffmann et al. 2018_FADS2|Klarin et al. 2018_FADS3|Graham et al. 2021_FADS2	Hoffmann et al. 2018_FADS1-2-3, Graham et al. 2021_MYRF|Hoffmann et al. 2018_FADS2|Hoffmann et al. 2018_FADS1-2-3	Surakka et al. 2015_FADS1-2-3, Hoffmann et al. 2018_FADS1-2-3|Hoffmann et al. 2018_FADS2|Hoffmann et al. 2018_FADS1-2-3|Klarin et al. 2018_FADS2|Graham et al. 2021_FADS2	Long et al. 2017_FADS-1-2-3_1-adrenoyl-GPC (22:4), Long et al. 2017_FADS-1-2-3_1-stearoyl-2-arachidonoyl-GPI (18:0/20:4), Long et al. 2017_FADS-1-2-3_phosphatidylcholine (16:0/22:5n3, 18:1/20:4), Harshfield et al. 2021_FADS1_FA(20:4)_[M-H]1-, Harshfield et al. 2021_FADS1_FA(22:5)_[M-H]1-, Harshfield et al. 2021_FADS1_FA(22:4)_[M-H]1-, Harshfield et al. 2021_FADS1_LPC(20:4)_[M+H]1+, Harshfield et …
LPE 18:2;0	11	61814292	60314292	63314292	FADS2	known	11:61814292:T:C	rs174560	0.364648	0.0170903	7.02107e-98	97.1536	C	0.382915	0.998825	NA	0	non_coding_transcript_exon_variant	FADS1	1.3671	chr11_61814292_T_C,chr11_61851136_A_G		Surakka et al. 2015_FADS1-2-3, Hoffmann et al. 2018_FADS1-2-3|Hoffmann et al. 2018_FADS2|Hoffmann et al. 2018_FADS1-2-3, Klarin et al. 2018_FADS1-2-3|Klarin et al. 2018_FADS2|Graham et al. 2021_FADS2	Teslovich et al. 2010_FADS1-2-3, Surakka et al. 2015_FADS1-2-3, Hoffmann et al. 2018_FADS1-2-3|Hoffmann et al. 2018_FADS1-2-3|Hoffmann et al. 2018_FADS2|Klarin et al. 2018_FADS3|Graham et al. 2021_FADS2	Hoffmann et al. 2018_FADS1-2-3, Graham et al. 2021_MYRF|Hoffmann et al. 2018_FADS2|Hoffmann et al. 2018_FADS1-2-3	Surakka et al. 2015_FADS1-2-3, Hoffmann et al. 2018_FADS1-2-3|Hoffmann et al. 2018_FADS2|Hoffmann et al. 2018_FADS1-2-3|Klarin et al. 2018_FADS2|Graham et al. 2021_FADS2	Long et al. 2017_FADS-1-2-3_1-adrenoyl-GPC (22:4), Long et al. 2017_FADS-1-2-3_1-stearoyl-2-arachidonoyl-GPI (18:0/20:4), Long et al. 2017_FADS-1-2-3_phosphatidylcholine (16:0/22:5n3, 18:1/20:4), Harshfield et al. 2021_FADS1_FA(20:4)_[M-H]1-, Harshfield et al. 2021_FADS1_FA(22:5)_[M-H]1-, Harshfield et al. 2021_FADS1_FA(22:4)_[M-H]1-, Harshfield et al. 2021_FADS1_LPC(20:4)_[M+H]1+, Harshfield et …
PC 16:1;0_18:1;0	11	61814292	60314292	63314292	FADS2	known	11:61814292:T:C	rs174560	0.175659	0.017182	2.28142e-24	23.6418	C	0.382915	0.998825	NA	0	non_coding_transcript_exon_variant	FADS1	1.3671	chr11_61814292_T_C		Surakka et al. 2015_FADS1-2-3, Hoffmann et al. 2018_FADS1-2-3|Hoffmann et al. 2018_FADS2|Hoffmann et al. 2018_FADS1-2-3, Klarin et al. 2018_FADS1-2-3|Klarin et al. 2018_FADS2|Graham et al. 2021_FADS2	Teslovich et al. 2010_FADS1-2-3, Surakka et al. 2015_FADS1-2-3, Hoffmann et al. 2018_FADS1-2-3|Hoffmann et al. 2018_FADS1-2-3|Hoffmann et al. 2018_FADS2|Klarin et al. 2018_FADS3|Graham et al. 2021_FADS2	Hoffmann et al. 2018_FADS1-2-3, Graham et al. 2021_MYRF|Hoffmann et al. 2018_FADS2|Hoffmann et al. 2018_FADS1-2-3	Surakka et al. 2015_FADS1-2-3, Hoffmann et al. 2018_FADS1-2-3|Hoffmann et al. 2018_FADS2|Hoffmann et al. 2018_FADS1-2-3|Klarin et al. 2018_FADS2|Graham et al. 2021_FADS2	Long et al. 2017_FADS-1-2-3_1-adrenoyl-GPC (22:4), Long et al. 2017_FADS-1-2-3_1-stearoyl-2-arachidonoyl-GPI (18:0/20:4), Long et al. 2017_FADS-1-2-3_phosphatidylcholine (16:0/22:5n3, 18:1/20:4), Harshfield et al. 2021_FADS1_FA(20:4)_[M-H]1-, Harshfield et al. 2021_FADS1_FA(22:5)_[M-H]1-, Harshfield et al. 2021_FADS1_FA(22:4)_[M-H]1-, Harshfield et al. 2021_FADS1_LPC(20:4)_[M+H]1+, Harshfield et …
TAG 54:3;0	11	61814292	60314292	63314292	FADS2	known	11:61814292:T:C	rs174560	0.133389	0.0172332	1.12578e-14	13.9485	C	0.382915	0.998825	NA	0	non_coding_transcript_exon_variant	FADS1	1.3671	chr11_61814292_T_C		Surakka et al. 2015_FADS1-2-3, Hoffmann et al. 2018_FADS1-2-3|Hoffmann et al. 2018_FADS2|Hoffmann et al. 2018_FADS1-2-3, Klarin et al. 2018_FADS1-2-3|Klarin et al. 2018_FADS2|Graham et al. 2021_FADS2	Teslovich et al. 2010_FADS1-2-3, Surakka et al. 2015_FADS1-2-3, Hoffmann et al. 2018_FADS1-2-3|Hoffmann et al. 2018_FADS1-2-3|Hoffmann et al. 2018_FADS2|Klarin et al. 2018_FADS3|Graham et al. 2021_FADS2	Hoffmann et al. 2018_FADS1-2-3, Graham et al. 2021_MYRF|Hoffmann et al. 2018_FADS2|Hoffmann et al. 2018_FADS1-2-3	Surakka et al. 2015_FADS1-2-3, Hoffmann et al. 2018_FADS1-2-3|Hoffmann et al. 2018_FADS2|Hoffmann et al. 2018_FADS1-2-3|Klarin et al. 2018_FADS2|Graham et al. 2021_FADS2	Long et al. 2017_FADS-1-2-3_1-adrenoyl-GPC (22:4), Long et al. 2017_FADS-1-2-3_1-stearoyl-2-arachidonoyl-GPI (18:0/20:4), Long et al. 2017_FADS-1-2-3_phosphatidylcholine (16:0/22:5n3, 18:1/20:4), Harshfield et al. 2021_FADS1_FA(20:4)_[M-H]1-, Harshfield et al. 2021_FADS1_FA(22:5)_[M-H]1-, Harshfield et al. 2021_FADS1_FA(22:4)_[M-H]1-, Harshfield et al. 2021_FADS1_LPC(20:4)_[M+H]1+, Harshfield et …
TAG 56:3;0	11	61814292	60314292	63314292	FADS2	known	11:61814292:T:C	rs174560	0.169992	0.0184354	3.9501e-20	19.4034	C	0.382915	0.998825	NA	0	non_coding_transcript_exon_variant	FADS1	1.3671	chr11_61814292_T_C		Surakka et al. 2015_FADS1-2-3, Hoffmann et al. 2018_FADS1-2-3|Hoffmann et al. 2018_FADS2|Hoffmann et al. 2018_FADS1-2-3, Klarin et al. 2018_FADS1-2-3|Klarin et al. 2018_FADS2|Graham et al. 2021_FADS2	Teslovich et al. 2010_FADS1-2-3, Surakka et al. 2015_FADS1-2-3, Hoffmann et al. 2018_FADS1-2-3|Hoffmann et al. 2018_FADS1-2-3|Hoffmann et al. 2018_FADS2|Klarin et al. 2018_FADS3|Graham et al. 2021_FADS2	Hoffmann et al. 2018_FADS1-2-3, Graham et al. 2021_MYRF|Hoffmann et al. 2018_FADS2|Hoffmann et al. 2018_FADS1-2-3	Surakka et al. 2015_FADS1-2-3, Hoffmann et al. 2018_FADS1-2-3|Hoffmann et al. 2018_FADS2|Hoffmann et al. 2018_FADS1-2-3|Klarin et al. 2018_FADS2|Graham et al. 2021_FADS2	Long et al. 2017_FADS-1-2-3_1-adrenoyl-GPC (22:4), Long et al. 2017_FADS-1-2-3_1-stearoyl-2-arachidonoyl-GPI (18:0/20:4), Long et al. 2017_FADS-1-2-3_phosphatidylcholine (16:0/22:5n3, 18:1/20:4), Harshfield et al. 2021_FADS1_FA(20:4)_[M-H]1-, Harshfield et al. 2021_FADS1_FA(22:5)_[M-H]1-, Harshfield et al. 2021_FADS1_FA(22:4)_[M-H]1-, Harshfield et al. 2021_FADS1_LPC(20:4)_[M+H]1+, Harshfield et …
SM 34:2;2	11	61815236	60315236	63315236	FADS2	known	11:61815236:T:C	rs174561	-0.169628	0.0171712	7.2617e-23	22.139	C	0.381331	0.998746	NA	0	5_prime_UTR_variant	FADS1	1.3873	chr11_61828850_CA_C		Surakka et al. 2015_FADS1-2-3, Hoffmann et al. 2018_FADS1-2-3|Hoffmann et al. 2018_FADS2|Hoffmann et al. 2018_FADS1-2-3, Klarin et al. 2018_FADS1-2-3|Klarin et al. 2018_FADS2|Graham et al. 2021_FADS2	Teslovich et al. 2010_FADS1-2-3, Surakka et al. 2015_FADS1-2-3, Hoffmann et al. 2018_FADS1-2-3|Hoffmann et al. 2018_FADS1-2-3|Hoffmann et al. 2018_FADS2|Klarin et al. 2018_FADS3|Graham et al. 2021_FADS2	Hoffmann et al. 2018_FADS1-2-3, Graham et al. 2021_MYRF|Hoffmann et al. 2018_FADS2|Hoffmann et al. 2018_FADS1-2-3	Surakka et al. 2015_FADS1-2-3, Hoffmann et al. 2018_FADS1-2-3|Hoffmann et al. 2018_FADS2|Hoffmann et al. 2018_FADS1-2-3|Klarin et al. 2018_FADS2|Graham et al. 2021_FADS2	Long et al. 2017_FADS-1-2-3_adrenate (22:4n6), Harshfield et al. 2021_FADS1_FA(20:4)_[M-H]1-, Harshfield et al. 2021_FADS1_FA(22:5)_[M-H]1-, Harshfield et al. 2021_FADS1_FA(22:4)_[M-H]1-, Harshfield et al. 2021_FADS1_LPC(20:4)_[M+H]1+, Harshfield et al. 2021_FADS1_CE(18:3)_[M+NH4]1+, Harshfield et al. 2021_FADS1_PA(34:2)_[M-H]1-, Harshfield et al. 2021_FADS1_CE(20:5)_[M+NH4]1+, Harshfield et al. …
SM 40:2;2	11	61815236	60315236	63315236	FADS2	known	11:61815236:T:C	rs174561	-0.121148	0.0172128	2.13187e-12	11.6712	C	0.381331	0.998746	NA	0	5_prime_UTR_variant	FADS1	1.3873	chr11_61815236_T_C		Surakka et al. 2015_FADS1-2-3, Hoffmann et al. 2018_FADS1-2-3|Hoffmann et al. 2018_FADS2|Hoffmann et al. 2018_FADS1-2-3, Klarin et al. 2018_FADS1-2-3|Klarin et al. 2018_FADS2|Graham et al. 2021_FADS2	Teslovich et al. 2010_FADS1-2-3, Surakka et al. 2015_FADS1-2-3, Hoffmann et al. 2018_FADS1-2-3|Hoffmann et al. 2018_FADS1-2-3|Hoffmann et al. 2018_FADS2|Klarin et al. 2018_FADS3|Graham et al. 2021_FADS2	Hoffmann et al. 2018_FADS1-2-3, Graham et al. 2021_MYRF|Hoffmann et al. 2018_FADS2|Hoffmann et al. 2018_FADS1-2-3	Surakka et al. 2015_FADS1-2-3, Hoffmann et al. 2018_FADS1-2-3|Hoffmann et al. 2018_FADS2|Hoffmann et al. 2018_FADS1-2-3|Klarin et al. 2018_FADS2|Graham et al. 2021_FADS2	Long et al. 2017_FADS-1-2-3_adrenate (22:4n6), Harshfield et al. 2021_FADS1_FA(20:4)_[M-H]1-, Harshfield et al. 2021_FADS1_FA(22:5)_[M-H]1-, Harshfield et al. 2021_FADS1_FA(22:4)_[M-H]1-, Harshfield et al. 2021_FADS1_LPC(20:4)_[M+H]1+, Harshfield et al. 2021_FADS1_CE(18:3)_[M+NH4]1+, Harshfield et al. 2021_FADS1_PA(34:2)_[M-H]1-, Harshfield et al. 2021_FADS1_CE(20:5)_[M+NH4]1+, Harshfield et al. …
CE 20:4;0	11	61817672	60317672	64930579	FADS2	known	11:61817672:A:G	rs174562	-0.65939	0.0151753	1,00E-365	365.589	G	0.40758	0.999451	11:63430579:G:A	4.432e-09	intron_variant	FADS2	1.3058	chr11_61817672_A_G	No informative CS	Surakka et al. 2015_FADS1-2-3, Hoffmann et al. 2018_FADS1-2-3|Hoffmann et al. 2018_FADS2|Hoffmann et al. 2018_FADS1-2-3, Klarin et al. 2018_FADS1-2-3|Klarin et al. 2018_FADS2|Graham et al. 2021_FADS2	Teslovich et al. 2010_FADS1-2-3, Surakka et al. 2015_FADS1-2-3, Hoffmann et al. 2018_FADS1-2-3|Hoffmann et al. 2018_FADS1-2-3|Hoffmann et al. 2018_FADS2|Klarin et al. 2018_FADS3|Graham et al. 2021_FADS2	Hoffmann et al. 2018_FADS1-2-3, Graham et al. 2021_MYRF|Hoffmann et al. 2018_FADS2|Hoffmann et al. 2018_FADS1-2-3	Graham et al. 2021_FADS2|Surakka et al. 2015_FADS1-2-3, Hoffmann et al. 2018_FADS1-2-3|Hoffmann et al. 2018_FADS2|Hoffmann et al. 2018_FADS1-2-3|Klarin et al. 2018_FADS2|Graham et al. 2021_FADS2	Harshfield et al. 2021_FADS1_FA(20:4)_[M-H]1-, Harshfield et al. 2021_FADS1_FA(22:5)_[M-H]1-, Harshfield et al. 2021_FADS1_FA(22:4)_[M-H]1-, Harshfield et al. 2021_FADS1_LPC(20:4)_[M+H]1+, Harshfield et al. 2021_FADS1_DG(36:3)_[M+H-H2O]1+, Harshfield et al. 2021_FADS1_DG(36:2)_[M+H-H2O]1+, Harshfield et al. 2021_FADS1_CE(16:0)_[M+NH4]1+, Harshfield et al. 2021_FADS1_CE(18:3)_[M+NH4]1+, Harshfield…
CE 22:6;0	11	61818856	60318856	63318856	FADS2	known	11:61818856:C:CT	rs35473591	-0.201062	0.0168838	2.13988e-32	31.6696	CT	0.405852	0.999316	NA	0	intron_variant	FADS2	1.3019	chr11_61818856_C_CT		Surakka et al. 2015_FADS1-2-3, Hoffmann et al. 2018_FADS1-2-3|Hoffmann et al. 2018_FADS2|Hoffmann et al. 2018_FADS1-2-3, Klarin et al. 2018_FADS1-2-3|Klarin et al. 2018_FADS2|Graham et al. 2021_FADS2	Teslovich et al. 2010_FADS1-2-3, Surakka et al. 2015_FADS1-2-3, Hoffmann et al. 2018_FADS1-2-3|Hoffmann et al. 2018_FADS1-2-3|Hoffmann et al. 2018_FADS2|Klarin et al. 2018_FADS3|Graham et al. 2021_FADS2	Hoffmann et al. 2018_FADS1-2-3, Graham et al. 2021_MYRF|Hoffmann et al. 2018_FADS2|Hoffmann et al. 2018_FADS1-2-3	Surakka et al. 2015_FADS1-2-3, Hoffmann et al. 2018_FADS1-2-3|Hoffmann et al. 2018_FADS2|Hoffmann et al. 2018_FADS1-2-3|Klarin et al. 2018_FADS2|Graham et al. 2021_FADS2	Harshfield et al. 2021_FADS1_FA(20:4)_[M-H]1-, Harshfield et al. 2021_FADS1_FA(22:5)_[M-H]1-, Harshfield et al. 2021_FADS1_FA(22:4)_[M-H]1-, Harshfield et al. 2021_FADS1_LPC(20:4)_[M+H]1+, Harshfield et al. 2021_FADS1_DG(36:3)_[M+H-H2O]1+, Harshfield et al. 2021_FADS1_DG(36:2)_[M+H-H2O]1+, Harshfield et al. 2021_FADS1_CE(16:0)_[M+NH4]1+, Harshfield et al. 2021_FADS1_CE(18:3)_[M+NH4]1+, Harshfield…
LPC 20:4;0	11	61818856	60318856	63318856	FADS2	known	11:61818856:C:CT	rs35473591	-0.535363	0.0169979	4.2303e-202	201.374	CT	0.405852	0.999316	NA	0	intron_variant	FADS2	1.3019	chr11_61818856_C_CT,chr11_61837310_A_T		Surakka et al. 2015_FADS1-2-3, Hoffmann et al. 2018_FADS1-2-3|Hoffmann et al. 2018_FADS2|Hoffmann et al. 2018_FADS1-2-3, Klarin et al. 2018_FADS1-2-3|Klarin et al. 2018_FADS2|Graham et al. 2021_FADS2	Teslovich et al. 2010_FADS1-2-3, Surakka et al. 2015_FADS1-2-3, Hoffmann et al. 2018_FADS1-2-3|Hoffmann et al. 2018_FADS1-2-3|Hoffmann et al. 2018_FADS2|Klarin et al. 2018_FADS3|Graham et al. 2021_FADS2	Hoffmann et al. 2018_FADS1-2-3, Graham et al. 2021_MYRF|Hoffmann et al. 2018_FADS2|Hoffmann et al. 2018_FADS1-2-3	Surakka et al. 2015_FADS1-2-3, Hoffmann et al. 2018_FADS1-2-3|Hoffmann et al. 2018_FADS2|Hoffmann et al. 2018_FADS1-2-3|Klarin et al. 2018_FADS2|Graham et al. 2021_FADS2	Harshfield et al. 2021_FADS1_FA(20:4)_[M-H]1-, Harshfield et al. 2021_FADS1_FA(22:5)_[M-H]1-, Harshfield et al. 2021_FADS1_FA(22:4)_[M-H]1-, Harshfield et al. 2021_FADS1_LPC(20:4)_[M+H]1+, Harshfield et al. 2021_FADS1_DG(36:3)_[M+H-H2O]1+, Harshfield et al. 2021_FADS1_DG(36:2)_[M+H-H2O]1+, Harshfield et al. 2021_FADS1_CE(16:0)_[M+NH4]1+, Harshfield et al. 2021_FADS1_CE(18:3)_[M+NH4]1+, Harshfield…
PC O-18:2;0/18:1;0	11	61820833	60320833	63320833	FADS2	known	11:61820833:A:G	rs174564	0.146557	0.0175288	7.47417e-17	16.1264	G	0.409161	0.999539	NA	0	intron_variant	FADS2	1.2911	chr11_61820833_A_G		Graham et al. 2021_FADS2, Graham et al. 2021_FADS2|Surakka et al. 2015_FADS1-2-3, Hoffmann et al. 2018_FADS1-2-3|Hoffmann et al. 2018_FADS2|Hoffmann et al. 2018_FADS1-2-3, Klarin et al. 2018_FADS1-2-3|Klarin et al. 2018_FADS2|Graham et al. 2021_FADS2	Graham et al. 2021_FADS2|Teslovich et al. 2010_FADS1-2-3, Surakka et al. 2015_FADS1-2-3, Hoffmann et al. 2018_FADS1-2-3|Hoffmann et al. 2018_FADS1-2-3|Hoffmann et al. 2018_FADS2|Klarin et al. 2018_FADS3|Graham et al. 2021_FADS2	Graham et al. 2021_FADS2, Graham et al. 2021_FADS2|Hoffmann et al. 2018_FADS1-2-3, Graham et al. 2021_MYRF|Hoffmann et al. 2018_FADS2|Hoffmann et al. 2018_FADS1-2-3	Graham et al. 2021_FADS2, Graham et al. 2021_FADS2|Surakka et al. 2015_FADS1-2-3, Hoffmann et al. 2018_FADS1-2-3|Hoffmann et al. 2018_FADS2|Hoffmann et al. 2018_FADS1-2-3|Klarin et al. 2018_FADS2|Graham et al. 2021_FADS2	Long et al. 2017_FADS-1-2-3_1-arachidonoyl-GPC (20:4n6), Long et al. 2017_FADS-1-2-3_2-arachidonoyl-GPC (20:4), Long et al. 2017_FADS-1-2-3_1,2-dilinoleoyl-GPC (18:2/18:2), Long et al. 2017_FADS-1-2-3_1-oleoyl-2-linoleoyl-GPC (18:1/18:2), Long et al. 2017_FADS-1-2-3_1-palmitoyl-2-arachidonoyl-GPC (16:0/20:4), Long et al. 2017_FADS-1-2-3_1-palmitoyl-2-linoleoyl-GPE (16:0/18:2), Long et al. 2017_FA…
PE 16:0;0_18:2;0	11	61820833	60320833	63320833	FADS2	known	11:61820833:A:G	rs174564	0.307764	0.0189481	5.5786e-58	57.2535	G	0.409161	0.999539	NA	0	intron_variant	FADS2	1.2911	chr11_61820833_A_G		Graham et al. 2021_FADS2, Graham et al. 2021_FADS2|Surakka et al. 2015_FADS1-2-3, Hoffmann et al. 2018_FADS1-2-3|Hoffmann et al. 2018_FADS2|Hoffmann et al. 2018_FADS1-2-3, Klarin et al. 2018_FADS1-2-3|Klarin et al. 2018_FADS2|Graham et al. 2021_FADS2	Graham et al. 2021_FADS2|Teslovich et al. 2010_FADS1-2-3, Surakka et al. 2015_FADS1-2-3, Hoffmann et al. 2018_FADS1-2-3|Hoffmann et al. 2018_FADS1-2-3|Hoffmann et al. 2018_FADS2|Klarin et al. 2018_FADS3|Graham et al. 2021_FADS2	Graham et al. 2021_FADS2, Graham et al. 2021_FADS2|Hoffmann et al. 2018_FADS1-2-3, Graham et al. 2021_MYRF|Hoffmann et al. 2018_FADS2|Hoffmann et al. 2018_FADS1-2-3	Graham et al. 2021_FADS2, Graham et al. 2021_FADS2|Surakka et al. 2015_FADS1-2-3, Hoffmann et al. 2018_FADS1-2-3|Hoffmann et al. 2018_FADS2|Hoffmann et al. 2018_FADS1-2-3|Klarin et al. 2018_FADS2|Graham et al. 2021_FADS2	Long et al. 2017_FADS-1-2-3_1-arachidonoyl-GPC (20:4n6), Long et al. 2017_FADS-1-2-3_2-arachidonoyl-GPC (20:4), Long et al. 2017_FADS-1-2-3_1,2-dilinoleoyl-GPC (18:2/18:2), Long et al. 2017_FADS-1-2-3_1-oleoyl-2-linoleoyl-GPC (18:1/18:2), Long et al. 2017_FADS-1-2-3_1-palmitoyl-2-arachidonoyl-GPC (16:0/20:4), Long et al. 2017_FADS-1-2-3_1-palmitoyl-2-linoleoyl-GPE (16:0/18:2), Long et al. 2017_FA…
PI 18:0;0_20:3;0	11	61822009	60322009	63322009	FADS2	known	11:61822009:A:G	rs28456	0.34925	0.0172557	1.70162e-88	87.7691	G	0.383508	0.998183	NA	0	intron_variant	FADS2	1.3595	chr11_61839211_G_A,chr11_61779596_G_A		Surakka et al. 2015_FADS1-2-3, Hoffmann et al. 2018_FADS1-2-3|Hoffmann et al. 2018_FADS2|Hoffmann et al. 2018_FADS1-2-3, Klarin et al. 2018_FADS1-2-3|Klarin et al. 2018_FADS2|Graham et al. 2021_FADS2	Teslovich et al. 2010_FADS1-2-3, Surakka et al. 2015_FADS1-2-3, Hoffmann et al. 2018_FADS1-2-3|Hoffmann et al. 2018_FADS1-2-3|Hoffmann et al. 2018_FADS2|Klarin et al. 2018_FADS3|Graham et al. 2021_FADS2	Hoffmann et al. 2018_FADS1-2-3, Graham et al. 2021_MYRF|Hoffmann et al. 2018_FADS2|Hoffmann et al. 2018_FADS1-2-3	Surakka et al. 2015_FADS1-2-3, Hoffmann et al. 2018_FADS1-2-3|Hoffmann et al. 2018_FADS2|Hoffmann et al. 2018_FADS1-2-3|Klarin et al. 2018_FADS2|Graham et al. 2021_FADS2	Tabassum et al. 2019_FADS2_CE(16:0;0), Tabassum et al. 2019_FADS2_CE(20:4;0), Tabassum et al. 2019_FADS2_CE(20:5;0), Tabassum et al. 2019_FADS2_TAG(56:6;0), Tabassum et al. 2019_FADS2_PC(16:0;0-18:2;0), Tabassum et al. 2019_FADS2_PC(16:0;0-20:4;0), Tabassum et al. 2019_FADS2_PC(16:0;0-20:5;0), Tabassum et al. 2019_FADS2_PC(16:0;0-22:4;0), Tabassum et al. 2019_FADS2_PC(16:0;0-22:5;0), Tabassum et …
PC 15:0;0_18:2;0	11	61824890	60324890	63324890	FADS2	known	11:61824890:A:G	rs174566	0.316974	0.0172546	1.45655e-73	72.8367	G	0.408433	0.999586	NA	0	intron_variant	FADS2	1.283	chr11_61843278_G_A,chr11_61837310_A_T		Surakka et al. 2015_FADS1-2-3, Hoffmann et al. 2018_FADS1-2-3|Hoffmann et al. 2018_FADS2|Hoffmann et al. 2018_FADS1-2-3, Klarin et al. 2018_FADS1-2-3|Klarin et al. 2018_FADS2|Graham et al. 2021_FADS2	Teslovich et al. 2010_FADS1-2-3, Surakka et al. 2015_FADS1-2-3, Hoffmann et al. 2018_FADS1-2-3|Hoffmann et al. 2018_FADS1-2-3|Hoffmann et al. 2018_FADS2|Klarin et al. 2018_FADS3|Graham et al. 2021_FADS2	Hoffmann et al. 2018_FADS1-2-3, Graham et al. 2021_MYRF|Hoffmann et al. 2018_FADS2|Hoffmann et al. 2018_FADS1-2-3	Graham et al. 2021_FADS2|Surakka et al. 2015_FADS1-2-3, Hoffmann et al. 2018_FADS1-2-3|Hoffmann et al. 2018_FADS2|Hoffmann et al. 2018_FADS1-2-3|Klarin et al. 2018_FADS2|Graham et al. 2021_FADS2	Long et al. 2017_FADS-1-2-3_1-dihomo-linoleoyl-GPC (20:2), Harshfield et al. 2021_FADS2_FA(20:4)_[M-H]1-, Harshfield et al. 2021_FADS2_FA(22:5)_[M-H]1-, Harshfield et al. 2021_FADS2_FA(22:4)_[M-H]1-, Harshfield et al. 2021_FADS2_LPC(20:4)_[M+H]1+, Harshfield et al. 2021_FADS2_DG(36:3)_[M+H-H2O]1+, Harshfield et al. 2021_FADS2_DG(36:2)_[M+H-H2O]1+, Harshfield et al. 2021_FADS2_CE(16:0)_[M+NH4]1+, …
PC 17:0;0_18:2;0	11	61824890	60324890	63324890	FADS2	known	11:61824890:A:G	rs174566	0.258705	0.0167835	9.03287e-53	52.0442	G	0.408433	0.999586	NA	0	intron_variant	FADS2	1.283	chr11_61806212_T_C,chr11_61837310_A_T		Surakka et al. 2015_FADS1-2-3, Hoffmann et al. 2018_FADS1-2-3|Hoffmann et al. 2018_FADS2|Hoffmann et al. 2018_FADS1-2-3, Klarin et al. 2018_FADS1-2-3|Klarin et al. 2018_FADS2|Graham et al. 2021_FADS2	Teslovich et al. 2010_FADS1-2-3, Surakka et al. 2015_FADS1-2-3, Hoffmann et al. 2018_FADS1-2-3|Hoffmann et al. 2018_FADS1-2-3|Hoffmann et al. 2018_FADS2|Klarin et al. 2018_FADS3|Graham et al. 2021_FADS2	Hoffmann et al. 2018_FADS1-2-3, Graham et al. 2021_MYRF|Hoffmann et al. 2018_FADS2|Hoffmann et al. 2018_FADS1-2-3	Graham et al. 2021_FADS2|Surakka et al. 2015_FADS1-2-3, Hoffmann et al. 2018_FADS1-2-3|Hoffmann et al. 2018_FADS2|Hoffmann et al. 2018_FADS1-2-3|Klarin et al. 2018_FADS2|Graham et al. 2021_FADS2	Long et al. 2017_FADS-1-2-3_1-dihomo-linoleoyl-GPC (20:2), Harshfield et al. 2021_FADS2_FA(20:4)_[M-H]1-, Harshfield et al. 2021_FADS2_FA(22:5)_[M-H]1-, Harshfield et al. 2021_FADS2_FA(22:4)_[M-H]1-, Harshfield et al. 2021_FADS2_LPC(20:4)_[M+H]1+, Harshfield et al. 2021_FADS2_DG(36:3)_[M+H-H2O]1+, Harshfield et al. 2021_FADS2_DG(36:2)_[M+H-H2O]1+, Harshfield et al. 2021_FADS2_CE(16:0)_[M+NH4]1+, …
PC O-18:2;0/16:0;0	11	61824890	60324890	63324890	FADS2	known	11:61824890:A:G	rs174566	0.14782	0.0170059	4.32918e-18	17.3636	G	0.408433	0.999586	NA	0	intron_variant	FADS2	1.283	chr11_61824890_A_G		Surakka et al. 2015_FADS1-2-3, Hoffmann et al. 2018_FADS1-2-3|Hoffmann et al. 2018_FADS2|Hoffmann et al. 2018_FADS1-2-3, Klarin et al. 2018_FADS1-2-3|Klarin et al. 2018_FADS2|Graham et al. 2021_FADS2	Teslovich et al. 2010_FADS1-2-3, Surakka et al. 2015_FADS1-2-3, Hoffmann et al. 2018_FADS1-2-3|Hoffmann et al. 2018_FADS1-2-3|Hoffmann et al. 2018_FADS2|Klarin et al. 2018_FADS3|Graham et al. 2021_FADS2	Hoffmann et al. 2018_FADS1-2-3, Graham et al. 2021_MYRF|Hoffmann et al. 2018_FADS2|Hoffmann et al. 2018_FADS1-2-3	Graham et al. 2021_FADS2|Surakka et al. 2015_FADS1-2-3, Hoffmann et al. 2018_FADS1-2-3|Hoffmann et al. 2018_FADS2|Hoffmann et al. 2018_FADS1-2-3|Klarin et al. 2018_FADS2|Graham et al. 2021_FADS2	Long et al. 2017_FADS-1-2-3_1-dihomo-linoleoyl-GPC (20:2), Harshfield et al. 2021_FADS2_FA(20:4)_[M-H]1-, Harshfield et al. 2021_FADS2_FA(22:5)_[M-H]1-, Harshfield et al. 2021_FADS2_FA(22:4)_[M-H]1-, Harshfield et al. 2021_FADS2_LPC(20:4)_[M+H]1+, Harshfield et al. 2021_FADS2_DG(36:3)_[M+H-H2O]1+, Harshfield et al. 2021_FADS2_DG(36:2)_[M+H-H2O]1+, Harshfield et al. 2021_FADS2_CE(16:0)_[M+NH4]1+, …
PI 18:0;0_18:2;0	11	61824890	60324890	63324890	FADS2	known	11:61824890:A:G	rs174566	0.29178	0.0166784	3.89961e-67	66.409	G	0.408433	0.999586	NA	0	intron_variant	FADS2	1.283	chr11_61814292_T_C		Surakka et al. 2015_FADS1-2-3, Hoffmann et al. 2018_FADS1-2-3|Hoffmann et al. 2018_FADS2|Hoffmann et al. 2018_FADS1-2-3, Klarin et al. 2018_FADS1-2-3|Klarin et al. 2018_FADS2|Graham et al. 2021_FADS2	Teslovich et al. 2010_FADS1-2-3, Surakka et al. 2015_FADS1-2-3, Hoffmann et al. 2018_FADS1-2-3|Hoffmann et al. 2018_FADS1-2-3|Hoffmann et al. 2018_FADS2|Klarin et al. 2018_FADS3|Graham et al. 2021_FADS2	Hoffmann et al. 2018_FADS1-2-3, Graham et al. 2021_MYRF|Hoffmann et al. 2018_FADS2|Hoffmann et al. 2018_FADS1-2-3	Graham et al. 2021_FADS2|Surakka et al. 2015_FADS1-2-3, Hoffmann et al. 2018_FADS1-2-3|Hoffmann et al. 2018_FADS2|Hoffmann et al. 2018_FADS1-2-3|Klarin et al. 2018_FADS2|Graham et al. 2021_FADS2	Long et al. 2017_FADS-1-2-3_1-dihomo-linoleoyl-GPC (20:2), Harshfield et al. 2021_FADS2_FA(20:4)_[M-H]1-, Harshfield et al. 2021_FADS2_FA(22:5)_[M-H]1-, Harshfield et al. 2021_FADS2_FA(22:4)_[M-H]1-, Harshfield et al. 2021_FADS2_LPC(20:4)_[M+H]1+, Harshfield et al. 2021_FADS2_DG(36:3)_[M+H-H2O]1+, Harshfield et al. 2021_FADS2_DG(36:2)_[M+H-H2O]1+, Harshfield et al. 2021_FADS2_CE(16:0)_[M+NH4]1+, …
PE 18:0;0_18:2;0	11	61825533	60325533	63325533	FADS2	known	11:61825533:A:G	rs174567	0.343079	0.0165611	1.25122e-92	91.9027	G	0.409153	0.999594	NA	0	intron_variant	FADS2	1.2811	chr11_61818856_C_CT,chr11_61803876_C_G		Surakka et al. 2015_FADS1-2-3, Hoffmann et al. 2018_FADS1-2-3|Hoffmann et al. 2018_FADS2|Hoffmann et al. 2018_FADS1-2-3, Klarin et al. 2018_FADS1-2-3|Klarin et al. 2018_FADS2|Graham et al. 2021_FADS2	Teslovich et al. 2010_FADS1-2-3, Surakka et al. 2015_FADS1-2-3, Hoffmann et al. 2018_FADS1-2-3|Hoffmann et al. 2018_FADS1-2-3|Hoffmann et al. 2018_FADS2|Klarin et al. 2018_FADS3|Graham et al. 2021_FADS2	Hoffmann et al. 2018_FADS1-2-3, Graham et al. 2021_MYRF|Hoffmann et al. 2018_FADS2|Hoffmann et al. 2018_FADS1-2-3	Surakka et al. 2015_FADS1-2-3, Hoffmann et al. 2018_FADS1-2-3|Hoffmann et al. 2018_FADS2|Hoffmann et al. 2018_FADS1-2-3|Klarin et al. 2018_FADS2|Graham et al. 2021_FADS2	Harshfield et al. 2021_FADS2_FA(20:4)_[M-H]1-, Harshfield et al. 2021_FADS2_FA(22:5)_[M-H]1-, Harshfield et al. 2021_FADS2_FA(22:4)_[M-H]1-, Harshfield et al. 2021_FADS2_LPC(20:4)_[M+H]1+, Harshfield et al. 2021_FADS2_DG(36:3)_[M+H-H2O]1+, Harshfield et al. 2021_FADS2_DG(36:2)_[M+H-H2O]1+, Harshfield et al. 2021_FADS2_CE(16:0)_[M+NH4]1+, Harshfield et al. 2021_FADS2_CE(18:3)_[M+NH4]1+, Harshfield…
PI 18:1;0_18:2;0	11	61826344	60326344	63326344	FADS2	known	11:61826344:C:T	rs174568	0.161102	0.0177525	1.47356e-19	18.8316	T	0.40512	0.999397	NA	0	synonymous_variant	FADS2	1.3036	chr11_61826344_C_T		Graham et al. 2021_FADS2|Surakka et al. 2015_FADS1-2-3, Hoffmann et al. 2018_FADS1-2-3|Hoffmann et al. 2018_FADS2|Hoffmann et al. 2018_FADS1-2-3, Klarin et al. 2018_FADS1-2-3|Klarin et al. 2018_FADS2|Graham et al. 2021_FADS2	Teslovich et al. 2010_FADS1-2-3, Surakka et al. 2015_FADS1-2-3, Hoffmann et al. 2018_FADS1-2-3|Hoffmann et al. 2018_FADS1-2-3|Hoffmann et al. 2018_FADS2|Klarin et al. 2018_FADS3|Graham et al. 2021_FADS2	Hoffmann et al. 2018_FADS1-2-3, Graham et al. 2021_MYRF|Hoffmann et al. 2018_FADS2|Hoffmann et al. 2018_FADS1-2-3	Surakka et al. 2015_FADS1-2-3, Hoffmann et al. 2018_FADS1-2-3|Hoffmann et al. 2018_FADS2|Hoffmann et al. 2018_FADS1-2-3|Klarin et al. 2018_FADS2|Graham et al. 2021_FADS2	Harshfield et al. 2021_FADS2_FA(20:4)_[M-H]1-, Harshfield et al. 2021_FADS2_FA(22:5)_[M-H]1-, Harshfield et al. 2021_FADS2_FA(22:4)_[M-H]1-, Harshfield et al. 2021_FADS2_LPC(20:4)_[M+H]1+, Harshfield et al. 2021_FADS2_DG(36:3)_[M+H-H2O]1+, Harshfield et al. 2021_FADS2_CE(16:0)_[M+NH4]1+, Harshfield et al. 2021_FADS2_CE(18:3)_[M+NH4]1+, Harshfield et al. 2021_FADS2_CE(20:5)_[M+NH4]1+, Harshfield e…
PI 18:1;0_18:1;0	11	61827448	60327448	63327448	FADS1	known	11:61827448:CT:C	rs3834458	0.156773	0.0169762	3.33732e-20	19.4766	C	0.405116	0.999419	NA	0	intron_variant	FADS2	1.3027	chr11_61827448_CT_C		Hoffmann et al. 2018_FADS2|Surakka et al. 2015_FADS1-2-3, Hoffmann et al. 2018_FADS1-2-3|Hoffmann et al. 2018_FADS2|Hoffmann et al. 2018_FADS1-2-3, Klarin et al. 2018_FADS1-2-3|Klarin et al. 2018_FADS2|Graham et al. 2021_FADS2	Hoffmann et al. 2018_FADS2, Graham et al. 2021_FADS2|Teslovich et al. 2010_FADS1-2-3, Surakka et al. 2015_FADS1-2-3, Hoffmann et al. 2018_FADS1-2-3|Hoffmann et al. 2018_FADS1-2-3|Hoffmann et al. 2018_FADS2|Klarin et al. 2018_FADS3|Graham et al. 2021_FADS2	Hoffmann et al. 2018_FADS2|Hoffmann et al. 2018_FADS1-2-3, Graham et al. 2021_MYRF|Hoffmann et al. 2018_FADS2|Hoffmann et al. 2018_FADS1-2-3	Hoffmann et al. 2018_FADS2|Surakka et al. 2015_FADS1-2-3, Hoffmann et al. 2018_FADS1-2-3|Hoffmann et al. 2018_FADS2|Hoffmann et al. 2018_FADS1-2-3|Klarin et al. 2018_FADS2|Graham et al. 2021_FADS2	Harshfield et al. 2021_FADS2_FA(20:4)_[M-H]1-, Harshfield et al. 2021_FADS2_FA(22:5)_[M-H]1-, Harshfield et al. 2021_FADS2_FA(22:4)_[M-H]1-, Harshfield et al. 2021_FADS2_LPC(20:4)_[M+H]1+, Harshfield et al. 2021_FADS2_DG(36:3)_[M+H-H2O]1+, Harshfield et al. 2021_FADS2_DG(36:2)_[M+H-H2O]1+, Harshfield et al. 2021_FADS2_CE(16:0)_[M+NH4]1+, Harshfield et al. 2021_FADS2_CE(18:3)_[M+NH4]1+, Harshfield…
PC 16:0;0_20:3;0	11	61828092	60328092	63328092	FADS2	known	11:61828092:C:T	rs968567	0.256722	0.0263823	3.04743e-22	21.5161	T	0.113005	0.998523	NA	0	intron_variant	FADS2	0.61725	chr11_61828092_C_T		Surakka et al. 2015_FADS1-2-3, Hoffmann et al. 2018_FADS1-2-3|Hoffmann et al. 2018_FADS2|Hoffmann et al. 2018_FADS1-2-3, Klarin et al. 2018_FADS1-2-3|Klarin et al. 2018_FADS2	Teslovich et al. 2010_FADS1-2-3, Surakka et al. 2015_FADS1-2-3, Hoffmann et al. 2018_FADS1-2-3|Hoffmann et al. 2018_FADS1-2-3|Hoffmann et al. 2018_FADS2|Klarin et al. 2018_FADS3|Graham et al. 2021_FADS2	Hoffmann et al. 2018_FADS1-2-3, Graham et al. 2021_MYRF|Hoffmann et al. 2018_FADS2|Hoffmann et al. 2018_FADS1-2-3	Surakka et al. 2015_FADS1-2-3, Hoffmann et al. 2018_FADS1-2-3|Hoffmann et al. 2018_FADS2|Hoffmann et al. 2018_FADS1-2-3|Klarin et al. 2018_FADS2|Graham et al. 2021_FADS2	Rhee et al. 2013_FADS-1-2-3_LPC 20:3, Shin et al. 2014_FADS-1-2-3_1-eicosatrienoylglycerophosphocholine*, Draisma et al. 2015_FADS-1-2-3_lysoPC a C20:3, Draisma et al. 2015_FADS-1-2-3_PC aa C38:3, Harshfield et al. 2021_FADS2_FA(20:3)_[M-H]1-, Harshfield et al. 2021_FADS2_CE(20:5)_[M+NH4]1+, Harshfield et al. 2021_FADS2_CE(20:4)_[M+NH4]1+, Harshfield et al. 2021_FADS2_PC-O(36:5)_[M+H]1+ / PC-P(36…
PC O-16:0;0/20:3;0	11	61828092	60328092	63328092	FADS2	known	11:61828092:C:T	rs968567	0.270612	0.0270549	2.16744e-23	22.6641	T	0.113005	0.998523	NA	0	intron_variant	FADS2	0.61725	chr11_61828092_C_T		Surakka et al. 2015_FADS1-2-3, Hoffmann et al. 2018_FADS1-2-3|Hoffmann et al. 2018_FADS2|Hoffmann et al. 2018_FADS1-2-3, Klarin et al. 2018_FADS1-2-3|Klarin et al. 2018_FADS2	Teslovich et al. 2010_FADS1-2-3, Surakka et al. 2015_FADS1-2-3, Hoffmann et al. 2018_FADS1-2-3|Hoffmann et al. 2018_FADS1-2-3|Hoffmann et al. 2018_FADS2|Klarin et al. 2018_FADS3|Graham et al. 2021_FADS2	Hoffmann et al. 2018_FADS1-2-3, Graham et al. 2021_MYRF|Hoffmann et al. 2018_FADS2|Hoffmann et al. 2018_FADS1-2-3	Surakka et al. 2015_FADS1-2-3, Hoffmann et al. 2018_FADS1-2-3|Hoffmann et al. 2018_FADS2|Hoffmann et al. 2018_FADS1-2-3|Klarin et al. 2018_FADS2|Graham et al. 2021_FADS2	Rhee et al. 2013_FADS-1-2-3_LPC 20:3, Shin et al. 2014_FADS-1-2-3_1-eicosatrienoylglycerophosphocholine*, Draisma et al. 2015_FADS-1-2-3_lysoPC a C20:3, Draisma et al. 2015_FADS-1-2-3_PC aa C38:3, Harshfield et al. 2021_FADS2_FA(20:3)_[M-H]1-, Harshfield et al. 2021_FADS2_CE(20:5)_[M+NH4]1+, Harshfield et al. 2021_FADS2_CE(20:4)_[M+NH4]1+, Harshfield et al. 2021_FADS2_PC-O(36:5)_[M+H]1+ / PC-P(36…
PC O-16:0;0/20:4;0	11	61828850	60328850	63328850	FADS1	known	11:61828850:CA:C	rs5792235	-0.382408	0.0164621	3.66745e-115	114.436	C	0.406742	0.999252	NA	0	intron_variant	FADS2	1.2949	chr11_61828850_CA_C,chr11_61835765_C_T		Surakka et al. 2015_FADS1-2-3, Hoffmann et al. 2018_FADS1-2-3|Hoffmann et al. 2018_FADS2|Hoffmann et al. 2018_FADS1-2-3, Klarin et al. 2018_FADS1-2-3|Klarin et al. 2018_FADS2|Graham et al. 2021_FADS2	Teslovich et al. 2010_FADS1-2-3, Surakka et al. 2015_FADS1-2-3, Hoffmann et al. 2018_FADS1-2-3|Hoffmann et al. 2018_FADS1-2-3|Hoffmann et al. 2018_FADS2|Klarin et al. 2018_FADS3|Graham et al. 2021_FADS2	Hoffmann et al. 2018_FADS1-2-3, Graham et al. 2021_MYRF|Hoffmann et al. 2018_FADS2|Hoffmann et al. 2018_FADS1-2-3	Surakka et al. 2015_FADS1-2-3, Hoffmann et al. 2018_FADS1-2-3|Hoffmann et al. 2018_FADS2|Hoffmann et al. 2018_FADS1-2-3|Klarin et al. 2018_FADS2|Graham et al. 2021_FADS2	Long et al. 2017_FADS-1-2-3_1-linoleoyl-2-arachidonoyl-GPC (18:2/20:4n6), Harshfield et al. 2021_FADS2_FA(20:4)_[M-H]1-, Harshfield et al. 2021_FADS2_FA(22:5)_[M-H]1-, Harshfield et al. 2021_FADS2_FA(22:4)_[M-H]1-, Harshfield et al. 2021_FADS2_LPC(20:4)_[M+H]1+, Harshfield et al. 2021_FADS2_DG(36:3)_[M+H-H2O]1+, Harshfield et al. 2021_FADS2_DG(36:2)_[M+H-H2O]1+, Harshfield et al. 2021_FADS2_CE(16…
PC 16:0;0_18:2;0	11	61832870	60332870	63332870	FADS2	known	11:61832870:A:C	rs174574	-0.330699	0.0166026	5.65768e-86	85.2474	A	0.409067	1	NA	0	intron_variant	FADS2	0.8623	chr11_61852357_C_A,chr11_61837310_A_T		Surakka et al. 2015_FADS1-2-3, Hoffmann et al. 2018_FADS1-2-3|Hoffmann et al. 2018_FADS2|Hoffmann et al. 2018_FADS1-2-3, Klarin et al. 2018_FADS1-2-3|Klarin et al. 2018_FADS2|Graham et al. 2021_FADS2	Teslovich et al. 2010_FADS1-2-3, Surakka et al. 2015_FADS1-2-3, Hoffmann et al. 2018_FADS1-2-3|Hoffmann et al. 2018_FADS1-2-3|Hoffmann et al. 2018_FADS2|Klarin et al. 2018_FADS3|Graham et al. 2021_FADS2	Hoffmann et al. 2018_FADS1-2-3, Graham et al. 2021_MYRF|Hoffmann et al. 2018_FADS2|Hoffmann et al. 2018_FADS1-2-3	Surakka et al. 2015_FADS1-2-3, Hoffmann et al. 2018_FADS1-2-3|Hoffmann et al. 2018_FADS2|Hoffmann et al. 2018_FADS1-2-3|Klarin et al. 2018_FADS2|Graham et al. 2021_FADS2	Rhee et al. 2013_FADS-1-2-3_PC 34:2, Tabassum et al. 2019_FADS2_PC(18:0;0-18:2;0), Harshfield et al. 2021_FADS2_FA(20:4)_[M-H]1-, Harshfield et al. 2021_FADS2_FA(22:5)_[M-H]1-, Harshfield et al. 2021_FADS2_FA(22:4)_[M-H]1-, Harshfield et al. 2021_FADS2_LPC(20:4)_[M+H]1+, Harshfield et al. 2021_FADS2_DG(36:3)_[M+H-H2O]1+, Harshfield et al. 2021_FADS2_DG(36:2)_[M+H-H2O]1+, Harshfield et al. 2021_FA…
PC 16:1;0_18:2;0	11	61832870	60332870	63332870	FADS2	known	11:61832870:A:C	rs174574	-0.365719	0.0164961	2.11189e-105	104.675	A	0.409067	1	NA	0	intron_variant	FADS2	0.8623	chr11_61832870_A_C,chr11_61837310_A_T		Surakka et al. 2015_FADS1-2-3, Hoffmann et al. 2018_FADS1-2-3|Hoffmann et al. 2018_FADS2|Hoffmann et al. 2018_FADS1-2-3, Klarin et al. 2018_FADS1-2-3|Klarin et al. 2018_FADS2|Graham et al. 2021_FADS2	Teslovich et al. 2010_FADS1-2-3, Surakka et al. 2015_FADS1-2-3, Hoffmann et al. 2018_FADS1-2-3|Hoffmann et al. 2018_FADS1-2-3|Hoffmann et al. 2018_FADS2|Klarin et al. 2018_FADS3|Graham et al. 2021_FADS2	Hoffmann et al. 2018_FADS1-2-3, Graham et al. 2021_MYRF|Hoffmann et al. 2018_FADS2|Hoffmann et al. 2018_FADS1-2-3	Surakka et al. 2015_FADS1-2-3, Hoffmann et al. 2018_FADS1-2-3|Hoffmann et al. 2018_FADS2|Hoffmann et al. 2018_FADS1-2-3|Klarin et al. 2018_FADS2|Graham et al. 2021_FADS2	Rhee et al. 2013_FADS-1-2-3_PC 34:2, Tabassum et al. 2019_FADS2_PC(18:0;0-18:2;0), Harshfield et al. 2021_FADS2_FA(20:4)_[M-H]1-, Harshfield et al. 2021_FADS2_FA(22:5)_[M-H]1-, Harshfield et al. 2021_FADS2_FA(22:4)_[M-H]1-, Harshfield et al. 2021_FADS2_LPC(20:4)_[M+H]1+, Harshfield et al. 2021_FADS2_DG(36:3)_[M+H-H2O]1+, Harshfield et al. 2021_FADS2_DG(36:2)_[M+H-H2O]1+, Harshfield et al. 2021_FA…
PC 18:1;0_18:1;0	11	61832870	60332870	63332870	FADS2	known	11:61832870:A:C	rs174574	-0.201919	0.0168937	1.27747e-32	31.8936	A	0.409067	1	NA	0	intron_variant	FADS2	0.8623	chr11_61832870_A_C		Surakka et al. 2015_FADS1-2-3, Hoffmann et al. 2018_FADS1-2-3|Hoffmann et al. 2018_FADS2|Hoffmann et al. 2018_FADS1-2-3, Klarin et al. 2018_FADS1-2-3|Klarin et al. 2018_FADS2|Graham et al. 2021_FADS2	Teslovich et al. 2010_FADS1-2-3, Surakka et al. 2015_FADS1-2-3, Hoffmann et al. 2018_FADS1-2-3|Hoffmann et al. 2018_FADS1-2-3|Hoffmann et al. 2018_FADS2|Klarin et al. 2018_FADS3|Graham et al. 2021_FADS2	Hoffmann et al. 2018_FADS1-2-3, Graham et al. 2021_MYRF|Hoffmann et al. 2018_FADS2|Hoffmann et al. 2018_FADS1-2-3	Surakka et al. 2015_FADS1-2-3, Hoffmann et al. 2018_FADS1-2-3|Hoffmann et al. 2018_FADS2|Hoffmann et al. 2018_FADS1-2-3|Klarin et al. 2018_FADS2|Graham et al. 2021_FADS2	Rhee et al. 2013_FADS-1-2-3_PC 34:2, Tabassum et al. 2019_FADS2_PC(18:0;0-18:2;0), Harshfield et al. 2021_FADS2_FA(20:4)_[M-H]1-, Harshfield et al. 2021_FADS2_FA(22:5)_[M-H]1-, Harshfield et al. 2021_FADS2_FA(22:4)_[M-H]1-, Harshfield et al. 2021_FADS2_LPC(20:4)_[M+H]1+, Harshfield et al. 2021_FADS2_DG(36:3)_[M+H-H2O]1+, Harshfield et al. 2021_FADS2_DG(36:2)_[M+H-H2O]1+, Harshfield et al. 2021_FA…
PC 18:1;0_18:2;0	11	61832870	60332870	63332870	FADS2	known	11:61832870:A:C	rs174574	-0.380135	0.0164306	2.79245e-114	113.554	A	0.409067	1	NA	0	intron_variant	FADS2	0.8623	chr11_61832870_A_C		Surakka et al. 2015_FADS1-2-3, Hoffmann et al. 2018_FADS1-2-3|Hoffmann et al. 2018_FADS2|Hoffmann et al. 2018_FADS1-2-3, Klarin et al. 2018_FADS1-2-3|Klarin et al. 2018_FADS2|Graham et al. 2021_FADS2	Teslovich et al. 2010_FADS1-2-3, Surakka et al. 2015_FADS1-2-3, Hoffmann et al. 2018_FADS1-2-3|Hoffmann et al. 2018_FADS1-2-3|Hoffmann et al. 2018_FADS2|Klarin et al. 2018_FADS3|Graham et al. 2021_FADS2	Hoffmann et al. 2018_FADS1-2-3, Graham et al. 2021_MYRF|Hoffmann et al. 2018_FADS2|Hoffmann et al. 2018_FADS1-2-3	Surakka et al. 2015_FADS1-2-3, Hoffmann et al. 2018_FADS1-2-3|Hoffmann et al. 2018_FADS2|Hoffmann et al. 2018_FADS1-2-3|Klarin et al. 2018_FADS2|Graham et al. 2021_FADS2	Rhee et al. 2013_FADS-1-2-3_PC 34:2, Tabassum et al. 2019_FADS2_PC(18:0;0-18:2;0), Harshfield et al. 2021_FADS2_FA(20:4)_[M-H]1-, Harshfield et al. 2021_FADS2_FA(22:5)_[M-H]1-, Harshfield et al. 2021_FADS2_FA(22:4)_[M-H]1-, Harshfield et al. 2021_FADS2_LPC(20:4)_[M+H]1+, Harshfield et al. 2021_FADS2_DG(36:3)_[M+H-H2O]1+, Harshfield et al. 2021_FADS2_DG(36:2)_[M+H-H2O]1+, Harshfield et al. 2021_FA…
PC 18:2;0_18:2;0	11	61832870	60332870	63332870	FADS2	known	11:61832870:A:C	rs174574	-0.22178	0.0168521	4.16328e-39	38.3806	A	0.409067	1	NA	0	intron_variant	FADS2	0.8623	chr11_61832870_A_C		Surakka et al. 2015_FADS1-2-3, Hoffmann et al. 2018_FADS1-2-3|Hoffmann et al. 2018_FADS2|Hoffmann et al. 2018_FADS1-2-3, Klarin et al. 2018_FADS1-2-3|Klarin et al. 2018_FADS2|Graham et al. 2021_FADS2	Teslovich et al. 2010_FADS1-2-3, Surakka et al. 2015_FADS1-2-3, Hoffmann et al. 2018_FADS1-2-3|Hoffmann et al. 2018_FADS1-2-3|Hoffmann et al. 2018_FADS2|Klarin et al. 2018_FADS3|Graham et al. 2021_FADS2	Hoffmann et al. 2018_FADS1-2-3, Graham et al. 2021_MYRF|Hoffmann et al. 2018_FADS2|Hoffmann et al. 2018_FADS1-2-3	Surakka et al. 2015_FADS1-2-3, Hoffmann et al. 2018_FADS1-2-3|Hoffmann et al. 2018_FADS2|Hoffmann et al. 2018_FADS1-2-3|Klarin et al. 2018_FADS2|Graham et al. 2021_FADS2	Rhee et al. 2013_FADS-1-2-3_PC 34:2, Tabassum et al. 2019_FADS2_PC(18:0;0-18:2;0), Harshfield et al. 2021_FADS2_FA(20:4)_[M-H]1-, Harshfield et al. 2021_FADS2_FA(22:5)_[M-H]1-, Harshfield et al. 2021_FADS2_FA(22:4)_[M-H]1-, Harshfield et al. 2021_FADS2_LPC(20:4)_[M+H]1+, Harshfield et al. 2021_FADS2_DG(36:3)_[M+H-H2O]1+, Harshfield et al. 2021_FADS2_DG(36:2)_[M+H-H2O]1+, Harshfield et al. 2021_FA…
PC O-16:0;0/18:2;0	11	61832870	60332870	63332870	FADS2	known	11:61832870:A:C	rs174574	-0.181467	0.0169538	1.54699e-26	25.8105	A	0.409067	1	NA	0	intron_variant	FADS2	0.8623	chr11_61832870_A_C		Surakka et al. 2015_FADS1-2-3, Hoffmann et al. 2018_FADS1-2-3|Hoffmann et al. 2018_FADS2|Hoffmann et al. 2018_FADS1-2-3, Klarin et al. 2018_FADS1-2-3|Klarin et al. 2018_FADS2|Graham et al. 2021_FADS2	Teslovich et al. 2010_FADS1-2-3, Surakka et al. 2015_FADS1-2-3, Hoffmann et al. 2018_FADS1-2-3|Hoffmann et al. 2018_FADS1-2-3|Hoffmann et al. 2018_FADS2|Klarin et al. 2018_FADS3|Graham et al. 2021_FADS2	Hoffmann et al. 2018_FADS1-2-3, Graham et al. 2021_MYRF|Hoffmann et al. 2018_FADS2|Hoffmann et al. 2018_FADS1-2-3	Surakka et al. 2015_FADS1-2-3, Hoffmann et al. 2018_FADS1-2-3|Hoffmann et al. 2018_FADS2|Hoffmann et al. 2018_FADS1-2-3|Klarin et al. 2018_FADS2|Graham et al. 2021_FADS2	Rhee et al. 2013_FADS-1-2-3_PC 34:2, Tabassum et al. 2019_FADS2_PC(18:0;0-18:2;0), Harshfield et al. 2021_FADS2_FA(20:4)_[M-H]1-, Harshfield et al. 2021_FADS2_FA(22:5)_[M-H]1-, Harshfield et al. 2021_FADS2_FA(22:4)_[M-H]1-, Harshfield et al. 2021_FADS2_LPC(20:4)_[M+H]1+, Harshfield et al. 2021_FADS2_DG(36:3)_[M+H-H2O]1+, Harshfield et al. 2021_FADS2_DG(36:2)_[M+H-H2O]1+, Harshfield et al. 2021_FA…
PC O-18:2;0/18:2;0	11	61832870	60332870	63332870	FADS2	known	11:61832870:A:C	rs174574	-0.155504	0.0169734	6.5468e-20	19.184	A	0.409067	1	NA	0	intron_variant	FADS2	0.8623	chr11_61832870_A_C		Surakka et al. 2015_FADS1-2-3, Hoffmann et al. 2018_FADS1-2-3|Hoffmann et al. 2018_FADS2|Hoffmann et al. 2018_FADS1-2-3, Klarin et al. 2018_FADS1-2-3|Klarin et al. 2018_FADS2|Graham et al. 2021_FADS2	Teslovich et al. 2010_FADS1-2-3, Surakka et al. 2015_FADS1-2-3, Hoffmann et al. 2018_FADS1-2-3|Hoffmann et al. 2018_FADS1-2-3|Hoffmann et al. 2018_FADS2|Klarin et al. 2018_FADS3|Graham et al. 2021_FADS2	Hoffmann et al. 2018_FADS1-2-3, Graham et al. 2021_MYRF|Hoffmann et al. 2018_FADS2|Hoffmann et al. 2018_FADS1-2-3	Surakka et al. 2015_FADS1-2-3, Hoffmann et al. 2018_FADS1-2-3|Hoffmann et al. 2018_FADS2|Hoffmann et al. 2018_FADS1-2-3|Klarin et al. 2018_FADS2|Graham et al. 2021_FADS2	Rhee et al. 2013_FADS-1-2-3_PC 34:2, Tabassum et al. 2019_FADS2_PC(18:0;0-18:2;0), Harshfield et al. 2021_FADS2_FA(20:4)_[M-H]1-, Harshfield et al. 2021_FADS2_FA(22:5)_[M-H]1-, Harshfield et al. 2021_FADS2_FA(22:4)_[M-H]1-, Harshfield et al. 2021_FADS2_LPC(20:4)_[M+H]1+, Harshfield et al. 2021_FADS2_DG(36:3)_[M+H-H2O]1+, Harshfield et al. 2021_FADS2_DG(36:2)_[M+H-H2O]1+, Harshfield et al. 2021_FA…
PE O-18:2;0/18:2;0	11	61835765	60335765	63335765	FADS2	known	11:61835765:C:T	rs2727270	0.176894	0.0201904	2.42956e-18	17.6145	T	0.2576	1	NA	0	intron_variant	FADS2	2.4435	chr11_61835765_C_T		Surakka et al. 2015_FADS1-2-3, Hoffmann et al. 2018_FADS1-2-3|Hoffmann et al. 2018_FADS2|Hoffmann et al. 2018_FADS1-2-3, Klarin et al. 2018_FADS1-2-3|Graham et al. 2021_FADS2	Teslovich et al. 2010_FADS1-2-3, Surakka et al. 2015_FADS1-2-3, Hoffmann et al. 2018_FADS1-2-3|Hoffmann et al. 2018_FADS1-2-3|Hoffmann et al. 2018_FADS2|Klarin et al. 2018_FADS3|Graham et al. 2021_FADS2	Hoffmann et al. 2018_FADS1-2-3, Graham et al. 2021_MYRF|Hoffmann et al. 2018_FADS2|Hoffmann et al. 2018_FADS1-2-3	Surakka et al. 2015_FADS1-2-3, Hoffmann et al. 2018_FADS1-2-3|Hoffmann et al. 2018_FADS2|Hoffmann et al. 2018_FADS1-2-3|Graham et al. 2021_FADS2	Tabassum et al. 2019_FADS2_CE(22:6;0), Harshfield et al. 2021_FADS2_FA(20:4)_[M-H]1-, Harshfield et al. 2021_FADS2_FA(22:5)_[M-H]1-, Harshfield et al. 2021_FADS2_FA(22:4)_[M-H]1-, Harshfield et al. 2021_FADS2_LPC(20:4)_[M+H]1+, Harshfield et al. 2021_FADS2_CE(20:5)_[M+NH4]1+, Harshfield et al. 2021_FADS2_CE(20:4)_[M+NH4]1+, Harshfield et al. 2021_FADS2_PE(34:2)_[M+H]1+, Harshfield et al. 2021_FAD…
CE 20:3;0	11	61835886	60335886	63335886	FADS2	known	11:61835886:A:T	rs2727271	-0.170476	0.0190212	3.9811e-19	18.4	T	0.257859	0.999428	NA	0	intron_variant	FADS2	2.4299	chr11_61779596_G_A,chr11_61796827_G_T		Surakka et al. 2015_FADS1-2-3, Hoffmann et al. 2018_FADS1-2-3|Hoffmann et al. 2018_FADS2|Hoffmann et al. 2018_FADS1-2-3, Klarin et al. 2018_FADS1-2-3|Graham et al. 2021_FADS2	Teslovich et al. 2010_FADS1-2-3, Surakka et al. 2015_FADS1-2-3, Hoffmann et al. 2018_FADS1-2-3|Hoffmann et al. 2018_FADS1-2-3|Hoffmann et al. 2018_FADS2|Klarin et al. 2018_FADS3|Graham et al. 2021_FADS2	Hoffmann et al. 2018_FADS1-2-3, Graham et al. 2021_MYRF|Hoffmann et al. 2018_FADS2|Hoffmann et al. 2018_FADS1-2-3	Klarin et al. 2018_FADS2|Surakka et al. 2015_FADS1-2-3, Hoffmann et al. 2018_FADS1-2-3|Hoffmann et al. 2018_FADS2|Hoffmann et al. 2018_FADS1-2-3|Graham et al. 2021_FADS2	Harshfield et al. 2021_FADS2_FA(20:4)_[M-H]1-, Harshfield et al. 2021_FADS2_FA(22:5)_[M-H]1-, Harshfield et al. 2021_FADS2_FA(22:4)_[M-H]1-, Harshfield et al. 2021_FADS2_LPC(20:4)_[M+H]1+, Harshfield et al. 2021_FADS2_CE(20:5)_[M+NH4]1+, Harshfield et al. 2021_FADS2_CE(20:4)_[M+NH4]1+, Harshfield et al. 2021_FADS2_PE(34:2)_[M+H]1+, Harshfield et al. 2021_FADS2_PC(33:3)_[M+H]1+ / PE(36:3)_[M+H]1+ …
CE 18:2;0	11	61837310	60337310	63337310	FADS2	known	11:61837310:A:T	rs2524299	0.138769	0.0190172	3.2532e-13	12.4877	T	0.259441	0.999492	NA	0	intron_variant	FADS2	2.3473	chr11_61837310_A_T		Surakka et al. 2015_FADS1-2-3, Hoffmann et al. 2018_FADS1-2-3|Hoffmann et al. 2018_FADS2|Hoffmann et al. 2018_FADS1-2-3, Klarin et al. 2018_FADS1-2-3|Graham et al. 2021_FADS2	Teslovich et al. 2010_FADS1-2-3, Surakka et al. 2015_FADS1-2-3, Hoffmann et al. 2018_FADS1-2-3|Hoffmann et al. 2018_FADS1-2-3|Hoffmann et al. 2018_FADS2|Klarin et al. 2018_FADS3|Graham et al. 2021_FADS2	Hoffmann et al. 2018_FADS1-2-3, Graham et al. 2021_MYRF|Hoffmann et al. 2018_FADS2|Hoffmann et al. 2018_FADS1-2-3	Surakka et al. 2015_FADS1-2-3, Hoffmann et al. 2018_FADS1-2-3|Hoffmann et al. 2018_FADS2|Hoffmann et al. 2018_FADS1-2-3|Graham et al. 2021_FADS2	Harshfield et al. 2021_FADS2_FA(20:4)_[M-H]1-, Harshfield et al. 2021_FADS2_FA(22:4)_[M-H]1-, Harshfield et al. 2021_FADS2_LPC(20:4)_[M+H]1+, Harshfield et al. 2021_FADS2_CE(20:5)_[M+NH4]1+, Harshfield et al. 2021_FADS2_CE(20:4)_[M+NH4]1+, Harshfield et al. 2021_FADS2_PE(34:2)_[M+H]1+, Harshfield et al. 2021_FADS2_PC(33:3)_[M+H]1+ / PE(36:3)_[M+H]1+ / PA(38:4)_[M+NH4]1+, Harshfield et al. 2021_FA…
PC 18:1;0_20:2;0	11	61839170	60339170	63339170	FADS2	known	11:61839170:A:G	rs174580	0.431366	0.0178977	1.49061e-122	121.827	G	0.409729	0.999195	NA	0	intron_variant	FADS2	1.2575	chr11_61779120_A_G,chr11_61822009_A_G		Surakka et al. 2015_FADS1-2-3, Hoffmann et al. 2018_FADS1-2-3|Hoffmann et al. 2018_FADS2|Hoffmann et al. 2018_FADS1-2-3, Klarin et al. 2018_FADS1-2-3|Klarin et al. 2018_FADS2|Graham et al. 2021_FADS2	Teslovich et al. 2010_FADS1-2-3, Surakka et al. 2015_FADS1-2-3, Hoffmann et al. 2018_FADS1-2-3|Hoffmann et al. 2018_FADS1-2-3|Hoffmann et al. 2018_FADS2|Klarin et al. 2018_FADS3|Graham et al. 2021_FADS2	Hoffmann et al. 2018_FADS1-2-3, Graham et al. 2021_MYRF|Hoffmann et al. 2018_FADS2|Hoffmann et al. 2018_FADS1-2-3	Surakka et al. 2015_FADS1-2-3, Hoffmann et al. 2018_FADS1-2-3|Hoffmann et al. 2018_FADS2|Hoffmann et al. 2018_FADS1-2-3|Klarin et al. 2018_FADS2|Graham et al. 2021_FADS2	Long et al. 2017_FADS-1-2-3_1-palmitoyl-2-meadoyl-GPC (16:0/20:3n9), Harshfield et al. 2021_FADS2_FA(20:4)_[M-H]1-, Harshfield et al. 2021_FADS2_FA(22:5)_[M-H]1-, Harshfield et al. 2021_FADS2_FA(22:4)_[M-H]1-, Harshfield et al. 2021_FADS2_LPC(20:4)_[M+H]1+, Harshfield et al. 2021_FADS2_DG(36:3)_[M+H-H2O]1+, Harshfield et al. 2021_FADS2_DG(36:2)_[M+H-H2O]1+, Harshfield et al. 2021_FADS2_CE(16:0)_[…
CE 20:5;0	11	61839211	60339211	63339211	FADS2	known	11:61839211:G:A	rs174581	-0.4109	0.0163804	3.55701e-133	132.449	A	0.409733	0.999183	NA	0	intron_variant	FADS2	1.2607	chr11_61839211_G_A,chr11_61803876_C_G		Surakka et al. 2015_FADS1-2-3, Hoffmann et al. 2018_FADS1-2-3|Hoffmann et al. 2018_FADS2|Hoffmann et al. 2018_FADS1-2-3, Klarin et al. 2018_FADS1-2-3|Klarin et al. 2018_FADS2|Graham et al. 2021_FADS2	Teslovich et al. 2010_FADS1-2-3, Surakka et al. 2015_FADS1-2-3, Hoffmann et al. 2018_FADS1-2-3|Hoffmann et al. 2018_FADS1-2-3|Hoffmann et al. 2018_FADS2|Klarin et al. 2018_FADS3|Graham et al. 2021_FADS2	Hoffmann et al. 2018_FADS1-2-3, Graham et al. 2021_MYRF|Hoffmann et al. 2018_FADS2|Hoffmann et al. 2018_FADS1-2-3	Surakka et al. 2015_FADS1-2-3, Hoffmann et al. 2018_FADS1-2-3|Hoffmann et al. 2018_FADS2|Hoffmann et al. 2018_FADS1-2-3|Klarin et al. 2018_FADS2|Graham et al. 2021_FADS2	Harshfield et al. 2021_FADS2_FA(20:4)_[M-H]1-, Harshfield et al. 2021_FADS2_FA(22:5)_[M-H]1-, Harshfield et al. 2021_FADS2_FA(22:4)_[M-H]1-, Harshfield et al. 2021_FADS2_LPC(20:4)_[M+H]1+, Harshfield et al. 2021_FADS2_DG(36:3)_[M+H-H2O]1+, Harshfield et al. 2021_FADS2_DG(36:2)_[M+H-H2O]1+, Harshfield et al. 2021_FADS2_CE(16:0)_[M+NH4]1+, Harshfield et al. 2021_FADS2_CE(18:3)_[M+NH4]1+, Harshfield…
CE 18:3;0	11	61843278	60343278	63343278	FADS2	known	11:61843278:G:A	rs174584	-0.183231	0.0169196	4.0219e-27	26.3956	A	0.409877	0.9992	NA	0	intron_variant	FADS2	1.2517	chr11_61843278_G_A		Surakka et al. 2015_FADS1-2-3, Hoffmann et al. 2018_FADS1-2-3|Hoffmann et al. 2018_FADS2|Hoffmann et al. 2018_FADS1-2-3, Klarin et al. 2018_FADS1-2-3|Klarin et al. 2018_FADS2|Graham et al. 2021_FADS2	Teslovich et al. 2010_FADS1-2-3, Surakka et al. 2015_FADS1-2-3, Hoffmann et al. 2018_FADS1-2-3|Hoffmann et al. 2018_FADS1-2-3|Hoffmann et al. 2018_FADS2|Klarin et al. 2018_FADS3|Graham et al. 2021_FADS2	Hoffmann et al. 2018_FADS1-2-3, Graham et al. 2021_MYRF|Hoffmann et al. 2018_FADS2|Hoffmann et al. 2018_FADS1-2-3	Surakka et al. 2015_FADS1-2-3, Hoffmann et al. 2018_FADS1-2-3|Hoffmann et al. 2018_FADS2|Hoffmann et al. 2018_FADS1-2-3|Klarin et al. 2018_FADS2|Graham et al. 2021_FADS2	Cadby et al. 2022_FADS2_Total CE, Cadby et al. 2022_FADS2_Total COH, Cadby et al. 2022_FADS2_Total LPC(O), Cadby et al. 2022_FADS2_Total LPC(P), Cadby et al. 2022_FADS2_Total LPE, Cadby et al. 2022_FADS2_Total PC(O), Cadby et al. 2022_FADS2_Total PC(P), Cadby et al. 2022_FADS2_Total PE, Cadby et al. 2022_FADS2_CE(15:0), Cadby et al. 2022_FADS2_CE(16:0), Cadby et al. 2022_FADS2_CE(16:2), Cadby et …
TAG 54:7;0	11	61843278	60343278	63343278	FADS2	known	11:61843278:G:A	rs174584	-0.126039	0.0174167	5.0926e-13	12.2931	A	0.409877	0.9992	NA	0	intron_variant	FADS2	1.2517	chr11_61843278_G_A		Surakka et al. 2015_FADS1-2-3, Hoffmann et al. 2018_FADS1-2-3|Hoffmann et al. 2018_FADS2|Hoffmann et al. 2018_FADS1-2-3, Klarin et al. 2018_FADS1-2-3|Klarin et al. 2018_FADS2|Graham et al. 2021_FADS2	Teslovich et al. 2010_FADS1-2-3, Surakka et al. 2015_FADS1-2-3, Hoffmann et al. 2018_FADS1-2-3|Hoffmann et al. 2018_FADS1-2-3|Hoffmann et al. 2018_FADS2|Klarin et al. 2018_FADS3|Graham et al. 2021_FADS2	Hoffmann et al. 2018_FADS1-2-3, Graham et al. 2021_MYRF|Hoffmann et al. 2018_FADS2|Hoffmann et al. 2018_FADS1-2-3	Surakka et al. 2015_FADS1-2-3, Hoffmann et al. 2018_FADS1-2-3|Hoffmann et al. 2018_FADS2|Hoffmann et al. 2018_FADS1-2-3|Klarin et al. 2018_FADS2|Graham et al. 2021_FADS2	Cadby et al. 2022_FADS2_Total CE, Cadby et al. 2022_FADS2_Total COH, Cadby et al. 2022_FADS2_Total LPC(O), Cadby et al. 2022_FADS2_Total LPC(P), Cadby et al. 2022_FADS2_Total LPE, Cadby et al. 2022_FADS2_Total PC(O), Cadby et al. 2022_FADS2_Total PC(P), Cadby et al. 2022_FADS2_Total PE, Cadby et al. 2022_FADS2_CE(15:0), Cadby et al. 2022_FADS2_CE(16:0), Cadby et al. 2022_FADS2_CE(16:2), Cadby et …
PC 16:0;0_20:2;0	11	61851136	60351136	63351136	FADS2	known	11:61851136:A:G	rs174592	0.261677	0.0167661	4.95687e-54	53.3048	G	0.418474	0.999375	NA	0	intron_variant	FADS2	1.2102	chr11_61851136_A_G		Surakka et al. 2015_FADS1-2-3, Hoffmann et al. 2018_FADS1-2-3|Hoffmann et al. 2018_FADS2|Hoffmann et al. 2018_FADS1-2-3, Klarin et al. 2018_FADS1-2-3|Klarin et al. 2018_FADS2|Graham et al. 2021_FADS2	Teslovich et al. 2010_FADS1-2-3, Surakka et al. 2015_FADS1-2-3, Hoffmann et al. 2018_FADS1-2-3|Hoffmann et al. 2018_FADS1-2-3|Hoffmann et al. 2018_FADS2|Klarin et al. 2018_FADS3|Graham et al. 2021_FADS2	Hoffmann et al. 2018_FADS1-2-3, Graham et al. 2021_MYRF|Hoffmann et al. 2018_FADS2|Hoffmann et al. 2018_FADS1-2-3	Surakka et al. 2015_FADS1-2-3, Hoffmann et al. 2018_FADS1-2-3|Hoffmann et al. 2018_FADS2|Hoffmann et al. 2018_FADS1-2-3|Klarin et al. 2018_FADS2|Graham et al. 2021_FADS2	Cadby et al. 2022_FADS2_Total CE, Cadby et al. 2022_FADS2_Total COH, Cadby et al. 2022_FADS2_Total LPC(O), Cadby et al. 2022_FADS2_Total LPC(P), Cadby et al. 2022_FADS2_Total PC(O), Cadby et al. 2022_FADS2_Total PC(P), Cadby et al. 2022_FADS2_Total PE, Cadby et al. 2022_FADS2_CE(15:0), Cadby et al. 2022_FADS2_CE(16:0), Cadby et al. 2022_FADS2_CE(18:3), Cadby et al. 2022_FADS2_CE(20:2), Cadby et a…
TAG 56:4;0	11	61851136	60351136	63351136	FADS2	known	11:61851136:A:G	rs174592	0.135582	0.0187148	4.88821e-13	12.3108	G	0.418474	0.999375	NA	0	intron_variant	FADS2	1.2102	chr11_61851136_A_G		Surakka et al. 2015_FADS1-2-3, Hoffmann et al. 2018_FADS1-2-3|Hoffmann et al. 2018_FADS2|Hoffmann et al. 2018_FADS1-2-3, Klarin et al. 2018_FADS1-2-3|Klarin et al. 2018_FADS2|Graham et al. 2021_FADS2	Teslovich et al. 2010_FADS1-2-3, Surakka et al. 2015_FADS1-2-3, Hoffmann et al. 2018_FADS1-2-3|Hoffmann et al. 2018_FADS1-2-3|Hoffmann et al. 2018_FADS2|Klarin et al. 2018_FADS3|Graham et al. 2021_FADS2	Hoffmann et al. 2018_FADS1-2-3, Graham et al. 2021_MYRF|Hoffmann et al. 2018_FADS2|Hoffmann et al. 2018_FADS1-2-3	Surakka et al. 2015_FADS1-2-3, Hoffmann et al. 2018_FADS1-2-3|Hoffmann et al. 2018_FADS2|Hoffmann et al. 2018_FADS1-2-3|Klarin et al. 2018_FADS2|Graham et al. 2021_FADS2	Cadby et al. 2022_FADS2_Total CE, Cadby et al. 2022_FADS2_Total COH, Cadby et al. 2022_FADS2_Total LPC(O), Cadby et al. 2022_FADS2_Total LPC(P), Cadby et al. 2022_FADS2_Total PC(O), Cadby et al. 2022_FADS2_Total PC(P), Cadby et al. 2022_FADS2_Total PE, Cadby et al. 2022_FADS2_CE(15:0), Cadby et al. 2022_FADS2_CE(16:0), Cadby et al. 2022_FADS2_CE(18:3), Cadby et al. 2022_FADS2_CE(20:2), Cadby et a…
PC 16:0;0_20:1;0	11	61852357	60352357	63352357	FADS2	known	11:61852357:C:A	rs174594	-0.11459	0.0172811	3.57873e-11	10.4463	C	0.4185	0.998839	NA	0	intron_variant	FADS2	0.88456	chr11_61852357_C_A		Surakka et al. 2015_FADS1-2-3, Hoffmann et al. 2018_FADS1-2-3|Hoffmann et al. 2018_FADS2|Hoffmann et al. 2018_FADS1-2-3, Klarin et al. 2018_FADS1-2-3|Klarin et al. 2018_FADS2|Graham et al. 2021_FADS2	Teslovich et al. 2010_FADS1-2-3, Surakka et al. 2015_FADS1-2-3, Hoffmann et al. 2018_FADS1-2-3|Hoffmann et al. 2018_FADS1-2-3|Hoffmann et al. 2018_FADS2|Klarin et al. 2018_FADS3|Graham et al. 2021_FADS2	Hoffmann et al. 2018_FADS1-2-3, Graham et al. 2021_MYRF|Hoffmann et al. 2018_FADS2|Hoffmann et al. 2018_FADS1-2-3	Surakka et al. 2015_FADS1-2-3, Hoffmann et al. 2018_FADS1-2-3|Hoffmann et al. 2018_FADS2|Hoffmann et al. 2018_FADS1-2-3|Klarin et al. 2018_FADS2|Graham et al. 2021_FADS2	Cadby et al. 2022_FADS2_Total COH, Cadby et al. 2022_FADS2_Total LPC(O), Cadby et al. 2022_FADS2_Total LPC(P), Cadby et al. 2022_FADS2_Total LPE, Cadby et al. 2022_FADS2_Total PC(O), Cadby et al. 2022_FADS2_Total PC(P), Cadby et al. 2022_FADS2_Total PE, Cadby et al. 2022_FADS2_CE(15:0), Cadby et al. 2022_FADS2_CE(16:0), Cadby et al. 2022_FADS2_CE(18:3), Cadby et al. 2022_FADS2_CE(20:2), Cadby et …
PC 18:0;0_18:2;0	11	61852357	60352357	63352357	FADS2	known	11:61852357:C:A	rs174594	-0.247196	0.0167074	8.1305e-49	48.0899	C	0.4185	0.998839	NA	0	intron_variant	FADS2	0.88456	chr11_61852357_C_A		Surakka et al. 2015_FADS1-2-3, Hoffmann et al. 2018_FADS1-2-3|Hoffmann et al. 2018_FADS2|Hoffmann et al. 2018_FADS1-2-3, Klarin et al. 2018_FADS1-2-3|Klarin et al. 2018_FADS2|Graham et al. 2021_FADS2	Teslovich et al. 2010_FADS1-2-3, Surakka et al. 2015_FADS1-2-3, Hoffmann et al. 2018_FADS1-2-3|Hoffmann et al. 2018_FADS1-2-3|Hoffmann et al. 2018_FADS2|Klarin et al. 2018_FADS3|Graham et al. 2021_FADS2	Hoffmann et al. 2018_FADS1-2-3, Graham et al. 2021_MYRF|Hoffmann et al. 2018_FADS2|Hoffmann et al. 2018_FADS1-2-3	Surakka et al. 2015_FADS1-2-3, Hoffmann et al. 2018_FADS1-2-3|Hoffmann et al. 2018_FADS2|Hoffmann et al. 2018_FADS1-2-3|Klarin et al. 2018_FADS2|Graham et al. 2021_FADS2	Cadby et al. 2022_FADS2_Total COH, Cadby et al. 2022_FADS2_Total LPC(O), Cadby et al. 2022_FADS2_Total LPC(P), Cadby et al. 2022_FADS2_Total LPE, Cadby et al. 2022_FADS2_Total PC(O), Cadby et al. 2022_FADS2_Total PC(P), Cadby et al. 2022_FADS2_Total PE, Cadby et al. 2022_FADS2_CE(15:0), Cadby et al. 2022_FADS2_CE(16:0), Cadby et al. 2022_FADS2_CE(18:3), Cadby et al. 2022_FADS2_CE(20:2), Cadby et …
PC 16:0;0_18:3;0	11	61853722	60353722	63353722	FADS2	known	11:61853722:G:A	rs174598	0.111674	0.0175787	2.24192e-10	9.64938	A	0.345645	0.99513	NA	0	intron_variant	FADS2	1.1233	chr11_61853722_G_A		Surakka et al. 2015_FADS1-2-3, Hoffmann et al. 2018_FADS1-2-3|Hoffmann et al. 2018_FADS2|Hoffmann et al. 2018_FADS1-2-3, Klarin et al. 2018_FADS1-2-3|Klarin et al. 2018_FADS2|Graham et al. 2021_FADS2	Teslovich et al. 2010_FADS1-2-3, Surakka et al. 2015_FADS1-2-3, Hoffmann et al. 2018_FADS1-2-3|Hoffmann et al. 2018_FADS1-2-3|Hoffmann et al. 2018_FADS2|Klarin et al. 2018_FADS3|Graham et al. 2021_FADS2	Hoffmann et al. 2018_FADS1-2-3, Graham et al. 2021_MYRF|Hoffmann et al. 2018_FADS2|Hoffmann et al. 2018_FADS1-2-3	Surakka et al. 2015_FADS1-2-3, Hoffmann et al. 2018_FADS1-2-3|Hoffmann et al. 2018_FADS2|Hoffmann et al. 2018_FADS1-2-3|Klarin et al. 2018_FADS2|Graham et al. 2021_FADS2	Cadby et al. 2022_FADS2_Total COH, Cadby et al. 2022_FADS2_Total LPC(O), Cadby et al. 2022_FADS2_Total LPC(P), Cadby et al. 2022_FADS2_Total PC(O), Cadby et al. 2022_FADS2_Total PC(P), Cadby et al. 2022_FADS2_Total PE, Cadby et al. 2022_FADS2_CE(15:0), Cadby et al. 2022_FADS2_CE(16:0), Cadby et al. 2022_FADS2_CE(18:3), Cadby et al. 2022_FADS2_CE(20:2), Cadby et al. 2022_FADS2_CE(20:4), Cadby et a…
PC 18:2;0_20:1;0	11	61854084	60354084	63354084	FADS2	known	11:61854084:G:C	rs174599	0.323477	0.0187296	3.92202e-65	64.4065	C	0.419198	0.998242	NA	0	intron_variant	FADS2	1.1977	chr11_61854084_G_C		Surakka et al. 2015_FADS1-2-3, Hoffmann et al. 2018_FADS1-2-3|Hoffmann et al. 2018_FADS2|Hoffmann et al. 2018_FADS1-2-3, Klarin et al. 2018_FADS1-2-3|Klarin et al. 2018_FADS2|Graham et al. 2021_FADS2	Teslovich et al. 2010_FADS1-2-3, Surakka et al. 2015_FADS1-2-3, Hoffmann et al. 2018_FADS1-2-3|Hoffmann et al. 2018_FADS1-2-3|Hoffmann et al. 2018_FADS2|Klarin et al. 2018_FADS3|Graham et al. 2021_FADS2	Hoffmann et al. 2018_FADS1-2-3, Graham et al. 2021_MYRF|Hoffmann et al. 2018_FADS2|Hoffmann et al. 2018_FADS1-2-3	Surakka et al. 2015_FADS1-2-3, Hoffmann et al. 2018_FADS1-2-3|Hoffmann et al. 2018_FADS2|Hoffmann et al. 2018_FADS1-2-3|Klarin et al. 2018_FADS2|Graham et al. 2021_FADS2	Cadby et al. 2022_FADS2_Total COH, Cadby et al. 2022_FADS2_Total LPC(O), Cadby et al. 2022_FADS2_Total LPC(P), Cadby et al. 2022_FADS2_Total LPE, Cadby et al. 2022_FADS2_Total PC(O), Cadby et al. 2022_FADS2_Total PC(P), Cadby et al. 2022_FADS2_Total PE, Cadby et al. 2022_FADS2_CE(15:0), Cadby et al. 2022_FADS2_CE(16:0), Cadby et al. 2022_FADS2_CE(16:2), Cadby et al. 2022_FADS2_CE(18:3), Cadby et …
PC 16:0;0_18:0;0	11	61855668	60355668	63355668	FADS2	known	11:61855668:C:T	rs174601	0.146355	0.0169097	6.00203e-18	17.2217	T	0.419025	1	NA	0	non_coding_transcript_exon_variant	FADS2	1.1989	chr11_61855668_C_T		Teslovich et al. 2010_FADS1-2-3, Surakka et al. 2015_FADS1-2-3, Hoffmann et al. 2018_FADS1-2-3|Surakka et al. 2015_FADS1-2-3, Hoffmann et al. 2018_FADS1-2-3|Hoffmann et al. 2018_FADS2|Hoffmann et al. 2018_FADS1-2-3, Klarin et al. 2018_FADS1-2-3|Klarin et al. 2018_FADS2|Graham et al. 2021_FADS2	Hoffmann et al. 2018_FADS1-2-3|Teslovich et al. 2010_FADS1-2-3, Surakka et al. 2015_FADS1-2-3, Hoffmann et al. 2018_FADS1-2-3|Hoffmann et al. 2018_FADS1-2-3|Hoffmann et al. 2018_FADS2|Klarin et al. 2018_FADS3|Graham et al. 2021_FADS2	Hoffmann et al. 2018_FADS1-2-3|Hoffmann et al. 2018_FADS1-2-3, Graham et al. 2021_MYRF|Hoffmann et al. 2018_FADS2|Hoffmann et al. 2018_FADS1-2-3	Hoffmann et al. 2018_FADS1-2-3|Surakka et al. 2015_FADS1-2-3, Hoffmann et al. 2018_FADS1-2-3|Hoffmann et al. 2018_FADS2|Hoffmann et al. 2018_FADS1-2-3|Klarin et al. 2018_FADS2|Graham et al. 2021_FADS2	Harshfield et al. 2021_FADS2_PC_52:4_[M+OAc]1-, Harshfield et al. 2021_FADS2_FA(18:4)_[M-H]1-, Harshfield et al. 2021_FADS2_FA(20:4)_[M-H]1-, Harshfield et al. 2021_FADS2_FA(22:6)_[M-H]1-, Harshfield et al. 2021_FADS2_FA(22:5)_[M-H]1-, Harshfield et al. 2021_FADS2_FA(22:4)_[M-H]1-, Harshfield et al. 2021_FADS2_LPE-O_18:1_[M-H]1- / LPE-P_18:0_[M-H]1-, Harshfield et al. 2021_FADS2_LPE_18:2_[M-H]1-,…
PE O-16:1;0/20:4;0	11	61856709	60356709	63356709	FADS2	known	11:61856709:T:C	rs97384	0.209931	0.0168953	4.33573e-35	34.3629	T	0.419711	0.987472	NA	0	non_coding_transcript_exon_variant	FADS2	0.88799	chr11_61856709_T_C		Surakka et al. 2015_FADS1-2-3, Hoffmann et al. 2018_FADS1-2-3|Hoffmann et al. 2018_FADS2|Hoffmann et al. 2018_FADS1-2-3, Klarin et al. 2018_FADS1-2-3|Klarin et al. 2018_FADS2|Graham et al. 2021_FADS2	Teslovich et al. 2010_FADS1-2-3, Surakka et al. 2015_FADS1-2-3, Hoffmann et al. 2018_FADS1-2-3|Hoffmann et al. 2018_FADS1-2-3|Hoffmann et al. 2018_FADS2|Klarin et al. 2018_FADS3|Graham et al. 2021_FADS2	Hoffmann et al. 2018_FADS1-2-3, Graham et al. 2021_MYRF|Hoffmann et al. 2018_FADS2|Hoffmann et al. 2018_FADS1-2-3	Surakka et al. 2015_FADS1-2-3, Hoffmann et al. 2018_FADS1-2-3|Hoffmann et al. 2018_FADS2|Hoffmann et al. 2018_FADS1-2-3|Klarin et al. 2018_FADS2|Graham et al. 2021_FADS2	Cadby et al. 2022_FADS2_Total CE, Cadby et al. 2022_FADS2_Total COH, Cadby et al. 2022_FADS2_Total LPC(O), Cadby et al. 2022_FADS2_Total LPC(P), Cadby et al. 2022_FADS2_Total PC(O), Cadby et al. 2022_FADS2_Total PC(P), Cadby et al. 2022_FADS2_Total PE, Cadby et al. 2022_FADS2_CE(15:0), Cadby et al. 2022_FADS2_CE(16:0), Cadby et al. 2022_FADS2_CE(16:2), Cadby et al. 2022_FADS2_CE(18:3), Cadby et a…
TAG 56:5;0	11	61856709	60356709	63356709	FADS2	known	11:61856709:T:C	rs97384	0.153666	0.0194623	3.44949e-15	14.4622	T	0.419711	0.987472	NA	0	non_coding_transcript_exon_variant	FADS2	0.88799	chr11_61856709_T_C		Surakka et al. 2015_FADS1-2-3, Hoffmann et al. 2018_FADS1-2-3|Hoffmann et al. 2018_FADS2|Hoffmann et al. 2018_FADS1-2-3, Klarin et al. 2018_FADS1-2-3|Klarin et al. 2018_FADS2|Graham et al. 2021_FADS2	Teslovich et al. 2010_FADS1-2-3, Surakka et al. 2015_FADS1-2-3, Hoffmann et al. 2018_FADS1-2-3|Hoffmann et al. 2018_FADS1-2-3|Hoffmann et al. 2018_FADS2|Klarin et al. 2018_FADS3|Graham et al. 2021_FADS2	Hoffmann et al. 2018_FADS1-2-3, Graham et al. 2021_MYRF|Hoffmann et al. 2018_FADS2|Hoffmann et al. 2018_FADS1-2-3	Surakka et al. 2015_FADS1-2-3, Hoffmann et al. 2018_FADS1-2-3|Hoffmann et al. 2018_FADS2|Hoffmann et al. 2018_FADS1-2-3|Klarin et al. 2018_FADS2|Graham et al. 2021_FADS2	Cadby et al. 2022_FADS2_Total CE, Cadby et al. 2022_FADS2_Total COH, Cadby et al. 2022_FADS2_Total LPC(O), Cadby et al. 2022_FADS2_Total LPC(P), Cadby et al. 2022_FADS2_Total PC(O), Cadby et al. 2022_FADS2_Total PC(P), Cadby et al. 2022_FADS2_Total PE, Cadby et al. 2022_FADS2_CE(15:0), Cadby et al. 2022_FADS2_CE(16:0), Cadby et al. 2022_FADS2_CE(16:2), Cadby et al. 2022_FADS2_CE(18:3), Cadby et a…
TAG 54:4;0	11	61858251	60358251	63358251	FADS2	known	11:61858251:CA:C	rs397705608	-0.0991707	0.0174255	1.31034e-08	7.88261	CA	0.37082	0.989777	NA	0	intron_variant	FADS2	0.96897	chr11_61858251_CA_C		Surakka et al. 2015_FADS1-2-3, Hoffmann et al. 2018_FADS1-2-3|Hoffmann et al. 2018_FADS2|Hoffmann et al. 2018_FADS1-2-3, Klarin et al. 2018_FADS1-2-3|Klarin et al. 2018_FADS2|Graham et al. 2021_FADS2	Teslovich et al. 2010_FADS1-2-3, Surakka et al. 2015_FADS1-2-3, Hoffmann et al. 2018_FADS1-2-3|Hoffmann et al. 2018_FADS1-2-3|Hoffmann et al. 2018_FADS2|Klarin et al. 2018_FADS3|Graham et al. 2021_FADS2	Hoffmann et al. 2018_FADS1-2-3, Graham et al. 2021_MYRF|Hoffmann et al. 2018_FADS2|Hoffmann et al. 2018_FADS1-2-3	Surakka et al. 2015_FADS1-2-3, Hoffmann et al. 2018_FADS1-2-3|Hoffmann et al. 2018_FADS2|Hoffmann et al. 2018_FADS1-2-3|Klarin et al. 2018_FADS2|Graham et al. 2021_FADS2	Long et al. 2017_FADS-1-2-3_1-palmitoyl-2-alpha-linolenoyl-GPC (16:0/18:3n3), Tabassum et al. 2019_FADS2_PEO(16:1;0-18:2;0), Tabassum et al. 2019_FADS2_TAG(56:6;0), Cadby et al. 2022_MYRF, TMEM258_Total COH, Cadby et al. 2022_MYRF, TMEM258_Total LPC(O), Cadby et al. 2022_MYRF, TMEM258_Total LPC(P), Cadby et al. 2022_MYRF, TMEM258_Total PC(O), Cadby et al. 2022_MYRF, TMEM258_Total PC(P), Cadby et …
CE 20:4;0	11	68794860	67294860	70294860	CPT1A	known	11:68794860:C:T	rs2229738	-0.15287	0.0234094	7.00528e-11	10.1546	T	0.155986	0.942883	NA	0	missense_variant	CPT1A	2.4376	chr11_68794860_C_T		Graham et al. 2021_CPT1A|Graham et al. 2021_CPT1A			Klarin et al. 2018_CPT1A	Yin et al. 2022_unknown_phosphatidylcholine (16:0/22:5n3, 18:1/20:4)*, Yin et al. 2022_CPT1A_lignoceroylcarnitine (C24)*, Yin et al. 2022_CPT1A_cerotoylcarnitine (C26)*, Yin et al. 2022_CPT1A_arachidonoylcarnitine (C20:4), Yin et al. 2022_CPT1A_dihomo-linolenoylcarnitine (C20:3n3 or 6)*, Yin et al. 2022_CPT1A_nervonoylcarnitine (C24:1)*|Yin et al. 2022_CPT1A_cerotoylcarnitine (C26)*, Yin et al. 2…
CE 20:5;0	11	68794860	67294860	70294860	CPT1A	known	11:68794860:C:T	rs2229738	-0.139195	0.0234696	3.14883e-09	8.50185	T	0.155986	0.942883	NA	0	missense_variant	CPT1A	2.4376	chr11_68794860_C_T		Graham et al. 2021_CPT1A|Graham et al. 2021_CPT1A			Klarin et al. 2018_CPT1A	Yin et al. 2022_unknown_phosphatidylcholine (16:0/22:5n3, 18:1/20:4)*, Yin et al. 2022_CPT1A_lignoceroylcarnitine (C24)*, Yin et al. 2022_CPT1A_cerotoylcarnitine (C26)*, Yin et al. 2022_CPT1A_arachidonoylcarnitine (C20:4), Yin et al. 2022_CPT1A_dihomo-linolenoylcarnitine (C20:3n3 or 6)*, Yin et al. 2022_CPT1A_nervonoylcarnitine (C24:1)*|Yin et al. 2022_CPT1A_cerotoylcarnitine (C26)*, Yin et al. 2…
PC 18:0;0_20:4;0	11	68794860	65713569	70144860	CPT1A	known	11:68794860:C:T	rs2229738	-0.140476	0.0234374	2.14812e-09	8.66794	T	0.155986	0.942883	11:67063569:A:G	3.38032e-09	missense_variant	CPT1A	2.4376	chr11_68794860_C_T	No informative CS	Graham et al. 2021_CPT1A|Graham et al. 2021_CPT1A			Klarin et al. 2018_CPT1A	Yin et al. 2022_unknown_phosphatidylcholine (16:0/22:5n3, 18:1/20:4)*, Yin et al. 2022_CPT1A_lignoceroylcarnitine (C24)*, Yin et al. 2022_CPT1A_cerotoylcarnitine (C26)*, Yin et al. 2022_CPT1A_arachidonoylcarnitine (C20:4), Yin et al. 2022_CPT1A_dihomo-linolenoylcarnitine (C20:3n3 or 6)*, Yin et al. 2022_CPT1A_nervonoylcarnitine (C24:1)*|Yin et al. 2022_CPT1A_cerotoylcarnitine (C26)*, Yin et al. 2…
TAG 56:8;0	11	68794860	67294860	70294860	CPT1A	known	11:68794860:C:T	rs2229738	-0.136513	0.0240752	1.48215e-08	7.82911	T	0.155986	0.942883	NA	0	missense_variant	CPT1A	2.4376	chr11_68794860_C_T		Graham et al. 2021_CPT1A|Graham et al. 2021_CPT1A			Klarin et al. 2018_CPT1A	Yin et al. 2022_unknown_phosphatidylcholine (16:0/22:5n3, 18:1/20:4)*, Yin et al. 2022_CPT1A_lignoceroylcarnitine (C24)*, Yin et al. 2022_CPT1A_cerotoylcarnitine (C26)*, Yin et al. 2022_CPT1A_arachidonoylcarnitine (C20:4), Yin et al. 2022_CPT1A_dihomo-linolenoylcarnitine (C20:3n3 or 6)*, Yin et al. 2022_CPT1A_nervonoylcarnitine (C24:1)*|Yin et al. 2022_CPT1A_cerotoylcarnitine (C26)*, Yin et al. 2…
PC 16:0;0_22:5;0	11	68846594	67346594	70346594	CPT1A	known	11:68846594:G:T	rs483148	-0.175711	0.0287774	1.0755e-09	8.96839	T	0.096752	0.955432	NA	0	upstream_gene_variant	CPT1A	2.0464	chr11_68846594_G_T		Liu et al. 2017_IGHMBP2, Liu et al. 2017_IGHMBP2, Klarin et al. 2018_IGHMBP2|Graham et al. 2021_CPT1A|Graham et al. 2021_CPT1A				Yin et al. 2022_CPT1A_cerotoylcarnitine (C26)*, Yin et al. 2022_CPT1A_ximenoylcarnitine (C26:1)*
PC 18:1;0_20:2;0	11	75734293	74234293	77234293	MOGAT2	known	11:75734293:A:G	rs656095	-0.130437	0.022171	4.24246e-09	8.37238	G	0.226939	1	NA	0	downstream_gene_variant	MOGAT2	1.2027	chr11_75734293_A_G		Willer et al. 2013_MOGAT2-DGAT2, Liu et al. 2017_MOGAT2-DGAT2, Liu et al. 2017_MOGAT2-DGAT2, Hoffmann et al. 2018_MOGAT2-DGAT2, Klarin et al. 2018_MOGAT2-DGAT2|Graham et al. 2021_RN7SL786P|Graham et al. 2021_UVRAG-DT|Graham et al. 2021_UVRAG		Klarin et al. 2018_MOGAT2-DGAT2|Graham et al. 2021_AP001922.1, Graham et al. 2021_AP001922.1		Harshfield et al. 2021_MOGAT2_PC_40:7_[M+OAc]1- / PS_44:6_[M-H]1-|Harshfield et al. 2021_UVRAG_PC_40:7_[M+OAc]1- / PS_44:6_[M-H]1-
LPC 20:4;0	11	75744264	74244264	77244264	RN7SL786P	known	11:75744264:A:G	rs600626	-0.120776	0.0211779	1.23015e-08	7.91004	G	0.232311	0.988578	NA	0	downstream_gene_variant	RN7SL786P	1.3159	chr11_75744264_A_G		Graham et al. 2021_RN7SL786P|Willer et al. 2013_MOGAT2-DGAT2, Liu et al. 2017_MOGAT2-DGAT2, Liu et al. 2017_MOGAT2-DGAT2, Hoffmann et al. 2018_MOGAT2-DGAT2, Klarin et al. 2018_MOGAT2-DGAT2|Graham et al. 2021_RN7SL786P|Graham et al. 2021_UVRAG-DT|Graham et al. 2021_UVRAG		Klarin et al. 2018_MOGAT2-DGAT2|Graham et al. 2021_AP001922.1, Graham et al. 2021_AP001922.1		Harshfield et al. 2021_MOGAT2_PC_40:7_[M+OAc]1- / PS_44:6_[M-H]1-|Harshfield et al. 2021_UVRAG_PC_40:7_[M+OAc]1- / PS_44:6_[M-H]1-
PC 17:0;0_20:4;0	11	75744328	74244328	77244328	RN7SL786P	known	11:75744328:A:T	rs600518	-0.113042	0.0199103	1.42316e-08	7.84675	T	0.2323	0.988558	NA	0	downstream_gene_variant	RN7SL786P	1.3109	chr11_75744328_A_T		Hoffmann et al. 2018_MOGAT2;LOC283214|Willer et al. 2013_MOGAT2-DGAT2, Liu et al. 2017_MOGAT2-DGAT2, Liu et al. 2017_MOGAT2-DGAT2, Hoffmann et al. 2018_MOGAT2-DGAT2, Klarin et al. 2018_MOGAT2-DGAT2|Graham et al. 2021_RN7SL786P|Graham et al. 2021_UVRAG-DT|Graham et al. 2021_UVRAG		Klarin et al. 2018_MOGAT2-DGAT2|Graham et al. 2021_AP001922.1, Graham et al. 2021_AP001922.1		Harshfield et al. 2021_MOGAT2_PC_40:7_[M+OAc]1- / PS_44:6_[M-H]1-|Harshfield et al. 2021_UVRAG_PC_40:7_[M+OAc]1- / PS_44:6_[M-H]1-
PC 16:0;0_20:2;0	11	75745010	74245010	77245010	RN7SL786P	known	11:75745010:T:C	rs10160784	-0.10964	0.0198798	3.60553e-08	7.44303	C	0.232378	0.988304	NA	0	downstream_gene_variant	RN7SL786P	1.3045	chr11_75745010_T_C		Willer et al. 2013_MOGAT2-DGAT2, Liu et al. 2017_MOGAT2-DGAT2, Liu et al. 2017_MOGAT2-DGAT2, Hoffmann et al. 2018_MOGAT2-DGAT2, Klarin et al. 2018_MOGAT2-DGAT2|Graham et al. 2021_RN7SL786P|Graham et al. 2021_UVRAG-DT|Graham et al. 2021_UVRAG		Klarin et al. 2018_MOGAT2-DGAT2|Graham et al. 2021_AP001922.1, Graham et al. 2021_AP001922.1		Harshfield et al. 2021_MOGAT2_PC_40:7_[M+OAc]1- / PS_44:6_[M-H]1-|Harshfield et al. 2021_UVRAG_PC_40:7_[M+OAc]1- / PS_44:6_[M-H]1-
PC 18:1;0_20:4;0	11	75745089	74245089	77245089	RN7SL786P	known	11:75745089:C:T	rs531117	-0.113887	0.0198453	9.95537e-09	8.00194	T	0.232379	0.988296	NA	0	downstream_gene_variant	RN7SL786P	1.3095	chr11_75745089_C_T		Willer et al. 2013_MOGAT2-DGAT2, Liu et al. 2017_MOGAT2-DGAT2, Liu et al. 2017_MOGAT2-DGAT2, Hoffmann et al. 2018_MOGAT2-DGAT2, Klarin et al. 2018_MOGAT2-DGAT2|Graham et al. 2021_RN7SL786P|Graham et al. 2021_UVRAG-DT|Graham et al. 2021_UVRAG		Klarin et al. 2018_MOGAT2-DGAT2|Graham et al. 2021_AP001922.1, Graham et al. 2021_AP001922.1		Harshfield et al. 2021_MOGAT2_PC_40:7_[M+OAc]1- / PS_44:6_[M-H]1-|Harshfield et al. 2021_UVRAG_PC_40:7_[M+OAc]1- / PS_44:6_[M-H]1-
CE 18:0;0	11	116752497	115252497	118252497	BUD13	known	11:116752497:TA:T	rs398017699	-0.12601	0.0216205	5.83703e-09	8.23381	TA	0.178569	0.998555	NA	0	intron_variant	BUD13	0.96951	chr11_116752497_TA_T		Liu et al. 2017_SIK3, Klarin et al. 2018_SIK3|Liu et al. 2017_C1orf158|Liu et al. 2017_BUD13|Liu et al. 2017_APOA5, Hoffmann et al. 2018_APOA5|Liu et al. 2017_SIK3|Liu et al. 2017_BUD13|Hoffmann et al. 2018_LINC02702;BUD13|Hoffmann et al. 2018_ZPR1|Hoffmann et al. 2018_ZPR1|Hoffmann et al. 2018_APOA5|Hoffmann et al. 2018_APOA5, Graham et al. 2021_APOA5|inRegion:Liu et al. 2017_APOC3|inRegion:Liu …	Liu et al. 2017_C1orf158|Liu et al. 2017_BUD13|Liu et al. 2017_APOA5|inRegion:Graham et al. 2021_CEP164	Graham et al. 2021_BUD13, Graham et al. 2021_BUD13|Liu et al. 2017_SIK3|Liu et al. 2017_C1orf158|Liu et al. 2017_BUD13|Liu et al. 2017_APOA5, Hoffmann et al. 2018_APOA5, Klarin et al. 2018_APOA5, Graham et al. 2021_APOA5|Liu et al. 2017_SIK3|Liu et al. 2017_BUD13|Hoffmann et al. 2018_LINC02702;BUD13|Hoffmann et al. 2018_ZPR1|Hoffmann et al. 2018_ZPR1|Hoffmann et al. 2018_APOA5|Hoffmann et al. 201…	Graham et al. 2021_BUD13|Liu et al. 2017_SIK3|Liu et al. 2017_C1orf158|Liu et al. 2017_BUD13|Liu et al. 2017_APOA5, Hoffmann et al. 2018_APOA5, Graham et al. 2021_APOA5|Liu et al. 2017_SIK3|Liu et al. 2017_BUD13|Liu et al. 2017_APOA5|Hoffmann et al. 2018_LINC02702;BUD13|Hoffmann et al. 2018_ZPR1, Klarin et al. 2018_ZPR1|Hoffmann et al. 2018_ZPR1|Hoffmann et al. 2018_APOA5|Hoffmann et al. 2018_APO…	Yin et al. 2022_APOA1|APOA4|APOA5|APOC3_1-stearoyl-2-arachidonoyl-GPI (18:0/20:4), Yin et al. 2022_APOA1|APOA4|APOA5|APOC3_1-linoleoylglycerol (18:2), Yin et al. 2022_APOA1|APOA4|APOA5|APOC3_1-stearoyl-2-oleoyl-GPE (18:0/18:1), Yin et al. 2022_APOA1|APOA4|APOA5|APOC3_oleoyl-linoleoyl-glycerol (18:1/18:2) [1], Yin et al. 2022_APOA1|APOA4|APOA5|APOC3_1-stearoyl-2-linoleoyl-GPE (18:0/18:2)*, Yin et …
DAG 16:1;0_18:1;0	11	116752497	115252497	118252497	BUD13	known	11:116752497:TA:T	rs398017699	-0.159127	0.0230735	5.8487e-12	11.2329	TA	0.178569	0.998555	NA	0	intron_variant	BUD13	0.96951	chr11_116752497_TA_T		Liu et al. 2017_SIK3, Klarin et al. 2018_SIK3|Liu et al. 2017_C1orf158|Liu et al. 2017_BUD13|Liu et al. 2017_APOA5, Hoffmann et al. 2018_APOA5|Liu et al. 2017_SIK3|Liu et al. 2017_BUD13|Hoffmann et al. 2018_LINC02702;BUD13|Hoffmann et al. 2018_ZPR1|Hoffmann et al. 2018_ZPR1|Hoffmann et al. 2018_APOA5|Hoffmann et al. 2018_APOA5, Graham et al. 2021_APOA5|inRegion:Liu et al. 2017_APOC3|inRegion:Liu …	Liu et al. 2017_C1orf158|Liu et al. 2017_BUD13|Liu et al. 2017_APOA5|inRegion:Graham et al. 2021_CEP164	Graham et al. 2021_BUD13, Graham et al. 2021_BUD13|Liu et al. 2017_SIK3|Liu et al. 2017_C1orf158|Liu et al. 2017_BUD13|Liu et al. 2017_APOA5, Hoffmann et al. 2018_APOA5, Klarin et al. 2018_APOA5, Graham et al. 2021_APOA5|Liu et al. 2017_SIK3|Liu et al. 2017_BUD13|Hoffmann et al. 2018_LINC02702;BUD13|Hoffmann et al. 2018_ZPR1|Hoffmann et al. 2018_ZPR1|Hoffmann et al. 2018_APOA5|Hoffmann et al. 201…	Graham et al. 2021_BUD13|Liu et al. 2017_SIK3|Liu et al. 2017_C1orf158|Liu et al. 2017_BUD13|Liu et al. 2017_APOA5, Hoffmann et al. 2018_APOA5, Graham et al. 2021_APOA5|Liu et al. 2017_SIK3|Liu et al. 2017_BUD13|Liu et al. 2017_APOA5|Hoffmann et al. 2018_LINC02702;BUD13|Hoffmann et al. 2018_ZPR1, Klarin et al. 2018_ZPR1|Hoffmann et al. 2018_ZPR1|Hoffmann et al. 2018_APOA5|Hoffmann et al. 2018_APO…	Yin et al. 2022_APOA1|APOA4|APOA5|APOC3_1-stearoyl-2-arachidonoyl-GPI (18:0/20:4), Yin et al. 2022_APOA1|APOA4|APOA5|APOC3_1-linoleoylglycerol (18:2), Yin et al. 2022_APOA1|APOA4|APOA5|APOC3_1-stearoyl-2-oleoyl-GPE (18:0/18:1), Yin et al. 2022_APOA1|APOA4|APOA5|APOC3_oleoyl-linoleoyl-glycerol (18:1/18:2) [1], Yin et al. 2022_APOA1|APOA4|APOA5|APOC3_1-stearoyl-2-linoleoyl-GPE (18:0/18:2)*, Yin et …
PC 15:0;0_18:2;0	11	116752497	115252497	118252497	BUD13	known	11:116752497:TA:T	rs398017699	-0.138656	0.0224661	7.13942e-10	9.14634	TA	0.178569	0.998555	NA	0	intron_variant	BUD13	0.96951	chr11_116752497_TA_T		Liu et al. 2017_SIK3, Klarin et al. 2018_SIK3|Liu et al. 2017_C1orf158|Liu et al. 2017_BUD13|Liu et al. 2017_APOA5, Hoffmann et al. 2018_APOA5|Liu et al. 2017_SIK3|Liu et al. 2017_BUD13|Hoffmann et al. 2018_LINC02702;BUD13|Hoffmann et al. 2018_ZPR1|Hoffmann et al. 2018_ZPR1|Hoffmann et al. 2018_APOA5|Hoffmann et al. 2018_APOA5, Graham et al. 2021_APOA5|inRegion:Liu et al. 2017_APOC3|inRegion:Liu …	Liu et al. 2017_C1orf158|Liu et al. 2017_BUD13|Liu et al. 2017_APOA5|inRegion:Graham et al. 2021_CEP164	Graham et al. 2021_BUD13, Graham et al. 2021_BUD13|Liu et al. 2017_SIK3|Liu et al. 2017_C1orf158|Liu et al. 2017_BUD13|Liu et al. 2017_APOA5, Hoffmann et al. 2018_APOA5, Klarin et al. 2018_APOA5, Graham et al. 2021_APOA5|Liu et al. 2017_SIK3|Liu et al. 2017_BUD13|Hoffmann et al. 2018_LINC02702;BUD13|Hoffmann et al. 2018_ZPR1|Hoffmann et al. 2018_ZPR1|Hoffmann et al. 2018_APOA5|Hoffmann et al. 201…	Graham et al. 2021_BUD13|Liu et al. 2017_SIK3|Liu et al. 2017_C1orf158|Liu et al. 2017_BUD13|Liu et al. 2017_APOA5, Hoffmann et al. 2018_APOA5, Graham et al. 2021_APOA5|Liu et al. 2017_SIK3|Liu et al. 2017_BUD13|Liu et al. 2017_APOA5|Hoffmann et al. 2018_LINC02702;BUD13|Hoffmann et al. 2018_ZPR1, Klarin et al. 2018_ZPR1|Hoffmann et al. 2018_ZPR1|Hoffmann et al. 2018_APOA5|Hoffmann et al. 2018_APO…	Yin et al. 2022_APOA1|APOA4|APOA5|APOC3_1-stearoyl-2-arachidonoyl-GPI (18:0/20:4), Yin et al. 2022_APOA1|APOA4|APOA5|APOC3_1-linoleoylglycerol (18:2), Yin et al. 2022_APOA1|APOA4|APOA5|APOC3_1-stearoyl-2-oleoyl-GPE (18:0/18:1), Yin et al. 2022_APOA1|APOA4|APOA5|APOC3_oleoyl-linoleoyl-glycerol (18:1/18:2) [1], Yin et al. 2022_APOA1|APOA4|APOA5|APOC3_1-stearoyl-2-linoleoyl-GPE (18:0/18:2)*, Yin et …
PI 18:0;0_18:1;0	11	116752497	115252497	118252497	BUD13	known	11:116752497:TA:T	rs398017699	-0.186742	0.0215545	5.56574e-18	17.2545	TA	0.178569	0.998555	NA	0	intron_variant	BUD13	0.96951	chr11_116752497_TA_T		Liu et al. 2017_SIK3, Klarin et al. 2018_SIK3|Liu et al. 2017_C1orf158|Liu et al. 2017_BUD13|Liu et al. 2017_APOA5, Hoffmann et al. 2018_APOA5|Liu et al. 2017_SIK3|Liu et al. 2017_BUD13|Hoffmann et al. 2018_LINC02702;BUD13|Hoffmann et al. 2018_ZPR1|Hoffmann et al. 2018_ZPR1|Hoffmann et al. 2018_APOA5|Hoffmann et al. 2018_APOA5, Graham et al. 2021_APOA5|inRegion:Liu et al. 2017_APOC3|inRegion:Liu …	Liu et al. 2017_C1orf158|Liu et al. 2017_BUD13|Liu et al. 2017_APOA5|inRegion:Graham et al. 2021_CEP164	Graham et al. 2021_BUD13, Graham et al. 2021_BUD13|Liu et al. 2017_SIK3|Liu et al. 2017_C1orf158|Liu et al. 2017_BUD13|Liu et al. 2017_APOA5, Hoffmann et al. 2018_APOA5, Klarin et al. 2018_APOA5, Graham et al. 2021_APOA5|Liu et al. 2017_SIK3|Liu et al. 2017_BUD13|Hoffmann et al. 2018_LINC02702;BUD13|Hoffmann et al. 2018_ZPR1|Hoffmann et al. 2018_ZPR1|Hoffmann et al. 2018_APOA5|Hoffmann et al. 201…	Graham et al. 2021_BUD13|Liu et al. 2017_SIK3|Liu et al. 2017_C1orf158|Liu et al. 2017_BUD13|Liu et al. 2017_APOA5, Hoffmann et al. 2018_APOA5, Graham et al. 2021_APOA5|Liu et al. 2017_SIK3|Liu et al. 2017_BUD13|Liu et al. 2017_APOA5|Hoffmann et al. 2018_LINC02702;BUD13|Hoffmann et al. 2018_ZPR1, Klarin et al. 2018_ZPR1|Hoffmann et al. 2018_ZPR1|Hoffmann et al. 2018_APOA5|Hoffmann et al. 2018_APO…	Yin et al. 2022_APOA1|APOA4|APOA5|APOC3_1-stearoyl-2-arachidonoyl-GPI (18:0/20:4), Yin et al. 2022_APOA1|APOA4|APOA5|APOC3_1-linoleoylglycerol (18:2), Yin et al. 2022_APOA1|APOA4|APOA5|APOC3_1-stearoyl-2-oleoyl-GPE (18:0/18:1), Yin et al. 2022_APOA1|APOA4|APOA5|APOC3_oleoyl-linoleoyl-glycerol (18:1/18:2) [1], Yin et al. 2022_APOA1|APOA4|APOA5|APOC3_1-stearoyl-2-linoleoyl-GPE (18:0/18:2)*, Yin et …
PI 18:1;0_18:1;0	11	116752497	115252497	118252497	BUD13	known	11:116752497:TA:T	rs398017699	-0.158045	0.0215763	2.64694e-13	12.5773	TA	0.178569	0.998555	NA	0	intron_variant	BUD13	0.96951	chr11_116752497_TA_T		Liu et al. 2017_SIK3, Klarin et al. 2018_SIK3|Liu et al. 2017_C1orf158|Liu et al. 2017_BUD13|Liu et al. 2017_APOA5, Hoffmann et al. 2018_APOA5|Liu et al. 2017_SIK3|Liu et al. 2017_BUD13|Hoffmann et al. 2018_LINC02702;BUD13|Hoffmann et al. 2018_ZPR1|Hoffmann et al. 2018_ZPR1|Hoffmann et al. 2018_APOA5|Hoffmann et al. 2018_APOA5, Graham et al. 2021_APOA5|inRegion:Liu et al. 2017_APOC3|inRegion:Liu …	Liu et al. 2017_C1orf158|Liu et al. 2017_BUD13|Liu et al. 2017_APOA5|inRegion:Graham et al. 2021_CEP164	Graham et al. 2021_BUD13, Graham et al. 2021_BUD13|Liu et al. 2017_SIK3|Liu et al. 2017_C1orf158|Liu et al. 2017_BUD13|Liu et al. 2017_APOA5, Hoffmann et al. 2018_APOA5, Klarin et al. 2018_APOA5, Graham et al. 2021_APOA5|Liu et al. 2017_SIK3|Liu et al. 2017_BUD13|Hoffmann et al. 2018_LINC02702;BUD13|Hoffmann et al. 2018_ZPR1|Hoffmann et al. 2018_ZPR1|Hoffmann et al. 2018_APOA5|Hoffmann et al. 201…	Graham et al. 2021_BUD13|Liu et al. 2017_SIK3|Liu et al. 2017_C1orf158|Liu et al. 2017_BUD13|Liu et al. 2017_APOA5, Hoffmann et al. 2018_APOA5, Graham et al. 2021_APOA5|Liu et al. 2017_SIK3|Liu et al. 2017_BUD13|Liu et al. 2017_APOA5|Hoffmann et al. 2018_LINC02702;BUD13|Hoffmann et al. 2018_ZPR1, Klarin et al. 2018_ZPR1|Hoffmann et al. 2018_ZPR1|Hoffmann et al. 2018_APOA5|Hoffmann et al. 2018_APO…	Yin et al. 2022_APOA1|APOA4|APOA5|APOC3_1-stearoyl-2-arachidonoyl-GPI (18:0/20:4), Yin et al. 2022_APOA1|APOA4|APOA5|APOC3_1-linoleoylglycerol (18:2), Yin et al. 2022_APOA1|APOA4|APOA5|APOC3_1-stearoyl-2-oleoyl-GPE (18:0/18:1), Yin et al. 2022_APOA1|APOA4|APOA5|APOC3_oleoyl-linoleoyl-glycerol (18:1/18:2) [1], Yin et al. 2022_APOA1|APOA4|APOA5|APOC3_1-stearoyl-2-linoleoyl-GPE (18:0/18:2)*, Yin et …
TAG 51:2;0	11	116752497	115252497	118252497	BUD13	known	11:116752497:TA:T	rs398017699	-0.198723	0.0215401	3.63095e-20	19.44	TA	0.178569	0.998555	NA	0	intron_variant	BUD13	0.96951	chr11_116778201_G_C		Liu et al. 2017_SIK3, Klarin et al. 2018_SIK3|Liu et al. 2017_C1orf158|Liu et al. 2017_BUD13|Liu et al. 2017_APOA5, Hoffmann et al. 2018_APOA5|Liu et al. 2017_SIK3|Liu et al. 2017_BUD13|Hoffmann et al. 2018_LINC02702;BUD13|Hoffmann et al. 2018_ZPR1|Hoffmann et al. 2018_ZPR1|Hoffmann et al. 2018_APOA5|Hoffmann et al. 2018_APOA5, Graham et al. 2021_APOA5|inRegion:Liu et al. 2017_APOC3|inRegion:Liu …	Liu et al. 2017_C1orf158|Liu et al. 2017_BUD13|Liu et al. 2017_APOA5|inRegion:Graham et al. 2021_CEP164	Graham et al. 2021_BUD13, Graham et al. 2021_BUD13|Liu et al. 2017_SIK3|Liu et al. 2017_C1orf158|Liu et al. 2017_BUD13|Liu et al. 2017_APOA5, Hoffmann et al. 2018_APOA5, Klarin et al. 2018_APOA5, Graham et al. 2021_APOA5|Liu et al. 2017_SIK3|Liu et al. 2017_BUD13|Hoffmann et al. 2018_LINC02702;BUD13|Hoffmann et al. 2018_ZPR1|Hoffmann et al. 2018_ZPR1|Hoffmann et al. 2018_APOA5|Hoffmann et al. 201…	Graham et al. 2021_BUD13|Liu et al. 2017_SIK3|Liu et al. 2017_C1orf158|Liu et al. 2017_BUD13|Liu et al. 2017_APOA5, Hoffmann et al. 2018_APOA5, Graham et al. 2021_APOA5|Liu et al. 2017_SIK3|Liu et al. 2017_BUD13|Liu et al. 2017_APOA5|Hoffmann et al. 2018_LINC02702;BUD13|Hoffmann et al. 2018_ZPR1, Klarin et al. 2018_ZPR1|Hoffmann et al. 2018_ZPR1|Hoffmann et al. 2018_APOA5|Hoffmann et al. 2018_APO…	Yin et al. 2022_APOA1|APOA4|APOA5|APOC3_1-stearoyl-2-arachidonoyl-GPI (18:0/20:4), Yin et al. 2022_APOA1|APOA4|APOA5|APOC3_1-linoleoylglycerol (18:2), Yin et al. 2022_APOA1|APOA4|APOA5|APOC3_1-stearoyl-2-oleoyl-GPE (18:0/18:1), Yin et al. 2022_APOA1|APOA4|APOA5|APOC3_oleoyl-linoleoyl-glycerol (18:1/18:2) [1], Yin et al. 2022_APOA1|APOA4|APOA5|APOC3_1-stearoyl-2-linoleoyl-GPE (18:0/18:2)*, Yin et …
TAG 51:4;0	11	116752497	115252497	118252497	BUD13	known	11:116752497:TA:T	rs398017699	-0.225702	0.0245381	5.12924e-20	19.2899	TA	0.178569	0.998555	NA	0	intron_variant	BUD13	0.96951	chr11_116752497_TA_T		Liu et al. 2017_SIK3, Klarin et al. 2018_SIK3|Liu et al. 2017_C1orf158|Liu et al. 2017_BUD13|Liu et al. 2017_APOA5, Hoffmann et al. 2018_APOA5|Liu et al. 2017_SIK3|Liu et al. 2017_BUD13|Hoffmann et al. 2018_LINC02702;BUD13|Hoffmann et al. 2018_ZPR1|Hoffmann et al. 2018_ZPR1|Hoffmann et al. 2018_APOA5|Hoffmann et al. 2018_APOA5, Graham et al. 2021_APOA5|inRegion:Liu et al. 2017_APOC3|inRegion:Liu …	Liu et al. 2017_C1orf158|Liu et al. 2017_BUD13|Liu et al. 2017_APOA5|inRegion:Graham et al. 2021_CEP164	Graham et al. 2021_BUD13, Graham et al. 2021_BUD13|Liu et al. 2017_SIK3|Liu et al. 2017_C1orf158|Liu et al. 2017_BUD13|Liu et al. 2017_APOA5, Hoffmann et al. 2018_APOA5, Klarin et al. 2018_APOA5, Graham et al. 2021_APOA5|Liu et al. 2017_SIK3|Liu et al. 2017_BUD13|Hoffmann et al. 2018_LINC02702;BUD13|Hoffmann et al. 2018_ZPR1|Hoffmann et al. 2018_ZPR1|Hoffmann et al. 2018_APOA5|Hoffmann et al. 201…	Graham et al. 2021_BUD13|Liu et al. 2017_SIK3|Liu et al. 2017_C1orf158|Liu et al. 2017_BUD13|Liu et al. 2017_APOA5, Hoffmann et al. 2018_APOA5, Graham et al. 2021_APOA5|Liu et al. 2017_SIK3|Liu et al. 2017_BUD13|Liu et al. 2017_APOA5|Hoffmann et al. 2018_LINC02702;BUD13|Hoffmann et al. 2018_ZPR1, Klarin et al. 2018_ZPR1|Hoffmann et al. 2018_ZPR1|Hoffmann et al. 2018_APOA5|Hoffmann et al. 2018_APO…	Yin et al. 2022_APOA1|APOA4|APOA5|APOC3_1-stearoyl-2-arachidonoyl-GPI (18:0/20:4), Yin et al. 2022_APOA1|APOA4|APOA5|APOC3_1-linoleoylglycerol (18:2), Yin et al. 2022_APOA1|APOA4|APOA5|APOC3_1-stearoyl-2-oleoyl-GPE (18:0/18:1), Yin et al. 2022_APOA1|APOA4|APOA5|APOC3_oleoyl-linoleoyl-glycerol (18:1/18:2) [1], Yin et al. 2022_APOA1|APOA4|APOA5|APOC3_1-stearoyl-2-linoleoyl-GPE (18:0/18:2)*, Yin et …
DAG 16:0;0_18:1;0	11	116778201	115278201	118278201	ZPR1	known	11:116778201:G:C	rs964184	-0.18604	0.0245538	4.04272e-14	13.3933	G	0.151009	1	NA	0	3_prime_UTR_variant	ZPR1	0.99857	chr11_116778201_G_C		Teslovich et al. 2010_APOA1<U+2013>C3<U+2013>A4<U+2013>A5, Willer et al. 2013_APOA1<U+2013>C3<U+2013>A4<U+2013>A5, Surakka et al. 2015_APOA1<U+2013>C3<U+2013>A4<U+2013>A5, Liu et al. 2017_APOA1<U+2013>C3<U+2013>A4<U+2013>A5, Hoffmann et al. 2018_APOA1<U+2013>C3<U+2013>A4<U+2013>A5, Klarin et al. 2018_APOA1<U+2013>C3<U+2013>A4<U+2013>A5, Graham et al. 2021_ZPR1, Graham et al. 2021_ZPR1, Graham et …	Teslovich et al. 2010_APOA1<U+2013>C3<U+2013>A4<U+2013>A5, Willer et al. 2013_APOA1<U+2013>C3<U+2013>A4<U+2013>A5, Surakka et al. 2015_APOA1<U+2013>C3<U+2013>A4<U+2013>A5, Liu et al. 2017_APOA1<U+2013>C3<U+2013>A4<U+2013>A5, Hoffmann et al. 2018_APOA1<U+2013>C3<U+2013>A4<U+2013>A5, Graham et al. 2021_ZPR1, Graham et al. 2021_ZPR1|Liu et al. 2017_C1orf158|Liu et al. 2017_BUD13|Liu et al. 2017_APOA…	Teslovich et al. 2010_APOA1<U+2013>C3<U+2013>A4<U+2013>A5, Willer et al. 2013_APOA1<U+2013>C3<U+2013>A4<U+2013>A5, Surakka et al. 2015_APOA1<U+2013>C3<U+2013>A4<U+2013>A5, Liu et al. 2017_APOA1<U+2013>C3<U+2013>A4<U+2013>A5, Hoffmann et al. 2018_APOA1<U+2013>C3<U+2013>A4<U+2013>A5, Graham et al. 2021_ZPR1, Graham et al. 2021_ZPR1|Liu et al. 2017_C1orf158|Liu et al. 2017_BUD13|Liu et al. 2017_APOA…	Teslovich et al. 2010_APOA1<U+2013>C3<U+2013>A4<U+2013>A5, Willer et al. 2013_APOA1<U+2013>C3<U+2013>A4<U+2013>A5, Surakka et al. 2015_APOA1<U+2013>C3<U+2013>A4<U+2013>A5, Liu et al. 2017_APOA1<U+2013>C3<U+2013>A4<U+2013>A5, Liu et al. 2017_APOA1<U+2013>C3<U+2013>A4<U+2013>A5, Hoffmann et al. 2018_APOA1<U+2013>C3<U+2013>A4<U+2013>A5, Graham et al. 2021_ZPR1, Graham et al. 2021_ZPR1, Graham et al.…	Demirkan et al. 2012_APOA5_%PC-O(34:1;0), Demirkan et al. 2012_APOA5_%PC-O(32:0;0), Rhee et al. 2013_APOA1/C3/A4/A5_DAG 36:2, Rhee et al. 2013_APOA1/C3/A4/A5_TAG 56:3, Rhee et al. 2013_APOA1/C3/A4/A5_TAG 56:10, Rhee et al. 2013_APOA1/C3/A4/A5_TAG 54:2, Rhee et al. 2013_APOA1/C3/A4/A5_TAG 52:4, Rhee et al. 2013_APOA1/C3/A4/A5_TAG 54:3, Rhee et al. 2013_APOA1/C3/A4/A5_DAG 34:2, Rhee et al. 2013_APO…
DAG 16:0;0_18:2;0	11	116778201	115278201	118278201	ZPR1	known	11:116778201:G:C	rs964184	-0.224813	0.0247993	1.64373e-19	18.7842	G	0.151009	1	NA	0	3_prime_UTR_variant	ZPR1	0.99857	chr11_116778201_G_C,chr11_116954168_T_G		Teslovich et al. 2010_APOA1<U+2013>C3<U+2013>A4<U+2013>A5, Willer et al. 2013_APOA1<U+2013>C3<U+2013>A4<U+2013>A5, Surakka et al. 2015_APOA1<U+2013>C3<U+2013>A4<U+2013>A5, Liu et al. 2017_APOA1<U+2013>C3<U+2013>A4<U+2013>A5, Hoffmann et al. 2018_APOA1<U+2013>C3<U+2013>A4<U+2013>A5, Klarin et al. 2018_APOA1<U+2013>C3<U+2013>A4<U+2013>A5, Graham et al. 2021_ZPR1, Graham et al. 2021_ZPR1, Graham et …	Teslovich et al. 2010_APOA1<U+2013>C3<U+2013>A4<U+2013>A5, Willer et al. 2013_APOA1<U+2013>C3<U+2013>A4<U+2013>A5, Surakka et al. 2015_APOA1<U+2013>C3<U+2013>A4<U+2013>A5, Liu et al. 2017_APOA1<U+2013>C3<U+2013>A4<U+2013>A5, Hoffmann et al. 2018_APOA1<U+2013>C3<U+2013>A4<U+2013>A5, Graham et al. 2021_ZPR1, Graham et al. 2021_ZPR1|Liu et al. 2017_C1orf158|Liu et al. 2017_BUD13|Liu et al. 2017_APOA…	Teslovich et al. 2010_APOA1<U+2013>C3<U+2013>A4<U+2013>A5, Willer et al. 2013_APOA1<U+2013>C3<U+2013>A4<U+2013>A5, Surakka et al. 2015_APOA1<U+2013>C3<U+2013>A4<U+2013>A5, Liu et al. 2017_APOA1<U+2013>C3<U+2013>A4<U+2013>A5, Hoffmann et al. 2018_APOA1<U+2013>C3<U+2013>A4<U+2013>A5, Graham et al. 2021_ZPR1, Graham et al. 2021_ZPR1|Liu et al. 2017_C1orf158|Liu et al. 2017_BUD13|Liu et al. 2017_APOA…	Teslovich et al. 2010_APOA1<U+2013>C3<U+2013>A4<U+2013>A5, Willer et al. 2013_APOA1<U+2013>C3<U+2013>A4<U+2013>A5, Surakka et al. 2015_APOA1<U+2013>C3<U+2013>A4<U+2013>A5, Liu et al. 2017_APOA1<U+2013>C3<U+2013>A4<U+2013>A5, Liu et al. 2017_APOA1<U+2013>C3<U+2013>A4<U+2013>A5, Hoffmann et al. 2018_APOA1<U+2013>C3<U+2013>A4<U+2013>A5, Graham et al. 2021_ZPR1, Graham et al. 2021_ZPR1, Graham et al.…	Demirkan et al. 2012_APOA5_%PC-O(34:1;0), Demirkan et al. 2012_APOA5_%PC-O(32:0;0), Rhee et al. 2013_APOA1/C3/A4/A5_DAG 36:2, Rhee et al. 2013_APOA1/C3/A4/A5_TAG 56:3, Rhee et al. 2013_APOA1/C3/A4/A5_TAG 56:10, Rhee et al. 2013_APOA1/C3/A4/A5_TAG 54:2, Rhee et al. 2013_APOA1/C3/A4/A5_TAG 52:4, Rhee et al. 2013_APOA1/C3/A4/A5_TAG 54:3, Rhee et al. 2013_APOA1/C3/A4/A5_DAG 34:2, Rhee et al. 2013_APO…
DAG 18:1;0_18:1;0	11	116778201	115278201	118278201	ZPR1	known	11:116778201:G:C	rs964184	-0.263829	0.0234323	3.74031e-29	28.4271	G	0.151009	1	NA	0	3_prime_UTR_variant	ZPR1	0.99857	chr11_116778201_G_C		Teslovich et al. 2010_APOA1<U+2013>C3<U+2013>A4<U+2013>A5, Willer et al. 2013_APOA1<U+2013>C3<U+2013>A4<U+2013>A5, Surakka et al. 2015_APOA1<U+2013>C3<U+2013>A4<U+2013>A5, Liu et al. 2017_APOA1<U+2013>C3<U+2013>A4<U+2013>A5, Hoffmann et al. 2018_APOA1<U+2013>C3<U+2013>A4<U+2013>A5, Klarin et al. 2018_APOA1<U+2013>C3<U+2013>A4<U+2013>A5, Graham et al. 2021_ZPR1, Graham et al. 2021_ZPR1, Graham et …	Teslovich et al. 2010_APOA1<U+2013>C3<U+2013>A4<U+2013>A5, Willer et al. 2013_APOA1<U+2013>C3<U+2013>A4<U+2013>A5, Surakka et al. 2015_APOA1<U+2013>C3<U+2013>A4<U+2013>A5, Liu et al. 2017_APOA1<U+2013>C3<U+2013>A4<U+2013>A5, Hoffmann et al. 2018_APOA1<U+2013>C3<U+2013>A4<U+2013>A5, Graham et al. 2021_ZPR1, Graham et al. 2021_ZPR1|Liu et al. 2017_C1orf158|Liu et al. 2017_BUD13|Liu et al. 2017_APOA…	Teslovich et al. 2010_APOA1<U+2013>C3<U+2013>A4<U+2013>A5, Willer et al. 2013_APOA1<U+2013>C3<U+2013>A4<U+2013>A5, Surakka et al. 2015_APOA1<U+2013>C3<U+2013>A4<U+2013>A5, Liu et al. 2017_APOA1<U+2013>C3<U+2013>A4<U+2013>A5, Hoffmann et al. 2018_APOA1<U+2013>C3<U+2013>A4<U+2013>A5, Graham et al. 2021_ZPR1, Graham et al. 2021_ZPR1|Liu et al. 2017_C1orf158|Liu et al. 2017_BUD13|Liu et al. 2017_APOA…	Teslovich et al. 2010_APOA1<U+2013>C3<U+2013>A4<U+2013>A5, Willer et al. 2013_APOA1<U+2013>C3<U+2013>A4<U+2013>A5, Surakka et al. 2015_APOA1<U+2013>C3<U+2013>A4<U+2013>A5, Liu et al. 2017_APOA1<U+2013>C3<U+2013>A4<U+2013>A5, Liu et al. 2017_APOA1<U+2013>C3<U+2013>A4<U+2013>A5, Hoffmann et al. 2018_APOA1<U+2013>C3<U+2013>A4<U+2013>A5, Graham et al. 2021_ZPR1, Graham et al. 2021_ZPR1, Graham et al.…	Demirkan et al. 2012_APOA5_%PC-O(34:1;0), Demirkan et al. 2012_APOA5_%PC-O(32:0;0), Rhee et al. 2013_APOA1/C3/A4/A5_DAG 36:2, Rhee et al. 2013_APOA1/C3/A4/A5_TAG 56:3, Rhee et al. 2013_APOA1/C3/A4/A5_TAG 56:10, Rhee et al. 2013_APOA1/C3/A4/A5_TAG 54:2, Rhee et al. 2013_APOA1/C3/A4/A5_TAG 52:4, Rhee et al. 2013_APOA1/C3/A4/A5_TAG 54:3, Rhee et al. 2013_APOA1/C3/A4/A5_DAG 34:2, Rhee et al. 2013_APO…
DAG 18:1;0_18:2;0	11	116778201	115278201	118278201	ZPR1	known	11:116778201:G:C	rs964184	-0.291138	0.0237376	3.25964e-34	33.4868	G	0.151009	1	NA	0	3_prime_UTR_variant	ZPR1	0.99857	chr11_116778201_G_C		Teslovich et al. 2010_APOA1<U+2013>C3<U+2013>A4<U+2013>A5, Willer et al. 2013_APOA1<U+2013>C3<U+2013>A4<U+2013>A5, Surakka et al. 2015_APOA1<U+2013>C3<U+2013>A4<U+2013>A5, Liu et al. 2017_APOA1<U+2013>C3<U+2013>A4<U+2013>A5, Hoffmann et al. 2018_APOA1<U+2013>C3<U+2013>A4<U+2013>A5, Klarin et al. 2018_APOA1<U+2013>C3<U+2013>A4<U+2013>A5, Graham et al. 2021_ZPR1, Graham et al. 2021_ZPR1, Graham et …	Teslovich et al. 2010_APOA1<U+2013>C3<U+2013>A4<U+2013>A5, Willer et al. 2013_APOA1<U+2013>C3<U+2013>A4<U+2013>A5, Surakka et al. 2015_APOA1<U+2013>C3<U+2013>A4<U+2013>A5, Liu et al. 2017_APOA1<U+2013>C3<U+2013>A4<U+2013>A5, Hoffmann et al. 2018_APOA1<U+2013>C3<U+2013>A4<U+2013>A5, Graham et al. 2021_ZPR1, Graham et al. 2021_ZPR1|Liu et al. 2017_C1orf158|Liu et al. 2017_BUD13|Liu et al. 2017_APOA…	Teslovich et al. 2010_APOA1<U+2013>C3<U+2013>A4<U+2013>A5, Willer et al. 2013_APOA1<U+2013>C3<U+2013>A4<U+2013>A5, Surakka et al. 2015_APOA1<U+2013>C3<U+2013>A4<U+2013>A5, Liu et al. 2017_APOA1<U+2013>C3<U+2013>A4<U+2013>A5, Hoffmann et al. 2018_APOA1<U+2013>C3<U+2013>A4<U+2013>A5, Graham et al. 2021_ZPR1, Graham et al. 2021_ZPR1|Liu et al. 2017_C1orf158|Liu et al. 2017_BUD13|Liu et al. 2017_APOA…	Teslovich et al. 2010_APOA1<U+2013>C3<U+2013>A4<U+2013>A5, Willer et al. 2013_APOA1<U+2013>C3<U+2013>A4<U+2013>A5, Surakka et al. 2015_APOA1<U+2013>C3<U+2013>A4<U+2013>A5, Liu et al. 2017_APOA1<U+2013>C3<U+2013>A4<U+2013>A5, Liu et al. 2017_APOA1<U+2013>C3<U+2013>A4<U+2013>A5, Hoffmann et al. 2018_APOA1<U+2013>C3<U+2013>A4<U+2013>A5, Graham et al. 2021_ZPR1, Graham et al. 2021_ZPR1, Graham et al.…	Demirkan et al. 2012_APOA5_%PC-O(34:1;0), Demirkan et al. 2012_APOA5_%PC-O(32:0;0), Rhee et al. 2013_APOA1/C3/A4/A5_DAG 36:2, Rhee et al. 2013_APOA1/C3/A4/A5_TAG 56:3, Rhee et al. 2013_APOA1/C3/A4/A5_TAG 56:10, Rhee et al. 2013_APOA1/C3/A4/A5_TAG 54:2, Rhee et al. 2013_APOA1/C3/A4/A5_TAG 52:4, Rhee et al. 2013_APOA1/C3/A4/A5_TAG 54:3, Rhee et al. 2013_APOA1/C3/A4/A5_DAG 34:2, Rhee et al. 2013_APO…
DAG 18:1;0_18:3;0	11	116778201	115278201	118278201	ZPR1	known	11:116778201:G:C	rs964184	-0.170501	0.0240304	1.42754e-12	11.8454	G	0.151009	1	NA	0	3_prime_UTR_variant	ZPR1	0.99857	chr11_116778201_G_C		Teslovich et al. 2010_APOA1<U+2013>C3<U+2013>A4<U+2013>A5, Willer et al. 2013_APOA1<U+2013>C3<U+2013>A4<U+2013>A5, Surakka et al. 2015_APOA1<U+2013>C3<U+2013>A4<U+2013>A5, Liu et al. 2017_APOA1<U+2013>C3<U+2013>A4<U+2013>A5, Hoffmann et al. 2018_APOA1<U+2013>C3<U+2013>A4<U+2013>A5, Klarin et al. 2018_APOA1<U+2013>C3<U+2013>A4<U+2013>A5, Graham et al. 2021_ZPR1, Graham et al. 2021_ZPR1, Graham et …	Teslovich et al. 2010_APOA1<U+2013>C3<U+2013>A4<U+2013>A5, Willer et al. 2013_APOA1<U+2013>C3<U+2013>A4<U+2013>A5, Surakka et al. 2015_APOA1<U+2013>C3<U+2013>A4<U+2013>A5, Liu et al. 2017_APOA1<U+2013>C3<U+2013>A4<U+2013>A5, Hoffmann et al. 2018_APOA1<U+2013>C3<U+2013>A4<U+2013>A5, Graham et al. 2021_ZPR1, Graham et al. 2021_ZPR1|Liu et al. 2017_C1orf158|Liu et al. 2017_BUD13|Liu et al. 2017_APOA…	Teslovich et al. 2010_APOA1<U+2013>C3<U+2013>A4<U+2013>A5, Willer et al. 2013_APOA1<U+2013>C3<U+2013>A4<U+2013>A5, Surakka et al. 2015_APOA1<U+2013>C3<U+2013>A4<U+2013>A5, Liu et al. 2017_APOA1<U+2013>C3<U+2013>A4<U+2013>A5, Hoffmann et al. 2018_APOA1<U+2013>C3<U+2013>A4<U+2013>A5, Graham et al. 2021_ZPR1, Graham et al. 2021_ZPR1|Liu et al. 2017_C1orf158|Liu et al. 2017_BUD13|Liu et al. 2017_APOA…	Teslovich et al. 2010_APOA1<U+2013>C3<U+2013>A4<U+2013>A5, Willer et al. 2013_APOA1<U+2013>C3<U+2013>A4<U+2013>A5, Surakka et al. 2015_APOA1<U+2013>C3<U+2013>A4<U+2013>A5, Liu et al. 2017_APOA1<U+2013>C3<U+2013>A4<U+2013>A5, Liu et al. 2017_APOA1<U+2013>C3<U+2013>A4<U+2013>A5, Hoffmann et al. 2018_APOA1<U+2013>C3<U+2013>A4<U+2013>A5, Graham et al. 2021_ZPR1, Graham et al. 2021_ZPR1, Graham et al.…	Demirkan et al. 2012_APOA5_%PC-O(34:1;0), Demirkan et al. 2012_APOA5_%PC-O(32:0;0), Rhee et al. 2013_APOA1/C3/A4/A5_DAG 36:2, Rhee et al. 2013_APOA1/C3/A4/A5_TAG 56:3, Rhee et al. 2013_APOA1/C3/A4/A5_TAG 56:10, Rhee et al. 2013_APOA1/C3/A4/A5_TAG 54:2, Rhee et al. 2013_APOA1/C3/A4/A5_TAG 52:4, Rhee et al. 2013_APOA1/C3/A4/A5_TAG 54:3, Rhee et al. 2013_APOA1/C3/A4/A5_DAG 34:2, Rhee et al. 2013_APO…
PC 16:0;0_18:2;0	11	116778201	115278201	118278201	ZPR1	known	11:116778201:G:C	rs964184	-0.158038	0.0231589	9.5573e-12	11.0197	G	0.151009	1	NA	0	3_prime_UTR_variant	ZPR1	0.99857	chr11_116778201_G_C		Teslovich et al. 2010_APOA1<U+2013>C3<U+2013>A4<U+2013>A5, Willer et al. 2013_APOA1<U+2013>C3<U+2013>A4<U+2013>A5, Surakka et al. 2015_APOA1<U+2013>C3<U+2013>A4<U+2013>A5, Liu et al. 2017_APOA1<U+2013>C3<U+2013>A4<U+2013>A5, Hoffmann et al. 2018_APOA1<U+2013>C3<U+2013>A4<U+2013>A5, Klarin et al. 2018_APOA1<U+2013>C3<U+2013>A4<U+2013>A5, Graham et al. 2021_ZPR1, Graham et al. 2021_ZPR1, Graham et …	Teslovich et al. 2010_APOA1<U+2013>C3<U+2013>A4<U+2013>A5, Willer et al. 2013_APOA1<U+2013>C3<U+2013>A4<U+2013>A5, Surakka et al. 2015_APOA1<U+2013>C3<U+2013>A4<U+2013>A5, Liu et al. 2017_APOA1<U+2013>C3<U+2013>A4<U+2013>A5, Hoffmann et al. 2018_APOA1<U+2013>C3<U+2013>A4<U+2013>A5, Graham et al. 2021_ZPR1, Graham et al. 2021_ZPR1|Liu et al. 2017_C1orf158|Liu et al. 2017_BUD13|Liu et al. 2017_APOA…	Teslovich et al. 2010_APOA1<U+2013>C3<U+2013>A4<U+2013>A5, Willer et al. 2013_APOA1<U+2013>C3<U+2013>A4<U+2013>A5, Surakka et al. 2015_APOA1<U+2013>C3<U+2013>A4<U+2013>A5, Liu et al. 2017_APOA1<U+2013>C3<U+2013>A4<U+2013>A5, Hoffmann et al. 2018_APOA1<U+2013>C3<U+2013>A4<U+2013>A5, Graham et al. 2021_ZPR1, Graham et al. 2021_ZPR1|Liu et al. 2017_C1orf158|Liu et al. 2017_BUD13|Liu et al. 2017_APOA…	Teslovich et al. 2010_APOA1<U+2013>C3<U+2013>A4<U+2013>A5, Willer et al. 2013_APOA1<U+2013>C3<U+2013>A4<U+2013>A5, Surakka et al. 2015_APOA1<U+2013>C3<U+2013>A4<U+2013>A5, Liu et al. 2017_APOA1<U+2013>C3<U+2013>A4<U+2013>A5, Liu et al. 2017_APOA1<U+2013>C3<U+2013>A4<U+2013>A5, Hoffmann et al. 2018_APOA1<U+2013>C3<U+2013>A4<U+2013>A5, Graham et al. 2021_ZPR1, Graham et al. 2021_ZPR1, Graham et al.…	Demirkan et al. 2012_APOA5_%PC-O(34:1;0), Demirkan et al. 2012_APOA5_%PC-O(32:0;0), Rhee et al. 2013_APOA1/C3/A4/A5_DAG 36:2, Rhee et al. 2013_APOA1/C3/A4/A5_TAG 56:3, Rhee et al. 2013_APOA1/C3/A4/A5_TAG 56:10, Rhee et al. 2013_APOA1/C3/A4/A5_TAG 54:2, Rhee et al. 2013_APOA1/C3/A4/A5_TAG 52:4, Rhee et al. 2013_APOA1/C3/A4/A5_TAG 54:3, Rhee et al. 2013_APOA1/C3/A4/A5_DAG 34:2, Rhee et al. 2013_APO…
PC 17:0;0_18:2;0	11	116778201	115278201	118278201	ZPR1	known	11:116778201:G:C	rs964184	-0.154483	0.023164	2.76116e-11	10.5589	G	0.151009	1	NA	0	3_prime_UTR_variant	ZPR1	0.99857	chr11_116778201_G_C		Teslovich et al. 2010_APOA1<U+2013>C3<U+2013>A4<U+2013>A5, Willer et al. 2013_APOA1<U+2013>C3<U+2013>A4<U+2013>A5, Surakka et al. 2015_APOA1<U+2013>C3<U+2013>A4<U+2013>A5, Liu et al. 2017_APOA1<U+2013>C3<U+2013>A4<U+2013>A5, Hoffmann et al. 2018_APOA1<U+2013>C3<U+2013>A4<U+2013>A5, Klarin et al. 2018_APOA1<U+2013>C3<U+2013>A4<U+2013>A5, Graham et al. 2021_ZPR1, Graham et al. 2021_ZPR1, Graham et …	Teslovich et al. 2010_APOA1<U+2013>C3<U+2013>A4<U+2013>A5, Willer et al. 2013_APOA1<U+2013>C3<U+2013>A4<U+2013>A5, Surakka et al. 2015_APOA1<U+2013>C3<U+2013>A4<U+2013>A5, Liu et al. 2017_APOA1<U+2013>C3<U+2013>A4<U+2013>A5, Hoffmann et al. 2018_APOA1<U+2013>C3<U+2013>A4<U+2013>A5, Graham et al. 2021_ZPR1, Graham et al. 2021_ZPR1|Liu et al. 2017_C1orf158|Liu et al. 2017_BUD13|Liu et al. 2017_APOA…	Teslovich et al. 2010_APOA1<U+2013>C3<U+2013>A4<U+2013>A5, Willer et al. 2013_APOA1<U+2013>C3<U+2013>A4<U+2013>A5, Surakka et al. 2015_APOA1<U+2013>C3<U+2013>A4<U+2013>A5, Liu et al. 2017_APOA1<U+2013>C3<U+2013>A4<U+2013>A5, Hoffmann et al. 2018_APOA1<U+2013>C3<U+2013>A4<U+2013>A5, Graham et al. 2021_ZPR1, Graham et al. 2021_ZPR1|Liu et al. 2017_C1orf158|Liu et al. 2017_BUD13|Liu et al. 2017_APOA…	Teslovich et al. 2010_APOA1<U+2013>C3<U+2013>A4<U+2013>A5, Willer et al. 2013_APOA1<U+2013>C3<U+2013>A4<U+2013>A5, Surakka et al. 2015_APOA1<U+2013>C3<U+2013>A4<U+2013>A5, Liu et al. 2017_APOA1<U+2013>C3<U+2013>A4<U+2013>A5, Liu et al. 2017_APOA1<U+2013>C3<U+2013>A4<U+2013>A5, Hoffmann et al. 2018_APOA1<U+2013>C3<U+2013>A4<U+2013>A5, Graham et al. 2021_ZPR1, Graham et al. 2021_ZPR1, Graham et al.…	Demirkan et al. 2012_APOA5_%PC-O(34:1;0), Demirkan et al. 2012_APOA5_%PC-O(32:0;0), Rhee et al. 2013_APOA1/C3/A4/A5_DAG 36:2, Rhee et al. 2013_APOA1/C3/A4/A5_TAG 56:3, Rhee et al. 2013_APOA1/C3/A4/A5_TAG 56:10, Rhee et al. 2013_APOA1/C3/A4/A5_TAG 54:2, Rhee et al. 2013_APOA1/C3/A4/A5_TAG 52:4, Rhee et al. 2013_APOA1/C3/A4/A5_TAG 54:3, Rhee et al. 2013_APOA1/C3/A4/A5_DAG 34:2, Rhee et al. 2013_APO…
PC 18:0;0_18:2;0	11	116778201	115278201	118278201	ZPR1	known	11:116778201:G:C	rs964184	-0.128344	0.0231464	3.04319e-08	7.51667	G	0.151009	1	NA	0	3_prime_UTR_variant	ZPR1	0.99857	chr11_116778201_G_C		Teslovich et al. 2010_APOA1<U+2013>C3<U+2013>A4<U+2013>A5, Willer et al. 2013_APOA1<U+2013>C3<U+2013>A4<U+2013>A5, Surakka et al. 2015_APOA1<U+2013>C3<U+2013>A4<U+2013>A5, Liu et al. 2017_APOA1<U+2013>C3<U+2013>A4<U+2013>A5, Hoffmann et al. 2018_APOA1<U+2013>C3<U+2013>A4<U+2013>A5, Klarin et al. 2018_APOA1<U+2013>C3<U+2013>A4<U+2013>A5, Graham et al. 2021_ZPR1, Graham et al. 2021_ZPR1, Graham et …	Teslovich et al. 2010_APOA1<U+2013>C3<U+2013>A4<U+2013>A5, Willer et al. 2013_APOA1<U+2013>C3<U+2013>A4<U+2013>A5, Surakka et al. 2015_APOA1<U+2013>C3<U+2013>A4<U+2013>A5, Liu et al. 2017_APOA1<U+2013>C3<U+2013>A4<U+2013>A5, Hoffmann et al. 2018_APOA1<U+2013>C3<U+2013>A4<U+2013>A5, Graham et al. 2021_ZPR1, Graham et al. 2021_ZPR1|Liu et al. 2017_C1orf158|Liu et al. 2017_BUD13|Liu et al. 2017_APOA…	Teslovich et al. 2010_APOA1<U+2013>C3<U+2013>A4<U+2013>A5, Willer et al. 2013_APOA1<U+2013>C3<U+2013>A4<U+2013>A5, Surakka et al. 2015_APOA1<U+2013>C3<U+2013>A4<U+2013>A5, Liu et al. 2017_APOA1<U+2013>C3<U+2013>A4<U+2013>A5, Hoffmann et al. 2018_APOA1<U+2013>C3<U+2013>A4<U+2013>A5, Graham et al. 2021_ZPR1, Graham et al. 2021_ZPR1|Liu et al. 2017_C1orf158|Liu et al. 2017_BUD13|Liu et al. 2017_APOA…	Teslovich et al. 2010_APOA1<U+2013>C3<U+2013>A4<U+2013>A5, Willer et al. 2013_APOA1<U+2013>C3<U+2013>A4<U+2013>A5, Surakka et al. 2015_APOA1<U+2013>C3<U+2013>A4<U+2013>A5, Liu et al. 2017_APOA1<U+2013>C3<U+2013>A4<U+2013>A5, Liu et al. 2017_APOA1<U+2013>C3<U+2013>A4<U+2013>A5, Hoffmann et al. 2018_APOA1<U+2013>C3<U+2013>A4<U+2013>A5, Graham et al. 2021_ZPR1, Graham et al. 2021_ZPR1, Graham et al.…	Demirkan et al. 2012_APOA5_%PC-O(34:1;0), Demirkan et al. 2012_APOA5_%PC-O(32:0;0), Rhee et al. 2013_APOA1/C3/A4/A5_DAG 36:2, Rhee et al. 2013_APOA1/C3/A4/A5_TAG 56:3, Rhee et al. 2013_APOA1/C3/A4/A5_TAG 56:10, Rhee et al. 2013_APOA1/C3/A4/A5_TAG 54:2, Rhee et al. 2013_APOA1/C3/A4/A5_TAG 52:4, Rhee et al. 2013_APOA1/C3/A4/A5_TAG 54:3, Rhee et al. 2013_APOA1/C3/A4/A5_DAG 34:2, Rhee et al. 2013_APO…
PC O-16:1;0/18:1;0	11	116778201	115278201	118278201	ZPR1	known	11:116778201:G:C	rs964184	0.15339	0.0231926	4.01162e-11	10.3967	G	0.151009	1	NA	0	3_prime_UTR_variant	ZPR1	0.99857	chr11_116778201_G_C		Teslovich et al. 2010_APOA1<U+2013>C3<U+2013>A4<U+2013>A5, Willer et al. 2013_APOA1<U+2013>C3<U+2013>A4<U+2013>A5, Surakka et al. 2015_APOA1<U+2013>C3<U+2013>A4<U+2013>A5, Liu et al. 2017_APOA1<U+2013>C3<U+2013>A4<U+2013>A5, Hoffmann et al. 2018_APOA1<U+2013>C3<U+2013>A4<U+2013>A5, Klarin et al. 2018_APOA1<U+2013>C3<U+2013>A4<U+2013>A5, Graham et al. 2021_ZPR1, Graham et al. 2021_ZPR1, Graham et …	Teslovich et al. 2010_APOA1<U+2013>C3<U+2013>A4<U+2013>A5, Willer et al. 2013_APOA1<U+2013>C3<U+2013>A4<U+2013>A5, Surakka et al. 2015_APOA1<U+2013>C3<U+2013>A4<U+2013>A5, Liu et al. 2017_APOA1<U+2013>C3<U+2013>A4<U+2013>A5, Hoffmann et al. 2018_APOA1<U+2013>C3<U+2013>A4<U+2013>A5, Graham et al. 2021_ZPR1, Graham et al. 2021_ZPR1|Liu et al. 2017_C1orf158|Liu et al. 2017_BUD13|Liu et al. 2017_APOA…	Teslovich et al. 2010_APOA1<U+2013>C3<U+2013>A4<U+2013>A5, Willer et al. 2013_APOA1<U+2013>C3<U+2013>A4<U+2013>A5, Surakka et al. 2015_APOA1<U+2013>C3<U+2013>A4<U+2013>A5, Liu et al. 2017_APOA1<U+2013>C3<U+2013>A4<U+2013>A5, Hoffmann et al. 2018_APOA1<U+2013>C3<U+2013>A4<U+2013>A5, Graham et al. 2021_ZPR1, Graham et al. 2021_ZPR1|Liu et al. 2017_C1orf158|Liu et al. 2017_BUD13|Liu et al. 2017_APOA…	Teslovich et al. 2010_APOA1<U+2013>C3<U+2013>A4<U+2013>A5, Willer et al. 2013_APOA1<U+2013>C3<U+2013>A4<U+2013>A5, Surakka et al. 2015_APOA1<U+2013>C3<U+2013>A4<U+2013>A5, Liu et al. 2017_APOA1<U+2013>C3<U+2013>A4<U+2013>A5, Liu et al. 2017_APOA1<U+2013>C3<U+2013>A4<U+2013>A5, Hoffmann et al. 2018_APOA1<U+2013>C3<U+2013>A4<U+2013>A5, Graham et al. 2021_ZPR1, Graham et al. 2021_ZPR1, Graham et al.…	Demirkan et al. 2012_APOA5_%PC-O(34:1;0), Demirkan et al. 2012_APOA5_%PC-O(32:0;0), Rhee et al. 2013_APOA1/C3/A4/A5_DAG 36:2, Rhee et al. 2013_APOA1/C3/A4/A5_TAG 56:3, Rhee et al. 2013_APOA1/C3/A4/A5_TAG 56:10, Rhee et al. 2013_APOA1/C3/A4/A5_TAG 54:2, Rhee et al. 2013_APOA1/C3/A4/A5_TAG 52:4, Rhee et al. 2013_APOA1/C3/A4/A5_TAG 54:3, Rhee et al. 2013_APOA1/C3/A4/A5_DAG 34:2, Rhee et al. 2013_APO…
PE 18:0;0_18:2;0	11	116778201	115278201	118278201	ZPR1	known	11:116778201:G:C	rs964184	-0.154485	0.0231622	2.74918e-11	10.5608	G	0.151009	1	NA	0	3_prime_UTR_variant	ZPR1	0.99857	chr11_116833462_C_A,chr11_116784884_G_A		Teslovich et al. 2010_APOA1<U+2013>C3<U+2013>A4<U+2013>A5, Willer et al. 2013_APOA1<U+2013>C3<U+2013>A4<U+2013>A5, Surakka et al. 2015_APOA1<U+2013>C3<U+2013>A4<U+2013>A5, Liu et al. 2017_APOA1<U+2013>C3<U+2013>A4<U+2013>A5, Hoffmann et al. 2018_APOA1<U+2013>C3<U+2013>A4<U+2013>A5, Klarin et al. 2018_APOA1<U+2013>C3<U+2013>A4<U+2013>A5, Graham et al. 2021_ZPR1, Graham et al. 2021_ZPR1, Graham et …	Teslovich et al. 2010_APOA1<U+2013>C3<U+2013>A4<U+2013>A5, Willer et al. 2013_APOA1<U+2013>C3<U+2013>A4<U+2013>A5, Surakka et al. 2015_APOA1<U+2013>C3<U+2013>A4<U+2013>A5, Liu et al. 2017_APOA1<U+2013>C3<U+2013>A4<U+2013>A5, Hoffmann et al. 2018_APOA1<U+2013>C3<U+2013>A4<U+2013>A5, Graham et al. 2021_ZPR1, Graham et al. 2021_ZPR1|Liu et al. 2017_C1orf158|Liu et al. 2017_BUD13|Liu et al. 2017_APOA…	Teslovich et al. 2010_APOA1<U+2013>C3<U+2013>A4<U+2013>A5, Willer et al. 2013_APOA1<U+2013>C3<U+2013>A4<U+2013>A5, Surakka et al. 2015_APOA1<U+2013>C3<U+2013>A4<U+2013>A5, Liu et al. 2017_APOA1<U+2013>C3<U+2013>A4<U+2013>A5, Hoffmann et al. 2018_APOA1<U+2013>C3<U+2013>A4<U+2013>A5, Graham et al. 2021_ZPR1, Graham et al. 2021_ZPR1|Liu et al. 2017_C1orf158|Liu et al. 2017_BUD13|Liu et al. 2017_APOA…	Teslovich et al. 2010_APOA1<U+2013>C3<U+2013>A4<U+2013>A5, Willer et al. 2013_APOA1<U+2013>C3<U+2013>A4<U+2013>A5, Surakka et al. 2015_APOA1<U+2013>C3<U+2013>A4<U+2013>A5, Liu et al. 2017_APOA1<U+2013>C3<U+2013>A4<U+2013>A5, Liu et al. 2017_APOA1<U+2013>C3<U+2013>A4<U+2013>A5, Hoffmann et al. 2018_APOA1<U+2013>C3<U+2013>A4<U+2013>A5, Graham et al. 2021_ZPR1, Graham et al. 2021_ZPR1, Graham et al.…	Demirkan et al. 2012_APOA5_%PC-O(34:1;0), Demirkan et al. 2012_APOA5_%PC-O(32:0;0), Rhee et al. 2013_APOA1/C3/A4/A5_DAG 36:2, Rhee et al. 2013_APOA1/C3/A4/A5_TAG 56:3, Rhee et al. 2013_APOA1/C3/A4/A5_TAG 56:10, Rhee et al. 2013_APOA1/C3/A4/A5_TAG 54:2, Rhee et al. 2013_APOA1/C3/A4/A5_TAG 52:4, Rhee et al. 2013_APOA1/C3/A4/A5_TAG 54:3, Rhee et al. 2013_APOA1/C3/A4/A5_DAG 34:2, Rhee et al. 2013_APO…
PI 18:0;0_18:2;0	11	116778201	115278201	118278201	ZPR1	known	11:116778201:G:C	rs964184	-0.238735	0.0230417	5.5856e-25	24.2529	G	0.151009	1	NA	0	3_prime_UTR_variant	ZPR1	0.99857	chr11_116778201_G_C		Teslovich et al. 2010_APOA1<U+2013>C3<U+2013>A4<U+2013>A5, Willer et al. 2013_APOA1<U+2013>C3<U+2013>A4<U+2013>A5, Surakka et al. 2015_APOA1<U+2013>C3<U+2013>A4<U+2013>A5, Liu et al. 2017_APOA1<U+2013>C3<U+2013>A4<U+2013>A5, Hoffmann et al. 2018_APOA1<U+2013>C3<U+2013>A4<U+2013>A5, Klarin et al. 2018_APOA1<U+2013>C3<U+2013>A4<U+2013>A5, Graham et al. 2021_ZPR1, Graham et al. 2021_ZPR1, Graham et …	Teslovich et al. 2010_APOA1<U+2013>C3<U+2013>A4<U+2013>A5, Willer et al. 2013_APOA1<U+2013>C3<U+2013>A4<U+2013>A5, Surakka et al. 2015_APOA1<U+2013>C3<U+2013>A4<U+2013>A5, Liu et al. 2017_APOA1<U+2013>C3<U+2013>A4<U+2013>A5, Hoffmann et al. 2018_APOA1<U+2013>C3<U+2013>A4<U+2013>A5, Graham et al. 2021_ZPR1, Graham et al. 2021_ZPR1|Liu et al. 2017_C1orf158|Liu et al. 2017_BUD13|Liu et al. 2017_APOA…	Teslovich et al. 2010_APOA1<U+2013>C3<U+2013>A4<U+2013>A5, Willer et al. 2013_APOA1<U+2013>C3<U+2013>A4<U+2013>A5, Surakka et al. 2015_APOA1<U+2013>C3<U+2013>A4<U+2013>A5, Liu et al. 2017_APOA1<U+2013>C3<U+2013>A4<U+2013>A5, Hoffmann et al. 2018_APOA1<U+2013>C3<U+2013>A4<U+2013>A5, Graham et al. 2021_ZPR1, Graham et al. 2021_ZPR1|Liu et al. 2017_C1orf158|Liu et al. 2017_BUD13|Liu et al. 2017_APOA…	Teslovich et al. 2010_APOA1<U+2013>C3<U+2013>A4<U+2013>A5, Willer et al. 2013_APOA1<U+2013>C3<U+2013>A4<U+2013>A5, Surakka et al. 2015_APOA1<U+2013>C3<U+2013>A4<U+2013>A5, Liu et al. 2017_APOA1<U+2013>C3<U+2013>A4<U+2013>A5, Liu et al. 2017_APOA1<U+2013>C3<U+2013>A4<U+2013>A5, Hoffmann et al. 2018_APOA1<U+2013>C3<U+2013>A4<U+2013>A5, Graham et al. 2021_ZPR1, Graham et al. 2021_ZPR1, Graham et al.…	Demirkan et al. 2012_APOA5_%PC-O(34:1;0), Demirkan et al. 2012_APOA5_%PC-O(32:0;0), Rhee et al. 2013_APOA1/C3/A4/A5_DAG 36:2, Rhee et al. 2013_APOA1/C3/A4/A5_TAG 56:3, Rhee et al. 2013_APOA1/C3/A4/A5_TAG 56:10, Rhee et al. 2013_APOA1/C3/A4/A5_TAG 54:2, Rhee et al. 2013_APOA1/C3/A4/A5_TAG 52:4, Rhee et al. 2013_APOA1/C3/A4/A5_TAG 54:3, Rhee et al. 2013_APOA1/C3/A4/A5_DAG 34:2, Rhee et al. 2013_APO…
PI 18:0;0_20:3;0	11	116778201	115278201	118278201	ZPR1	known	11:116778201:G:C	rs964184	-0.161961	0.0237795	1.05131e-11	10.9783	G	0.151009	1	NA	0	3_prime_UTR_variant	ZPR1	0.99857	chr11_116778201_G_C		Teslovich et al. 2010_APOA1<U+2013>C3<U+2013>A4<U+2013>A5, Willer et al. 2013_APOA1<U+2013>C3<U+2013>A4<U+2013>A5, Surakka et al. 2015_APOA1<U+2013>C3<U+2013>A4<U+2013>A5, Liu et al. 2017_APOA1<U+2013>C3<U+2013>A4<U+2013>A5, Hoffmann et al. 2018_APOA1<U+2013>C3<U+2013>A4<U+2013>A5, Klarin et al. 2018_APOA1<U+2013>C3<U+2013>A4<U+2013>A5, Graham et al. 2021_ZPR1, Graham et al. 2021_ZPR1, Graham et …	Teslovich et al. 2010_APOA1<U+2013>C3<U+2013>A4<U+2013>A5, Willer et al. 2013_APOA1<U+2013>C3<U+2013>A4<U+2013>A5, Surakka et al. 2015_APOA1<U+2013>C3<U+2013>A4<U+2013>A5, Liu et al. 2017_APOA1<U+2013>C3<U+2013>A4<U+2013>A5, Hoffmann et al. 2018_APOA1<U+2013>C3<U+2013>A4<U+2013>A5, Graham et al. 2021_ZPR1, Graham et al. 2021_ZPR1|Liu et al. 2017_C1orf158|Liu et al. 2017_BUD13|Liu et al. 2017_APOA…	Teslovich et al. 2010_APOA1<U+2013>C3<U+2013>A4<U+2013>A5, Willer et al. 2013_APOA1<U+2013>C3<U+2013>A4<U+2013>A5, Surakka et al. 2015_APOA1<U+2013>C3<U+2013>A4<U+2013>A5, Liu et al. 2017_APOA1<U+2013>C3<U+2013>A4<U+2013>A5, Hoffmann et al. 2018_APOA1<U+2013>C3<U+2013>A4<U+2013>A5, Graham et al. 2021_ZPR1, Graham et al. 2021_ZPR1|Liu et al. 2017_C1orf158|Liu et al. 2017_BUD13|Liu et al. 2017_APOA…	Teslovich et al. 2010_APOA1<U+2013>C3<U+2013>A4<U+2013>A5, Willer et al. 2013_APOA1<U+2013>C3<U+2013>A4<U+2013>A5, Surakka et al. 2015_APOA1<U+2013>C3<U+2013>A4<U+2013>A5, Liu et al. 2017_APOA1<U+2013>C3<U+2013>A4<U+2013>A5, Liu et al. 2017_APOA1<U+2013>C3<U+2013>A4<U+2013>A5, Hoffmann et al. 2018_APOA1<U+2013>C3<U+2013>A4<U+2013>A5, Graham et al. 2021_ZPR1, Graham et al. 2021_ZPR1, Graham et al.…	Demirkan et al. 2012_APOA5_%PC-O(34:1;0), Demirkan et al. 2012_APOA5_%PC-O(32:0;0), Rhee et al. 2013_APOA1/C3/A4/A5_DAG 36:2, Rhee et al. 2013_APOA1/C3/A4/A5_TAG 56:3, Rhee et al. 2013_APOA1/C3/A4/A5_TAG 56:10, Rhee et al. 2013_APOA1/C3/A4/A5_TAG 54:2, Rhee et al. 2013_APOA1/C3/A4/A5_TAG 52:4, Rhee et al. 2013_APOA1/C3/A4/A5_TAG 54:3, Rhee et al. 2013_APOA1/C3/A4/A5_DAG 34:2, Rhee et al. 2013_APO…
PI 18:0;0_20:4;0	11	116778201	115278201	118278201	ZPR1	known	11:116778201:G:C	rs964184	-0.267072	0.0229789	5.9732e-31	30.2238	G	0.151009	1	NA	0	3_prime_UTR_variant	ZPR1	0.99857	chr11_116778201_G_C		Teslovich et al. 2010_APOA1<U+2013>C3<U+2013>A4<U+2013>A5, Willer et al. 2013_APOA1<U+2013>C3<U+2013>A4<U+2013>A5, Surakka et al. 2015_APOA1<U+2013>C3<U+2013>A4<U+2013>A5, Liu et al. 2017_APOA1<U+2013>C3<U+2013>A4<U+2013>A5, Hoffmann et al. 2018_APOA1<U+2013>C3<U+2013>A4<U+2013>A5, Klarin et al. 2018_APOA1<U+2013>C3<U+2013>A4<U+2013>A5, Graham et al. 2021_ZPR1, Graham et al. 2021_ZPR1, Graham et …	Teslovich et al. 2010_APOA1<U+2013>C3<U+2013>A4<U+2013>A5, Willer et al. 2013_APOA1<U+2013>C3<U+2013>A4<U+2013>A5, Surakka et al. 2015_APOA1<U+2013>C3<U+2013>A4<U+2013>A5, Liu et al. 2017_APOA1<U+2013>C3<U+2013>A4<U+2013>A5, Hoffmann et al. 2018_APOA1<U+2013>C3<U+2013>A4<U+2013>A5, Graham et al. 2021_ZPR1, Graham et al. 2021_ZPR1|Liu et al. 2017_C1orf158|Liu et al. 2017_BUD13|Liu et al. 2017_APOA…	Teslovich et al. 2010_APOA1<U+2013>C3<U+2013>A4<U+2013>A5, Willer et al. 2013_APOA1<U+2013>C3<U+2013>A4<U+2013>A5, Surakka et al. 2015_APOA1<U+2013>C3<U+2013>A4<U+2013>A5, Liu et al. 2017_APOA1<U+2013>C3<U+2013>A4<U+2013>A5, Hoffmann et al. 2018_APOA1<U+2013>C3<U+2013>A4<U+2013>A5, Graham et al. 2021_ZPR1, Graham et al. 2021_ZPR1|Liu et al. 2017_C1orf158|Liu et al. 2017_BUD13|Liu et al. 2017_APOA…	Teslovich et al. 2010_APOA1<U+2013>C3<U+2013>A4<U+2013>A5, Willer et al. 2013_APOA1<U+2013>C3<U+2013>A4<U+2013>A5, Surakka et al. 2015_APOA1<U+2013>C3<U+2013>A4<U+2013>A5, Liu et al. 2017_APOA1<U+2013>C3<U+2013>A4<U+2013>A5, Liu et al. 2017_APOA1<U+2013>C3<U+2013>A4<U+2013>A5, Hoffmann et al. 2018_APOA1<U+2013>C3<U+2013>A4<U+2013>A5, Graham et al. 2021_ZPR1, Graham et al. 2021_ZPR1, Graham et al.…	Demirkan et al. 2012_APOA5_%PC-O(34:1;0), Demirkan et al. 2012_APOA5_%PC-O(32:0;0), Rhee et al. 2013_APOA1/C3/A4/A5_DAG 36:2, Rhee et al. 2013_APOA1/C3/A4/A5_TAG 56:3, Rhee et al. 2013_APOA1/C3/A4/A5_TAG 56:10, Rhee et al. 2013_APOA1/C3/A4/A5_TAG 54:2, Rhee et al. 2013_APOA1/C3/A4/A5_TAG 52:4, Rhee et al. 2013_APOA1/C3/A4/A5_TAG 54:3, Rhee et al. 2013_APOA1/C3/A4/A5_DAG 34:2, Rhee et al. 2013_APO…
[truncated: 234 more rows]

## Sheet: mv
Trait	CHROM	lead_var_Pos	region_beg	region_end	nearest_gene	status	lead_var	lead_var_rsid	lead_var_P	log10P	minor_allele	maf	INFO	sec_lead_var	sec_lead_var_P	minP_allTraits	Trait_min_allTraits	function_vep	hgnc_symbol	enrichm	repr_vars_fm	repr_vars_fm_lab	gws_uv_tC	bf_uv_tC	corrHDL	corrLDL	corrTC	corrTG	HDL_LD_Ref	LDL_LD_Ref	TC_LD_Ref	TG_LD_Ref	lipidome_LD_Ref
[truncated: 158 more rows]

## Sheet: 85 loci
Trait	CHROM	lead_var_Pos	region_beg	region_end	topVar	topVar_rsid	locus	nearest_Gene	status	lead_var	lead_var_rsid	lead_var_P	minP_mv	minP_mv_var	minP_mv_trait	minP_uv	minP_uv_var	minP_uv_trait	minor_allele	maf	INFO	function_vep	hgnc_symbol	enrichm
[truncated: 85 more rows]

## Sheet: 130 signals
Trait	CHROM	region_beg	region_end	locus	repr_var_fm	repr_var_fm_func	repr_var_fm_gene	lead_var_signal	lead_var_P_signal	minP_uv_signal	minP_mv_signal
[truncated: 130 more rows]

[truncated: 3 more sheets: lead and repr variants, genomic inflation factors, driver traits]
