# Supplementary material for: Genome-wide association analysis of plasma lipidome identifies 495 genetic associations
Source: Nat Commun. 2023 Oct 31;14:6934. doi: 10.1038/s41467-023-42532-8 (PMC10618167; doi:10.1038/s41467-023-42532-8)
Supplement: Supplementary file 6 — Supplementary Data 3 [file 41467_2023_42532_MOESM6_ESM.xlsx]

## Sheet: Description
Supplementary Data 3: Results of fine-mapping analysis by FINEMAP.
Tables:
uv	Variants with the highest PIP in the 95% credible sets for each univariate analysis. Only the credible set for the most probable number of SNPs ist listed. Two-sided P-values for GWAS calculated using a linear-mixed-model are reported.
uv_func	Functional variants among the variants with the highest PIP in a credible set for univariate analysis and functional variants in high LD (r2 > 0.95) with those top variants and located in the credible set. Additionally functional variants with overall PIP > 1% located in a credible set are listed. Uninformative credible sets and credible sets not from the top causal configuration are colored grey…
uv_repr	Representative variants for the credible set for the most probable number of SNPs ist listed for each fine-mapped region of the univariate GWAS with top PIP>1%. CADD score for the variants and credible set size are listed. Uninformative credible sets are colored grey. Two-sided P-values for GWAS calculated using a linear-mixed-model are reported.
uv_full	Variants with the highest PIP in the 95% credible sets for each univariate analysis. Two-sided P-values for GWAS calculated using a linear-mixed-model are reported.
mv	Variants with the highest PIP in the 95% credible sets for each multivariate analysis. Only the credible set for the most probable number of SNPs ist listed. Two-sided P-values for GWAS calculated using canonical correlation analysis are reported.
mv_func	Functional variants among the variants with the highest PIP in a credible set for multivariate analysis and functional variants in high LD (r2 > 0.95) with those top variants located in the credible set. Additionally functional variants with overall PIP > 1% located in a credible set are listed. Uninformative credible sets and credible sets not from the top causal configuration are colored grey. …
mv_repr	Representative variants for the credible set for the most probable number of SNPs ist listed for each fine-mapped region of the multivariate GWAS with top PIP > 1%. CADD score for the variants and credible set size are listed. Uninformative credible sets are colored grey. Two-sided P-values for GWAS calculated using canonical correlation analysis are reported.
mv_full	Variants with the highest PIP in the 95% credible sets for each multivariate analysis. Two-sided P-values for GWAS calculated using canonical correlation analysis are reported.
high PIP (>0.9)	Fine-mapping results from FINEMAP for loci fine-mapped with high top PIP (>0.9). Results for loci reaching the Bonferroni-corrected significancy threshold are listed. Representative variants for the credible set for the most probable number of SNPs are listed. Two-sided P-values for GWAS calculated using a linear-mixed-model (uv) and canonical correlation analysis (mv) are reported.
comparison UKB	Comparison of fine-mapping results for loci fine-mapped with high top PIP (>0.9) in univariate or multivariate GWAS and contained in traditional lipids GWAS in UKB. Two-sided P-values for GWAS calculated using a linear-mixed-model (uv) and canonical correlation analysis (mv) are reported. Results for 45 variants contained directly or through their LD neighbours in UKB results. Color coding legend…
Column descriptions:
trait	trait for which fine-mapping was performed
region_lab	region for which fine-mapping was performed chr.beg-end
locus	locus name
lead_var_GWAS	lead variant of the GWAS region
lead_var_GWAS_P	P-value of lead variant of the GWAS region
lead_var_GWAS_Beta	Beta value of lead variant of the GWAS region
#causal_vars	number of causal variants
post_prob_#causal_vars	posterior probability for the number of causal variants
log10bf	log10 Bayes Factor
h2g	regional heritability
top_var_cred_setX;minLD;pip;func;gene|functionalVariantInLD;func;gene	top variant of credible set X, minimum LD between variants in credible set, credible set specific posterior inclusion probability (PIP) of the top variant, function of the variant from VEP, gene of the variant from VEP | functional variants in LD with top variant, function of the variant from VEP, gene of the variant from VEP
cred_set	credible set number
minLD	minimum LD between variants in credible set
func_var	functional variant
func_var_P	P-value of functional variant
func_var_Beta	Beta value of functional variant
func_var_maf	minor allele frequency of functional variant
func_var_enrichm	Finnish enrichment of functional variant calculated as the ratio of allele frequencies between Finnish samples and non-Finnish-non-Swedish-non-Estonian European samples in gnomAD. Enrichment value is set to 0 for variants not found in gnomAD.
pip_func_var	overall posterior inclusion probability (PIP) of functional variant
inLDTop	boolean, if functional variant is in LD with top variant of credible set with r2>0.95
r2_variant_top_var_cred_set	LD (r2) of functional variant and top variant of credible set
func_func_var	function of functional variant from VEP
gene_func_var	gene of functional variant from VEP
CADD_func_var	CADD score of functional variant
top_config	boolean, if this is the top causal configuration (highest posterior probability of number of causal variants)
inf_cred_set	boolean, if the credible set informative (minimum LD > 0.1)
repr_var	representative variant (top variant of credible set or the functional variant located in credible set in strongest LD with top variant)
repr_var_P	P-value of representative variant
repr_var_Beta	Beta value of representative variant
repr_var_rsid	rsid of representative variant
repr_var_maf	minor allele frequency of representative variant
cred_set_size	number of variants in credible set
pip_repr_var	overall posterior inclusion probability (PIP) of representative variant
r2_top_var_cred_set_repr_var	LD (r2) of top variant of credible set and representative variant
top_var_cred_set	top variant of credible set
pip_top_var_cred_set	overall posterior inclusion probability (PIP) of top variant of credible set
func_repr_var	function of representative variant from VEP
gene_repr_var	gene of representative variant from VEP
CADD_repr_var	CADD score of representative variant
GR_var	GeneRISK variant
UKB_var	UKB variant
LD_GR_var_UKB_var	LD (r2) between GeneRISK variant and UKB variant
func	function of UKB variant from VEP
gene	gene of UKB variant from VEP
CADD	CADD score of UKB variant
cohort	cohort for which fine-mapping results listed
pip	overall posterior inclusion probability
maf	minor allele frequence of UKB variant
enrichm	Finnish enrichment of UKB variant calculated as the ratio of allele frequencies between Finnish samples and non-Finnish-non-Swedish-non-Estonian European samples in gnomAD. Enrichment value is set to 0 for variants not found in gnomAD.
P	GWAS P-value (if available from fine-mapping results)
Beta	GWAS Beta value (if available)
corr_X	pairwise Pearson correlation of listed trait with standard lipid X

## Sheet: uv
trait	region_lab	locus	lead_var_GWAS	lead_var_GWAS_P	lead_var_GWAS_Beta	#causal_vars	post_prob_#causal_vars	h2g	top_var_cred_set1;minLD;pip;func;gene|functionalVariantInLD;func;gene	top_var_cred_set2;minLD;pip;func;gene|functionalVariantInLD;func;gene	top_var_cred_set3;minLD;pip;func;gene|functionalVariantInLD;func;gene	top_var_cred_set4;minLD;pip;func;gene|functionalVariantInLD;func;gene	top_var_cred_set5;minLD;pip;func;gene|functionalVariantInLD;func;gene	top_var_cred_set6;minLD;pip;func;gene|functionalVariantInLD;func;gene	top_var_cred_set7;minLD;pip;func;gene|functionalVariantInLD;func;gene	top_var_cred_set8;minLD;pip;func;gene|functionalVariantInLD;func;gene	top_var_cred_set9;minLD;pip;func;gene|functionalVariantInLD;func;gene	top_var_cred_set10;minLD;pip;func;gene|functionalVariantInLD;func;gene
CE 14:0;0	19.17769704-20769704	TM6SF2	19:19269704:A:G	6.89235e-10	-0.233998	2	0.840334	0.00752	chr19_19269704_A_G;0.837656;0.260966;missense_variant;TM6SF2	chr19_19421101_A_G;0.733802;0.0523554;intron_variant;GATAD2A	NA	NA	NA	NA	NA	NA	NA	NA
CE 14:0;0	19.43408684-46408684	APOE	19:44908684:T:C	4.33234e-11	0.141695	1	0.664866	0.0057	chr19_44908684_T_C;1;0.955115;missense_variant;APOE	NA	NA	NA	NA	NA	NA	NA	NA	NA
CE 16:0;0	1.53539974-56539974	PCSK9	1:55039974:G:T	5.35726e-17	-0.390076	1	0.606495	0.00912	chr1_55039974_G_T;0.926925;0.818368;missense_variant;PCSK9	NA	NA	NA	NA	NA	NA	NA	NA	NA
CE 16:0;0	2.19541028-22541028	APOB	2:21041028:G:A	2.74361e-09	0.109442	1	0.622405	0.00458	chr2_21041028_G_A;0.699666;0.192126;missense_variant;APOB	NA	NA	NA	NA	NA	NA	NA	NA	NA
CE 16:0;0	4.72428089-75428089	ANKRD17	4:73928089:G:A	1.05465e-11	0.422611	1	0.615105	0.00602	chr4_73928089_G_A;0.545734;0.344706;intergenic_variant;	NA	NA	NA	NA	NA	NA	NA	NA	NA
CE 16:0;0	6.118764478-121764478	MIR3144	6:120264478:G:A	1.78476e-08	0.789928	1	0.678517	0.00417	chr6_120264478_G_A;0.925211;0.495181;intergenic_variant;	NA	NA	NA	NA	NA	NA	NA	NA	NA
CE 16:0;0	11.60304006-63304006	FADS2	11:61804006:T:C	4.7722e-34	-0.205939	1	0.684368	0.0186	chr11_61803311_T_C;0.988047;0.0636682;intron_variant;FADS1	NA	NA	NA	NA	NA	NA	NA	NA	NA
CE 16:0;0	19.9579868-12579868	CERS4	19:11079868:C:T	1.02215e-13	-0.209234	1	0.72076	0.00725	chr19_11079868_C_T;0.981821;0.0361663;downstream_gene_variant;SMARCA4|chr19_11079088_T_C;missense_variant;SMARCA4	NA	NA	NA	NA	NA	NA	NA	NA	NA
CE 16:0;0	19.17710016-20710016	TM6SF2	19:19210016:C:G	3.28597e-10	-0.242651	2	0.604128	0.00586	chr19_19210016_C_G;0.830329;0.297712;upstream_gene_variant;NCAN|chr19_19269704_A_G;missense_variant;TM6SF2	chr19_19346108_C_T;0;0.0403528;intron_variant;MAU2	NA	NA	NA	NA	NA	NA	NA	NA
CE 16:0;0	19.43408822-46408822	APOE	19:44908822:C:T	4.74747e-28	-0.407448	2	0.681569	0.0244	chr19_44908822_C_T;1;1;missense_variant;APOE	chr19_44908684_T_C;0.849341;0.884841;missense_variant;APOE	NA	NA	NA	NA	NA	NA	NA	NA
CE 16:0;0	20.42913724-45913724	HNF4A	20:44413724:C:T	2.60321e-09	-0.221525	1	0.656298	0.00478	chr20_44413724_C_T;1;0.996212;missense_variant;HNF4A	NA	NA	NA	NA	NA	NA	NA	NA	NA
CE 16:1;0	10.98815722-101815722	PKD2L1	10:100315722:G:A	2.06545e-09	-0.155845	2	0.785211	0.00613	chr10_100315722_G_A;1;0.98823;intron_variant;PKD2L1	chr10_100600003_G_A;0;0.0510754;intergenic_variant;	NA	NA	NA	NA	NA	NA	NA	NA
CE 16:1;0	19.17769704-20769704	TM6SF2	19:19269704:A:G	9.81615e-09	-0.217301	2	0.87871	0.00687	chr19_19269704_A_G;0.837652;0.281974;missense_variant;TM6SF2	chr19_19346108_C_T;0.403739;0.0808982;intron_variant;MAU2	NA	NA	NA	NA	NA	NA	NA	NA
CE 16:1;0	20.42913724-45913724	HNF4A	20:44413724:C:T	4.34267e-08	-0.204194	1	0.674711	0.004	chr20_44413724_C_T;1;0.971989;missense_variant;HNF4A	NA	NA	NA	NA	NA	NA	NA	NA	NA
CE 17:0;0	12.51618972-54618972	SOAT2	12:53118972:A:T	6.3685e-16	0.203799	1	0.633745	0.00897	chr12_53118972_A_T;0.833008;0.0298566;intron_variant;SOAT2	NA	NA	NA	NA	NA	NA	NA	NA	NA
CE 17:0;0	19.43408684-46408684	APOE	19:44908684:T:C	1.90515e-08	0.121765	1	0.6956	0.00408	chr19_44908684_T_C;0.697968;0.596672;missense_variant;APOE	NA	NA	NA	NA	NA	NA	NA	NA	NA
CE 17:1;0	19.17769704-20769704	TM6SF2	19:19269704:A:G	3.10021e-08	-0.210509	2	0.615477	0.00511	chr19_19269704_A_G;0.847143;0.279669;missense_variant;TM6SF2	chr19_19785970_C_T;0;0.0682403;3_prime_UTR_variant;ZNF506	NA	NA	NA	NA	NA	NA	NA	NA
CE 18:0;0	1.163290578-166290578	PBX1	1:164790578:C:T	3.58445e-08	0.494641	1	0.691254	0.00399	chr1_164790578_C_T;0.870345;0.908815;intron_variant;PBX1	NA	NA	NA	NA	NA	NA	NA	NA	NA
CE 18:0;0	7.43042387-46042387	NPC1L1	7:44542387:T:C	4.13556e-08	0.0970678	1	0.629502	0.00406	chr7_44542387_T_C;0.610413;0.265772;upstream_gene_variant;NPC1L1	NA	NA	NA	NA	NA	NA	NA	NA	NA
CE 18:0;0	9.131773983-134773983	ABO	9:133273983:A:G	7.49146e-14	-0.155213	1	0.505575	0.00768	chr9_133273983_A_G;0.989902;0.248735;intron_variant,non_coding_transcript_variant;ABO	NA	NA	NA	NA	NA	NA	NA	NA	NA
CE 18:0;0	11.60296827-63296827	FADS2	11:61796827:G:T	4.46858e-11	-0.111203	1	0.788758	0.00538	chr11_61796827_G_T;0.905141;0.130394;3_prime_UTR_variant;FEN1	NA	NA	NA	NA	NA	NA	NA	NA	NA
CE 18:0;0	11.115252497-118252497	ZPR1	11:116752497:TA:T	5.83703e-09	-0.12601	1	0.649945	0.00439	chr11_116752497_TA_T;0.740794;0.677164;intron_variant;BUD13	NA	NA	NA	NA	NA	NA	NA	NA	NA
CE 18:0;0	12.51618972-54618972	SOAT2	12:53118972:A:T	3.69061e-24	0.25386	2	0.52445	0.0134	chr12_53118972_A_T;0.831225;0.30578;intron_variant;SOAT2	chr12_54094642_A_G;0;0.0376242;intron_variant,non_coding_transcript_variant;	NA	NA	NA	NA	NA	NA	NA	NA
CE 18:0;0	16.55453853-58453853	CETP	16:56953853:C:T	2.73262e-08	-0.10381	1	0.646679	0.00431	chr16_56953853_C_T;0.615054;0.0794525;intergenic_variant;	NA	NA	NA	NA	NA	NA	NA	NA	NA
CE 18:0;0	19.14331093-17331093	UCA1	19:15831093:A:ACTGGCCACTGGGCCAAGGAATGCCTGCAGCC	4.60431e-08	-0.105129	1	0.811252	0.00391	chr19_15831093_A_ACTGGCCACTGGGCCAAGGAATGCCTGCAGCC;0.98888;0.044067;non_coding_transcript_exon_variant;UCA1|chr19_15828882_C_T;splice_region_variant,intron_variant,non_coding_transcript_variant;LINC01764	NA	NA	NA	NA	NA	NA	NA	NA	NA
CE 18:0;0	19.43408684-46408684	APOE	19:44908684:T:C	5.2565e-10	0.133624	1	0.729226	0.00487	chr19_44908684_T_C;0.779058;0.694224;missense_variant;APOE	NA	NA	NA	NA	NA	NA	NA	NA	NA
CE 18:1;0	1.53539974-56539974	PCSK9	1:55039974:G:T	1.63308e-10	-0.298324	2	0.554247	0.00601	chr1_55039974_G_T;0.926925;0.548626;missense_variant;PCSK9	chr1_56532951_C_G;0;0.0868761;intron_variant;PLPP3	NA	NA	NA	NA	NA	NA	NA	NA
CE 18:1;0	4.71667847-74667847	ANKRD17	4:73167847:G:C	9.34807e-13	0.444515	2	0.608697	0.00712	chr4_73167847_G_C;0.808381;0.378696;intron_variant;ANKRD17	chr4_72170740_C_T;0;0.00692262;intergenic_variant;	NA	NA	NA	NA	NA	NA	NA	NA
CE 18:1;0	19.9579868-12579868	CERS4	19:11079868:C:T	1.06825e-09	-0.171924	1	0.667712	0.00508	chr19_11079868_C_T;0.986263;0.0364495;downstream_gene_variant;SMARCA4|chr19_11079088_T_C;missense_variant;SMARCA4	NA	NA	NA	NA	NA	NA	NA	NA	NA
CE 18:1;0	19.43408822-46408822	APOE	19:44908822:C:T	4.00681e-14	-0.281493	2	0.6945	0.0107	chr19_44908822_C_T;1;0.994324;missense_variant;APOE	chr19_44908684_T_C;0.54571;0.463749;missense_variant;APOE	NA	NA	NA	NA	NA	NA	NA	NA
CE 18:1;0	20.42913724-45913724	HNF4A	20:44413724:C:T	1.71172e-08	-0.21016	1	0.663974	0.00427	chr20_44413724_C_T;1;0.991868;missense_variant;HNF4A	NA	NA	NA	NA	NA	NA	NA	NA	NA
CE 18:2;0	1.53539974-56539974	PCSK9	1:55039974:G:T	1.6926e-14	-0.358123	1	0.592543	0.00775	chr1_55039974_G_T;0.929118;0.938688;missense_variant;PCSK9	NA	NA	NA	NA	NA	NA	NA	NA	NA
CE 18:2;0	2.19600497-22600497	APOB	2:21100497:A:G	3.05555e-08	0.103708	1	0.773384	0.00394	chr2_21100497_A_G;0.857089;0.0521562;upstream_gene_variant;	NA	NA	NA	NA	NA	NA	NA	NA	NA
CE 18:2;0	4.71667847-76259005	ANKRD17	4:73167847:G:C	1.71571e-13	0.459338	1	0.519603	0.00729	chr4_73167847_G_C;0.417575;0.431916;intron_variant;ANKRD17	NA	NA	NA	NA	NA	NA	NA	NA	NA
CE 18:2;0	11.60337310-63337310	FADS2	11:61837310:A:T	3.2532e-13	0.138769	1	0.682198	0.00668	chr11_61837310_A_T;0.696499;0.157065;intron_variant;FADS2	NA	NA	NA	NA	NA	NA	NA	NA	NA
CE 18:2;0	19.9579868-12579868	CERS4	19:11079868:C:T	6.8142e-12	-0.193503	1	0.760209	0.00618	chr19_11079868_C_T;0.884302;0.0326534;downstream_gene_variant;SMARCA4|chr19_11079088_T_C;missense_variant;SMARCA4	NA	NA	NA	NA	NA	NA	NA	NA	NA
CE 18:2;0	19.43408822-46408822	APOE	19:44908822:C:T	7.78668e-36	-0.464139	2	0.498511	0.0272	chr19_44908822_C_T;1;1;missense_variant;APOE	chr19_44908684_T_C;0.613015;0.658868;missense_variant;APOE	NA	NA	NA	NA	NA	NA	NA	NA
CE 18:2;0	20.42913724-45913724	HNF4A	20:44413724:C:T	7.42014e-09	-0.215559	1	0.549925	0.00477	chr20_44413724_C_T;1;0.993274;missense_variant;HNF4A	NA	NA	NA	NA	NA	NA	NA	NA	NA
CE 18:3;0	2.26008073-29008073	GCKR	2:27508073:T:C	1.6383e-09	-0.105379	1	0.53671	0.00494	chr2_27508073_T_C;0.966595;0.857221;missense_variant,splice_region_variant;GCKR	NA	NA	NA	NA	NA	NA	NA	NA	NA
CE 18:3;0	11.60343278-63343278	FADS2	11:61843278:G:A	4.0219e-27	-0.183231	2	0.715179	0.0162	chr11_61843278_G_A;0.987831;0.107047;intron_variant;FADS2	chr11_61779596_G_A;0;0.203743;intron_variant;MYRF	NA	NA	NA	NA	NA	NA	NA	NA
CE 18:3;0	12.119477112-122477112	HNF1A	12:120977112:G:A	4.24659e-08	0.0933972	1	0.732326	0.00389	chr12_120977112_G_A;0.637091;0.0899723;intron_variant,non_coding_transcript_variant;HNF1A-AS1	NA	NA	NA	NA	NA	NA	NA	NA	NA
CE 18:3;0	19.17847579-20847579	TM6SF2	19:19347579:A:G	8.54835e-14	-0.282368	2	0.836106	0.0107	chr19_19347579_A_G;0.974548;0.348444;intron_variant;MAU2|chr19_19269704_A_G;missense_variant;TM6SF2	chr19_19268740_C_T;0.653308;0.0682252;missense_variant;TM6SF2	NA	NA	NA	NA	NA	NA	NA	NA
CE 18:3;0	20.42913724-45913724	HNF4A	20:44413724:C:T	1.30139e-10	-0.239553	1	0.582018	0.00568	chr20_44413724_C_T;1;0.999796;missense_variant;HNF4A	NA	NA	NA	NA	NA	NA	NA	NA	NA
CE 20:2;0	2.42347292-45347292	ABCG8	2:43847292:C:T	9.13344e-32	-0.256295	3	0.521053	0.0354	chr2_43845437_G_T;0.99291;0.391254;intron_variant;ABCG8	chr2_43846861_G_A;0.976451;0.119224;non_coding_transcript_exon_variant;ABCG8|chr2_43839108_G_C;missense_variant;ABCG8	chr2_43809050_G_A;0.465907;0.0328315;intron_variant;DYNC2LI1	NA	NA	NA	NA	NA	NA	NA
CE 20:2;0	19.43408684-46408684	APOE	19:44908684:T:C	9.1982e-12	0.162093	2	0.579833	0.00921	chr19_44908684_T_C;0.849365;0.692185;missense_variant;APOE	chr19_44908822_C_T;0;0.229588;missense_variant;APOE	NA	NA	NA	NA	NA	NA	NA	NA
CE 20:3;0	1.53617537-56617537	PCSK9	1:55117537:G:A	4.30519e-09	-0.244913	1	0.62812	0.00463	chr1_55117537_G_A;0.858662;0.453867;intron_variant;USP24	NA	NA	NA	NA	NA	NA	NA	NA	NA
CE 20:3;0	4.70937677-75487570	ANKRD17	4:73987570:G:A	1.18396e-10	0.401582	1	0.740352	0.00531	chr4_73987570_G_A;0.661556;0.257598;synonymous_variant;PPBP	NA	NA	NA	NA	NA	NA	NA	NA	NA
CE 20:3;0	11.60335886-63335886	FADS2	11:61835886:A:T	3.9811e-19	-0.170476	2	0.796788	0.0158	chr11_61779596_G_A;0.994062;0.341602;intron_variant;MYRF	chr11_61796827_G_T;0.90517;0.108331;3_prime_UTR_variant;FEN1	NA	NA	NA	NA	NA	NA	NA	NA
CE 20:3;0	16.13538105-16538105	NTAN1	16:15038105:A:G	1.90035e-36	-0.22595	2	0.710089	0.0249	chr16_15038105_A_G;0.994403;0.085982;missense_variant;NTAN1|chr16_15038117_G_T;missense_variant;NTAN1	chr16_15078261_T_C;0.337953;0.186324;intron_variant;RRN3	NA	NA	NA	NA	NA	NA	NA	NA
CE 20:3;0	19.17769704-20769704	TM6SF2	19:19269704:A:G	4.92004e-10	-0.235892	2	0.750704	0.00658	chr19_19269704_A_G;0.974518;0.352641;missense_variant;TM6SF2	chr19_19346108_C_T;0;0.096342;intron_variant;MAU2	NA	NA	NA	NA	NA	NA	NA	NA
CE 20:3;0	20.42913724-45913724	HNF4A	20:44413724:C:T	1.54881e-10	-0.23874	1	0.666926	0.00545	chr20_44413724_C_T;1;0.999557;missense_variant;HNF4A	NA	NA	NA	NA	NA	NA	NA	NA	NA
CE 20:4;0	1.53539974-56539974	PCSK9	1:55039974:G:T	1.29732e-10	-0.297311	1	0.670038	0.00543	chr1_55039974_G_T;0.802473;0.266725;missense_variant;PCSK9	NA	NA	NA	NA	NA	NA	NA	NA	NA
CE 20:4;0	4.72487570-75487570	ANKRD17	4:73987570:G:A	1.58018e-09	0.371669	1	0.604094	0.00482	chr4_73987570_G_A;0.663255;0.377991;synonymous_variant;PPBP	NA	NA	NA	NA	NA	NA	NA	NA	NA
CE 20:4;0	6.118764478-121764478	MIR3144	6:120264478:G:A	2.84809e-08	0.772709	1	0.696094	0.00402	chr6_120264478_G_A;0.834474;0.436895;intergenic_variant;	NA	NA	NA	NA	NA	NA	NA	NA	NA
CE 20:4;0	11.60317672-64930579	FADS2	11:61817672:A:G	1,00E-365	-0.65939	3	0.823802	0.203	chr11_61806212_T_C;0.992064;0.124463;5_prime_UTR_variant;FADS1	chr11_61837310_A_T;0.988826;0.247446;intron_variant;FADS2	chr11_61798436_T_C;6.55651e-07;0.215683;intron_variant;FADS2	NA	NA	NA	NA	NA	NA	NA
CE 20:4;0	11.67294860-70294860	CPT1A	11:68794860:C:T	7.00528e-11	-0.15287	2	0.54801	0.00598	chr11_68794860_C_T;0.678372;0.880249;missense_variant;CPT1A	chr11_68173347_A_G;0;0.0490489;intron_variant;KMT5B	NA	NA	NA	NA	NA	NA	NA	NA
CE 20:4;0	16.13538105-16538105	NTAN1	16:15038105:A:G	1.22558e-08	-0.101484	2	0.59999	0.00543	chr16_14845896_C_G;0.24152;0.0632513;intron_variant;NOMO1	chr16_15291752_G_A;0;0.173011;intergenic_variant;	NA	NA	NA	NA	NA	NA	NA	NA
CE 20:4;0	19.17769704-20769704	TM6SF2	19:19269704:A:G	1.20692e-11	-0.254328	2	0.582682	0.00665	chr19_19269704_A_G;0.837656;0.317545;missense_variant;TM6SF2	chr19_19346108_C_T;0;0.0669818;intron_variant;MAU2	NA	NA	NA	NA	NA	NA	NA	NA
CE 20:4;0	19.43408822-46408822	APOE	19:44908822:C:T	4.288e-17	-0.309996	1	0.539181	0.00958	chr19_44908822_C_T;1;0.999912;missense_variant;APOE	NA	NA	NA	NA	NA	NA	NA	NA	NA
CE 20:5;0	2.32878080-35878080	LINC01320	2:34378080:G:A	1.26127e-08	0.80447	1	0.660179	0.00434	chr2_34378080_G_A;1;0.981398;intron_variant,non_coding_transcript_variant;LINC01320	NA	NA	NA	NA	NA	NA	NA	NA	NA
CE 20:5;0	11.60339211-63339211	FADS2	11:61839211:G:A	3.55701e-133	-0.4109	2	0.76859	0.0776	chr11_61839211_G_A;0.985847;0.0679325;intron_variant;FADS2	chr11_61803876_C_G;0.719292;0.229718;5_prime_UTR_variant;FADS1	NA	NA	NA	NA	NA	NA	NA	NA
CE 20:5;0	11.67294860-70294860	CPT1A	11:68794860:C:T	3.14883e-09	-0.139195	2	0.505942	0.00545	chr11_68794860_C_T;0.678372;0.752755;missense_variant;CPT1A	chr11_67515804_C_T;0;0.132976;downstream_gene_variant;CABP2	NA	NA	NA	NA	NA	NA	NA	NA
CE 22:6;0	11.60318856-63318856	FADS2	11:61818856:C:CT	2.13988e-32	-0.201062	1	0.730158	0.0176	chr11_61818856_C_CT;0.957469;0.0728773;intron_variant;FADS2	NA	NA	NA	NA	NA	NA	NA	NA	NA
CE 22:6;0	19.43408822-46408822	APOE	19:44908822:C:T	5.6073e-13	-0.268679	2	0.556715	0.00977	chr19_44908822_C_T;1;0.988916;missense_variant;APOE	chr19_44919689_A_G;3.57628e-07;0.183513;downstream_gene_variant;APOC1	NA	NA	NA	NA	NA	NA	NA	NA
Cer 40:1;2	2.26008073-29008073	GCKR	2:27508073:T:C	1.40033e-08	-0.0994691	1	0.653605	0.00428	chr2_27508073_T_C;0.966939;0.459936;missense_variant,splice_region_variant;GCKR	NA	NA	NA	NA	NA	NA	NA	NA	NA
Cer 40:1;2	8.116768727-119768727	SAMD12	8:118268727:T:A	3.57529e-08	0.123282	1	0.581135	0.00427	chr8_118268727_T_A;1;0.962896;intron_variant;SAMD12	NA	NA	NA	NA	NA	NA	NA	NA	NA
Cer 40:1;2	14.62268838-65268838	AL161670.1	14:63768838:G:T	5.09709e-09	0.147618	1	0.576568	0.00472	chr14_63768838_G_T;0.890962;0.0769609;intron_variant;SYNE2	NA	NA	NA	NA	NA	NA	NA	NA	NA
Cer 40:1;2	17.41410962-44410962	G6PC	17:42910962:G:T	4.14109e-08	0.374514	1	0.516895	0.00423	chr17_42910962_G_T;0.135798;0.827515;missense_variant;G6PC1	NA	NA	NA	NA	NA	NA	NA	NA	NA
Cer 40:1;2	19.18068751-21068751	TM6SF2	19:19568751:C:T	6.68717e-10	-0.263068	2	0.812632	0.00958	chr19_19568751_C_T;0.832376;0.182323;intron_variant;PBX4	chr19_19421101_A_G;0.733877;0.140324;intron_variant;GATAD2A	NA	NA	NA	NA	NA	NA	NA	NA
Cer 40:1;2	20.11482070-14482070	LINC01722	20:12982070:A:G	1.01838e-50	-0.263295	3	0.617197	0.0367	chr20_12982070_A_G;0.999601;0.14793;intron_variant,non_coding_transcript_variant;LINC01723	chr20_13160073_G_A;1;0.999578;missense_variant;SPTLC3	chr20_13085255_C_G;0;0.0477293;intron_variant;SPTLC3	NA	NA	NA	NA	NA	NA	NA
Cer 40:2;2	14.62272911-65272911	AL161670.1	14:63772911:T:G	5.66633e-14	0.215989	1	0.73982	0.00936	chr14_63772911_T_G;0.992281;0.138619;intron_variant;SYNE2	NA	NA	NA	NA	NA	NA	NA	NA	NA
Cer 40:2;2	20.11478039-14478039	LINC01722	20:12978039:A:G	3.65655e-29	-0.227656	2	0.708148	0.0255	chr20_12978039_A_G;0.989963;0.306618;intron_variant,non_coding_transcript_variant;LINC01723	chr20_13160073_G_A;0.591255;0.368985;missense_variant;SPTLC3	NA	NA	NA	NA	NA	NA	NA	NA
Cer 42:1;2	19.17782905-20782905	TM6SF2	19:19282905:G:A	1.29409e-13	-0.166109	2	0.856154	0.0127	chr19_19269704_A_G;0.830329;0.252587;missense_variant;TM6SF2	chr19_19346108_C_T;0.733802;0.21009;intron_variant;MAU2	NA	NA	NA	NA	NA	NA	NA	NA
Cer 42:1;2	20.11482070-14482070	LINC01722	20:12982070:A:G	6.10811e-37	-0.222717	3	0.662436	0.0311	chr20_12982070_A_G;0.999604;0.156982;intron_variant,non_coding_transcript_variant;LINC01723	chr20_13160073_G_A;1;0.999892;missense_variant;SPTLC3	chr20_13933175_C_A;0;0.0355227;intron_variant;SEL1L2	NA	NA	NA	NA	NA	NA	NA
Cer 42:2;2	2.19502409-22502409	APOB	2:21002409:C:T	3.53615e-08	0.102639	1	0.568137	0.00425	chr2_21002409_C_T;0.0210291;0.153311;missense_variant;APOB|chr2_21008652_G_A;missense_variant;APOB	NA	NA	NA	NA	NA	NA	NA	NA	NA
Cer 42:2;2	10.69343134-72343134	SGPL1	10:70843134:T:C	1.88198e-10	-0.131962	2	0.567999	0.00601	chr10_70843134_T_C;0.692466;0.589444;intron_variant;SGPL1	chr10_69594275_C_T;0;0.0632457;non_coding_transcript_exon_variant;MTND2P15	NA	NA	NA	NA	NA	NA	NA	NA
Cer 42:2;2	12.119500508-122500508	HNF1A	12:121000508:C:T	1.51403e-08	-0.0983412	1	0.747298	0.00411	chr12_121000508_C_T;0.519078;0.0812247;3_prime_UTR_variant;C12orf43|chr12_120997672_G_A;missense_variant;HNF1A	NA	NA	NA	NA	NA	NA	NA	NA	NA
Cer 42:2;2	19.17769704-20769704	TM6SF2	19:19269704:A:G	2.74967e-14	-0.287704	2	0.830331	0.0123	chr19_19269704_A_G;0.974548;0.457577;missense_variant;TM6SF2	chr19_19255823_C_T;0.782792;0.120405;3_prime_UTR_variant;HAPLN4|chr19_19268740_C_T;missense_variant;TM6SF2	NA	NA	NA	NA	NA	NA	NA	NA
Cer 42:2;2	20.11482070-14482070	LINC01722	20:12982070:A:G	7.11568e-52	-0.265158	3	0.640713	0.0428	chr20_12982070_A_G;0.999604;0.16859;intron_variant,non_coding_transcript_variant;LINC01723	chr20_13160073_G_A;1;0.99985;missense_variant;SPTLC3	chr20_13091356_C_T;0;0.401803;intron_variant;SPTLC3	NA	NA	NA	NA	NA	NA	NA
Cer 42:2;2	22.45100357-48100357	PNPLA3	22:46600357:G:A	4.30754e-11	-0.141379	1	0.719172	0.0056	chr22_46600357_G_A;0.824662;0.138753;intron_variant;GRAMD4	NA	NA	NA	NA	NA	NA	NA	NA	NA
Chol	4.72428089-75428089	ANKRD17	4:73928089:G:A	4.77052e-08	0.341622	1	0.590265	0.00406	chr4_73928089_G_A;0.420629;0.173747;intergenic_variant;	NA	NA	NA	NA	NA	NA	NA	NA	NA
Chol	19.9579868-12579868	CERS4	19:11079868:C:T	1.16088e-08	-0.161378	1	0.716055	0.0045	chr19_11079868_C_T;0.991601;0.0319955;downstream_gene_variant;SMARCA4|chr19_11079088_T_C;missense_variant;SMARCA4	NA	NA	NA	NA	NA	NA	NA	NA	NA
DAG 16:0;0_18:1;0	11.115278201-118278201	ZPR1	11:116778201:G:C	4.04272e-14	-0.18604	1	0.548913	0.00857	chr11_116778201_G_C;1;0.972897;3_prime_UTR_variant;ZPR1	NA	NA	NA	NA	NA	NA	NA	NA	NA
DAG 16:0;0_18:2;0	11.115278201-118278201	ZPR1	11:116778201:G:C	1.64373e-19	-0.224813	2	0.742884	0.0155	chr11_116778201_G_C;1;0.961692;3_prime_UTR_variant;ZPR1	chr11_116954168_T_G;0.723154;0.0276908;intron_variant;SIK3	NA	NA	NA	NA	NA	NA	NA	NA
DAG 16:1;0_18:1;0	2.26008073-29008073	GCKR	2:27508073:T:C	2.15261e-09	-0.11192	1	0.656146	0.00526	chr2_27508073_T_C;0.968166;0.708092;missense_variant,splice_region_variant;GCKR	NA	NA	NA	NA	NA	NA	NA	NA	NA
DAG 16:1;0_18:1;0	11.115252497-118252497	ZPR1	11:116752497:TA:T	5.8487e-12	-0.159127	2	0.769746	0.0085	chr11_116752497_TA_T;0.292094;0.0969998;intron_variant;BUD13	chr11_117050674_T_C;0;0.0173452;intron_variant;SIK3	NA	NA	NA	NA	NA	NA	NA	NA
DAG 18:1;0_18:1;0	1.219305303-222305303	MARC1	1:220805303:C:T	4.25945e-08	0.130967	1	0.712746	0.00409	chr1_220805303_C_T;0.590635;0.165984;intron_variant;MTARC1	NA	NA	NA	NA	NA	NA	NA	NA	NA
DAG 18:1;0_18:1;0	2.19502409-22502409	APOB	2:21002409:C:T	4.96797e-08	0.10387	1	0.664342	0.00411	chr2_21002409_C_T;0.844715;0.154183;missense_variant;APOB|chr2_21008652_G_A;missense_variant;APOB	NA	NA	NA	NA	NA	NA	NA	NA	NA
DAG 18:1;0_18:1;0	2.26008073-29008073	GCKR	2:27508073:T:C	5.87541e-12	-0.122667	1	0.642656	0.00645	chr2_27508073_T_C;1;0.957663;missense_variant,splice_region_variant;GCKR	NA	NA	NA	NA	NA	NA	NA	NA	NA
DAG 18:1;0_18:1;0	7.72097712-75097712	MLXIPL	7:73597712:G:A	3.11246e-08	-0.143787	1	0.651158	0.00428	chr7_73597712_G_A;0.727063;0.0523981;missense_variant,splice_region_variant;MLXIPL|chr7_73606007_C_G;missense_variant;MLXIPL	NA	NA	NA	NA	NA	NA	NA	NA	NA
DAG 18:1;0_18:1;0	11.115278201-118278201	ZPR1	11:116778201:G:C	3.74031e-29	-0.263829	2	0.572571	0.018	chr11_116778201_G_C;1;0.988381;3_prime_UTR_variant;ZPR1	chr11_117050674_T_C;0;0.0230023;intron_variant;SIK3	NA	NA	NA	NA	NA	NA	NA	NA
DAG 18:1;0_18:2;0	1.228656121-231656121	GALNT2	1:230156121:T:C	3.76323e-08	-0.112348	1	0.627367	0.00463	chr1_230156121_T_C;0.637107;0.0296995;intron_variant;GALNT2	NA	NA	NA	NA	NA	NA	NA	NA	NA
DAG 18:1;0_18:2;0	2.26008073-29008073	GCKR	2:27508073:T:C	9.97682e-13	-0.128985	1	0.657965	0.00713	chr2_27508073_T_C;0.973836;0.940273;missense_variant,splice_region_variant;GCKR	NA	NA	NA	NA	NA	NA	NA	NA	NA
DAG 18:1;0_18:2;0	7.72099571-75099571	MLXIPL	7:73599571:C:T	8.97975e-11	-0.172297	1	0.673685	0.00596	chr7_73598455_A_G;0.857195;0.0683033;intron_variant;MLXIPL|chr7_73597712_G_A;missense_variant,splice_region_variant;MLXIPL_chr7_73606007_C_G;missense_variant;MLXIPL_	NA	NA	NA	NA	NA	NA	NA	NA	NA
DAG 18:1;0_18:2;0	8.18456018-21456018	LPL	8:19956018:A:G	8.25719e-09	0.336	2	0.785622	0.00681	chr8_19956018_A_G;1;0.953978;missense_variant;LPL	chr8_19980958_C_T;1.19209e-07;0.0790544;intergenic_variant;	NA	NA	NA	NA	NA	NA	NA	NA
DAG 18:1;0_18:2;0	11.115278201-118278201	ZPR1	11:116778201:G:C	3.25964e-34	-0.291138	2	0.717922	0.0224	chr11_116778201_G_C;1;0.998829;3_prime_UTR_variant;ZPR1	chr11_116954168_T_G;0;0.0205371;intron_variant;SIK3	NA	NA	NA	NA	NA	NA	NA	NA
DAG 18:1;0_18:2;0	19.43393408-46393408	APOE	19:44893408:G:T	4.19028e-09	0.12272	2	0.640738	0.00571	chr19_44913484_C_T;0.836329;0.297088;non_coding_transcript_exon_variant;	chr19_44927023_C_G;0;0.174078;non_coding_transcript_exon_variant;APOC1P1	NA	NA	NA	NA	NA	NA	NA	NA
DAG 18:1;0_18:3;0	11.115278201-118278201	ZPR1	11:116778201:G:C	1.42754e-12	-0.170501	1	0.537928	0.00728	chr11_116778201_G_C;0.882143;0.862829;3_prime_UTR_variant;ZPR1	NA	NA	NA	NA	NA	NA	NA	NA	NA
LPC 16:0;0	1.38437698-41437698	RF00019	1:39937698:G:T	4.31609e-12	0.134247	1	0.634694	0.00638	chr1_39937698_G_T;0.959158;0.131389;intergenic_variant;	NA	NA	NA	NA	NA	NA	NA	NA	NA
LPC 16:0;0	2.26008073-29008073	GCKR	2:27508073:T:C	1.56e-08	-0.0990041	1	0.648197	0.00408	chr2_27508073_T_C;0.136512;0.664215;missense_variant,splice_region_variant;GCKR	NA	NA	NA	NA	NA	NA	NA	NA	NA
LPC 18:1;0	1.38437698-41437698	RF00019	1:39937698:G:T	8.14869e-11	0.125907	1	0.714926	0.00548	chr1_39937698_G_T;0.827877;0.159896;intergenic_variant;NA	NA	NA	NA	NA	NA	NA	NA	NA	NA
LPC 18:2;0	1.38437698-41437698	RF00019	1:39937698:G:T	1.76026e-09	0.116545	2	0.50063	0.00529	chr1_39937698_G_T;0.827877;0.26941;intergenic_variant;	chr1_38676660_A_G;0;0.12281;intergenic_variant;	NA	NA	NA	NA	NA	NA	NA	NA
LPC 18:2;0	2.203187512-206187512	PARD3B	2:204687512:C:T	1.45917e-08	0.198338	1	0.699567	0.00426	chr2_204687512_C_T;0.921607;0.222137;intron_variant;PARD3B	NA	NA	NA	NA	NA	NA	NA	NA	NA
LPC 18:2;0	11.60314292-63314292	FADS2	11:61814292:T:C	3.22182e-14	0.131069	1	0.816764	0.00729	chr11_61814292_T_C;0.916991;0.061794;non_coding_transcript_exon_variant;FADS1	NA	NA	NA	NA	NA	NA	NA	NA	NA
LPC 18:2;0	13.47900600-50900600	CAB39L	13:49400600:A:G	2.43441e-08	0.45297	1	0.613635	0.00425	chr13_49400600_A_G;1;0.970365;intron_variant;CAB39L	NA	NA	NA	NA	NA	NA	NA	NA	NA
LPC 20:4;0	11.60318856-65293381	FADS2	11:61818856:C:CT	4.2303e-202	-0.535363	2	0.748264	0.132	chr11_61818856_C_CT;0.99254;0.342894;intron_variant;FADS2	chr11_61837310_A_T;0.989239;0.299388;intron_variant;FADS2	NA	NA	NA	NA	NA	NA	NA	NA
LPC 20:4;0	11.74244264-77244264	RN7SL786P	11:75744264:A:G	1.23015e-08	-0.120776	1	0.759275	0.00475	chr11_75744264_A_G;0.44909;0.0783291;downstream_gene_variant;RN7SL786P	NA	NA	NA	NA	NA	NA	NA	NA	NA
LPE 18:0;0	1.38437698-41437698	RF00019	1:39937698:G:T	3.79261e-13	0.150648	1	0.652761	0.00768	chr1_39937698_G_T;0.959208;0.362556;intergenic_variant;	NA	NA	NA	NA	NA	NA	NA	NA	NA
LPE 18:0;0	15.56891167-59891167	LIPC	15:58391167:A:G	1.93061e-08	-0.101106	3	0.711543	0.0104	chr15_58431476_C_T;0.768782;0.189186;intron_variant;LIPC	chr15_58395404_T_C;0.381584;0.362615;intron_variant;ALDH1A2	chr15_58563549_C_T;0;0.361286;missense_variant;LIPC	NA	NA	NA	NA	NA	NA	NA
LPE 18:2;0	2.26008073-29008073	GCKR	2:27508073:T:C	1.12474e-10	-0.114725	1	0.659876	0.00566	chr2_27508073_T_C;0.966452;0.35649;missense_variant,splice_region_variant;GCKR	NA	NA	NA	NA	NA	NA	NA	NA	NA
LPE 18:2;0	11.60314292-63314292	FADS2	11:61814292:T:C	7.02107e-98	0.364648	2	0.785295	0.0599	chr11_61814292_T_C;0.74562;0.283482;non_coding_transcript_exon_variant;FADS1	chr11_61851136_A_G;0.632215;0.07623;intron_variant;FADS2	NA	NA	NA	NA	NA	NA	NA	NA
PC 14:0;0_18:1;0	2.26008073-29008073	GCKR	2:27508073:T:C	2.39067e-09	-0.105277	1	0.565241	0.00484	chr2_27508073_T_C;0.926839;0.518236;missense_variant,splice_region_variant;GCKR	NA	NA	NA	NA	NA	NA	NA	NA	NA
PC 14:0;0_18:1;0	15.57063549-60063549	LIPC	15:58563549:C:T	2.65176e-08	0.364875	2	0.571645	0.00645	chr15_58563549_C_T;0.00835335;0.910236;missense_variant;LIPC	chr15_58428969_G_C;0;0.0722635;intron_variant;LIPC	NA	NA	NA	NA	NA	NA	NA	NA
PC 14:0;0_18:1;0	18.13654691-16654691	ABHD3	18:15154691:G:A	1.69836e-13	0.695259	2	0.60511	0.0122	chr18_15154691_G_A;0.939602;0.357426;upstream_gene_variant;	chr18_15714092_G_C;0.95505;0.734345;intergenic_variant;	NA	NA	NA	NA	NA	NA	NA	NA
PC 14:0;0_18:1;0	18.17298665-23084376	ABHD3	18:21584376:ACTT:A	3.99041e-15	0.760964	3	0.940466	0.0171	chr18_21584376_ACTT_A;0.916922;0.355761;5_prime_UTR_variant;ESCO1|chr18_21651694_A_G;missense_variant;ABHD3	chr18_21542677_G_T;0.8765;0.0767965;intron_variant;ESCO1	chr18_21657147_C_T;0.906933;0.350193;missense_variant;ABHD3	NA	NA	NA	NA	NA	NA	NA
PC 14:0;0_18:2;0	2.25875230-28875230	GCKR	2:27375230:T:C	6.23793e-11	-0.114678	2	0.569076	0.00658	chr2_27375230_T_C;0.926356;0.523854;intron_variant;SNX17	chr2_26331195_C_T;0;0.02524;intron_variant;ADGRF3	NA	NA	NA	NA	NA	NA	NA	NA
PC 14:0;0_18:2;0	11.60303876-63303876	FADS2	11:61803876:C:G	1.14527e-25	0.184079	1	0.744826	0.0142	chr11_61803876_C_G;0.918852;0.113089;5_prime_UTR_variant;FADS1	NA	NA	NA	NA	NA	NA	NA	NA	NA
PC 14:0;0_18:2;0	18.13162659-17629145	ABHD3	18:15154691:G:A	6.84037e-17	0.787726	2	0.501324	0.013	chr18_15154691_G_A;0.947437;0.487298;upstream_gene_variant;	chr18_15714092_G_C;0.000268936;0.352059;intergenic_variant;	NA	NA	NA	NA	NA	NA	NA	NA
PC 14:0;0_18:2;0	18.17814515-19782815	ABHD3	18:18798665:C:A	6.08494e-14	0.707402	3	0.498495	0.0117	chr18_18885906_G_T;0.99091;0.588332;intergenic_variant;	chr18_18798665_C_A;1;0.996832;intergenic_variant;	chr18_18824359_A_T;3.73125e-05;0.164252;intergenic_variant;	NA	NA	NA	NA	NA	NA	NA
PC 14:0;0_18:2;0	18.20301694-23001694	ABHD3	18:21651694:A:G	7.39424e-20	0.883253	3	0.8459	0.0178	chr18_21651694_A_G;0.987198;0.462071;missense_variant;ABHD3	chr18_21542677_G_T;0.545273;0.0493723;intron_variant;ESCO1	chr18_21657147_C_T;3.57628e-07;0.383263;missense_variant;ABHD3	NA	NA	NA	NA	NA	NA	NA
PC 15:0;0_18:2;0	1.60997063-63997063	DOCK7	1:62497063:A:G	4.7809e-08	0.106914	1	0.519517	0.00495	chr1_62497063_A_G;0.947114;0.00621084;intron_variant;DOCK7	NA	NA	NA	NA	NA	NA	NA	NA	NA
PC 15:0;0_18:2;0	11.60324890-63324890	FADS2	11:61824890:A:G	1.45655e-73	0.316974	2	0.823328	0.0485	chr11_61843278_G_A;0.95601;0.0942898;intron_variant;FADS2	chr11_61837310_A_T;0.995638;0.606755;intron_variant;FADS2	NA	NA	NA	NA	NA	NA	NA	NA
PC 15:0;0_18:2;0	11.115252497-118252497	ZPR1	11:116752497:TA:T	7.13942e-10	-0.138656	1	0.565627	0.0054	chr11_116752497_TA_T;0.740698;0.67315;intron_variant;BUD13	NA	NA	NA	NA	NA	NA	NA	NA	NA
PC 15:0;0_18:2;0	15.56886313-59886313	LIPC	15:58386313:C:T	7.41467e-10	0.111867	3	0.698213	0.0129	chr15_58431476_C_T;0.930787;0.413161;intron_variant;LIPC	chr15_58386313_C_T;0.650943;0.265939;intron_variant;ALDH1A2	chr15_58563549_C_T;1.19209e-07;0.856417;missense_variant;LIPC	NA	NA	NA	NA	NA	NA	NA
PC 15:0;0_18:2;0	16.13551395-16551395	NTAN1	16:15051395:C:T	5.216e-09	0.110967	1	0.616188	0.00481	chr16_15051395_C_T;0.680479;0.153022;intron_variant;NTAN1	NA	NA	NA	NA	NA	NA	NA	NA	NA
PC 15:0;0_18:2;0	16.55460616-58460616	CETP	16:56960616:C:T	1.20288e-13	0.142778	1	0.665378	0.00777	chr16_56960616_C_T;0.979778;0.142858;upstream_gene_variant;CETP	NA	NA	NA	NA	NA	NA	NA	NA	NA
PC 16:0;0_16:0;0	11.60302358-63302358	FADS2	11:61802358:C:T	1.69211e-18	-0.148938	1	0.80208	0.00969	chr11_61802358_C_T;0.98089;0.0658354;3_prime_UTR_variant;FADS1	NA	NA	NA	NA	NA	NA	NA	NA	NA
PC 16:0;0_16:0;0	15.56886521-59886521	LIPC	15:58386521:T:C	2.37432e-16	-0.138985	3	0.665283	0.0175	chr15_58386521_T_C;0.984961;0.366168;intron_variant;ALDH1A2	chr15_58431280_T_C;0.979526;0.326633;intron_variant;LIPC	chr15_58563549_C_T;0;0.875938;missense_variant;LIPC	NA	NA	NA	NA	NA	NA	NA
PC 16:0;0_16:0;0	16.55460616-58460616	CETP	16:56960616:C:T	1.54316e-14	0.142323	2	0.608039	0.00841	chr16_56960616_C_T;0.980549;0.173677;upstream_gene_variant;CETP	chr16_55823366_G_T;0;0.065703;intron_variant;CES1	NA	NA	NA	NA	NA	NA	NA	NA
PC 16:0;0_16:0;0	19.9582239-12582239	CERS4	19:11082239:A:G	3.48866e-08	-0.158246	1	0.736674	0.00409	chr19_11082239_A_G;0.991601;0.0417247;downstream_gene_variant;SMARCA4|chr19_11079088_T_C;missense_variant;SMARCA4	NA	NA	NA	NA	NA	NA	NA	NA	NA
PC 16:0;0_16:1;0	2.26008073-29008073	GCKR	2:27508073:T:C	6.12206e-10	-0.108205	1	0.542279	0.00503	chr2_27508073_T_C;0.625512;0.574939;missense_variant,splice_region_variant;GCKR	NA	NA	NA	NA	NA	NA	NA	NA	NA
PC 16:0;0_18:0;0	11.60355668-63355668	FADS2	11:61855668:C:T	6.00203e-18	0.146355	1	0.643032	0.00944	chr11_61855668_C_T;0.913191;0.253773;non_coding_transcript_exon_variant;FADS2	NA	NA	NA	NA	NA	NA	NA	NA	NA
PC 16:0;0_18:1;0	2.26008073-29008073	GCKR	2:27508073:T:C	6.89242e-09	-0.101263	1	0.640048	0.00438	chr2_27508073_T_C;0.966595;0.758614;missense_variant,splice_region_variant;GCKR	NA	NA	NA	NA	NA	NA	NA	NA	NA
PC 16:0;0_18:1;0	15.56891167-59891167	LIPC	15:58391167:A:G	6.24588e-09	-0.0977538	2	0.610177	0.00707	chr15_58391167_A_G;0.781015;0.159688;intron_variant;ALDH1A2	chr15_58433640_A_G;0;0.141581;intron_variant;LIPC	NA	NA	NA	NA	NA	NA	NA	NA
PC 16:0;0_18:2;0	1.60937688-63937688	DOCK7	1:62437688:T:C	1.82282e-11	-0.126689	1	0.678685	0.00635	chr1_62437692_C_G;0.996685;0.00628003;intron_variant;USP1	NA	NA	NA	NA	NA	NA	NA	NA	NA
PC 16:0;0_18:2;0	11.60332870-63332870	FADS2	11:61832870:A:C	5.65768e-86	-0.330699	2	0.797519	0.0515	chr11_61852357_C_A;0.973459;0.163054;intron_variant;FADS2	chr11_61837310_A_T;0.602998;0.583316;intron_variant;FADS2	NA	NA	NA	NA	NA	NA	NA	NA
PC 16:0;0_18:2;0	11.115278201-118278201	ZPR1	11:116778201:G:C	9.5573e-12	-0.158038	1	0.62299	0.00605	chr11_116778201_G_C;0.740817;0.774399;3_prime_UTR_variant;ZPR1	NA	NA	NA	NA	NA	NA	NA	NA	NA
PC 16:0;0_18:2;0	15.56931476-59931476	LIPC	15:58431476:C:T	1.091e-12	0.137688	3	0.787376	0.0169	chr15_58431476_C_T;0.979526;0.265107;intron_variant;LIPC	chr15_58563549_C_T;1;0.965919;missense_variant;LIPC	chr15_58386313_C_T;0.701156;0.352477;intron_variant;ALDH1A2	NA	NA	NA	NA	NA	NA	NA
PC 16:0;0_18:2;0	16.13543593-16543593	NTAN1	16:15043593:G:A	6.51588e-11	0.115988	1	0.565963	0.00566	chr16_15043593_G_A;0.350583;0.179676;intron_variant;NTAN1	NA	NA	NA	NA	NA	NA	NA	NA	NA
PC 16:0;0_18:2;0	16.55460616-58460616	CETP	16:56960616:C:T	8.35003e-15	0.143843	2	0.567823	0.00897	chr16_56960616_C_T;0.980549;0.163404;upstream_gene_variant;CETP	chr16_56972678_C_T;0;0.167268;intron_variant;CETP	NA	NA	NA	NA	NA	NA	NA	NA
PC 16:0;0_18:3;0	2.26008073-29008073	GCKR	2:27508073:T:C	4.01929e-11	-0.115375	1	0.578394	0.00583	chr2_27508073_T_C;0.966595;0.801862;missense_variant,splice_region_variant;GCKR	NA	NA	NA	NA	NA	NA	NA	NA	NA
PC 16:0;0_18:3;0	11.60353722-63353722	FADS2	11:61853722:G:A	2.24192e-10	0.111674	1	0.795898	0.00501	chr11_61853722_G_A;0.765349;0.104475;intron_variant;FADS2	NA	NA	NA	NA	NA	NA	NA	NA	NA
PC 16:0;0_18:3;0	16.55457451-58457451	CETP	16:56957451:C:T	9.57278e-09	0.10651	1	0.683898	0.0045	chr16_56957451_C_T;0.918318;0.108925;upstream_gene_variant;CETP	NA	NA	NA	NA	NA	NA	NA	NA	NA
PC 16:0;0_20:1;0	11.60352357-63352357	FADS2	11:61852357:C:A	3.57873e-11	-0.11459	1	0.804735	0.00577	chr11_61852357_C_A;0.909901;0.0705661;intron_variant;FADS2	NA	NA	NA	NA	NA	NA	NA	NA	NA
PC 16:0;0_20:2;0	2.26008073-29008073	GCKR	2:27508073:T:C	2.99807e-08	-0.0971522	1	0.505509	0.00438	chr2_27508073_T_C;0.257309;0.746336;missense_variant,splice_region_variant;GCKR	NA	NA	NA	NA	NA	NA	NA	NA	NA
PC 16:0;0_20:2;0	11.60351136-63351136	FADS2	11:61851136:A:G	4.95687e-54	0.261677	1	0.637713	0.0301	chr11_61851136_A_G;0.921525;0.0926273;intron_variant;FADS2	NA	NA	NA	NA	NA	NA	NA	NA	NA
PC 16:0;0_20:2;0	11.74245010-77245010	RN7SL786P	11:75745010:T:C	3.60553e-08	-0.10964	1	0.644889	0.00433	chr11_75745010_T_C;0.899624;0.0755019;downstream_gene_variant;RN7SL786P	NA	NA	NA	NA	NA	NA	NA	NA	NA
PC 16:0;0_20:2;0	15.57063549-60063549	LIPC	15:58563549:C:T	2.56487e-08	0.360877	3	0.76039	0.0109	chr15_58431476_C_T;0.775994;0.385657;intron_variant;LIPC	chr15_58563549_C_T;0.844066;0.945874;missense_variant;LIPC	chr15_58387985_C_T;5.56707e-05;0.115068;intron_variant;ALDH1A2	NA	NA	NA	NA	NA	NA	NA
PC 16:0;0_20:2;0	18.25302732-28302732	AQP4-AS1	18:26802732:C:T	9.34709e-09	0.389035	1	0.69787	0.00442	chr18_26802732_C_T;1;0.98605;intron_variant,non_coding_transcript_variant;AQP4-AS1	NA	NA	NA	NA	NA	NA	NA	NA	NA
PC 16:0;0_20:3;0	11.60328092-63328092	FADS2	11:61828092:C:T	3.04743e-22	0.256722	1	0.62639	0.0121	chr11_61828092_C_T;0.994063;0.277278;intron_variant;FADS2	NA	NA	NA	NA	NA	NA	NA	NA	NA
PC 16:0;0_20:3;0	16.13536737-16536737	NTAN1	16:15036737:A:G	1.90425e-27	-0.192345	2	0.630391	0.0156	chr16_15036737_A_G;0.948409;0.468667;3_prime_UTR_variant;PDXDC1	chr16_15368455_A_C;0;0.0769114;intron_variant;NPIPA5	NA	NA	NA	NA	NA	NA	NA	NA
PC 16:0;0_20:4;0	11.60281553-65582340	FADS2	11:61781553:G:A	6.28772e-295	-0.597747	2	0.657164	0.167	chr11_61781553_G_A;0.992247;0.268801;intron_variant;MYRF	chr11_61835765_C_T;0.988826;0.28832;intron_variant;FADS2	NA	NA	NA	NA	NA	NA	NA	NA
PC 16:0;0_20:4;0	19.17769704-20769704	TM6SF2	19:19269704:A:G	2.04418e-09	-0.226182	1	0.584614	0.00483	chr19_19269704_A_G;0.837656;0.272703;missense_variant;TM6SF2	NA	NA	NA	NA	NA	NA	NA	NA	NA
PC 16:0;0_20:5;0	11.60290354-63290354	FADS2	11:61790354:T:C	4.34003e-109	-0.372594	2	0.744997	0.0639	chr11_61790354_T_C;0.983058;0.0918831;non_coding_transcript_exon_variant;TMEM258	chr11_61803876_C_G;4.58956e-06;0.255436;5_prime_UTR_variant;FADS1	NA	NA	NA	NA	NA	NA	NA	NA
PC 16:0;0_22:4;0	2.100152331-103152331	MAP4K4	2:101652331:G:T	5.23667e-09	-0.116042	1	0.698664	0.00447	chr2_101652331_G_T;0.354149;0.374742;intergenic_variant;	NA	NA	NA	NA	NA	NA	NA	NA	NA
PC 16:0;0_22:4;0	11.60306212-63306212	FADS2	11:61806212:T:C	3.66567e-63	-0.289752	1	0.592485	0.0364	chr11_61806212_T_C;0.989245;0.108433;5_prime_UTR_variant;FADS1	NA	NA	NA	NA	NA	NA	NA	NA	NA
PC 16:0;0_22:5;0	9.135177616-138177616	AGPAT2	9:136677616:C:G	4.04291e-12	-0.123138	1	0.544297	0.00658	chr9_136677616_C_G;1;0.956002;intron_variant;AGPAT2	NA	NA	NA	NA	NA	NA	NA	NA	NA
PC 16:0;0_22:5;0	11.60281553-63281553	FADS2	11:61781553:G:A	5.07521e-135	-0.41301	2	0.786733	0.0787	chr11_61781553_G_A;0.985847;0.0866918;intron_variant;MYRF	chr11_61803876_C_G;0.991714;0.182352;5_prime_UTR_variant;FADS1	NA	NA	NA	NA	NA	NA	NA	NA
PC 16:0;0_22:5;0	11.67346594-70346594	CPT1A	11:68846594:G:T	1.0755e-09	-0.175711	2	0.503095	0.00522	chr11_68846594_G_T;0.678542;0.707905;upstream_gene_variant;CPT1A	chr11_70099041_G_A;0;0.0365275;intron_variant;ANO1	NA	NA	NA	NA	NA	NA	NA	NA
PC 16:0;0_22:5;0	21.42471391-45471391	AGPAT3	21:43971391:C:T	4.53838e-09	-0.246348	1	0.558582	0.00484	chr21_43971391_C_T;1;0.981603;missense_variant;AGPAT3	NA	NA	NA	NA	NA	NA	NA	NA	NA
PC 16:0;0_22:6;0	11.60300281-63300281	FADS2	11:61800281:C:A	2.30441e-13	-0.126716	1	0.759681	0.00679	chr11_61800281_C_A;0.910172;0.0846079;3_prime_UTR_variant;FADS1	NA	NA	NA	NA	NA	NA	NA	NA	NA
PC 16:1;0_18:0;0	2.26008073-29008073	GCKR	2:27508073:T:C	3.74622e-09	-0.107928	2	0.551326	0.00531	chr2_27508073_T_C;0.87903;0.596531;missense_variant,splice_region_variant;GCKR	chr2_26891244_C_T;0;0.0362324;intron_variant;DPYSL5	NA	NA	NA	NA	NA	NA	NA	NA
PC 16:1;0_18:1;0	2.26008073-29008073	GCKR	2:27508073:T:C	2.95414e-10	-0.110177	1	0.604761	0.00529	chr2_27508073_T_C;0.966547;0.836717;missense_variant,splice_region_variant;GCKR	NA	NA	NA	NA	NA	NA	NA	NA	NA
PC 16:1;0_18:1;0	10.98815722-101815722	PKD2L1	10:100315722:G:A	1.20816e-11	-0.176374	2	0.861877	0.00804	chr10_100315722_G_A;1;0.999751;intron_variant;PKD2L1	chr10_100600003_G_A;0.253326;0.0673827;intergenic_variant;	NA	NA	NA	NA	NA	NA	NA	NA
PC 16:1;0_18:1;0	11.60314292-63314292	FADS2	11:61814292:T:C	2.28142e-24	0.175659	1	0.801666	0.013	chr11_61814292_T_C;0.917065;0.0744147;non_coding_transcript_exon_variant;FADS1	NA	NA	NA	NA	NA	NA	NA	NA	NA
PC 16:1;0_18:1;0	15.57063549-60063549	LIPC	15:58563549:C:T	6.22692e-09	0.376775	3	0.730543	0.0103	chr15_58563549_C_T;1;0.985889;missense_variant;LIPC	chr15_58432643_G_A;0.0493842;0.320278;intron_variant;LIPC	chr15_58391167_A_G;0;0.261366;intron_variant;ALDH1A2	NA	NA	NA	NA	NA	NA	NA
PC 16:1;0_18:1;0	18.13830159-16830159	ABHD3	18:15330159:T:A	6.18184e-11	0.57795	1	0.640498	0.00562	chr18_15330159_T_A;0.825624;0.12206;non_coding_transcript_exon_variant;	NA	NA	NA	NA	NA	NA	NA	NA	NA
PC 16:1;0_18:1;0	18.17298665-22898898	ABHD3	18:21398898:GACA:G	7.50007e-11	0.583981	1	0.63964	0.00566	chr18_21398898_GACA_G;0.801411;0.0810469;intron_variant;GREB1L|chr18_20966935_T_G;missense_variant;ROCK1	NA	NA	NA	NA	NA	NA	NA	NA	NA
PC 16:1;0_18:2;0	2.26008073-29008073	GCKR	2:27508073:T:C	1.65899e-08	-0.0984695	1	0.676683	0.00409	chr2_27508073_T_C;0.886532;0.436679;missense_variant,splice_region_variant;GCKR	NA	NA	NA	NA	NA	NA	NA	NA	NA
PC 16:1;0_18:2;0	10.98815722-101815722	PKD2L1	10:100315722:G:A	5.15029e-10	-0.161319	2	0.805424	0.00651	chr10_100315722_G_A;1;0.999143;intron_variant;PKD2L1	chr10_100598023_T_C;1.19209e-07;0.00530895;intergenic_variant;	NA	NA	NA	NA	NA	NA	NA	NA
PC 16:1;0_18:2;0	11.60332870-63332870	FADS2	11:61832870:A:C	2.11189e-105	-0.365719	2	0.80555	0.0618	chr11_61832870_A_C;0.987823;0.126521;intron_variant;FADS2	chr11_61837310_A_T;0.561187;0.245198;intron_variant;FADS2	NA	NA	NA	NA	NA	NA	NA	NA
PC 16:1;0_18:2;0	15.57063549-60063549	LIPC	15:58563549:C:T	4.38913e-12	0.447112	3	0.788295	0.014	chr15_58563549_C_T;1;0.999408;missense_variant;LIPC	chr15_58431476_C_T;0.786274;0.344968;intron_variant;LIPC	chr15_58404101_T_C;3.27826e-05;0.146416;intron_variant;ALDH1A2	NA	NA	NA	NA	NA	NA	NA
PC 16:1;0_18:2;0	16.55453457-58453457	CETP	16:56953457:T:C	8.29911e-10	0.113979	1	0.588122	0.00527	chr16_56953457_T_C;0.980667;0.126683;intergenic_variant;	NA	NA	NA	NA	NA	NA	NA	NA	NA
PC 16:1;0_18:2;0	18.13906695-16906695	ABHD3	18:15406695:T:C	2.7696e-14	0.640172	1	0.590826	0.00756	chr18_15406695_T_C;0.867029;0.216383;intergenic_variant;	NA	NA	NA	NA	NA	NA	NA	NA	NA
PC 16:1;0_18:2;0	18.17298665-23031254	ABHD3	18:21531254:C:T	7.03004e-16	0.721467	2	0.566711	0.00905	chr18_21651694_A_G;0.908769;0.10961;missense_variant;ABHD3	chr18_21887951_A_T;0;0.105697;intron_variant,non_coding_transcript_variant;	NA	NA	NA	NA	NA	NA	NA	NA
PC 16:1;0_20:4;0	11.60283884-63283884	FADS2	11:61783884:T:C	5.3348e-64	-0.327652	2	0.710866	0.0465	chr11_61783884_T_C;0.980706;0.159633;synonymous_variant;MYRF	chr11_61835765_C_T;0;0.127902;intron_variant;FADS2	NA	NA	NA	NA	NA	NA	NA	NA
PC 17:0;0_18:1;0	15.56887469-59887469	LIPC	15:58387469:G:A	4.4633e-11	0.112631	2	0.630369	0.00703	chr15_58387469_G_A;0.819074;0.223495;intron_variant;ALDH1A2	chr15_58430391_G_GC;0;0.101427;intron_variant;LIPC	NA	NA	NA	NA	NA	NA	NA	NA
PC 17:0;0_18:2;0	11.60324890-63324890	FADS2	11:61824890:A:G	9.03287e-53	0.258705	2	0.880911	0.032	chr11_61806212_T_C;0.967377;0.0811579;5_prime_UTR_variant;FADS1	chr11_61837310_A_T;0.16078;0.259879;intron_variant;FADS2	NA	NA	NA	NA	NA	NA	NA	NA
PC 17:0;0_18:2;0	11.115278201-118278201	ZPR1	11:116778201:G:C	2.76116e-11	-0.154483	1	0.627727	0.00583	chr11_116778201_G_C;0.879767;0.631182;3_prime_UTR_variant;ZPR1	NA	NA	NA	NA	NA	NA	NA	NA	NA
PC 17:0;0_18:2;0	15.56931476-59931476	LIPC	15:58431476:C:T	3.31001e-09	0.114618	3	0.745527	0.0106	chr15_58431476_C_T;0.670776;0.38537;intron_variant;LIPC	chr15_58386313_C_T;1.19209e-06;0.0896468;intron_variant;ALDH1A2	chr15_58563549_C_T;2.26498e-06;0.902058;missense_variant;LIPC	NA	NA	NA	NA	NA	NA	NA
PC 17:0;0_20:4;0	11.60281553-63281553	FADS2	11:61781553:G:A	9.69321e-236	-0.542799	3	0.590971	0.136	chr11_61781553_G_A;0.988182;0.178816;intron_variant;MYRF	chr11_61822009_A_G;0.991903;0.224328;intron_variant;FADS2	chr11_61824164_C_G;0;0.12075;intron_variant;FADS2	NA	NA	NA	NA	NA	NA	NA
PC 17:0;0_20:4;0	11.74244328-77244328	RN7SL786P	11:75744328:A:T	1.42316e-08	-0.113042	1	0.763306	0.00427	chr11_75744328_A_T;0.965139;0.0907985;downstream_gene_variant;RN7SL786P	NA	NA	NA	NA	NA	NA	NA	NA	NA
PC 17:0;0_20:4;0	19.17769704-20769704	TM6SF2	19:19269704:A:G	3.18358e-10	-0.23955	2	0.805528	0.00707	chr19_19269704_A_G;0.845947;0.187741;missense_variant;TM6SF2	chr19_19321481_AG_A;5.96046e-08;0.043417;intron_variant;MAU2|chr19_19268740_C_T;missense_variant;TM6SF2	NA	NA	NA	NA	NA	NA	NA	NA
PC 18:0;0_18:1;0	1.93475736-96475736	AC105942.1	1:94975736:C:T	6.23023e-09	-0.102314	1	0.50866	0.00467	chr1_94975736_C_T;0.298337;0.209321;3_prime_UTR_variant;ALG14	NA	NA	NA	NA	NA	NA	NA	NA	NA
PC 18:0;0_18:1;0	1.228688618-231688618	GALNT2	1:230188618:T:C	3.63397e-09	-0.127516	1	0.639619	0.00451	chr1_230188618_T_C;0.712687;0.144776;intron_variant;GALNT2	NA	NA	NA	NA	NA	NA	NA	NA	NA
PC 18:0;0_18:2;0	1.93728712-96728712	AC105942.1	1:95232272:C:T	6.83725e-13	-0.199693	2	0.903257	0.00892	chr1_95237026_A_G;0.00222409;0.0423168;intron_variant;RWDD3	chr1_95020269_A_C;3.8147e-05;0.0606549;intron_variant;ALG14	NA	NA	NA	NA	NA	NA	NA	NA
PC 18:0;0_18:2;0	11.60352357-63352357	FADS2	11:61852357:C:A	8.1305e-49	-0.247196	1	0.584425	0.0271	chr11_61852357_C_A;0.969215;0.236876;intron_variant;FADS2	NA	NA	NA	NA	NA	NA	NA	NA	NA
PC 18:0;0_18:2;0	11.115278201-118278201	ZPR1	11:116778201:G:C	3.04319e-08	-0.128344	1	0.67867	0.00393	chr11_116778201_G_C;0.236126;0.299082;3_prime_UTR_variant;ZPR1	NA	NA	NA	NA	NA	NA	NA	NA	NA
PC 18:0;0_18:2;0	15.57063549-60063549	LIPC	15:58563549:C:T	1.23217e-12	0.458557	3	0.791119	0.0153	chr15_58563549_C_T;1;0.995618;missense_variant;LIPC	chr15_58431476_C_T;0.792097;0.409433;intron_variant;LIPC	chr15_58386313_C_T;0;0.122819;intron_variant;ALDH1A2	NA	NA	NA	NA	NA	NA	NA
PC 18:0;0_18:2;0	16.55460616-58460616	CETP	16:56960616:C:T	6.776e-09	0.107352	1	0.669416	0.00451	chr16_56960616_C_T;0.980549;0.141372;upstream_gene_variant;CETP	NA	NA	NA	NA	NA	NA	NA	NA	NA
PC 18:0;0_18:3;0	12.90631416-93631416	LINC01619	12:92131416:C:T	4.3302e-08	0.26912	1	0.610045	0.00434	chr12_92131416_C_T;0.405675;0.910804;intron_variant,non_coding_transcript_variant;LINC01619	NA	NA	NA	NA	NA	NA	NA	NA	NA
PC 18:0;0_20:2;0	11.60303311-63303311	FADS2	11:61803311:T:C	4.049e-51	0.282264	2	0.799753	0.0404	chr11_61803876_C_G;0.937771;0.152887;5_prime_UTR_variant;FADS1	chr11_61824164_C_G;0.998157;0.540861;intron_variant;FADS2	NA	NA	NA	NA	NA	NA	NA	NA
PC 18:0;0_20:3;0	1.93475736-96475736	AC105942.1	1:94975736:C:T	3.27209e-11	-0.116496	1	0.781765	0.00538	chr1_94975736_C_T;0.81957;0.120023;3_prime_UTR_variant;ALG14	NA	NA	NA	NA	NA	NA	NA	NA	NA
PC 18:0;0_20:3;0	11.60279596-63279596	FADS2	11:61779596:G:A	6.86743e-19	0.236081	2	0.818982	0.0121	chr11_61779596_G_A;0.994049;0.269204;intron_variant;MYRF	chr11_61796827_G_T;2.98023e-06;0.0510013;3_prime_UTR_variant;FEN1	NA	NA	NA	NA	NA	NA	NA	NA
PC 18:0;0_20:3;0	16.13536737-16536737	NTAN1	16:15036737:A:G	2.08511e-29	-0.199133	2	0.719951	0.0179	chr16_15036737_A_G;0.951228;0.631747;3_prime_UTR_variant;PDXDC1	chr16_15366800_C_T;0;0.221107;intron_variant;NPIPA5	NA	NA	NA	NA	NA	NA	NA	NA
PC 18:0;0_20:4;0	1.93475736-96475736	AC105942.1	1:94975736:C:T	6.10889e-09	-0.101178	2	0.616841	0.00564	chr1_95001551_A_C;0.639416;0.0344889;intron_variant;ALG14	chr1_94959288_T_C;0.210543;0.828495;intron_variant,non_coding_transcript_variant;CNN3-DT	NA	NA	NA	NA	NA	NA	NA	NA
PC 18:0;0_20:4;0	11.60435208-64491509	FADS2	11:61785208:G:T	1,00E-386	-0.676794	3	0.81698	0.218	chr11_61781553_G_A;0.992622;0.394298;intron_variant;MYRF	chr11_61837310_A_T;0.995729;0.298321;intron_variant;FADS2	chr11_61813163_C_T;0.991714;0.307074;intron_variant;FADS1	NA	NA	NA	NA	NA	NA	NA
PC 18:0;0_20:4;0	11.65713569-70144860	CPT1A	11:68794860:C:T	2.14812e-09	-0.140476	2	0.515486	0.00864	chr11_67065794_G_A;0.000293136;0.320088;intron_variant;RHOD	chr11_68794860_C_T;0.00872624;0.611376;missense_variant;CPT1A	NA	NA	NA	NA	NA	NA	NA	NA
PC 18:0;0_20:4;0	16.439264-3439264	MSRB1	16:1939264:G:T	1.35423e-08	0.255782	1	0.610264	0.00432	chr16_1939264_G_T;0.421657;0.898327;intron_variant;MSRB1	NA	NA	NA	NA	NA	NA	NA	NA	NA
PC 18:0;0_20:5;0	11.60290331-63290331	FADS2	11:61790331:T:C	3.30087e-137	-0.419506	2	0.851088	0.0811	chr11_61790331_T_C;0.983486;0.111103;non_coding_transcript_exon_variant;TMEM258	chr11_61803876_C_G;0.991603;0.262923;5_prime_UTR_variant;FADS1	NA	NA	NA	NA	NA	NA	NA	NA
PC 18:0;0_22:5;0	2.26008073-29008073	GCKR	2:27508073:T:C	1.6421e-08	-0.101199	1	0.645277	0.00437	chr2_27508073_T_C;0.362435;0.872721;missense_variant,splice_region_variant;GCKR	NA	NA	NA	NA	NA	NA	NA	NA	NA
PC 18:0;0_22:5;0	11.60290331-63290331	FADS2	11:61790331:T:C	5.38047e-61	-0.285172	1	0.581918	0.0354	chr11_61790331_T_C;0.985424;0.174861;non_coding_transcript_exon_variant;TMEM258	NA	NA	NA	NA	NA	NA	NA	NA	NA
PC 18:0;0_22:5;0	12.119478819-122478819	HNF1A	12:120978819:C:G	3.72785e-10	0.107706	1	0.536948	0.00556	chr12_120978819_C_G;0.659893;0.279967;synonymous_variant;HNF1A	NA	NA	NA	NA	NA	NA	NA	NA	NA
PC 18:0;0_22:6;0	6.41463486-44463486	PEX6	6:42963486:G:A	3.47552e-09	0.102216	1	0.694314	0.00475	chr6_42963486_G_A;0.70143;0.0556377;intron_variant;GNMT|chr6_42964462_G_T;missense_variant;PEX6_chr6_42975041_A_G;splice_region_variant,intron_variant;PEX6_	NA	NA	NA	NA	NA	NA	NA	NA	NA
PC 18:0;0_22:6;0	11.60279120-63279120	FADS2	11:61779120:A:G	2.20818e-22	-0.167131	1	0.782721	0.0121	chr11_61779120_A_G;0.910244;0.0650255;non_coding_transcript_exon_variant;MYRF	NA	NA	NA	NA	NA	NA	NA	NA	NA
PC 18:1;0_18:1;0	1.61133352-64133352	DOCK7	1:62633352:T:C	2.6115e-09	-0.112327	1	0.798797	0.00473	chr1_62633352_T_C;0.946652;0.00727016;intron_variant;DOCK7	NA	NA	NA	NA	NA	NA	NA	NA	NA
PC 18:1;0_18:1;0	6.17149499-20149499	MIR548A1HG	6:18649499:ATGTTGTTGTTGTTGTTGT:ATGTTGTTGT	1.62361e-09	0.486786	1	0.706089	0.00473	chr6_18649499_ATGTTGTTGTTGTTGTTGT_ATGTTGTTGT;0.857224;0.915125;intron_variant,non_coding_transcript_variant;MIR548A1HG	NA	NA	NA	NA	NA	NA	NA	NA	NA
PC 18:1;0_18:1;0	11.60332870-63332870	FADS2	11:61832870:A:C	1.27747e-32	-0.201919	1	0.825749	0.0176	chr11_61832870_A_C;0.955539;0.0598416;intron_variant;FADS2	NA	NA	NA	NA	NA	NA	NA	NA	NA
PC 18:1;0_18:1;0	15.56891167-59891167	LIPC	15:58391167:A:G	7.42457e-11	-0.109594	3	0.778563	0.0122	chr15_58563549_C_T;1;0.998399;missense_variant;LIPC	chr15_58391167_A_G;0.65808;0.457279;intron_variant;ALDH1A2	chr15_58432643_G_A;5.96046e-08;0.137913;intron_variant;LIPC	NA	NA	NA	NA	NA	NA	NA
PC 18:1;0_18:1;0	16.55460616-58460616	CETP	16:56960616:C:T	4.03599e-09	0.10933	1	0.651509	0.00464	chr16_56960616_C_T;0.710574;0.143228;upstream_gene_variant;CETP	NA	NA	NA	NA	NA	NA	NA	NA	NA
PC 18:1;0_18:2;0	1.61133352-64133352	DOCK7	1:62633352:T:C	1.74986e-11	-0.126365	1	0.76612	0.00608	chr1_62633352_T_C;0.996685;0.00710499;intron_variant;DOCK7	NA	NA	NA	NA	NA	NA	NA	NA	NA
PC 18:1;0_18:2;0	11.60332870-63332870	FADS2	11:61832870:A:C	2.79245e-114	-0.380135	2	0.792373	0.0657	chr11_61832870_A_C;0.967261;0.0706182;intron_variant;FADS2	chr11_61803876_C_G;0;0.142819;5_prime_UTR_variant;FADS1	NA	NA	NA	NA	NA	NA	NA	NA
PC 18:1;0_18:2;0	15.57063549-60063549	LIPC	15:58563549:C:T	1.25529e-11	0.437038	3	0.810404	0.0158	chr15_58563549_C_T;1;0.997071;missense_variant;LIPC	chr15_58432643_G_A;0.827647;0.332776;intron_variant;LIPC	chr15_58379566_G_T;0.61301;0.211028;intron_variant;ALDH1A2	NA	NA	NA	NA	NA	NA	NA
PC 18:1;0_18:2;0	16.55460616-58460616	CETP	16:56960616:C:T	1.05741e-10	0.119523	1	0.644262	0.00556	chr16_56960616_C_T;0.980549;0.163885;upstream_gene_variant;CETP	NA	NA	NA	NA	NA	NA	NA	NA	NA
PC 18:1;0_20:2;0	11.60339170-63339170	FADS2	11:61839170:A:G	1.49061e-122	0.431366	2	0.854426	0.0864	chr11_61779120_A_G;0.97413;0.0991357;non_coding_transcript_exon_variant;MYRF	chr11_61822009_A_G;0.995772;0.370761;intron_variant;FADS2	NA	NA	NA	NA	NA	NA	NA	NA
PC 18:1;0_20:2;0	11.74234293-77234293	RN7SL786P	11:75734293:A:G	4.24246e-09	-0.130437	1	0.737621	0.00534	chr11_75734293_A_G;0.896467;0.144515;downstream_gene_variant;MOGAT2	NA	NA	NA	NA	NA	NA	NA	NA	NA
PC 18:1;0_20:3;0	11.60288567-63288567	FADS2	11:61788567:A:C	3.03518e-17	0.223567	2	0.507543	0.00957	chr11_61788567_A_C;0.994351;0.29739;intron_variant,non_coding_transcript_variant;TMEM258	chr11_61796827_G_T;0;0.0230439;3_prime_UTR_variant;FEN1	NA	NA	NA	NA	NA	NA	NA	NA
PC 18:1;0_20:3;0	15.57063549-60063549	LIPC	15:58563549:C:T	1.76186e-08	0.365124	2	0.649231	0.00803	chr15_58563549_C_T;1;0.976891;missense_variant;LIPC	chr15_58432643_G_A;0.564035;0.316225;intron_variant;LIPC	NA	NA	NA	NA	NA	NA	NA	NA
PC 18:1;0_20:3;0	16.13536737-16536737	NTAN1	16:15036737:A:G	3.05661e-18	-0.154636	2	0.802681	0.0113	chr16_15038105_A_G;0.948399;0.0650312;missense_variant;NTAN1|chr16_15038117_G_T;missense_variant;NTAN1	chr16_15368455_A_C;0;0.181216;intron_variant;NPIPA5	NA	NA	NA	NA	NA	NA	NA	NA
PC 18:1;0_20:3;0	19.17710016-20710016	TM6SF2	19:19210016:C:G	1.81806e-10	-0.246729	2	0.699777	0.00823	chr19_19210016_C_G;0.837649;0.289849;upstream_gene_variant;NCAN|chr19_19269704_A_G;missense_variant;TM6SF2	chr19_19277691_A_T;0.00297415;0.070276;intron_variant;SUGP1|chr19_19268740_C_T;missense_variant;TM6SF2	NA	NA	NA	NA	NA	NA	NA	NA
PC 18:1;0_20:4;0	11.60285208-63285208	FADS2	11:61785208:G:T	5.48495e-207	-0.507503	2	0.587509	0.12	chr11_61781553_G_A;0.991026;0.30513;intron_variant;MYRF	chr11_61837495_C_T;0.988825;0.257178;intron_variant;FADS2	NA	NA	NA	NA	NA	NA	NA	NA
PC 18:1;0_20:4;0	11.74245089-77245089	RN7SL786P	11:75745089:C:T	9.95537e-09	-0.113887	1	0.653878	0.00451	chr11_75745089_C_T;0.976669;0.0811557;downstream_gene_variant;RN7SL786P	NA	NA	NA	NA	NA	NA	NA	NA	NA
PC 18:1;0_20:4;0	18.51243009-54243009	DCC	18:52743009:T:C	4.02686e-08	-0.489187	1	0.618231	0.00398	chr18_52743009_T_C;0.28274;0.783314;intron_variant;DCC	NA	NA	NA	NA	NA	NA	NA	NA	NA
PC 18:1;0_20:4;0	19.17769704-20769704	TM6SF2	19:19269704:A:G	2.67948e-13	-0.276291	2	0.520149	0.0122	chr19_19269704_A_G;0.837654;0.241068;missense_variant;TM6SF2	chr19_19277691_A_T;0.831498;0.111796;intron_variant;SUGP1|chr19_19268740_C_T;missense_variant;TM6SF2	NA	NA	NA	NA	NA	NA	NA	NA
PC 18:2;0_18:2;0	11.60332870-63332870	FADS2	11:61832870:A:C	4.16328e-39	-0.22178	1	0.825334	0.0212	chr11_61832870_A_C;0.967261;0.0895505;intron_variant;FADS2	NA	NA	NA	NA	NA	NA	NA	NA	NA
PC 18:2;0_18:2;0	15.56931227-59931227	LIPC	15:58431227:A:G	2.6626e-09	0.114534	3	0.680562	0.0125	chr15_58432643_G_A;0.827647;0.341267;intron_variant;LIPC	chr15_58563549_C_T;1;0.950178;missense_variant;LIPC	chr15_58379566_G_T;0;0.250347;intron_variant;ALDH1A2	NA	NA	NA	NA	NA	NA	NA
PC 18:2;0_20:1;0	11.60354084-63354084	FADS2	11:61854084:G:C	3.92202e-65	0.323477	1	0.522015	0.0456	chr11_61854084_G_C;0.967824;0.0778496;intron_variant;FADS2	NA	NA	NA	NA	NA	NA	NA	NA	NA
PC 18:2;0_20:3;0	11.60303876-63303876	FADS2	11:61803876:C:G	1.3987e-31	0.209516	1	0.583837	0.0188	chr11_61803876_C_G;0.791483;0.158471;5_prime_UTR_variant;FADS1	NA	NA	NA	NA	NA	NA	NA	NA	NA
PC 18:2;0_20:3;0	15.57063549-60063549	LIPC	15:58563549:C:T	1.89426e-08	0.373947	1	0.568405	0.00461	chr15_58563549_C_T;0.811512;0.856889;missense_variant;LIPC	NA	NA	NA	NA	NA	NA	NA	NA	NA
PC 18:2;0_20:4;0	7.152491603-155491603	DPP6	7:153991603:T:C	1.42347e-08	-0.469972	1	0.629077	0.0044	chr7_153991603_T_C;0.648982;0.40252;intron_variant;DPP6	NA	NA	NA	NA	NA	NA	NA	NA	NA
PC 18:2;0_20:4;0	11.60290354-63290354	FADS2	11:61790354:T:C	2.66156e-24	-0.174355	1	0.781553	0.0131	chr11_61790354_T_C;0.973127;0.111428;non_coding_transcript_exon_variant;TMEM258	NA	NA	NA	NA	NA	NA	NA	NA	NA
PC 18:2;0_20:4;0	15.56931280-59931280	LIPC	15:58431280:T:C	2.67047e-10	0.122699	2	0.655474	0.00682	chr15_58431280_T_C;0.979547;0.314086;intron_variant;LIPC	chr15_58382109_G_A;0;0.103568;intron_variant;ALDH1A2	NA	NA	NA	NA	NA	NA	NA	NA
PC 18:2;0_20:4;0	15.87610533-90610533	ABHD2	15:89110533:A:G	2.5017e-08	-0.0968274	2	0.520811	0.00491	chr15_89110533_A_G;0.843391;0.0671334;intron_variant;ABHD2	chr15_89099909_A_G;0;0.0891813;intron_variant;ABHD2	NA	NA	NA	NA	NA	NA	NA	NA
PC 18:2;0_20:4;0	19.17782905-20782905	TM6SF2	19:19282905:G:A	4.82433e-10	-0.14136	2	0.717318	0.00715	chr19_19210016_C_G;0.828703;0.552656;upstream_gene_variant;NCAN|chr19_19269704_A_G;missense_variant;TM6SF2	chr19_19215154_G_T;0.326072;0.0944033;intron_variant;NCAN	NA	NA	NA	NA	NA	NA	NA	NA
PC O-16:0;0/16:1;0	4.131702073-134702073	PCDH10	4:133202073:G:A	2.88396e-08	-0.161837	1	0.586418	0.00516	chr4_133202073_G_A;0.856849;0.32398;intron_variant,non_coding_transcript_variant;PCDH10	NA	NA	NA	NA	NA	NA	NA	NA	NA
PC O-16:0;0/16:1;0	16.55460616-58460616	CETP	16:56960616:C:T	1.898e-10	0.132635	1	0.67698	0.00673	chr16_56960616_C_T;0.99116;0.14985;upstream_gene_variant;CETP	NA	NA	NA	NA	NA	NA	NA	NA	NA
PC O-16:0;0/18:1;0	15.56931476-59931476	LIPC	15:58431476:C:T	1.28838e-09	0.119301	2	0.709898	0.00914	chr15_58431476_C_T;0.930411;0.555917;intron_variant;LIPC	chr15_58387469_G_A;0.752852;0.195918;intron_variant;ALDH1A2	NA	NA	NA	NA	NA	NA	NA	NA
PC O-16:0;0/18:1;0	16.55460616-58460616	CETP	16:56960616:C:T	6.16204e-12	0.129371	1	0.553291	0.0066	chr16_56960616_C_T;0.980917;0.178146;upstream_gene_variant;CETP	NA	NA	NA	NA	NA	NA	NA	NA	NA
PC O-16:0;0/18:2;0	11.60332870-63332870	FADS2	11:61832870:A:C	1.54699e-26	-0.181467	1	0.788123	0.0143	chr11_61832870_A_C;0.987948;0.0809615;intron_variant;FADS2	NA	NA	NA	NA	NA	NA	NA	NA	NA
PC O-16:0;0/18:2;0	16.55460616-58460616	CETP	16:56960616:C:T	6.06208e-11	0.121663	1	0.683851	0.00564	chr16_56960616_C_T;0.980519;0.165942;upstream_gene_variant;CETP	NA	NA	NA	NA	NA	NA	NA	NA	NA
PC O-16:0;0/20:3;0	11.60328092-63328092	FADS2	11:61828092:C:T	2.16744e-23	0.270612	1	0.578849	0.0136	chr11_61828092_C_T;0.994128;0.276786;intron_variant;FADS2	NA	NA	NA	NA	NA	NA	NA	NA	NA
PC O-16:0;0/20:3;0	16.13536737-16536737	NTAN1	16:15036737:A:G	5.7293e-17	-0.153834	2	0.853358	0.0123	chr16_15036494_G_C;0.940899;0.252838;3_prime_UTR_variant;PDXDC1|chr16_15038105_A_G;missense_variant;NTAN1_chr16_15038117_G_T;missense_variant;NTAN1_	chr16_15083838_T_A;0.340434;0.216358;intron_variant;RRN3	NA	NA	NA	NA	NA	NA	NA	NA
PC O-16:0;0/20:3;0	19.43408822-46408822	APOE	19:44908822:C:T	4.52273e-09	0.22452	1	0.550095	0.00522	chr19_44908822_C_T;1;0.992222;missense_variant;APOE	NA	NA	NA	NA	NA	NA	NA	NA	NA
PC O-16:0;0/20:4;0	2.122084690-125084690	AC092646.2	2:123584690:G:A	3.00419e-08	0.0946652	1	0.686853	0.00425	chr2_123584690_G_A;0.957279;0.0373639;intergenic_variant;	NA	NA	NA	NA	NA	NA	NA	NA	NA
PC O-16:0;0/20:4;0	11.60328850-63328850	FADS2	11:61828850:CA:C	3.66745e-115	-0.382408	2	0.847527	0.0671	chr11_61828850_CA_C;0.989686;0.176406;intron_variant;FADS2	chr11_61835765_C_T;0.744792;0.180487;intron_variant;FADS2	NA	NA	NA	NA	NA	NA	NA	NA
PC O-16:0;0/22:5;0	11.60303876-63303876	FADS2	11:61803876:C:G	7.57357e-19	-0.168015	1	0.701472	0.0116	chr11_61803876_C_G;0.90903;0.137314;5_prime_UTR_variant;FADS1	NA	NA	NA	NA	NA	NA	NA	NA	NA
PC O-16:1;0/16:0;0	14.66009105-69009105	AL161670.1	14:67509105:A:C	2.91461e-23	-0.182775	1	0.518411	0.0152	chr14_67509105_A_C;0.998921;0.296912;intron_variant;TMEM229B	NA	NA	NA	NA	NA	NA	NA	NA	NA
PC O-16:1;0/18:1;0	1.228667766-231667766	GALNT2	1:230167766:C:T	3.78183e-10	0.118791	1	0.742619	0.00484	chr1_230167766_C_T;0.495468;0.178328;intron_variant;GALNT2	NA	NA	NA	NA	NA	NA	NA	NA	NA
PC O-16:1;0/18:1;0	11.115278201-118278201	ZPR1	11:116778201:G:C	4.01162e-11	0.15339	1	0.542899	0.00593	chr11_116778201_G_C;0.880262;0.617502;3_prime_UTR_variant;ZPR1	NA	NA	NA	NA	NA	NA	NA	NA	NA
PC O-16:1;0/18:1;0	15.56891167-59891167	LIPC	15:58391167:A:G	1.60014e-08	-0.0951275	1	0.533355	0.00453	chr15_58391167_A_G;0.66908;0.385519;intron_variant;ALDH1A2	NA	NA	NA	NA	NA	NA	NA	NA	NA
PC O-16:1;0/18:2;0	15.56891167-59891167	LIPC	15:58391167:A:G	8.87894e-12	-0.115334	2	0.530166	0.00902	chr15_58391167_A_G;0.826859;0.251744;intron_variant;ALDH1A2	chr15_58431740_G_A;0;0.184324;intron_variant;LIPC	NA	NA	NA	NA	NA	NA	NA	NA
PC O-16:1;0/18:2;0	16.55460616-58460616	CETP	16:56960616:C:T	5.42067e-12	0.12842	1	0.551424	0.00652	chr16_56960616_C_T;0.980393;0.17554;upstream_gene_variant;CETP	NA	NA	NA	NA	NA	NA	NA	NA	NA
PC O-16:1;0/20:3;0	11.60288567-63288567	FADS2	11:61788567:A:C	3.60966e-16	0.220095	2	0.67884	0.00992	chr11_61788567_A_C;0.994519;0.319615;intron_variant,non_coding_transcript_variant;TMEM258	chr11_60341696_G_A;0;0.0241444;intron_variant,NMD_transcript_variant;MS4A6E	NA	NA	NA	NA	NA	NA	NA	NA
PC O-16:1;0/20:3;0	14.66009105-69009105	AL161670.1	14:67509105:A:C	1.70352e-12	-0.121264	1	0.657899	0.0069	chr14_67509105_A_C;0.965211;0.212626;intron_variant;TMEM229B	NA	NA	NA	NA	NA	NA	NA	NA	NA
PC O-16:1;0/20:3;0	16.13536737-16536737	NTAN1	16:15036737:A:G	8.84606e-16	-0.147159	2	0.806635	0.011	chr16_15036494_G_C;0.948149;0.0697327;3_prime_UTR_variant;PDXDC1|chr16_15038105_A_G;missense_variant;NTAN1_chr16_15038117_G_T;missense_variant;NTAN1_	chr16_15368455_A_C;1.3113e-06;0.150791;intron_variant;NPIPA5	NA	NA	NA	NA	NA	NA	NA	NA
PC O-16:1;0/20:4;0	11.60283884-63283884	FADS2	11:61783884:T:C	1.17882e-107	-0.403554	2	0.772335	0.0744	chr11_61784455_A_C;0.989409;0.161671;non_coding_transcript_exon_variant;MYRF	chr11_61837743_A_G;0.989545;0.44221;intron_variant;FADS2	NA	NA	NA	NA	NA	NA	NA	NA
PC O-16:1;0/20:4;0	14.66009105-69009105	AL161670.1	14:67509105:A:C	3.43365e-26	-0.191986	2	0.58194	0.0175	chr14_67509105_A_C;0.998942;0.310161;intron_variant;TMEM229B	chr14_67579885_C_T;0;0.148349;non_coding_transcript_exon_variant;PLEKHH1	NA	NA	NA	NA	NA	NA	NA	NA
PC O-16:1;0/20:4;0	15.56888755-59888755	LIPC	15:58388755:T:C	4.74645e-08	-0.0999295	2	0.693812	0.00872	chr15_58388755_T_C;0.795037;0.407884;intron_variant;ALDH1A2	chr15_59072117_C_T;0.810829;0.277063;intron_variant;RNF111	NA	NA	NA	NA	NA	NA	NA	NA
PC O-16:2;0/18:0;0	15.56891167-59891167	LIPC	15:58391167:A:G	1.25711e-23	-0.174443	3	0.690539	0.0304	chr15_58438299_C_T;0.949584;0.278126;intron_variant;LIPC	chr15_58386313_C_T;0.828406;0.254231;intron_variant;ALDH1A2	chr15_58563549_C_T;1;0.998349;missense_variant;LIPC	NA	NA	NA	NA	NA	NA	NA
PC O-17:0;0/17:1;0	16.55456804-58456804	CETP	16:56956804:C:A	2.68668e-10	0.119812	1	0.736289	0.00545	chr16_56957451_C_T;0.981026;0.131238;upstream_gene_variant;CETP	NA	NA	NA	NA	NA	NA	NA	NA	NA
PC O-18:0;0/16:1;0	10.98815722-101815722	PKD2L1	10:100315722:G:A	5.20632e-10	-0.181346	2	0.580896	0.00728	chr10_100315722_G_A;1;0.99829;intron_variant;PKD2L1	chr10_100345258_C_T;0;0.0528809;intron_variant,non_coding_transcript_variant;	NA	NA	NA	NA	NA	NA	NA	NA
PC O-18:0;0/20:4;0	11.60284455-63284455	FADS2	11:61784455:A:C	2.28136e-72	-0.308417	2	0.626111	0.0432	chr11_61784455_A_C;0.937666;0.143498;non_coding_transcript_exon_variant;MYRF	chr11_62690476_A_G;0;0.13908;missense_variant;BSCL2	NA	NA	NA	NA	NA	NA	NA	NA
PC O-18:1;0/16:0;0	15.56931476-59931476	LIPC	15:58431476:C:T	4.58373e-10	0.122505	3	0.54262	0.0105	chr15_58431476_C_T;0.933736;0.478367;intron_variant;LIPC	chr15_58382109_G_A;0.353628;0.186988;intron_variant;ALDH1A2	chr15_58563549_C_T;0;0.467172;missense_variant;LIPC	NA	NA	NA	NA	NA	NA	NA
PC O-18:1;0/16:0;0	16.55460616-58460616	CETP	16:56960616:C:T	7.73745e-13	0.13479	1	0.558363	0.00714	chr16_56960616_C_T;0.980917;0.182182;upstream_gene_variant;CETP	NA	NA	NA	NA	NA	NA	NA	NA	NA
PC O-18:1;0/18:2;0	11.60306212-63306212	FADS2	11:61806212:T:C	3.595e-39	0.229198	1	0.647927	0.0228	chr11_61806212_T_C;0.987699;0.127196;5_prime_UTR_variant;FADS1	NA	NA	NA	NA	NA	NA	NA	NA	NA
PC O-18:1;0/20:3;0	11.60303876-63303876	FADS2	11:61803876:C:G	2.67686e-49	0.258993	2	0.624331	0.0343	chr11_61803876_C_G;0.99197;0.330224;5_prime_UTR_variant;FADS1	chr11_61838141_C_T;0.804121;0.563671;intron_variant;FADS2	NA	NA	NA	NA	NA	NA	NA	NA
PC O-18:1;0/20:3;0	16.13536737-16536737	NTAN1	16:15036737:A:G	1.9285e-09	-0.109283	1	0.568461	0.00516	chr16_15036737_A_G;0.41719;0.104798;3_prime_UTR_variant;PDXDC1	NA	NA	NA	NA	NA	NA	NA	NA	NA
PC O-18:1;0/20:4;0	11.60284455-63284455	FADS2	11:61784455:A:C	3.73782e-63	-0.283584	1	0.519932	0.0352	chr11_61784455_A_C;0.937129;0.176517;non_coding_transcript_exon_variant;MYRF	NA	NA	NA	NA	NA	NA	NA	NA	NA
PC O-18:1;0/20:4;0	12.123344767-126344767	SCARB1	12:124844767:T:C	2.45262e-08	-0.0940054	1	0.569292	0.00435	chr12_124844767_T_C;0.384098;0.759678;intron_variant;SCARB1	NA	NA	NA	NA	NA	NA	NA	NA	NA
PC O-18:1;0/20:4;0	15.56931476-59931476	LIPC	15:58431476:C:T	3.09297e-08	0.107292	2	0.641226	0.00517	chr15_58431740_G_A;0.789712;0.234707;intron_variant;LIPC	chr15_58391167_A_G;0;0.120852;intron_variant;ALDH1A2	NA	NA	NA	NA	NA	NA	NA	NA
PC O-18:1;0/20:4;0	16.55454132-58454132	CETP	16:56954132:C:T	6.67941e-11	0.120675	1	0.666979	0.00551	chr16_56954132_C_T;0.988572;0.282261;intergenic_variant;	NA	NA	NA	NA	NA	NA	NA	NA	NA
PC O-18:2;0/16:0;0	4.5818921-8818921	SORCS2	4:7318921:C:T	2.63827e-08	0.491908	1	0.624405	0.00421	chr4_7318921_C_T;0.675658;0.378418;intron_variant;SORCS2	NA	NA	NA	NA	NA	NA	NA	NA	NA
PC O-18:2;0/16:0;0	11.60324890-63324890	FADS2	11:61824890:A:G	4.32918e-18	0.14782	1	0.829299	0.00947	chr11_61824890_A_G;0.951857;0.0570392;intron_variant;FADS2	NA	NA	NA	NA	NA	NA	NA	NA	NA
PC O-18:2;0/16:0;0	16.55454132-58454132	CETP	16:56954132:C:T	3.5323e-09	0.109399	1	0.686566	0.0046	chr16_56954132_C_T;0.98254;0.212173;intergenic_variant;	NA	NA	NA	NA	NA	NA	NA	NA	NA
PC O-18:2;0/18:1;0	11.60320833-63320833	FADS2	11:61820833:A:G	7.47417e-17	0.146557	1	0.851294	0.00936	chr11_61820833_A_G;0.981097;0.0424531;intron_variant;FADS2	NA	NA	NA	NA	NA	NA	NA	NA	NA
PC O-18:2;0/18:2;0	11.60332870-63332870	FADS2	11:61832870:A:C	6.5468e-20	-0.155504	1	0.761666	0.0106	chr11_61832870_A_C;0.987805;0.0573867;intron_variant;FADS2	NA	NA	NA	NA	NA	NA	NA	NA	NA
PC O-18:2;0/18:2;0	16.55460616-58460616	CETP	16:56960616:C:T	2.95697e-10	0.117104	2	0.711987	0.00737	chr16_56960616_C_T;0.980505;0.132128;upstream_gene_variant;CETP	chr16_57283108_C_T;0;0.0556855;intron_variant;PLLP	NA	NA	NA	NA	NA	NA	NA	NA
PC O-18:2;0/20:4;0	11.60285208-63285208	FADS2	11:61785208:G:T	1.97128e-21	-0.175871	2	0.55832	0.0136	chr11_61785208_G_T;0.932214;0.0918934;non_coding_transcript_exon_variant;MYRF	chr11_62133515_C_T;0;0.00772764;intron_variant;INCENP	NA	NA	NA	NA	NA	NA	NA	NA
PC O-18:2;0/20:4;0	14.65991655-68991655	AL161670.1	14:67491655:A:C	1.11502e-08	-0.103279	1	0.63584	0.00497	chr14_67491655_A_C;0.965878;0.349372;intron_variant;TMEM229B	NA	NA	NA	NA	NA	NA	NA	NA	NA
PE 16:0;0_18:2;0	2.26008073-29008073	GCKR	2:27508073:T:C	5.6968e-09	-0.116253	1	0.596739	0.00568	chr2_27508073_T_C;0.895193;0.570748;missense_variant,splice_region_variant;GCKR	NA	NA	NA	NA	NA	NA	NA	NA	NA
PE 16:0;0_18:2;0	3.72291478-75291478	LINC02005	3:73791478:G:C	4.65356e-08	-0.999168	1	0.62647	0.00514	chr3_73791478_G_C;1;0.960674;intergenic_variant;	NA	NA	NA	NA	NA	NA	NA	NA	NA
PE 16:0;0_18:2;0	11.60320833-63320833	FADS2	11:61820833:A:G	5.5786e-58	0.307764	1	0.498396	0.0415	chr11_61820833_A_G;0.93566;0.101053;intron_variant;FADS2	NA	NA	NA	NA	NA	NA	NA	NA	NA
PE 16:0;0_18:2;0	11.115443088-118443088	ZPR1	11:116943088:C:T	7.4007e-09	-0.146248	1	0.590381	0.00606	chr11_116943088_C_T;0.770731;0.0318539;intron_variant;SIK3	NA	NA	NA	NA	NA	NA	NA	NA	NA
PE 16:0;0_18:2;0	15.56931280-59931280	LIPC	15:58431280:T:C	1.42225e-49	0.316338	4	0.544107	0.0953	chr15_58431280_T_C;0.999357;0.349741;intron_variant;LIPC	chr15_58386313_C_T;1;0.999931;intron_variant;ALDH1A2	chr15_58563549_C_T;1;1;missense_variant;LIPC	chr15_58279711_C_T;0;0.13132;intron_variant;ALDH1A2	NA	NA	NA	NA	NA	NA
PE 16:0;0_20:4;0	15.56888755-59888755	LIPC	15:58388755:T:C	3.61517e-104	-0.371658	8	0.559026	0.158	chr15_58563549_C_T;1;1;missense_variant;LIPC	chr15_58279711_C_T;0.970099;0.340033;intron_variant;ALDH1A2	chr15_58386313_C_T;1;0.997224;intron_variant;ALDH1A2	chr15_58431280_T_C;0.999428;0.334131;intron_variant;LIPC	chr15_58391167_A_G;0.992585;0.720967;intron_variant;ALDH1A2	chr15_58541944_G_A;0.0383815;0.48457;missense_variant;LIPC	chr15_58399949_G_T;3.15905e-06;0.211266;intron_variant;ALDH1A2	chr15_58434769_C_CGCTGCTCCAAAGAGCAGCT;0.000140548;0.102837;intron_variant;LIPC	NA	NA
PE 18:0;0_18:2;0	2.26008073-29008073	GCKR	2:27508073:T:C	2.57284e-12	-0.121988	1	0.655602	0.00636	chr2_27508073_T_C;0.966717;0.616927;missense_variant,splice_region_variant;GCKR	NA	NA	NA	NA	NA	NA	NA	NA	NA
PE 18:0;0_18:2;0	11.60325533-63325533	FADS2	11:61825533:A:G	1.25122e-92	0.343079	2	0.847455	0.0551	chr11_61818856_C_CT;0.632705;0.0476812;intron_variant;FADS2	chr11_61803876_C_G;0.744557;0.25536;5_prime_UTR_variant;FADS1	NA	NA	NA	NA	NA	NA	NA	NA
PE 18:0;0_18:2;0	11.115278201-118278201	ZPR1	11:116778201:G:C	2.74918e-11	-0.154485	2	0.948592	0.00845	chr11_116833462_C_A;0.708389;0.0672386;upstream_gene_variant;APOA1-AS	chr11_116764897_C_A;0.927122;0.0788379;intron_variant;BUD13|chr11_116784884_G_A;missense_variant;ZPR1_chr11_116791691_G_C;missense_variant;APOA5_	NA	NA	NA	NA	NA	NA	NA	NA
PE 18:0;0_18:2;0	12.59427268-62427268	AC090017.1	12:60927268:A:T	4.30272e-08	0.53862	2	0.542137	0.00457	chr12_60927268_A_T;0.000358343;0.690281;intergenic_variant;	chr12_61929627_C_A;0;0.0441428;intron_variant;TAFA2	NA	NA	NA	NA	NA	NA	NA	NA
PE 18:0;0_18:2;0	15.56886313-59886313	LIPC	15:58386313:C:T	9.03016e-66	0.297746	5	0.505258	0.0956	chr15_58431476_C_T;0.979394;0.390869;intron_variant;LIPC	chr15_58386313_C_T;1;0.999999;intron_variant;ALDH1A2	chr15_58563549_C_T;1;1;missense_variant;LIPC	chr15_58290341_C_T;0.970863;0.315744;intron_variant;ALDH1A2	chr15_58400003_A_C;0.543243;0.553658;intron_variant;ALDH1A2	NA	NA	NA	NA	NA
PE 18:0;0_18:2;0	16.13556648-16556648	NTAN1	16:15056648:C:A	1.49519e-09	-0.112552	1	0.675933	0.0048	chr16_15056648_C_A;0.973201;0.270929;intron_variant;PDXDC1	NA	NA	NA	NA	NA	NA	NA	NA	NA
PE 18:0;0_20:4;0	11.60285208-63285208	FADS2	11:61785208:G:T	1.32847e-28	-0.188337	1	0.790132	0.0154	chr11_61785208_G_T;0.980863;0.0732107;non_coding_transcript_exon_variant;MYRF	NA	NA	NA	NA	NA	NA	NA	NA	NA
PE 18:0;0_20:4;0	11.115334852-118334852	ZPR1	11:116834852:G:T	1.08946e-09	-0.149466	2	0.700413	0.00602	chr11_116833462_C_A;0.708055;0.0567859;upstream_gene_variant;APOA1-AS	chr11_116784884_G_A;0;0.0512478;missense_variant;ZPR1|chr11_116791691_G_C;missense_variant;APOA5	NA	NA	NA	NA	NA	NA	NA	NA
PE 18:0;0_20:4;0	15.56886313-59886313	LIPC	15:58386313:C:T	7.59268e-93	0.354025	8	0.506361	0.132	chr15_58386313_C_T;1;0.999999;intron_variant;ALDH1A2	chr15_58563549_C_T;1;1;missense_variant;LIPC	chr15_58431740_G_A;0.999457;0.446022;intron_variant;LIPC	chr15_58391858_A_G;0.741891;0.689107;intron_variant;ALDH1A2	chr15_58279711_C_T;0.999806;0.329699;intron_variant;ALDH1A2	chr15_58541944_G_A;3.86238e-05;0.781302;missense_variant;LIPC	chr15_58283155_T_A;5.36442e-07;0.124086;intron_variant;ALDH1A2	chr15_58435126_A_G;5.36442e-07;0.248102;non_coding_transcript_exon_variant;LIPC-AS1	NA	NA
PE 18:1;0_18:1;0	7.144770492-147770492	CNTNAP2	7:146270492:C:T	1.26755e-08	-0.654371	2	0.511482	0.00467	chr7_146270492_C_T;0.826444;0.368086;intron_variant;CNTNAP2	chr7_147029165_A_G;0;0.0213915;intron_variant;CNTNAP2	NA	NA	NA	NA	NA	NA	NA	NA
PE 18:1;0_18:1;0	11.60303876-63303876	FADS2	11:61803876:C:G	1.12186e-27	0.189661	1	0.68637	0.0151	chr11_61803876_C_G;0.841544;0.296982;5_prime_UTR_variant;FADS1	NA	NA	NA	NA	NA	NA	NA	NA	NA
PE 18:1;0_18:1;0	11.115388939-118388939	ZPR1	11:116888939:G:A	1.13998e-09	0.135821	1	0.739946	0.00489	chr11_116888939_G_A;0.957007;0.0551883;intron_variant;SIK3	NA	NA	NA	NA	NA	NA	NA	NA	NA
PE 18:1;0_18:1;0	15.56931740-59931740	LIPC	15:58431740:G:A	3.10938e-41	0.259359	5	0.72492	0.0624	chr15_58431740_G_A;0.979248;0.348172;intron_variant;LIPC	chr15_58386313_C_T;1;0.994891;intron_variant;ALDH1A2	chr15_58563549_C_T;1;1;missense_variant;LIPC	chr15_58340504_A_G;1.89543e-05;0.07222;intron_variant;ALDH1A2	chr15_59186063_T_C;0;0.0950281;intron_variant;MYO1E	NA	NA	NA	NA	NA
PE O-16:1;0/18:2;0	11.60279120-63279120	FADS2	11:61779120:A:G	1.33171e-14	0.148929	1	0.743782	0.00968	chr11_61779120_A_G;0.95926;0.054799;non_coding_transcript_exon_variant;MYRF	NA	NA	NA	NA	NA	NA	NA	NA	NA
PE O-16:1;0/20:4;0	11.60356709-63356709	FADS2	11:61856709:T:C	4.33573e-35	0.209931	1	0.716165	0.0191	chr11_61856709_T_C;0.955884;0.0931741;non_coding_transcript_exon_variant;FADS2	NA	NA	NA	NA	NA	NA	NA	NA	NA
PE O-16:1;0/20:4;0	19.53726813-56726813	TMC4	19:55226813:G:A	3.55551e-14	-0.179098	1	0.589427	0.00765	chr19_55226813_G_A;0.993405;0.770079;3_prime_UTR_variant;TMEM86B	NA	NA	NA	NA	NA	NA	NA	NA	NA
PE O-18:1;0/18:2;0	11.60304006-63304006	FADS2	11:61804006:T:C	3.60449e-29	0.194339	2	0.552556	0.0173	chr11_61804006_T_C;0.97483;0.0615823;5_prime_UTR_variant;FADS1	chr11_61831875_G_A;0;0.157747;intron_variant;FADS2	NA	NA	NA	NA	NA	NA	NA	NA
PE O-18:1;0/20:4;0	11.60284455-63284455	FADS2	11:61784455:A:C	1.08689e-49	-0.251165	1	0.653649	0.0272	chr11_61784455_A_C;0.955868;0.248912;non_coding_transcript_exon_variant;MYRF	NA	NA	NA	NA	NA	NA	NA	NA	NA
PE O-18:1;0/20:4;0	19.43487378-46487378	APOE	19:44987378:T:C	2.34901e-08	-0.0952732	2	0.698	0.00776	chr19_44987378_T_C;0.664292;0.24499;synonymous_variant;CLPTM1	chr19_44908822_C_T;0.742569;0.916187;missense_variant;APOE	NA	NA	NA	NA	NA	NA	NA	NA
PE O-18:2;0/18:2;0	11.60335765-63335765	FADS2	11:61835765:C:T	2.42956e-18	0.176894	1	0.544007	0.0112	chr11_61835765_C_T;0.692816;0.112211;intron_variant;FADS2	NA	NA	NA	NA	NA	NA	NA	NA	NA
PE O-18:2;0/20:4;0	11.60313163-63313163	FADS2	11:61813163:C:T	4.15969e-26	-0.182631	1	0.597429	0.0142	chr11_61813163_C_T;0.910012;0.146791;intron_variant;FADS1	NA	NA	NA	NA	NA	NA	NA	NA	NA
PE O-18:2;0/20:4;0	19.43483921-46483921	APOE	19:44983921:C:T	2.58442e-08	-0.0954751	1	0.719713	0.00401	chr19_44983921_C_T;0.882448;0.209458;intron_variant;CLPTM1	NA	NA	NA	NA	NA	NA	NA	NA	NA
PI 16:0;0_18:1;0	11.60313163-63313163	FADS2	11:61813163:C:T	8.51397e-09	0.0997193	1	0.856527	0.00413	chr11_61813163_C_T;0.844105;0.0693841;intron_variant;FADS1	NA	NA	NA	NA	NA	NA	NA	NA	NA
PI 16:0;0_18:1;0	19.52673068-55673068	TMC4	19:54173068:T:C	9.73882e-12	-0.116552	1	0.528681	0.00652	chr19_54173068_T_C;0.996175;0.386622;missense_variant;TMC4	NA	NA	NA	NA	NA	NA	NA	NA	NA
PI 16:0;0_18:2;0	1.61091465-64091465	DOCK7	1:62591465:T:C	3.1957e-09	-0.113473	1	0.90044	0.00465	chr1_62591465_T_C;0.996976;0.00670308;intron_variant;DOCK7	NA	NA	NA	NA	NA	NA	NA	NA	NA
PI 16:0;0_18:2;0	2.36436870-39436870	RMDN2	2:37936870:T:C	3.88357e-08	0.358975	2	0.696427	0.00589	chr2_37936870_T_C;0.169426;0.526825;intron_variant;RMDN2	chr2_39201346_AAGGGAACACTTTTAC_A;0;0.0840924;intron_variant;CDKL4	NA	NA	NA	NA	NA	NA	NA	NA
PI 16:0;0_18:2;0	11.60303910-63303910	FADS2	11:61803910:G:A	5.74908e-21	0.164055	1	0.737009	0.0113	chr11_61803910_G_A;0.923133;0.0940556;5_prime_UTR_variant;FADS1	NA	NA	NA	NA	NA	NA	NA	NA	NA
PI 16:0;0_18:2;0	19.52673068-55673068	TMC4	19:54173068:T:C	3.64125e-45	-0.242422	1	0.512854	0.0258	chr19_54173068_T_C;0.996254;0.379445;missense_variant;TMC4	NA	NA	NA	NA	NA	NA	NA	NA	NA
PI 16:0;0_20:4;0	2.26008073-29008073	GCKR	2:27508073:T:C	3.98532e-08	-0.109504	2	0.599337	0.00562	chr2_27508073_T_C;0.967246;0.858296;missense_variant,splice_region_variant;GCKR	chr2_26637082_G_C;0;0.0095214;intron_variant;CIB4	NA	NA	NA	NA	NA	NA	NA	NA
PI 16:0;0_20:4;0	3.141441864-144441864	AC021074.3	3:142941864:G:A	2.71653e-08	-0.110791	1	0.659458	0.00501	chr3_142941864_G_A;0.505391;0.317341;non_coding_transcript_exon_variant;	NA	NA	NA	NA	NA	NA	NA	NA	NA
PI 16:0;0_20:4;0	11.60285208-63285208	FADS2	11:61785208:G:T	2.50772e-12	-0.136401	1	0.633309	0.00819	chr11_61785208_G_T;0.96972;0.0696138;non_coding_transcript_exon_variant;MYRF	NA	NA	NA	NA	NA	NA	NA	NA	NA
PI 18:0;0_18:1;0	1.61133352-64133352	DOCK7	1:62633352:T:C	2.22038e-17	-0.159957	1	0.905239	0.00912	chr1_62633352_T_C;0.996677;0.00919993;intron_variant;DOCK7	NA	NA	NA	NA	NA	NA	NA	NA	NA
PI 18:0;0_18:1;0	3.141436448-144436448	AC021074.3	3:142936448:A:G	4.88475e-20	0.1603	2	0.774821	0.0126	chr3_142936448_A_G;0.777611;0.158256;non_coding_transcript_exon_variant;	chr3_142940995_A_G;0;0.0662217;intron_variant,non_coding_transcript_variant;	NA	NA	NA	NA	NA	NA	NA	NA
PI 18:0;0_18:1;0	11.60313890-63313890	FADS2	11:61813890:C:CG	1.98722e-15	0.145139	1	0.826746	0.00783	chr11_61813890_C_CG;0.84394;0.131161;intron_variant;FADS1	NA	NA	NA	NA	NA	NA	NA	NA	NA
PI 18:0;0_18:1;0	11.115252497-118252497	ZPR1	11:116752497:TA:T	5.56574e-18	-0.186742	1	0.509238	0.00989	chr11_116752497_TA_T;0.879661;0.853324;intron_variant;BUD13	NA	NA	NA	NA	NA	NA	NA	NA	NA
PI 18:0;0_18:1;0	18.48156294-51156294	SMUG1P1	18:49656294:A:G	1.35928e-13	0.146252	3	0.758654	0.0143	chr18_49606094_C_T;0.951226;0.084006;intergenic_variant;	chr18_49683601_G_A;0.971977;0.232159;intergenic_variant;	chr18_49578627_C_T;0.827541;0.472219;intron_variant;LIPG|chr18_49583585_A_G;missense_variant;LIPG	NA	NA	NA	NA	NA	NA	NA
PI 18:0;0_18:1;0	19.52673068-55673068	TMC4	19:54173068:T:C	7.56271e-40	-0.22493	1	0.613978	0.0219	chr19_54173068_T_C;0.996179;0.689537;missense_variant;TMC4	NA	NA	NA	NA	NA	NA	NA	NA	NA
PI 18:0;0_18:2;0	1.61091465-64091465	DOCK7	1:62591465:T:C	1.99199e-23	-0.187301	1	0.782382	0.0127	chr1_62591465_T_C;0.996681;0.00697276;intron_variant;DOCK7	NA	NA	NA	NA	NA	NA	NA	NA	NA
PI 18:0;0_18:2;0	11.60324890-63324890	FADS2	11:61824890:A:G	3.89961e-67	0.29178	2	0.752629	0.0383	chr11_61814292_T_C;0.939101;0.270247;non_coding_transcript_exon_variant;FADS1	chr11_61824164_C_G;0.000299692;0.330197;intron_variant;FADS2	NA	NA	NA	NA	NA	NA	NA	NA
PI 18:0;0_18:2;0	11.115278201-118278201	ZPR1	11:116778201:G:C	5.5856e-25	-0.238735	2	0.509909	0.0139	chr11_116778201_G_C;1;0.998966;3_prime_UTR_variant;ZPR1	chr11_116821836_A_G;0;0.0535349;synonymous_variant;APOA4	NA	NA	NA	NA	NA	NA	NA	NA
PI 18:0;0_18:2;0	12.119482457-122482457	HNF1A	12:120982457:A:G	7.38032e-11	-0.109721	1	0.762948	0.00553	chr12_120982457_A_G;0.774681;0.0613323;intron_variant;HNF1A	NA	NA	NA	NA	NA	NA	NA	NA	NA
PI 18:0;0_18:2;0	18.48156294-51156294	SMUG1P1	18:49656294:A:G	4.08557e-15	0.154677	4	0.65683	0.0192	chr18_49591006_C_T;0.970569;0.116597;3_prime_UTR_variant;LIPG	chr18_49579658_C_T;0.827082;0.392546;intron_variant;LIPG	chr18_49683601_G_A;2.26498e-06;0.147981;intergenic_variant;	chr18_49630360_G_A;0;0.10449;intergenic_variant;	NA	NA	NA	NA	NA	NA
PI 18:0;0_18:2;0	19.52673495-55673495	TMC4	19:54173495:T:C	4.8208e-107	-0.368933	2	0.626113	0.0645	chr19_54173495_T_C;0.996183;0.722336;3_prime_UTR_variant;MBOAT7|chr19_54173068_T_C;missense_variant;TMC4	chr19_54171874_G_A;0.999044;0.3754;missense_variant;TMC4	NA	NA	NA	NA	NA	NA	NA	NA
PI 18:0;0_20:3;0	1.61187528-64187528	DOCK7	1:62687528:TCAGAA:T	4.80368e-15	-0.15224	1	0.713857	0.0085	chr1_62687528_TCAGAA_T;0.996482;0.00884436;intron_variant;DOCK7	NA	NA	NA	NA	NA	NA	NA	NA	NA
PI 18:0;0_20:3;0	11.60322009-63322009	FADS2	11:61822009:A:G	1.70162e-88	0.34925	2	0.688461	0.0576	chr11_61839211_G_A;0.923274;0.122724;intron_variant;FADS2	chr11_61779596_G_A;0.993832;0.278955;intron_variant;MYRF	NA	NA	NA	NA	NA	NA	NA	NA
PI 18:0;0_20:3;0	11.115278201-118278201	ZPR1	11:116778201:G:C	1.05131e-11	-0.161961	2	0.515737	0.00671	chr11_116778201_G_C;0.561969;0.595095;3_prime_UTR_variant;ZPR1	chr11_116134274_G_A;0;0.0598793;intergenic_variant;	NA	NA	NA	NA	NA	NA	NA	NA
PI 18:0;0_20:3;0	16.13536737-16536737	NTAN1	16:15036737:A:G	5.24491e-12	-0.125793	2	0.506205	0.00684	chr16_15036737_A_G;0.726539;0.0918296;3_prime_UTR_variant;PDXDC1	chr16_13890509_A_G;0;0.0523222;intergenic_variant;	NA	NA	NA	NA	NA	NA	NA	NA
PI 18:0;0_20:3;0	19.52673495-55673495	TMC4	19:54173495:T:C	4.35001e-37	0.222428	2	0.537639	0.0224	chr19_54173495_T_C;0.996238;0.47172;3_prime_UTR_variant;MBOAT7|chr19_54173068_T_C;missense_variant;TMC4	chr19_54195311_G_A;0;0.217616;downstream_gene_variant;TSEN34	NA	NA	NA	NA	NA	NA	NA	NA
PI 18:0;0_20:4;0	1.61162654-64162654	DOCK7	1:62662654:A:G	6.3009e-25	0.193608	1	0.580073	0.0138	chr1_62662654_A_G;0.996685;0.0097586;intron_variant;DOCK7	NA	NA	NA	NA	NA	NA	NA	NA	NA
PI 18:0;0_20:4;0	2.26008073-29008073	GCKR	2:27508073:T:C	3.056e-08	-0.096388	1	0.524026	0.00451	chr2_27508073_T_C;0.966595;0.837662;missense_variant,splice_region_variant;GCKR	NA	NA	NA	NA	NA	NA	NA	NA	NA
PI 18:0;0_20:4;0	11.60281553-63281553	FADS2	11:61781553:G:A	3.39942e-49	-0.249094	1	0.775089	0.027	chr11_61781553_G_A;0.989616;0.0996493;intron_variant;MYRF	NA	NA	NA	NA	NA	NA	NA	NA	NA
PI 18:0;0_20:4;0	11.115278201-118278201	ZPR1	11:116778201:G:C	5.9732e-31	-0.267072	2	0.60597	0.019	chr11_116778201_G_C;1;0.999993;3_prime_UTR_variant;ZPR1	chr11_117103261_G_A;0;0.182519;non_coding_transcript_exon_variant;	NA	NA	NA	NA	NA	NA	NA	NA
PI 18:0;0_20:4;0	18.48128409-51128409	SMUG1P1	18:49628409:T:C	1.35901e-12	0.18819	4	0.63132	0.0179	chr18_49598612_C_G;0.970549;0.105129;3_prime_UTR_variant;LIPG	chr18_49677585_A_G;0.201302;0.100505;intergenic_variant;	chr18_49578627_C_T;0.0226325;0.458394;intron_variant;LIPG|chr18_49583585_A_G;missense_variant;LIPG	chr18_48966175_A_G;2.38419e-07;0.854604;upstream_gene_variant;	NA	NA	NA	NA	NA	NA
PI 18:0;0_20:4;0	19.9720266-12720266	CERS4	19:11220266:A:G	4.48452e-09	-0.23075	1	0.52731	0.00506	chr19_11220266_A_G;0.564711;0.0888286;intron_variant;DOCK6	NA	NA	NA	NA	NA	NA	NA	NA	NA
PI 18:0;0_20:4;0	19.52673495-55673495	TMC4	19:54173495:T:C	1.2565e-59	0.275272	2	0.636399	0.0366	chr19_54173495_T_C;0.996185;0.578097;3_prime_UTR_variant;MBOAT7|chr19_54173068_T_C;missense_variant;TMC4	chr19_54173473_G_T;0.0590977;0.306353;3_prime_UTR_variant;MBOAT7|chr19_54171874_G_A;missense_variant;TMC4	NA	NA	NA	NA	NA	NA	NA	NA
PI 18:1;0_18:1;0	1.61133352-64133352	DOCK7	1:62633352:T:C	2.62625e-16	-0.154372	1	0.892623	0.00852	chr1_62633352_T_C;0.996677;0.00923273;intron_variant;DOCK7	NA	NA	NA	NA	NA	NA	NA	NA	NA
PI 18:1;0_18:1;0	11.60327448-63327448	FADS2	11:61827448:CT:C	3.33732e-20	0.156773	1	0.830229	0.0106	chr11_61827448_CT_C;0.842013;0.0593071;intron_variant;FADS2	NA	NA	NA	NA	NA	NA	NA	NA	NA
PI 18:1;0_18:1;0	11.115252497-118252497	ZPR1	11:116752497:TA:T	2.64694e-13	-0.158045	1	0.64519	0.00697	chr11_116752497_TA_T;0.879711;0.719682;intron_variant;BUD13	NA	NA	NA	NA	NA	NA	NA	NA	NA
PI 18:1;0_18:1;0	18.48156294-51156294	SMUG1P1	18:49656294:A:G	7.65849e-17	0.164745	3	0.47106	0.0159	chr18_49656294_A_G;0.370076;0.892688;intergenic_variant;	chr18_49592028_T_C;0.951336;0.145208;3_prime_UTR_variant;LIPG	chr18_49578627_C_T;1.19209e-07;0.372336;intron_variant;LIPG|chr18_49583585_A_G;missense_variant;LIPG	NA	NA	NA	NA	NA	NA	NA
PI 18:1;0_18:1;0	19.52642105-55642105	TMC4	19:54142105:G:A	6.21097e-13	-0.121793	1	0.720514	0.00673	chr19_54142105_G_A;0.795499;0.184235;5_prime_UTR_variant;CNOT3	NA	NA	NA	NA	NA	NA	NA	NA	NA
PI 18:1;0_18:2;0	1.61133352-64133352	DOCK7	1:62633352:T:C	4.52589e-10	-0.124248	1	0.760397	0.00581	chr1_62633352_T_C;0.996657;0.00757747;intron_variant;DOCK7	NA	NA	NA	NA	NA	NA	NA	NA	NA
PI 18:1;0_18:2;0	11.60326344-63326344	FADS2	11:61826344:C:T	1.47356e-19	0.161102	1	0.65847	0.0114	chr11_61826344_C_T;0.935171;0.074695;synonymous_variant;FADS2	NA	NA	NA	NA	NA	NA	NA	NA	NA
PI 18:1;0_18:2;0	19.52673495-55673495	TMC4	19:54173495:T:C	2.44781e-13	-0.13125	1	0.607281	0.00782	chr19_54173495_T_C;0.669045;0.229064;3_prime_UTR_variant;MBOAT7|chr19_54173068_T_C;missense_variant;TMC4	NA	NA	NA	NA	NA	NA	NA	NA	NA
PI 18:1;0_20:4;0	11.115286845-118286845	ZPR1	11:116786845:C:T	4.34849e-09	-0.126819	1	0.541911	0.00567	chr11_116786845_C_T;0.496604;0.542719;intron_variant;ZPR1	NA	NA	NA	NA	NA	NA	NA	NA	NA
PI 18:1;0_20:4;0	16.72359072-75359072	ZFHX3	16:73859072:A:G	9.18718e-09	-0.28677	1	0.563369	0.00531	chr16_73859072_A_G;0.685505;0.699726;intron_variant,non_coding_transcript_variant;ZFHX3	NA	NA	NA	NA	NA	NA	NA	NA	NA
SM 32:1;2	9.4311257-7311257	ERMP1	9:5811257:T:C	1.04694e-08	0.356241	2	0.536151	0.00598	chr9_5661007_T_C;0.736548;0.393038;intron_variant;RIC1	chr9_6764828_G_A;0;0.0816792;intron_variant;KDM4C	NA	NA	NA	NA	NA	NA	NA	NA
SM 32:1;2	14.62268838-66864454	AL161670.1	14:63768838:G:T	3.08413e-95	0.513407	2	0.767181	0.0557	chr14_63768838_G_T;0.999117;0.119426;intron_variant;SYNE2	chr14_65253454_G_C;0.45703;0.071558;intron_variant,non_coding_transcript_variant;	NA	NA	NA	NA	NA	NA	NA	NA
SM 32:1;2	17.3884095-6884095	GLTPD2	17:5384095:G:A	2.14118e-08	-0.174827	1	0.710011	0.00398	chr17_5394152_C_T;0.301163;0.120583;intron_variant;NUP88	NA	NA	NA	NA	NA	NA	NA	NA	NA
SM 32:1;2	20.11482070-14482070	LINC01722	20:12982070:A:G	4.03174e-10	-0.10997	1	0.704594	0.00521	chr20_12982070_A_G;0.990231;0.134005;intron_variant,non_coding_transcript_variant;LINC01723	NA	NA	NA	NA	NA	NA	NA	NA	NA
SM 34:0;2	14.62265799-65265799	AL161670.1	14:63765799:TAA:T	3.87411e-33	-0.32739	2	0.640191	0.0222	chr14_63765799_TAA_T;0.990219;0.0934642;intron_variant;SYNE2	chr14_63987380_A_G;0;0.194252;intron_variant;SYNE2	NA	NA	NA	NA	NA	NA	NA	NA
SM 34:0;2	17.3289345-6289345	GLTPD2	17:4789345:G:T	4.94055e-37	-0.692445	2	0.710136	0.0272	chr17_4789345_G_T;1;0.998824;intron_variant;GLTPD2	chr17_4767945_G_A;0.861571;0.252555;upstream_gene_variant;TM4SF5	NA	NA	NA	NA	NA	NA	NA	NA
SM 34:1;2	1.53539974-56539974	PCSK9	1:55039974:G:T	2.31711e-19	-0.418933	1	0.554297	0.0106	chr1_55039974_G_T;1;0.998249;missense_variant;PCSK9	NA	NA	NA	NA	NA	NA	NA	NA	NA
SM 34:1;2	4.71667847-74667847	ANKRD17	4:73167847:G:C	2.75993e-16	0.508445	1	0.57628	0.00869	chr4_73167847_G_C;0.953787;0.673068;intron_variant;ANKRD17	NA	NA	NA	NA	NA	NA	NA	NA	NA
SM 34:1;2	15.56887469-59887469	LIPC	15:58387469:G:A	6.71347e-11	0.110435	1	0.502717	0.00603	chr15_58387469_G_A;0.826369;0.212064;intron_variant;ALDH1A2	NA	NA	NA	NA	NA	NA	NA	NA	NA
SM 34:1;2	17.3289345-6289345	GLTPD2	17:4789345:G:T	5.10854e-11	-0.308159	1	0.57724	0.00569	chr17_4789345_G_T;0.903279;0.579433;intron_variant;GLTPD2	NA	NA	NA	NA	NA	NA	NA	NA	NA
SM 34:1;2	19.9579868-12579868	CERS4	19:11079868:C:T	4.09571e-18	-0.243968	1	0.816304	0.00947	chr19_11079868_C_T;0.981763;0.0469632;downstream_gene_variant;SMARCA4|chr19_11079088_T_C;missense_variant;SMARCA4	NA	NA	NA	NA	NA	NA	NA	NA	NA
SM 34:2;2	4.71667847-74667847	ANKRD17	4:73167847:G:C	1.34121e-09	0.376986	1	0.685946	0.00477	chr4_73167847_G_C;0.50888;0.18153;intron_variant;ANKRD17	NA	NA	NA	NA	NA	NA	NA	NA	NA
SM 34:2;2	9.4112441-7112441	ERMP1	9:5612441:A:G	1.28718e-08	0.35411	1	0.578742	0.0044	chr9_5612441_A_G;0.839728;0.415857;intron_variant,non_coding_transcript_variant;	NA	NA	NA	NA	NA	NA	NA	NA	NA
SM 34:2;2	10.69337164-72337164	SGPL1	10:70837164:G:A	1.45911e-08	-0.217065	2	0.527666	0.00487	chr10_70837164_G_A;0.800655;0.0259654;intron_variant;SGPL1	chr10_70002693_T_A;0;0.0588376;intron_variant,non_coding_transcript_variant;LINC02636	NA	NA	NA	NA	NA	NA	NA	NA
SM 34:2;2	11.60315236-63315236	FADS2	11:61815236:T:C	7.2617e-23	-0.169628	2	0.661892	0.0134	chr11_61828850_CA_C;0.910084;0.050837;intron_variant;FADS2	chr11_61870115_T_C;0;0.100638;downstream_gene_variant;FADS2	NA	NA	NA	NA	NA	NA	NA	NA
SM 34:2;2	15.56891167-59891167	LIPC	15:58391167:A:G	7.5731e-11	-0.109151	2	0.647264	0.00877	chr15_58391167_A_G;0.809434;0.333166;intron_variant;ALDH1A2	chr15_58563549_C_T;0.00850266;0.474467;missense_variant;LIPC	NA	NA	NA	NA	NA	NA	NA	NA
SM 34:2;2	19.9578622-12578622	CERS4	19:11078622:CG:C	3.69797e-11	-0.186341	1	0.645661	0.00596	chr19_11078622_CG_C;0.996175;0.0348467;intron_variant;SMARCA4|chr19_11079088_T_C;missense_variant;SMARCA4	NA	NA	NA	NA	NA	NA	NA	NA	NA
SM 36:1;2	1.53539974-56539974	PCSK9	1:55039974:G:T	2.95893e-08	-0.258634	1	0.614881	0.00411	chr1_55039974_G_T;0.477622;0.505379;missense_variant;PCSK9	NA	NA	NA	NA	NA	NA	NA	NA	NA
SM 36:1;2	4.71667847-74667847	ANKRD17	4:73167847:G:C	1.16296e-14	0.480395	1	0.672812	0.00755	chr4_73167847_G_C;0.890512;0.526218;intron_variant;ANKRD17	NA	NA	NA	NA	NA	NA	NA	NA	NA
SM 36:1;2	17.3289345-6289345	GLTPD2	17:4789345:G:T	3.88515e-13	-0.340671	1	0.58141	0.007	chr17_4789345_G_T;0.903279;0.257241;intron_variant;GLTPD2	NA	NA	NA	NA	NA	NA	NA	NA	NA
SM 36:1;2	19.6719662-9719662	CERS4	19:8219662:C:CA	1.49505e-30	0.197964	4	0.679449	0.0361	chr19_8236164_C_T;1;1;intron_variant;CERS4	chr19_8212732_G_A;0.805312;0.316967;intron_variant;CERS4	chr19_8257849_G_T;1;0.499992;intron_variant;CERS4	chr19_8255671_G_A;0.601597;0.300446;missense_variant;CERS4	NA	NA	NA	NA	NA	NA
SM 36:1;2	20.11482070-14482070	LINC01722	20:12982070:A:G	5.55191e-10	-0.109248	1	0.707844	0.00508	chr20_12982070_A_G;0.913814;0.129744;intron_variant,non_coding_transcript_variant;LINC01723	NA	NA	NA	NA	NA	NA	NA	NA	NA
SM 36:2;2	4.71667847-74667847	ANKRD17	4:73167847:G:C	7.32394e-10	0.383629	1	0.616577	0.00487	chr4_73167847_G_C;0.631432;0.370638;intron_variant;ANKRD17	NA	NA	NA	NA	NA	NA	NA	NA	NA
SM 36:2;2	11.60300281-63300281	FADS2	11:61800281:C:A	5.30012e-25	-0.178175	2	0.694439	0.0151	chr11_61827448_CT_C;0.886602;0.065648;intron_variant;FADS2	chr11_61862632_G_A;0;0.240038;non_coding_transcript_exon_variant;FADS2	NA	NA	NA	NA	NA	NA	NA	NA
SM 36:2;2	12.119485856-122485856	HNF1A	12:120985856:A:G	2.37014e-09	0.100806	1	0.663309	0.0048	chr12_120985856_A_G;0.680798;0.0814678;intron_variant;HNF1A	NA	NA	NA	NA	NA	NA	NA	NA	NA
SM 36:2;2	19.6722034-9722034	CERS4	19:8222034:T:C	2.47575e-24	0.180906	4	0.527553	0.0275	chr19_8235921_C_T;1;0.999723;intron_variant;CERS4	chr19_8257849_G_T;1;0.499996;intron_variant;CERS4	chr19_8219462_C_T;0.885835;0.416827;intron_variant;CERS4	chr19_8255671_G_A;0.991548;0.286406;missense_variant;CERS4	NA	NA	NA	NA	NA	NA
SM 38:1;2	1.53539974-56539974	PCSK9	1:55039974:G:T	1.07123e-10	-0.300649	1	0.696916	0.0054	chr1_55039974_G_T;0.823672;0.874544;missense_variant;PCSK9	NA	NA	NA	NA	NA	NA	NA	NA	NA
SM 38:1;2	4.71667847-74667847	ANKRD17	4:73167847:G:C	8.76328e-16	0.499515	1	0.60965	0.00837	chr4_73167847_G_C;0.953787;0.480192;intron_variant;ANKRD17	NA	NA	NA	NA	NA	NA	NA	NA	NA
SM 38:1;2	14.62268838-65268838	AL161670.1	14:63768838:G:T	1.10556e-49	0.369888	2	0.643145	0.0284	chr14_63768838_G_T;0.993314;0.112733;intron_variant;SYNE2	chr14_65209195_T_C;0;0.0863948;intron_variant,non_coding_transcript_variant;LINC02324	NA	NA	NA	NA	NA	NA	NA	NA
SM 38:1;2	17.3289345-6289345	GLTPD2	17:4789345:G:T	1.30724e-24	-0.479082	1	0.5225	0.0137	chr17_4789345_G_T;1;0.995047;intron_variant;GLTPD2	NA	NA	NA	NA	NA	NA	NA	NA	NA
SM 38:1;2	19.6706837-9706837	CERS4	19:8206837:G:A	2.80788e-37	0.216755	4	0.620954	0.0346	chr19_8206837_G_A;0.805312;0.153796;intron_variant;CERS4	chr19_8236164_C_T;1;0.999973;intron_variant;CERS4	chr19_8255671_G_A;0.927629;0.248902;missense_variant;CERS4	chr19_8257849_G_T;1.89543e-05;0.430634;intron_variant;CERS4	NA	NA	NA	NA	NA	NA
SM 38:1;2	20.11482070-14482070	LINC01722	20:12982070:A:G	7.38561e-21	-0.164463	1	0.630126	0.0113	chr20_12982070_A_G;0.990231;0.15442;intron_variant,non_coding_transcript_variant;LINC01723	NA	NA	NA	NA	NA	NA	NA	NA	NA
SM 38:2;2	4.71667847-74667847	ANKRD17	4:73167847:G:C	3.55505e-12	0.432561	1	0.662618	0.00616	chr4_73167847_G_C;0.888928;0.390627;intron_variant;ANKRD17	NA	NA	NA	NA	NA	NA	NA	NA	NA
SM 38:2;2	11.60313163-63313163	FADS2	11:61813163:C:T	6.46442e-17	-0.144338	2	0.679358	0.01	chr11_61813163_C_T;0.91003;0.0901735;intron_variant;FADS1	chr11_61891824_A_G;0;0.0450201;intron_variant;FADS3	NA	NA	NA	NA	NA	NA	NA	NA
SM 38:2;2	12.119500508-122500508	HNF1A	12:121000508:C:T	4.14139e-12	-0.120665	1	0.706834	0.00619	chr12_121000508_C_T;0.852382;0.177805;3_prime_UTR_variant;C12orf43|chr12_120997672_G_A;missense_variant;HNF1A	NA	NA	NA	NA	NA	NA	NA	NA	NA
SM 38:2;2	15.57063549-60063549	LIPC	15:58563549:C:T	1.34147e-08	0.368884	2	0.48932	0.0047	chr15_58563549_C_T;0.845193;0.842239;missense_variant;LIPC	chr15_58391167_A_G;0;0.0795977;intron_variant;ALDH1A2	NA	NA	NA	NA	NA	NA	NA	NA
SM 38:2;2	19.6709156-9709156	CERS4	19:8209156:G:C	5.69804e-53	0.261083	5	0.490529	0.0608	chr19_8236164_C_T;1;1;intron_variant;CERS4	chr19_8255671_G_A;0.991526;0.315727;missense_variant;CERS4	chr19_8257850_A_T;1;0.5;intron_variant;CERS4	chr19_8212732_G_A;0;0.319088;intron_variant;CERS4	chr19_8206837_G_A;0;0.0823728;intron_variant;CERS4	NA	NA	NA	NA	NA
SM 40:1;2	1.53539974-56539974	PCSK9	1:55039974:G:T	1.05208e-12	-0.331697	1	0.564087	0.0068	chr1_55039974_G_T;1;0.950522;missense_variant;PCSK9	NA	NA	NA	NA	NA	NA	NA	NA	NA
SM 40:1;2	4.71667847-74667847	ANKRD17	4:73167847:G:C	2.57194e-17	0.52551	1	0.610699	0.00925	chr4_73167847_G_C;0.953787;0.680506;intron_variant;ANKRD17	NA	NA	NA	NA	NA	NA	NA	NA	NA
SM 40:1;2	17.3289345-6289345	GLTPD2	17:4789345:G:T	4.29119e-60	-0.760975	2	0.669606	0.0367	chr17_4789345_G_T;1;0.999991;intron_variant;GLTPD2	chr17_4767677_G_C;0.859111;0.21038;upstream_gene_variant;TM4SF5	NA	NA	NA	NA	NA	NA	NA	NA
SM 40:2;2	1.53539974-56539974	PCSK9	1:55039974:G:T	2.73412e-08	-0.259172	1	0.66107	0.00404	chr1_55039974_G_T;0.802409;0.859352;missense_variant;PCSK9	NA	NA	NA	NA	NA	NA	NA	NA	NA
SM 40:2;2	4.71667847-74667847	ANKRD17	4:73167847:G:C	3.12829e-14	0.472196	1	0.635841	0.00735	chr4_73167847_G_C;0.75745;0.566441;intron_variant;ANKRD17	NA	NA	NA	NA	NA	NA	NA	NA	NA
SM 40:2;2	11.60315236-63315236	FADS2	11:61815236:T:C	2.13187e-12	-0.121148	1	0.77684	0.00623	chr11_61815236_T_C;0.883351;0.0821682;5_prime_UTR_variant;FADS1	NA	NA	NA	NA	NA	NA	NA	NA	NA
SM 40:2;2	14.62268838-66773870	AL161670.1	14:63768838:G:T	2.09811e-41	0.33712	2	0.778622	0.0244	chr14_63768838_G_T;0.993314;0.0858931;intron_variant;SYNE2	chr14_65262239_G_T;0;0.0461572;intron_variant,non_coding_transcript_variant;	NA	NA	NA	NA	NA	NA	NA	NA
SM 40:2;2	17.3894152-6894152	GLTPD2	17:5394152:C:T	1.60931e-09	-0.188487	1	0.668508	0.00474	chr17_5384095_G_A;0.350351;0.172378;3_prime_UTR_variant;RABEP1	NA	NA	NA	NA	NA	NA	NA	NA	NA
SM 40:2;2	20.11482070-14482070	LINC01722	20:12982070:A:G	4.33067e-12	-0.121828	1	0.67372	0.00629	chr20_12982070_A_G;0.999604;0.160722;intron_variant,non_coding_transcript_variant;LINC01723	NA	NA	NA	NA	NA	NA	NA	NA	NA
SM 42:2;2	1.53539974-56539974	PCSK9	1:55039974:G:T	8.28824e-15	-0.361828	2	0.844811	0.0102	chr1_55039974_G_T;1;0.987532;missense_variant;PCSK9	chr1_53721902_C_G;0.884441;0.0465629;intron_variant;GLIS1	NA	NA	NA	NA	NA	NA	NA	NA
SM 42:2;2	4.71667847-74667847	ANKRD17	4:73167847:G:C	3.76696e-16	0.506173	1	0.575151	0.00867	chr4_73167847_G_C;0.954767;0.686074;intron_variant;ANKRD17	NA	NA	NA	NA	NA	NA	NA	NA	NA
SM 42:2;2	7.72112048-75112048	MLXIPL	7:73612048:C:T	3.06991e-08	0.132228	2	0.607101	0.00445	chr7_73612048_C_T;0.801076;0.213669;intron_variant;MLXIPL	chr7_74386143_G_A;0;0.0891521;intron_variant;CLIP2	NA	NA	NA	NA	NA	NA	NA	NA
SM 42:2;2	17.3289345-6289345	GLTPD2	17:4789345:G:T	4.60743e-30	-0.532634	2	0.54488	0.0175	chr17_4789345_G_T;1;0.955848;intron_variant;GLTPD2	chr17_4781933_G_A;0;0.122166;intron_variant;TM4SF5	NA	NA	NA	NA	NA	NA	NA	NA
SM 42:2;2	19.9579868-12579868	CERS4	19:11079868:C:T	6.76993e-15	-0.21909	1	0.70807	0.00791	chr19_11079868_C_T;0.991601;0.04523;downstream_gene_variant;SMARCA4|chr19_11079088_T_C;missense_variant;SMARCA4	NA	NA	NA	NA	NA	NA	NA	NA	NA
SM 42:2;2	19.43408822-46408822	APOE	19:44908822:C:T	1.45065e-08	-0.210972	2	0.709651	0.00626	chr19_44908822_C_T;0.608224;0.796853;missense_variant;APOE	chr19_44941309_G_T;1.78814e-07;0.0390178;upstream_gene_variant;APOC2	NA	NA	NA	NA	NA	NA	NA	NA
TAG 46:2;0	2.26008073-29008073	GCKR	2:27508073:T:C	1.35183e-08	-0.113769	1	0.525831	0.00557	chr2_27508073_T_C;0.878487;0.257542;missense_variant,splice_region_variant;GCKR	NA	NA	NA	NA	NA	NA	NA	NA	NA
TAG 48:1;0	2.26008073-29008073	GCKR	2:27508073:T:C	1.88871e-11	-0.118511	1	0.588015	0.00613	chr2_27508073_T_C;0.967447;0.768688;missense_variant,splice_region_variant;GCKR	NA	NA	NA	NA	NA	NA	NA	NA	NA
TAG 48:1;0	11.115278201-118278201	ZPR1	11:116778201:G:C	3.48401e-08	-0.129412	1	0.528919	0.00415	chr11_116778201_G_C;0.233345;0.409232;3_prime_UTR_variant;ZPR1	NA	NA	NA	NA	NA	NA	NA	NA	NA
TAG 48:2;0	2.26008073-29008073	GCKR	2:27508073:T:C	4.45849e-15	-0.137885	1	0.581731	0.00827	chr2_27508073_T_C;0.973195;0.909294;missense_variant,splice_region_variant;GCKR	NA	NA	NA	NA	NA	NA	NA	NA	NA
TAG 48:2;0	11.115278201-118278201	ZPR1	11:116778201:G:C	9.60007e-10	-0.142859	2	0.545542	0.00532	chr11_117087191_C_G;0.709624;0.0882565;intron_variant;SIK3	chr11_116791691_G_C;0.419547;0.0869747;missense_variant;APOA5|chr11_116784884_G_A;missense_variant;ZPR1	NA	NA	NA	NA	NA	NA	NA	NA
TAG 48:3;0	2.26008073-29008073	GCKR	2:27508073:T:C	1.98235e-15	-0.14156	1	0.650923	0.00845	chr2_27508073_T_C;0.967352;0.778135;missense_variant,splice_region_variant;GCKR	NA	NA	NA	NA	NA	NA	NA	NA	NA
TAG 48:3;0	11.115278201-118278201	ZPR1	11:116778201:G:C	6.6749e-12	-0.162636	1	0.527479	0.00662	chr11_116778201_G_C;0.879505;0.872824;3_prime_UTR_variant;ZPR1	NA	NA	NA	NA	NA	NA	NA	NA	NA
TAG 49:2;0	2.26008073-29008073	GCKR	2:27508073:T:C	2.23246e-10	-0.120386	1	0.662244	0.00599	chr2_27508073_T_C;0.89991;0.616362;missense_variant,splice_region_variant;GCKR	NA	NA	NA	NA	NA	NA	NA	NA	NA
TAG 49:2;0	11.115278201-118278201	ZPR1	11:116778201:G:C	5.54957e-10	-0.154662	2	0.843903	0.00724	chr11_116833462_C_A;0.670926;0.0279926;upstream_gene_variant;APOA1-AS	chr11_116791691_G_C;0.000815511;0.0993026;missense_variant;APOA5|chr11_116784884_G_A;missense_variant;ZPR1	NA	NA	NA	NA	NA	NA	NA	NA
TAG 49:2;0	19.17985324-20985324	TM6SF2	19:19485324:G:A	1.0604e-09	-0.280554	2	0.669319	0.00688	chr19_19485324_G_A;0.999619;0.350972;intron_variant;GATAD2A	chr19_19547663_G_T;0;0.0421774;downstream_gene_variant;CILP2	NA	NA	NA	NA	NA	NA	NA	NA
TAG 50:1;0	2.26008073-29008073	GCKR	2:27508073:T:C	4.1827e-10	-0.109326	1	0.675772	0.00508	chr2_27508073_T_C;0.966926;0.865618;missense_variant,splice_region_variant;GCKR	NA	NA	NA	NA	NA	NA	NA	NA	NA
TAG 50:1;0	11.115278201-118278201	ZPR1	11:116778201:G:C	3.11867e-12	-0.161909	2	0.662391	0.00717	chr11_116778201_G_C;0.564217;0.178664;3_prime_UTR_variant;ZPR1	chr11_117087191_C_G;0;0.0199025;intron_variant;SIK3	NA	NA	NA	NA	NA	NA	NA	NA
TAG 50:2;0	2.26008073-29008073	GCKR	2:27508073:T:C	1.5274e-15	-0.139121	1	0.649543	0.0083	chr2_27508073_T_C;1;0.977576;missense_variant,splice_region_variant;GCKR	NA	NA	NA	NA	NA	NA	NA	NA	NA
TAG 50:2;0	11.115278201-118278201	ZPR1	11:116778201:G:C	2.10449e-15	-0.183837	2	0.839614	0.0105	chr11_117087191_C_G;0.737009;0.146933;intron_variant;SIK3	chr11_116791691_G_C;0.564407;0.11887;missense_variant;APOA5|chr11_116784884_G_A;missense_variant;ZPR1	NA	NA	NA	NA	NA	NA	NA	NA
TAG 50:3;0	2.26008073-29008073	GCKR	2:27508073:T:C	7.41052e-20	-0.159151	1	0.647267	0.0107	chr2_27508073_T_C;1;0.993262;missense_variant,splice_region_variant;GCKR	NA	NA	NA	NA	NA	NA	NA	NA	NA
TAG 50:3;0	11.115278201-118278201	ZPR1	11:116778201:G:C	4.04928e-20	-0.212747	2	0.829151	0.0126	chr11_116831407_T_C;0.864706;0.228361;intron_variant;APOC3	chr11_116791691_G_C;0.564941;0.114961;missense_variant;APOA5|chr11_116784884_G_A;missense_variant;ZPR1	NA	NA	NA	NA	NA	NA	NA	NA
TAG 50:3;0	19.17985324-20985324	TM6SF2	19:19485324:G:A	9.08032e-11	-0.275407	1	0.520404	0.00581	chr19_19485324_G_A;0.830317;0.280389;intron_variant;GATAD2A	NA	NA	NA	NA	NA	NA	NA	NA	NA
TAG 50:4;0	2.26008073-29008073	GCKR	2:27508073:T:C	3.52607e-22	-0.168895	1	0.650661	0.012	chr2_27508073_T_C;1;0.995959;missense_variant,splice_region_variant;GCKR	NA	NA	NA	NA	NA	NA	NA	NA	NA
TAG 50:4;0	11.115278201-118278201	ZPR1	11:116778201:G:C	2.01062e-18	-0.202799	2	0.502999	0.0101	chr11_116778201_G_C;0.564635;0.251515;3_prime_UTR_variant;ZPR1	chr11_117087191_C_G;0;0.0093142;intron_variant;SIK3	NA	NA	NA	NA	NA	NA	NA	NA
TAG 50:4;0	19.17985324-20985324	TM6SF2	19:19485324:G:A	1.35222e-11	-0.287378	2	0.743294	0.00783	chr19_19485324_G_A;0.876807;0.287332;intron_variant;GATAD2A	chr19_19551411_C_T;0;0.0578709;downstream_gene_variant;CILP2	NA	NA	NA	NA	NA	NA	NA	NA
TAG 50:5;0	2.26008073-29008073	GCKR	2:27508073:T:C	2.7732e-15	-0.156758	1	0.584821	0.0103	chr2_27508073_T_C;0.966445;0.84159;missense_variant,splice_region_variant;GCKR	NA	NA	NA	NA	NA	NA	NA	NA	NA
TAG 50:5;0	11.115278201-118278201	ZPR1	11:116778201:G:C	1.16277e-12	-0.184094	1	0.586163	0.00851	chr11_116778201_G_C;0.883906;0.566902;3_prime_UTR_variant;ZPR1	NA	NA	NA	NA	NA	NA	NA	NA	NA
TAG 50:5;0	19.17769704-20769704	TM6SF2	19:19269704:A:G	1.6184e-09	-0.268615	2	0.678794	0.00743	chr19_19269704_A_G;0.615931;0.262827;missense_variant;TM6SF2	chr19_19547663_G_T;0;0.0404258;downstream_gene_variant;CILP2	NA	NA	NA	NA	NA	NA	NA	NA
TAG 51:2;0	2.26008073-29008073	GCKR	2:27508073:T:C	2.45547e-13	-0.127915	1	0.645507	0.00704	chr2_27508073_T_C;1;0.964522;missense_variant,splice_region_variant;GCKR	NA	NA	NA	NA	NA	NA	NA	NA	NA
TAG 51:2;0	11.115252497-118252497	ZPR1	11:116752497:TA:T	3.63095e-20	-0.198723	2	0.802961	0.0127	chr11_116778201_G_C;0.572381;0.414963;3_prime_UTR_variant;ZPR1	chr11_116954168_T_G;2.38419e-07;0.0215517;intron_variant;SIK3	NA	NA	NA	NA	NA	NA	NA	NA
TAG 51:3;0	2.19502409-22502409	APOB	2:21002409:C:T	1.01247e-08	0.107098	1	0.655646	0.00438	chr2_21014672_G_A;0.913795;0.170048;intron_variant;APOB_chr2_21002409_C_T;0.913795;0.170048;missense_variant;APOB_|chr2_21008652_G_A;missense_variant;APOB	NA	NA	NA	NA	NA	NA	NA	NA	NA
TAG 51:3;0	2.26008073-29008073	GCKR	2:27508073:T:C	3.27832e-15	-0.13791	1	0.657189	0.00812	chr2_27508073_T_C;1;0.972332;missense_variant,splice_region_variant;GCKR	NA	NA	NA	NA	NA	NA	NA	NA	NA
TAG 51:3;0	7.72097712-75097712	MLXIPL	7:73597712:G:A	3.41151e-09	-0.150726	1	0.718247	0.00457	chr7_73597712_G_A;0.874587;0.0704422;missense_variant,splice_region_variant;MLXIPL|chr7_73606007_C_G;missense_variant;MLXIPL	NA	NA	NA	NA	NA	NA	NA	NA	NA
TAG 51:3;0	8.18467156-21467156	LPL	8:19967156:C:T	2.61547e-08	-0.105751	1	0.703617	0.00416	chr8_19967156_C_T;0.0258881;0.0811181;3_prime_UTR_variant;LPL	NA	NA	NA	NA	NA	NA	NA	NA	NA
TAG 51:3;0	11.115278201-118278201	ZPR1	11:116778201:G:C	5.67191e-27	-0.249339	2	0.736688	0.0171	chr11_116778201_G_C;1;0.965999;3_prime_UTR_variant;ZPR1	chr11_116954168_T_G;2.98023e-06;0.0225238;intron_variant;SIK3	NA	NA	NA	NA	NA	NA	NA	NA
TAG 51:3;0	19.17985324-20985324	TM6SF2	19:19485324:G:A	7.2895e-11	-0.277727	2	0.780876	0.00821	chr19_19485324_G_A;0.951402;0.341113;intron_variant;GATAD2A	chr19_19547663_G_T;0.000448585;0.0775506;downstream_gene_variant;CILP2	NA	NA	NA	NA	NA	NA	NA	NA
TAG 51:4;0	2.26008073-29008073	GCKR	2:27508073:T:C	3.13384e-11	-0.134885	1	0.659777	0.00756	chr2_27508073_T_C;0.873561;0.340375;missense_variant,splice_region_variant;GCKR	NA	NA	NA	NA	NA	NA	NA	NA	NA
TAG 51:4;0	11.115252497-118252497	ZPR1	11:116752497:TA:T	5.12924e-20	-0.225702	2	0.642464	0.0149	chr11_116752497_TA_T;0.88763;0.631264;intron_variant;BUD13	chr11_117268532_A_G;0;0.0152507;intron_variant;RNF214	NA	NA	NA	NA	NA	NA	NA	NA
TAG 52:2;0	2.26008073-29008073	GCKR	2:27508073:T:C	2.78913e-12	-0.121972	1	0.658215	0.0064	chr2_27508073_T_C;1;0.967617;missense_variant,splice_region_variant;GCKR	NA	NA	NA	NA	NA	NA	NA	NA	NA
TAG 52:2;0	7.72097712-75097712	MLXIPL	7:73597712:G:A	3.06085e-08	-0.140787	1	0.731057	0.00399	chr7_73597712_G_A;0.702133;0.0431224;missense_variant,splice_region_variant;MLXIPL|chr7_73606007_C_G;missense_variant;MLXIPL	NA	NA	NA	NA	NA	NA	NA	NA	NA
TAG 52:2;0	8.18467156-21467156	LPL	8:19967156:C:T	2.14783e-08	-0.106116	1	0.827806	0.00388	chr8_19967156_C_T;0.783939;0.0678408;3_prime_UTR_variant;LPL	NA	NA	NA	NA	NA	NA	NA	NA	NA
TAG 52:2;0	11.115278201-118278201	ZPR1	11:116778201:G:C	7.82786e-27	-0.248032	2	0.665022	0.0163	chr11_116778201_G_C;0.571487;0.787789;3_prime_UTR_variant;ZPR1	chr11_117087191_C_G;0;0.0364686;intron_variant;SIK3	NA	NA	NA	NA	NA	NA	NA	NA
TAG 52:3;0	1.228656121-231656121	GALNT2	1:230156121:T:C	5.92759e-09	-0.113908	1	0.543734	0.00485	chr1_230156121_T_C;0.712867;0.0368469;intron_variant;GALNT2	NA	NA	NA	NA	NA	NA	NA	NA	NA
TAG 52:3;0	2.19514672-22514672	APOB	2:21014672:G:A	3.90044e-09	-0.109622	1	0.642342	0.00461	chr2_21002409_C_T;0.870827;0.170801;missense_variant;APOB|chr2_21008652_G_A;missense_variant;APOB	NA	NA	NA	NA	NA	NA	NA	NA	NA
TAG 52:3;0	2.26008073-29008073	GCKR	2:27508073:T:C	4.15512e-15	-0.1368	1	0.653573	0.00803	chr2_27508073_T_C;1;0.986494;missense_variant,splice_region_variant;GCKR	NA	NA	NA	NA	NA	NA	NA	NA	NA
TAG 52:3;0	7.72097712-75097712	MLXIPL	7:73597712:G:A	3.10985e-10	-0.159821	1	0.773659	0.00508	chr7_73597712_G_A;0.744507;0.0502946;missense_variant,splice_region_variant;MLXIPL|chr7_73606007_C_G;missense_variant;MLXIPL	NA	NA	NA	NA	NA	NA	NA	NA	NA
TAG 52:3;0	8.18470337-21470337	LPL	8:19970337:C:A	2.83835e-12	-0.129273	2	0.718645	0.00881	chr8_19970337_C_A;0.783863;0.141094;downstream_gene_variant;LPL	chr8_19956018_A_G;0;0.877655;missense_variant;LPL	NA	NA	NA	NA	NA	NA	NA	NA
TAG 52:3;0	11.115278201-118278201	ZPR1	11:116778201:G:C	2.31128e-38	-0.298768	2	0.671159	0.0236	chr11_116778201_G_C;1;0.998628;3_prime_UTR_variant;ZPR1	chr11_117087191_C_G;4.76837e-07;0.0568445;intron_variant;SIK3	NA	NA	NA	NA	NA	NA	NA	NA
TAG 52:4;0	1.228667404-231667404	GALNT2	1:230167404:C:T	4.89702e-09	-0.116701	1	0.507537	0.00492	chr1_230167404_C_T;0.738063;0.067215;intron_variant;GALNT2	NA	NA	NA	NA	NA	NA	NA	NA	NA
TAG 52:4;0	2.19502409-22502409	APOB	2:21002409:C:T	1.27909e-08	0.105937	1	0.621339	0.00436	chr2_21014672_G_A;0.913977;0.177604;intron_variant;APOB_chr2_21002409_C_T;0.913977;0.177604;missense_variant;APOB_|chr2_21008652_G_A;missense_variant;APOB	NA	NA	NA	NA	NA	NA	NA	NA	NA
TAG 52:4;0	2.26008073-29008073	GCKR	2:27508073:T:C	1.80048e-15	-0.138643	1	0.663078	0.00823	chr2_27508073_T_C;1;0.986789;missense_variant,splice_region_variant;GCKR	NA	NA	NA	NA	NA	NA	NA	NA	NA
TAG 52:4;0	7.72101039-75101039	MLXIPL	7:73601039:G:A	2.69795e-08	-0.141228	1	0.787946	0.00398	chr7_73601039_G_A;0.801076;0.0399015;intron_variant;MLXIPL|chr7_73597712_G_A;missense_variant,splice_region_variant;MLXIPL_chr7_73606007_C_G;missense_variant;MLXIPL_	NA	NA	NA	NA	NA	NA	NA	NA	NA
TAG 52:4;0	8.18470337-21470337	LPL	8:19970337:C:A	1.43779e-11	-0.125	2	0.806598	0.009	chr8_19970337_C_A;0.78371;0.100096;downstream_gene_variant;LPL	chr8_19956018_A_G;0.938833;0.943661;missense_variant;LPL	NA	NA	NA	NA	NA	NA	NA	NA
TAG 52:4;0	11.115278201-118278201	ZPR1	11:116778201:G:C	6.52661e-35	-0.284469	2	0.648221	0.0207	chr11_116778201_G_C;1;0.997307;3_prime_UTR_variant;ZPR1	chr11_116832924_G_C;0;0.0354313;3_prime_UTR_variant;APOC3	NA	NA	NA	NA	NA	NA	NA	NA
TAG 52:4;0	19.17985324-20985324	TM6SF2	19:19485324:G:A	1.06359e-08	-0.242558	1	0.519639	0.00461	chr19_19485324_G_A;0.830329;0.226505;intron_variant;GATAD2A	NA	NA	NA	NA	NA	NA	NA	NA	NA
TAG 52:5;0	2.26008073-29008073	GCKR	2:27508073:T:C	1.01416e-18	-0.153998	1	0.661754	0.01	chr2_27508073_T_C;1;0.995972;missense_variant,splice_region_variant;GCKR	NA	NA	NA	NA	NA	NA	NA	NA	NA
TAG 52:5;0	8.18470337-21470337	LPL	8:19970337:C:A	1.57555e-09	-0.11177	1	0.60905	0.00529	chr8_19970337_C_A;0.783666;0.0511658;downstream_gene_variant;LPL	NA	NA	NA	NA	NA	NA	NA	NA	NA
TAG 52:5;0	11.115278201-118278201	ZPR1	11:116778201:G:C	1.5894e-27	-0.25138	2	0.497959	0.0154	chr11_116778201_G_C;1;0.983274;3_prime_UTR_variant;ZPR1	chr11_116832924_G_C;0;0.0158777;3_prime_UTR_variant;APOC3	NA	NA	NA	NA	NA	NA	NA	NA
TAG 52:5;0	19.17985324-20985324	TM6SF2	19:19485324:G:A	7.76837e-11	-0.276044	2	0.796339	0.00771	chr19_19485324_G_A;0.835245;0.215221;intron_variant;GATAD2A	chr19_19551411_C_T;5.96046e-08;0.0716339;downstream_gene_variant;CILP2	NA	NA	NA	NA	NA	NA	NA	NA
TAG 52:6;0	2.26008073-29008073	GCKR	2:27508073:T:C	4.04321e-13	-0.132332	1	0.650095	0.00745	chr2_27508073_T_C;0.972999;0.939995;missense_variant,splice_region_variant;GCKR	NA	NA	NA	NA	NA	NA	NA	NA	NA
TAG 52:6;0	11.60290354-63290354	FADS2	11:61790354:T:C	1.00143e-13	-0.132421	1	0.807632	0.00765	chr11_61790354_T_C;0.92335;0.05432;non_coding_transcript_exon_variant;TMEM258	NA	NA	NA	NA	NA	NA	NA	NA	NA
TAG 52:6;0	11.115278201-118278201	ZPR1	11:116778201:G:C	3.69579e-17	-0.203377	1	0.603717	0.00997	chr11_116778201_G_C;1;0.989898;3_prime_UTR_variant;ZPR1	NA	NA	NA	NA	NA	NA	NA	NA	NA
TAG 52:6;0	19.17847579-20847579	TM6SF2	19:19347579:A:G	6.07768e-12	-0.275409	2	0.799435	0.00886	chr19_19269704_A_G;0.874888;0.287329;missense_variant;TM6SF2	chr19_19547663_G_T;1.66893e-06;0.0505839;downstream_gene_variant;CILP2	NA	NA	NA	NA	NA	NA	NA	NA
TAG 53:2;0	2.26008073-29008073	GCKR	2:27508073:T:C	1.72842e-11	-0.118757	1	0.630953	0.00609	chr2_27508073_T_C;0.973566;0.899426;missense_variant,splice_region_variant;GCKR	NA	NA	NA	NA	NA	NA	NA	NA	NA
TAG 53:2;0	11.60313890-63313890	FADS2	11:61813890:C:CG	8.46453e-09	0.106432	1	0.68784	0.0042	chr11_61813890_C_CG;0.840734;0.202556;intron_variant;FADS1	NA	NA	NA	NA	NA	NA	NA	NA	NA
TAG 53:2;0	11.115278201-118278201	ZPR1	11:116778201:G:C	2.37964e-23	-0.23275	2	0.756862	0.0152	chr11_116778201_G_C;1;0.999771;3_prime_UTR_variant;ZPR1	chr11_116943224_T_C;5.42402e-06;0.0301211;intron_variant;SIK3	NA	NA	NA	NA	NA	NA	NA	NA
TAG 53:3;0	1.219306736-222306736	MARC1	1:220806736:C:A	9.46542e-09	0.124297	1	0.733776	0.00432	chr1_220806736_C_A;0.590513;0.172462;intron_variant;MTARC1	NA	NA	NA	NA	NA	NA	NA	NA	NA
TAG 53:3;0	2.26008073-29008073	GCKR	2:27508073:T:C	4.3731e-15	-0.137329	1	0.625926	0.00811	chr2_27508073_T_C;1;0.986254;missense_variant,splice_region_variant;GCKR	NA	NA	NA	NA	NA	NA	NA	NA	NA
TAG 53:3;0	7.72097712-75097712	MLXIPL	7:73597712:G:A	7.42677e-09	-0.147817	1	0.800062	0.00427	chr7_73597712_G_A;0.80032;0.0607436;missense_variant,splice_region_variant;MLXIPL|chr7_73606007_C_G;missense_variant;MLXIPL	NA	NA	NA	NA	NA	NA	NA	NA	NA
TAG 53:3;0	8.18467156-21467156	LPL	8:19967156:C:T	4.62474e-09	-0.111495	1	0.696203	0.00465	chr8_19967156_C_T;0.916897;0.0730962;3_prime_UTR_variant;LPL	NA	NA	NA	NA	NA	NA	NA	NA	NA
TAG 53:3;0	11.60313890-63313890	FADS2	11:61813890:C:CG	1.704e-09	0.110335	1	0.659174	0.00485	chr11_61813890_C_CG;0.840589;0.0782827;intron_variant;FADS1	NA	NA	NA	NA	NA	NA	NA	NA	NA
TAG 53:3;0	11.115278201-118278201	ZPR1	11:116778201:G:C	2.83144e-34	-0.282676	2	0.660059	0.0213	chr11_116778201_G_C;1;0.987506;3_prime_UTR_variant;ZPR1	chr11_116962963_C_T;5.96046e-08;0.022689;intron_variant;SIK3	NA	NA	NA	NA	NA	NA	NA	NA
TAG 53:4;0	2.26008073-29008073	GCKR	2:27508073:T:C	1.14037e-13	-0.135867	1	0.61175	0.00791	chr2_27508073_T_C;0.967889;0.840215;missense_variant,splice_region_variant;GCKR	NA	NA	NA	NA	NA	NA	NA	NA	NA
TAG 53:4;0	8.18470337-21470337	LPL	8:19970337:C:A	1.29356e-08	-0.111559	1	0.861151	0.00434	chr8_19970337_C_A;0.779756;0.0567722;downstream_gene_variant;LPL	NA	NA	NA	NA	NA	NA	NA	NA	NA
TAG 53:4;0	8.57588496-60588496	TOX	8:59088496:T:C	1.58208e-08	0.126045	1	0.773776	0.00453	chr8_59088496_T_C;0.97858;0.129807;intron_variant;TOX	NA	NA	NA	NA	NA	NA	NA	NA	NA
TAG 53:4;0	11.115278201-118278201	ZPR1	11:116778201:G:C	5.38619e-30	-0.274267	2	0.542407	0.0184	chr11_116778201_G_C;0.88156;0.93317;3_prime_UTR_variant;ZPR1	chr11_116821677_G_T;0;0.0298507;missense_variant;APOA4	NA	NA	NA	NA	NA	NA	NA	NA
TAG 54:3;0	1.219300221-222300221	MARC1	1:220800221:C:T	1.41679e-10	-0.117209	1	0.693352	0.00529	chr1_220800221_C_T;0.590962;0.230853;intron_variant;MTARC1	NA	NA	NA	NA	NA	NA	NA	NA	NA
TAG 54:3;0	8.18470337-21470337	LPL	8:19970337:C:A	9.68965e-10	-0.113372	2	0.481275	0.0058	chr8_19970337_C_A;0.780772;0.10845;downstream_gene_variant;LPL	chr8_19956018_A_G;0;0.582296;missense_variant;LPL	NA	NA	NA	NA	NA	NA	NA	NA
TAG 54:3;0	11.60314292-63314292	FADS2	11:61814292:T:C	1.12578e-14	0.133389	1	0.648467	0.00788	chr11_61814292_T_C;0.840863;0.0471411;non_coding_transcript_exon_variant;FADS1	NA	NA	NA	NA	NA	NA	NA	NA	NA
TAG 54:3;0	11.115278201-118278201	ZPR1	11:116778201:G:C	3.91056e-35	-0.285852	2	0.557643	0.0203	chr11_116778201_G_C;1;0.990237;3_prime_UTR_variant;ZPR1	chr11_117050674_T_C;0;0.0387917;intron_variant;SIK3	NA	NA	NA	NA	NA	NA	NA	NA
TAG 54:4;0	1.219300221-222300221	MARC1	1:220800221:C:T	4.78751e-11	-0.12007	1	0.70997	0.00555	chr1_220800221_C_T;0.590432;0.252527;intron_variant;MTARC1	NA	NA	NA	NA	NA	NA	NA	NA	NA
TAG 54:4;0	1.228656121-231656121	GALNT2	1:230156121:T:C	2.1897e-08	-0.109655	1	0.647144	0.0044	chr1_230156121_T_C;0.482738;0.0287862;intron_variant;GALNT2	NA	NA	NA	NA	NA	NA	NA	NA	NA
TAG 54:4;0	2.19514672-22514672	APOB	2:21014672:G:A	4.37675e-08	-0.102084	1	0.69021	0.00396	chr2_21002409_C_T;0.870827;0.147839;missense_variant;APOB|chr2_21008652_G_A;missense_variant;APOB	NA	NA	NA	NA	NA	NA	NA	NA	NA
TAG 54:4;0	2.26008073-29008073	GCKR	2:27508073:T:C	1.94511e-09	-0.104794	1	0.650801	0.00476	chr2_27508073_T_C;0.972771;0.93865;missense_variant,splice_region_variant;GCKR	NA	NA	NA	NA	NA	NA	NA	NA	NA
TAG 54:4;0	8.18470337-21470337	LPL	8:19970337:C:A	2.2103e-11	-0.123972	2	0.831961	0.0094	chr8_19970337_C_A;0.780955;0.124622;downstream_gene_variant;LPL	chr8_19956018_A_G;1;0.977703;missense_variant;LPL	NA	NA	NA	NA	NA	NA	NA	NA
TAG 54:4;0	11.60358251-63358251	FADS2	11:61858251:CA:C	1.31034e-08	-0.0991707	2	0.533324	0.00482	chr11_61858251_CA_C;0.575865;0.0769504;intron_variant;FADS2	chr11_62717059_C_T;0;0.106807;synonymous_variant;HNRNPUL2	NA	NA	NA	NA	NA	NA	NA	NA
TAG 54:4;0	11.115278201-118278201	ZPR1	11:116778201:G:C	9.12114e-39	-0.300507	1	0.502466	0.0217	chr11_116778201_G_C;1;0.999899;3_prime_UTR_variant;ZPR1	NA	NA	NA	NA	NA	NA	NA	NA	NA
TAG 54:5;0	1.219305303-222305303	MARC1	1:220805303:C:T	2.84378e-08	0.13011	1	0.744091	0.00402	chr1_220805303_C_T;0.589045;0.153978;intron_variant;MTARC1	NA	NA	NA	NA	NA	NA	NA	NA	NA
TAG 54:5;0	2.26008073-29008073	GCKR	2:27508073:T:C	3.24304e-12	-0.121773	1	0.660381	0.00639	chr2_27508073_T_C;1;0.971354;missense_variant,splice_region_variant;GCKR	NA	NA	NA	NA	NA	NA	NA	NA	NA
TAG 54:5;0	8.18470337-21470337	LPL	8:19970337:C:A	4.47217e-10	-0.115785	2	0.853625	0.00864	chr8_19967156_C_T;0.781145;0.0651982;3_prime_UTR_variant;LPL	chr8_19956018_A_G;1;0.973622;missense_variant;LPL	NA	NA	NA	NA	NA	NA	NA	NA
TAG 54:5;0	11.115278201-118278201	ZPR1	11:116778201:G:C	5.21734e-31	-0.267635	1	0.538511	0.0173	chr11_116778201_G_C;1;0.999882;3_prime_UTR_variant;ZPR1	NA	NA	NA	NA	NA	NA	NA	NA	NA
TAG 54:6;0	2.26008073-29008073	GCKR	2:27508073:T:C	1.83006e-10	-0.112094	1	0.677253	0.00541	chr2_27508073_T_C;0.972885;0.943278;missense_variant,splice_region_variant;GCKR	NA	NA	NA	NA	NA	NA	NA	NA	NA
TAG 54:6;0	11.60311991-63311991	FADS2	11:61811991:A:G	9.75404e-09	-0.0983213	1	0.771899	0.00439	chr11_61811991_A_G;0.923498;0.0412949;intron_variant;FADS1	NA	NA	NA	NA	NA	NA	NA	NA	NA
TAG 54:6;0	11.115278201-118278201	ZPR1	11:116778201:G:C	6.27225e-21	-0.218451	1	0.539718	0.0117	chr11_116778201_G_C;1;0.998827;3_prime_UTR_variant;ZPR1	NA	NA	NA	NA	NA	NA	NA	NA	NA
TAG 54:7;0	2.26008073-29008073	GCKR	2:27508073:T:C	8.71709e-09	-0.102768	1	0.635182	0.00456	chr2_27508073_T_C;0.968635;0.768226;missense_variant,splice_region_variant;GCKR	NA	NA	NA	NA	NA	NA	NA	NA	NA
TAG 54:7;0	11.60343278-63343278	FADS2	11:61843278:G:A	5.0926e-13	-0.126039	1	0.7369	0.00703	chr11_61843278_G_A;0.921721;0.0661852;intron_variant;FADS2	NA	NA	NA	NA	NA	NA	NA	NA	NA
TAG 54:7;0	11.115278201-118278201	ZPR1	11:116778201:G:C	1.7012e-13	-0.174362	1	0.485883	0.00795	chr11_116778201_G_C;1;0.978396;3_prime_UTR_variant;ZPR1	NA	NA	NA	NA	NA	NA	NA	NA	NA
TAG 54:7;0	19.17847579-20847579	TM6SF2	19:19347579:A:G	5.05122e-09	-0.226929	2	0.724721	0.00809	chr19_19347579_A_G;0.83178;0.266999;intron_variant;MAU2|chr19_19269704_A_G;missense_variant;TM6SF2	chr19_19547663_G_T;0.660393;0.0600351;downstream_gene_variant;CILP2	NA	NA	NA	NA	NA	NA	NA	NA
TAG 56:3;0	1.219305303-222305303	MARC1	1:220805303:C:T	1.10827e-10	0.161914	2	0.510664	0.00709	chr1_220805303_C_T;0.992605;0.401103;intron_variant;MTARC1	chr1_220331565_A_G;0;0.137215;intergenic_variant;	NA	NA	NA	NA	NA	NA	NA	NA
TAG 56:3;0	11.60314292-63314292	FADS2	11:61814292:T:C	3.9501e-20	0.169992	1	0.70048	0.0121	chr11_61814292_T_C;0.916283;0.108309;non_coding_transcript_exon_variant;FADS1	NA	NA	NA	NA	NA	NA	NA	NA	NA
TAG 56:3;0	11.115278201-118278201	ZPR1	11:116778201:G:C	4.19419e-22	-0.237574	1	0.5858	0.0137	chr11_116778201_G_C;1;0.998416;3_prime_UTR_variant;ZPR1	NA	NA	NA	NA	NA	NA	NA	NA	NA
TAG 56:3;0	19.43408822-46408822	APOE	19:44908822:C:T	3.90648e-08	0.219564	1	0.630885	0.0045	chr19_44908822_C_T;0.600783;0.501201;missense_variant;APOE	NA	NA	NA	NA	NA	NA	NA	NA	NA
TAG 56:4;0	1.219306736-222306736	MARC1	1:220806736:C:A	5.58155e-10	0.147757	1	0.566657	0.00625	chr1_220806736_C_A;0.833809;0.281559;intron_variant;MTARC1	NA	NA	NA	NA	NA	NA	NA	NA	NA
TAG 56:4;0	11.60351136-63351136	FADS2	11:61851136:A:G	4.88821e-13	0.135582	1	0.661111	0.00825	chr11_61851136_A_G;0.909628;0.0588491;intron_variant;FADS2	NA	NA	NA	NA	NA	NA	NA	NA	NA
TAG 56:4;0	11.115278201-118278201	ZPR1	11:116778201:G:C	2.14102e-21	-0.241533	2	0.486786	0.0143	chr11_116778201_G_C;1;0.99901;3_prime_UTR_variant;ZPR1	chr11_117304578_G_A;0;0.0306369;intron_variant;BACE1	NA	NA	NA	NA	NA	NA	NA	NA
TAG 56:5;0	8.18505513-21505513	LPL	8:20005513:C:T	3.59743e-10	-0.13322	1	0.772542	0.00618	chr8_20005513_C_T;0.853972;0.0974152;intergenic_variant;	NA	NA	NA	NA	NA	NA	NA	NA	NA
TAG 56:5;0	11.60356709-63356709	FADS2	11:61856709:T:C	3.44949e-15	0.153666	1	0.705922	0.0102	chr11_61856709_T_C;0.94914;0.0392851;non_coding_transcript_exon_variant;FADS2	NA	NA	NA	NA	NA	NA	NA	NA	NA
TAG 56:5;0	11.115278201-118278201	ZPR1	11:116778201:G:C	4.57899e-16	-0.210098	1	0.545507	0.0109	chr11_116778201_G_C;0.881218;0.62;3_prime_UTR_variant;ZPR1	NA	NA	NA	NA	NA	NA	NA	NA	NA
TAG 56:5;0	22.42428847-45428847	PNPLA3	22:43928847:C:G	1.64535e-10	0.145068	2	0.502946	0.00732	chr22_43928847_C_G;0.490042;0.11352;missense_variant;PNPLA3	chr22_45276121_T_C;0;0.0159398;downstream_gene_variant;	NA	NA	NA	NA	NA	NA	NA	NA
TAG 56:6;0	2.26008073-29008073	GCKR	2:27508073:T:C	1.59895e-11	-0.117623	1	0.643477	0.00601	chr2_27508073_T_C;1;0.986322;missense_variant,splice_region_variant;GCKR	NA	NA	NA	NA	NA	NA	NA	NA	NA
TAG 56:6;0	8.18470337-21470337	LPL	8:19970337:C:A	2.19001e-12	-0.130099	1	0.776002	0.00622	chr8_19970337_C_A;0.916765;0.0676034;downstream_gene_variant;LPL	NA	NA	NA	NA	NA	NA	NA	NA	NA
TAG 56:6;0	11.60281553-63281553	FADS2	11:61781553:G:A	8.16669e-43	-0.232626	1	0.753798	0.0235	chr11_61781553_G_A;0.985789;0.0678614;intron_variant;MYRF	NA	NA	NA	NA	NA	NA	NA	NA	NA
TAG 56:6;0	11.115278201-118278201	ZPR1	11:116778201:G:C	2.0703e-25	-0.241125	2	0.587855	0.0149	chr11_116778201_G_C;1;0.993572;3_prime_UTR_variant;ZPR1	chr11_116954168_T_G;0;0.0117494;intron_variant;SIK3	NA	NA	NA	NA	NA	NA	NA	NA
TAG 56:6;0	19.17985324-20985324	TM6SF2	19:19485324:G:A	1.6335e-15	-0.339069	2	0.781477	0.0121	chr19_19485324_G_A;0.834645;0.241469;intron_variant;GATAD2A	chr19_19547663_G_T;0.799787;0.0871047;downstream_gene_variant;CILP2	NA	NA	NA	NA	NA	NA	NA	NA
TAG 56:6;0	19.43412383-46412383	APOE	19:44912383:G:A	4.63703e-10	0.193761	1	0.645426	0.00516	chr19_44912383_G_A;0.995588;0.418591;non_coding_transcript_exon_variant;	NA	NA	NA	NA	NA	NA	NA	NA	NA
TAG 56:6;0	22.42428847-45428847	PNPLA3	22:43928847:C:G	5.90229e-19	0.178158	2	0.563106	0.0108	chr22_43928847_C_G;0.882444;0.300689;missense_variant;PNPLA3	chr22_43952236_G_A;0;0.0745187;intron_variant,NMD_transcript_variant;PNPLA3	NA	NA	NA	NA	NA	NA	NA	NA
TAG 56:7;0	2.26008073-29008073	GCKR	2:27508073:T:C	1.79457e-08	-0.0986077	1	0.616756	0.00416	chr2_27508073_T_C;0.278688;0.828835;missense_variant,splice_region_variant;GCKR	NA	NA	NA	NA	NA	NA	NA	NA	NA
TAG 56:7;0	8.18467357-21467357	LPL	8:19967357:G:A	6.22026e-11	-0.125596	1	0.792949	0.00562	chr8_19967357_G_A;0.916691;0.0216767;downstream_gene_variant;LPL	NA	NA	NA	NA	NA	NA	NA	NA	NA
TAG 56:7;0	11.60311991-63311991	FADS2	11:61811991:A:G	2.72269e-21	-0.161329	1	0.750207	0.0114	chr11_61811991_A_G;0.971595;0.0508708;intron_variant;FADS1	NA	NA	NA	NA	NA	NA	NA	NA	NA
TAG 56:7;0	11.115278201-118278201	ZPR1	11:116778201:G:C	1.24227e-20	-0.21606	1	0.598385	0.0113	chr11_116778201_G_C;1;0.989813;3_prime_UTR_variant;ZPR1	NA	NA	NA	NA	NA	NA	NA	NA	NA
TAG 56:7;0	19.17847579-20847579	TM6SF2	19:19347579:A:G	8.41535e-13	-0.271402	2	0.775682	0.00961	chr19_19347579_A_G;0.835395;0.253937;intron_variant;MAU2|chr19_19269704_A_G;missense_variant;TM6SF2	chr19_19547663_G_T;0.634561;0.0682794;downstream_gene_variant;CILP2	NA	NA	NA	NA	NA	NA	NA	NA
TAG 56:8;0	8.18498749-21498749	LPL	8:19998749:T:G	6.70434e-09	-0.111259	1	0.811142	0.00459	chr8_19998749_T_G;0.916347;0.0267781;intergenic_variant;	NA	NA	NA	NA	NA	NA	NA	NA	NA
TAG 56:8;0	11.60279120-63279120	FADS2	11:61779120:A:G	9.00814e-16	-0.140703	1	0.716151	0.00875	chr11_61779120_A_G;0.913692;0.0538656;non_coding_transcript_exon_variant;MYRF	NA	NA	NA	NA	NA	NA	NA	NA	NA
TAG 56:8;0	11.67294860-70294860	CPT1A	11:68794860:C:T	1.48215e-08	-0.136513	1	0.585674	0.00452	chr11_68794860_C_T;0.180848;0.76855;missense_variant;CPT1A	NA	NA	NA	NA	NA	NA	NA	NA	NA
TAG 56:8;0	11.115278201-118278201	ZPR1	11:116778201:G:C	4.72978e-16	-0.193524	1	0.566497	0.00922	chr11_116778201_G_C;0.879588;0.940665;3_prime_UTR_variant;ZPR1	NA	NA	NA	NA	NA	NA	NA	NA	NA
TAG 56:8;0	19.18239741-21239741	TM6SF2	19:19739741:A:AC	3.878e-11	-0.301394	2	0.824531	0.00872	chr19_19347579_A_G;0.834936;0.182042;intron_variant;MAU2|chr19_19269704_A_G;missense_variant;TM6SF2	chr19_19547663_G_T;0.00735986;0.0716582;downstream_gene_variant;CILP2	NA	NA	NA	NA	NA	NA	NA	NA
TAG 58:7;0	2.26008073-29008073	GCKR	2:27508073:T:C	2.65937e-09	-0.119307	1	0.614752	0.00595	chr2_27508073_T_C;0.970353;0.619067;missense_variant,splice_region_variant;GCKR	NA	NA	NA	NA	NA	NA	NA	NA	NA
TAG 58:7;0	8.18467156-21467156	LPL	8:19967156:C:T	1.98902e-08	-0.123238	1	0.814457	0.0053	chr8_19967156_C_T;0.877172;0.0182107;3_prime_UTR_variant;LPL	NA	NA	NA	NA	NA	NA	NA	NA	NA
TAG 58:7;0	11.60290331-63290331	FADS2	11:61790331:T:C	5.95425e-16	-0.159446	1	0.578096	0.0111	chr11_61790331_T_C;0.708788;0.0420092;non_coding_transcript_exon_variant;TMEM258	NA	NA	NA	NA	NA	NA	NA	NA	NA
TAG 58:7;0	11.115278201-118278201	ZPR1	11:116778201:G:C	1.38406e-15	-0.210452	1	0.638789	0.0106	chr11_116778201_G_C;1;0.990194;3_prime_UTR_variant;ZPR1	NA	NA	NA	NA	NA	NA	NA	NA	NA
TAG 58:7;0	19.43412383-46412383	APOE	19:44912383:G:A	5.07593e-10	0.220749	1	0.60386	0.00665	chr19_44912383_G_A;0.995521;0.376899;non_coding_transcript_exon_variant;	NA	NA	NA	NA	NA	NA	NA	NA	NA
TAG 58:7;0	22.42432163-45432163	PNPLA3	22:43932163:T:C	6.12587e-09	0.114462	1	0.619547	0.00576	chr22_43932163_T_C;0.377412;0.237958;intron_variant;PNPLA3	NA	NA	NA	NA	NA	NA	NA	NA	NA
TAG 58:8;0	11.115278201-118278201	ZPR1	11:116778201:G:C	2.38118e-12	-0.171438	1	0.667581	0.00711	chr11_116778201_G_C;0.881282;0.91027;3_prime_UTR_variant;ZPR1	NA	NA	NA	NA	NA	NA	NA	NA	NA
TAG 58:8;0	19.17847579-20847579	TM6SF2	19:19347579:A:G	2.39728e-09	-0.243531	1	0.53456	0.00544	chr19_19347579_A_G;0.835781;0.264304;intron_variant;MAU2|chr19_19269704_A_G;missense_variant;TM6SF2	NA	NA	NA	NA	NA	NA	NA	NA	NA

## Sheet: uv_func
trait	region_lab	locus	lead_var_GWAS	lead_var_GWAS_P	lead_var_GWAS_Beta	#causal_vars	post_prob_#causal_vars	log10bf	h2g	cred_set	minLD	func_var	func_var_P	func_var_Beta	func_var_maf	func_var_enrichm	pip_func_var	inLDTop	r2_variant_top_var_cred_set	func_func_var	gene_func_var	CADD_func_var	top_config	inf_cred_set
CE 14:0;0	19.43408684-46408684	APOE	19:44908684:T:C	4.33234e-11	0.141695	1	0.664866	8.76151	0.0057	1	1	19:44908684:T:C	4.33234e-11	0.141695	0.189202	1.2906	0.956684	TRUE	1	missense_variant	APOE	16.65	TRUE	TRUE
CE 14:0;0	19.43408684-46408684	APOE	19:44908684:T:C	4.33234e-11	0.141695	2	0.334548	8.18382	0.0057	1	1	19:44908684:T:C	4.33234e-11	0.141695	0.189202	1.2906	0.956684	TRUE	1	missense_variant	APOE	16.65	FALSE	TRUE
CE 14:0;0	19.17769704-20769704	TM6SF2	19:19269704:A:G	6.89235e-10	-0.233998	2	0.840334	8.70356	0.00752	1	0.837656	19:19269704:A:G	6.89235e-10	-0.233998	0.0535314	5.1244	0.273448	TRUE	1	missense_variant	TM6SF2	28.6	TRUE	TRUE
CE 14:0;0	19.17769704-20769704	TM6SF2	19:19269704:A:G	6.89235e-10	-0.233998	3	0.110764	8.53144	0.00752	1	0.837656	19:19269704:A:G	6.89235e-10	-0.233998	0.0535314	5.1244	0.273448	TRUE	1	missense_variant	TM6SF2	28.6	FALSE	TRUE
CE 16:0;0	19.43408822-46408822	APOE	19:44908822:C:T	4.74747e-28	-0.407448	2	0.681569	20.8539	0.0244	1	1	19:44908822:C:T	4.74747e-28	-0.407448	0.053066	0.56127	1	TRUE	1	missense_variant	APOE	26	TRUE	TRUE
CE 16:0;0	19.43408822-46408822	APOE	19:44908822:C:T	4.74747e-28	-0.407448	3	0.318431	20.7102	0.0244	1	1	19:44908822:C:T	4.74747e-28	-0.407448	0.053066	0.56127	1	TRUE	1	missense_variant	APOE	26	FALSE	TRUE
CE 16:0;0	19.43408822-46408822	APOE	19:44908822:C:T	4.74747e-28	-0.407448	2	0.681569	14.6976	0.0244	2	0.849341	19:44908684:T:C	9.21606e-22	0.205307	0.189202	1.2906	0.88578	TRUE	1	missense_variant	APOE	16.65	TRUE	TRUE
CE 16:0;0	19.43408822-46408822	APOE	19:44908822:C:T	4.74747e-28	-0.407448	3	0.318431	14.8039	0.0244	2	0.849341	19:44908684:T:C	9.21606e-22	0.205307	0.189202	1.2906	0.88578	TRUE	1	missense_variant	APOE	16.65	FALSE	TRUE
CE 16:0;0	19.17710016-20710016	TM6SF2	19:19210016:C:G	3.28597e-10	-0.242651	1	0.38334	8.08527	0.00586	1	0.830329	19:19269704:A:G	4.48193e-10	-0.235927	0.0535314	5.1244	0.237907	TRUE	0.953351	missense_variant	TM6SF2	28.6	FALSE	TRUE
CE 16:0;0	19.17710016-20710016	TM6SF2	19:19210016:C:G	3.28597e-10	-0.242651	2	0.604128	8.78419	0.00586	1	0.830329	19:19269704:A:G	4.48193e-10	-0.235927	0.0535314	5.1244	0.237907	TRUE	0.953351	missense_variant	TM6SF2	28.6	TRUE	TRUE
CE 16:0;0	2.19541028-22541028	APOB	2:21041028:G:A	2.74361e-09	0.109442	1	0.622405	7.35668	0.00458	1	0.699666	2:21041028:G:A	2.74361e-09	0.109442	0.284591	0.87105	0.249336	TRUE	1	missense_variant	APOB	22.8	TRUE	TRUE
CE 16:0;0	2.19541028-22541028	APOB	2:21041028:G:A	2.74361e-09	0.109442	2	0.377579	5.71581	0.00458	1	0.550906	2:21041028:G:A	2.74361e-09	0.109442	0.284591	0.87105	0.249336	TRUE	1	missense_variant	APOB	22.8	FALSE	TRUE
CE 16:0;0	19.9579868-12579868	CERS4	19:11079868:C:T	1.02215e-13	-0.209234	1	0.72076	12.2189	0.00725	1	0.981821	19:11079088:T:C	1.48989e-13	-0.207886	0.0944798	0.87655	0.0255083	TRUE	0.998696	missense_variant	SMARCA4	3.737	TRUE	TRUE
CE 16:0;0	19.9579868-12579868	CERS4	19:11079868:C:T	1.02215e-13	-0.209234	2	0.279238	11.9776	0.00725	1	0.986073	19:11079088:T:C	1.48989e-13	-0.207886	0.0944798	0.87655	0.0255083	TRUE	0.998696	missense_variant	SMARCA4	3.737	FALSE	TRUE
CE 16:0;0	1.53539974-56539974	PCSK9	1:55039974:G:T	5.35726e-17	-0.390076	1	0.606495	14.1028	0.00912	1	0.926925	1:55039974:G:T	5.35726e-17	-0.390076	0.0332154	3.0989	0.819524	TRUE	1	missense_variant	PCSK9	0	TRUE	TRUE
CE 16:0;0	1.53539974-56539974	PCSK9	1:55039974:G:T	5.35726e-17	-0.390076	2	0.387764	13.8597	0.00912	1	0.926925	1:55039974:G:T	5.35726e-17	-0.390076	0.0332154	3.0989	0.819524	TRUE	1	missense_variant	PCSK9	0	FALSE	TRUE
CE 16:0;0	20.42913724-45913724	HNF4A	20:44413724:C:T	2.60321e-09	-0.221525	1	0.656298	7.10747	0.00478	1	1	20:44413724:C:T	2.60321e-09	-0.221525	0.0524109	1.4082	0.996868	TRUE	1	missense_variant	HNF4A	21.4	TRUE	TRUE
CE 16:0;0	20.42913724-45913724	HNF4A	20:44413724:C:T	2.60321e-09	-0.221525	2	0.334777	6.50806	0.00478	1	1	20:44413724:C:T	2.60321e-09	-0.221525	0.0524109	1.4082	0.996868	TRUE	1	missense_variant	HNF4A	21.4	FALSE	TRUE
CE 16:1;0	20.42913724-45913724	HNF4A	20:44413724:C:T	4.34267e-08	-0.204194	1	0.674711	5.97689	0.004	1	1	20:44413724:C:T	4.34267e-08	-0.204194	0.0524109	1.4082	0.980511	TRUE	1	missense_variant	HNF4A	21.4	TRUE	TRUE
CE 16:1;0	20.42913724-45913724	HNF4A	20:44413724:C:T	4.34267e-08	-0.204194	2	0.323819	5.76332	0.004	1	1	20:44413724:C:T	4.34267e-08	-0.204194	0.0524109	1.4082	0.980511	TRUE	1	missense_variant	HNF4A	21.4	FALSE	TRUE
CE 16:1;0	19.17769704-20769704	TM6SF2	19:19269704:A:G	9.81615e-09	-0.217301	2	0.87871	7.54365	0.00687	1	0.837652	19:19269704:A:G	9.81615e-09	-0.217301	0.0535314	5.1244	0.28102	TRUE	1	missense_variant	TM6SF2	28.6	TRUE	TRUE
CE 16:1;0	19.17769704-20769704	TM6SF2	19:19269704:A:G	9.81615e-09	-0.217301	3	0.0762855	7.39707	0.00687	1	0.837652	19:19269704:A:G	9.81615e-09	-0.217301	0.0535314	5.1244	0.28102	TRUE	1	missense_variant	TM6SF2	28.6	FALSE	TRUE
CE 17:0;0	19.43408684-46408684	APOE	19:44908684:T:C	1.90515e-08	0.121765	1	0.6956	6.1411	0.00408	1	0.697968	19:44908684:T:C	1.90515e-08	0.121765	0.189202	1.2906	0.615253	TRUE	1	missense_variant	APOE	16.65	TRUE	TRUE
CE 17:0;0	19.43408684-46408684	APOE	19:44908684:T:C	1.90515e-08	0.121765	2	0.3044	5.94926	0.00408	1	0.697968	19:44908684:T:C	1.90515e-08	0.121765	0.189202	1.2906	0.615253	TRUE	1	missense_variant	APOE	16.65	FALSE	TRUE
CE 17:1;0	19.17769704-20769704	TM6SF2	19:19269704:A:G	3.10021e-08	-0.210509	1	0.316111	6.2728	0.00511	1	0.847143	19:19269704:A:G	3.10021e-08	-0.210509	0.0535314	5.1244	0.301883	TRUE	1	missense_variant	TM6SF2	28.6	FALSE	TRUE
CE 17:1;0	19.17769704-20769704	TM6SF2	19:19269704:A:G	3.10021e-08	-0.210509	2	0.615477	6.11502	0.00511	1	0.847143	19:19269704:A:G	3.10021e-08	-0.210509	0.0535314	5.1244	0.301883	TRUE	1	missense_variant	TM6SF2	28.6	TRUE	TRUE
CE 17:1;0	19.17769704-20769704	TM6SF2	19:19269704:A:G	3.10021e-08	-0.210509	3	0.0684114	7.75928	0.00511	1	0.837241	19:19269704:A:G	3.10021e-08	-0.210509	0.0535314	5.1244	0.301883	TRUE	1	missense_variant	TM6SF2	28.6	FALSE	TRUE
CE 18:0;0	19.14331093-17331093	UCA1	19:15831093:A:ACTGGCCACTGGGCCAAGGAATGCCTGCAGCC	4.60431e-08	-0.105129	1	0.811252	6.86641	0.00391	1	0.98888	19:15828882:C:T	8.74806e-08	-0.102836	0.254852	0.95474	0.0245042	TRUE	0.998768	splice_region_variant,intron_variant,non_coding_transcript_variant	LINC01764	6.077	TRUE	TRUE
CE 18:0;0	19.14331093-17331093	UCA1	19:15831093:A:ACTGGCCACTGGGCCAAGGAATGCCTGCAGCC	4.60431e-08	-0.105129	2	0.18873	6.6107	0.00391	1	0.826138	19:15828882:C:T	8.74806e-08	-0.102836	0.254852	0.95474	0.0245042	TRUE	0.998768	splice_region_variant,intron_variant,non_coding_transcript_variant	LINC01764	6.077	FALSE	TRUE
CE 18:0;0	19.43408684-46408684	APOE	19:44908684:T:C	5.2565e-10	0.133624	1	0.729226	7.52214	0.00487	1	0.779058	19:44908684:T:C	5.2565e-10	0.133624	0.189202	1.2906	0.709778	TRUE	1	missense_variant	APOE	16.65	TRUE	TRUE
CE 18:0;0	19.43408684-46408684	APOE	19:44908684:T:C	5.2565e-10	0.133624	2	0.270774	7.42102	0.00487	1	0.779058	19:44908684:T:C	5.2565e-10	0.133624	0.189202	1.2906	0.709778	TRUE	1	missense_variant	APOE	16.65	FALSE	TRUE
CE 18:0;0	16.55453853-58453853	CETP	16:56953853:C:T	2.73262e-08	-0.10381	2	0.352954	6.84209	0.00431	1	0.615054	16:56962299:G:A	7.56641e-08	-0.0898256	0.45132	1.0702	0.0334519	TRUE	1	splice_region_variant,intron_variant	CETP	13.7	FALSE	TRUE
CE 18:1;0	19.43408822-46408822	APOE	19:44908822:C:T	4.00681e-14	-0.281493	2	0.6945	9.86742	0.0107	1	1	19:44908822:C:T	4.00681e-14	-0.281493	0.053066	0.56127	0.997881	TRUE	1	missense_variant	APOE	26	TRUE	TRUE
CE 18:1;0	19.43408822-46408822	APOE	19:44908822:C:T	4.00681e-14	-0.281493	3	0.278303	9.27128	0.0107	1	1	19:44908822:C:T	4.00681e-14	-0.281493	0.053066	0.56127	0.997881	TRUE	1	missense_variant	APOE	26	FALSE	TRUE
CE 18:1;0	19.43408822-46408822	APOE	19:44908822:C:T	4.00681e-14	-0.281493	2	0.6945	5.52607	0.0107	2	0.54571	19:44908684:T:C	1.46503e-09	0.129873	0.189202	1.2906	0.485493	TRUE	1	missense_variant	APOE	16.65	TRUE	TRUE
CE 18:1;0	19.43408822-46408822	APOE	19:44908822:C:T	4.00681e-14	-0.281493	3	0.278303	5.97159	0.0107	2	0.779202	19:44908684:T:C	1.46503e-09	0.129873	0.189202	1.2906	0.485493	TRUE	1	missense_variant	APOE	16.65	FALSE	TRUE
CE 18:1;0	19.43408822-46408822	APOE	19:44908822:C:T	4.00681e-14	-0.281493	3	0.278303	3.76415	0.0107	3	0	19:44513190:C:T	0.000253663	-0.0663972	0.310469	NA	0.00589928	TRUE	1	missense_variant	CEACAM20	3.16	FALSE	FALSE
CE 18:1;0	19.9579868-12579868	CERS4	19:11079868:C:T	1.06825e-09	-0.171924	1	0.667712	8.46029	0.00508	1	0.986263	19:11079088:T:C	1.61824e-09	-0.17009	0.0944798	0.87655	0.024919	TRUE	0.998696	missense_variant	SMARCA4	3.737	TRUE	TRUE
CE 18:1;0	19.9579868-12579868	CERS4	19:11079868:C:T	1.06825e-09	-0.171924	2	0.332284	8.35479	0.00508	1	0.986263	19:11079088:T:C	1.61824e-09	-0.17009	0.0944798	0.87655	0.024919	TRUE	0.998696	missense_variant	SMARCA4	3.737	FALSE	TRUE
CE 18:1;0	1.53539974-56539974	PCSK9	1:55039974:G:T	1.63308e-10	-0.298324	1	0.402421	8.15061	0.00601	1	0.926925	1:55039974:G:T	1.63308e-10	-0.298324	0.0332154	3.0989	0.590366	TRUE	1	missense_variant	PCSK9	0	FALSE	TRUE
CE 18:1;0	1.53539974-56539974	PCSK9	1:55039974:G:T	1.63308e-10	-0.298324	2	0.554247	7.9603	0.00601	1	0.926925	1:55039974:G:T	1.63308e-10	-0.298324	0.0332154	3.0989	0.590366	TRUE	1	missense_variant	PCSK9	0	TRUE	TRUE
CE 18:1;0	20.42913724-45913724	HNF4A	20:44413724:C:T	1.71172e-08	-0.21016	1	0.663974	6.35034	0.00427	1	1	20:44413724:C:T	1.71172e-08	-0.21016	0.0524109	1.4082	0.994326	TRUE	1	missense_variant	HNF4A	21.4	TRUE	TRUE
CE 18:1;0	20.42913724-45913724	HNF4A	20:44413724:C:T	1.71172e-08	-0.21016	2	0.335035	6.26897	0.00427	1	1	20:44413724:C:T	1.71172e-08	-0.21016	0.0524109	1.4082	0.994326	TRUE	1	missense_variant	HNF4A	21.4	FALSE	TRUE
CE 18:2;0	19.43408822-46408822	APOE	19:44908822:C:T	7.78668e-36	-0.464139	2	0.498511	28.062	0.0272	1	1	19:44908822:C:T	7.78668e-36	-0.464139	0.053066	0.56127	1	TRUE	1	missense_variant	APOE	26	TRUE	TRUE
CE 18:2;0	19.43408822-46408822	APOE	19:44908822:C:T	7.78668e-36	-0.464139	3	0.460887	27.5658	0.0272	1	1	19:44908822:C:T	7.78668e-36	-0.464139	0.053066	0.56127	1	TRUE	1	missense_variant	APOE	26	FALSE	TRUE
CE 18:2;0	19.43408822-46408822	APOE	19:44908822:C:T	7.78668e-36	-0.464139	2	0.498511	11.4987	0.0272	2	0.613015	19:44908684:T:C	2.01465e-18	0.187963	0.189202	1.2906	0.668848	TRUE	1	missense_variant	APOE	16.65	TRUE	TRUE
CE 18:2;0	19.43408822-46408822	APOE	19:44908822:C:T	7.78668e-36	-0.464139	3	0.460887	14.0196	0.0272	2	0.847437	19:44908684:T:C	2.01465e-18	0.187963	0.189202	1.2906	0.668848	TRUE	1	missense_variant	APOE	16.65	FALSE	TRUE
CE 18:2;0	19.9579868-12579868	CERS4	19:11079868:C:T	6.8142e-12	-0.193503	1	0.760209	10.5532	0.00618	1	0.884302	19:11079088:T:C	9.45289e-12	-0.192234	0.0944798	0.87655	0.0242146	TRUE	0.998696	missense_variant	SMARCA4	3.737	TRUE	TRUE
CE 18:2;0	19.9579868-12579868	CERS4	19:11079868:C:T	6.8142e-12	-0.193503	2	0.239791	11.6272	0.00618	1	0.991601	19:11079088:T:C	9.45289e-12	-0.192234	0.0944798	0.87655	0.0242146	TRUE	0.998696	missense_variant	SMARCA4	3.737	FALSE	TRUE
CE 18:2;0	1.53539974-56539974	PCSK9	1:55039974:G:T	1.6926e-14	-0.358123	1	0.592543	11.7486	0.00775	1	0.929118	1:55039974:G:T	1.6926e-14	-0.358123	0.0332154	3.0989	0.939899	TRUE	1	missense_variant	PCSK9	0	TRUE	TRUE
CE 18:2;0	1.53539974-56539974	PCSK9	1:55039974:G:T	1.6926e-14	-0.358123	2	0.407152	11.9537	0.00775	1	0.929118	1:55039974:G:T	1.6926e-14	-0.358123	0.0332154	3.0989	0.939899	TRUE	1	missense_variant	PCSK9	0	FALSE	TRUE
CE 18:2;0	20.42913724-45913724	HNF4A	20:44413724:C:T	7.42014e-09	-0.215559	1	0.549925	6.686	0.00477	1	1	20:44413724:C:T	7.42014e-09	-0.215559	0.0524109	1.4082	0.997097	TRUE	1	missense_variant	HNF4A	21.4	TRUE	TRUE
CE 18:2;0	20.42913724-45913724	HNF4A	20:44413724:C:T	7.42014e-09	-0.215559	2	0.417045	6.44912	0.00477	1	1	20:44413724:C:T	7.42014e-09	-0.215559	0.0524109	1.4082	0.997097	TRUE	1	missense_variant	HNF4A	21.4	FALSE	TRUE
CE 18:3;0	2.26008073-29008073	GCKR	2:27508073:T:C	1.6383e-09	-0.105379	1	0.53671	7.04915	0.00494	1	0.966595	2:27508073:T:C	1.6383e-09	-0.105379	0.349122	1.0744	0.873754	TRUE	1	missense_variant,splice_region_variant	GCKR	13.2	TRUE	TRUE
CE 18:3;0	2.26008073-29008073	GCKR	2:27508073:T:C	1.6383e-09	-0.105379	2	0.44494	9.33961	0.00494	1	0.972826	2:27508073:T:C	1.6383e-09	-0.105379	0.349122	1.0744	0.873754	TRUE	1	missense_variant,splice_region_variant	GCKR	13.2	FALSE	TRUE
CE 18:3;0	2.26008073-29008073	GCKR	2:27508073:T:C	1.6383e-09	-0.105379	2	0.44494	3.88638	0.00494	2	0	2:27578626:T:C	0.122138	0.0284609	0.281709	1.065	0.00897645	TRUE	1	missense_variant	C2orf16	14.47	FALSE	FALSE
CE 18:3;0	2.26008073-29008073	GCKR	2:27508073:T:C	1.6383e-09	-0.105379	2	0.44494	3.88638	0.00494	2	0	2:27571054:G:T	0.103199	0.0299648	0.282351	1.0668	0.00473814	TRUE	0.995511	missense_variant	C2orf16	2.496	FALSE	FALSE
CE 18:3;0	2.26008073-29008073	GCKR	2:27508073:T:C	1.6383e-09	-0.105379	2	0.44494	3.88638	0.00494	2	0	2:27578892:A:G	0.110249	0.0293797	0.282298	1.0632	0.00548657	TRUE	0.996283	missense_variant	C2orf16	18.27	FALSE	FALSE
CE 18:3;0	12.119477112-122477112	HNF1A	12:120977112:G:A	4.24659e-08	0.0933972	2	0.267674	3.77225	0.00389	2	0	12:121823525:G:A	0.00705753	0.140432	0.0265985	39.705	0.00192209	TRUE	0.982513	missense_variant	SETD1B	25.6	FALSE	FALSE
CE 18:3;0	20.42913724-45913724	HNF4A	20:44413724:C:T	1.30139e-10	-0.239553	1	0.582018	8.3161	0.00568	1	1	20:44413724:C:T	1.30139e-10	-0.239553	0.0524109	1.4082	0.999921	TRUE	1	missense_variant	HNF4A	21.4	TRUE	TRUE
CE 18:3;0	20.42913724-45913724	HNF4A	20:44413724:C:T	1.30139e-10	-0.239553	2	0.393392	8.12839	0.00568	1	1	20:44413724:C:T	1.30139e-10	-0.239553	0.0524109	1.4082	0.999921	TRUE	1	missense_variant	HNF4A	21.4	FALSE	TRUE
CE 18:3;0	19.17847579-20847579	TM6SF2	19:19347579:A:G	8.54835e-14	-0.282368	2	0.836106	12.5201	0.0107	1	0.974548	19:19269704:A:G	1.17897e-13	-0.281001	0.0535314	5.1244	0.276756	TRUE	0.998117	missense_variant	TM6SF2	28.6	TRUE	TRUE
CE 18:3;0	19.17847579-20847579	TM6SF2	19:19347579:A:G	8.54835e-14	-0.282368	3	0.160855	12.317	0.0107	1	0.974548	19:19269704:A:G	1.17897e-13	-0.281001	0.0535314	5.1244	0.276756	TRUE	0.998117	missense_variant	TM6SF2	28.6	FALSE	TRUE
CE 18:3;0	19.17847579-20847579	TM6SF2	19:19347579:A:G	8.54835e-14	-0.282368	2	0.836106	6.54058	0.0107	2	0.653308	19:19268740:C:T	1.00782e-06	-0.168598	0.0625655	0.84242	0.0764166	TRUE	1	missense_variant	TM6SF2	24.2	TRUE	TRUE
CE 18:3;0	19.17847579-20847579	TM6SF2	19:19347579:A:G	8.54835e-14	-0.282368	3	0.160855	6.55047	0.0107	2	0.653308	19:19268740:C:T	1.00782e-06	-0.168598	0.0625655	0.84242	0.0764166	TRUE	1	missense_variant	TM6SF2	24.2	FALSE	TRUE
CE 20:2;0	2.42347292-45347292	ABCG8	2:43847292:C:T	9.13344e-32	-0.256295	3	0.521053	13.0372	0.0354	2	0.976451	2:43839108:G:C	7.04841e-20	-0.319726	0.0820886	1.454	0.0166625	TRUE	0.976642	missense_variant	ABCG8	23.4	TRUE	TRUE
CE 20:2;0	2.42347292-45347292	ABCG8	2:43847292:C:T	9.13344e-32	-0.256295	4	0.468665	14.0404	0.0354	2	0.976451	2:43839108:G:C	7.04841e-20	-0.319726	0.0820886	1.454	0.0166625	TRUE	0.976642	missense_variant	ABCG8	23.4	FALSE	TRUE
CE 20:2;0	19.43408684-46408684	APOE	19:44908684:T:C	9.1982e-12	0.162093	1	0.242124	9.11684	0.00921	1	0.754656	19:44908684:T:C	9.1982e-12	0.162093	0.189202	1.2906	0.913861	TRUE	1	missense_variant	APOE	16.65	FALSE	TRUE
CE 20:2;0	19.43408684-46408684	APOE	19:44908684:T:C	9.1982e-12	0.162093	2	0.579833	7.82975	0.00921	1	0.849365	19:44908684:T:C	9.1982e-12	0.162093	0.189202	1.2906	0.913861	TRUE	1	missense_variant	APOE	16.65	TRUE	TRUE
CE 20:2;0	19.43408684-46408684	APOE	19:44908684:T:C	9.1982e-12	0.162093	3	0.178043	7.86312	0.00921	1	0.849365	19:44908684:T:C	9.1982e-12	0.162093	0.189202	1.2906	0.913861	TRUE	1	missense_variant	APOE	16.65	FALSE	TRUE
CE 20:2;0	19.43408684-46408684	APOE	19:44908684:T:C	9.1982e-12	0.162093	2	0.579833	4.42276	0.00921	2	0	19:44908822:C:T	1.18225e-07	-0.221364	0.053066	0.56127	0.24608	TRUE	1	missense_variant	APOE	26	TRUE	FALSE
CE 20:2;0	19.43408684-46408684	APOE	19:44908684:T:C	9.1982e-12	0.162093	3	0.178043	4.4206	0.00921	2	0	19:44908822:C:T	1.18225e-07	-0.221364	0.053066	0.56127	0.24608	TRUE	1	missense_variant	APOE	26	FALSE	FALSE
CE 20:3;0	16.13538105-16538105	NTAN1	16:15038105:A:G	1.90035e-36	-0.22595	2	0.710089	17.4332	0.0249	1	0.994403	16:15038105:A:G	1.90035e-36	-0.22595	0.315252	1.1146	0.0979184	TRUE	1	missense_variant	NTAN1	19.86	TRUE	TRUE
CE 20:3;0	16.13538105-16538105	NTAN1	16:15038105:A:G	1.90035e-36	-0.22595	3	0.289727	16.2127	0.0249	1	0.994403	16:15038105:A:G	1.90035e-36	-0.22595	0.315252	1.1146	0.0979184	TRUE	1	missense_variant	NTAN1	19.86	FALSE	TRUE
CE 20:3;0	16.13538105-16538105	NTAN1	16:15038105:A:G	1.90035e-36	-0.22595	2	0.710089	17.4332	0.0249	1	0.994403	16:15038117:G:T	2.27234e-36	-0.225691	0.315186	1.112	0.083505	TRUE	0.999676	missense_variant	NTAN1	8.318	TRUE	TRUE
CE 20:3;0	16.13538105-16538105	NTAN1	16:15038105:A:G	1.90035e-36	-0.22595	3	0.289727	16.2127	0.0249	1	0.994403	16:15038117:G:T	2.27234e-36	-0.225691	0.315186	1.112	0.083505	TRUE	0.999676	missense_variant	NTAN1	8.318	FALSE	TRUE
CE 20:3;0	20.42913724-45913724	HNF4A	20:44413724:C:T	1.54881e-10	-0.23874	1	0.666926	8.24554	0.00545	1	1	20:44413724:C:T	1.54881e-10	-0.23874	0.0524109	1.4082	0.999417	TRUE	1	missense_variant	HNF4A	21.4	TRUE	TRUE
CE 20:3;0	20.42913724-45913724	HNF4A	20:44413724:C:T	1.54881e-10	-0.23874	2	0.330378	7.62809	0.00545	1	1	20:44413724:C:T	1.54881e-10	-0.23874	0.0524109	1.4082	0.999417	TRUE	1	missense_variant	HNF4A	21.4	FALSE	TRUE
CE 20:3;0	19.17769704-20769704	TM6SF2	19:19269704:A:G	4.92004e-10	-0.235892	1	0.207593	7.92198	0.00658	1	0.974518	19:19269704:A:G	4.92004e-10	-0.235892	0.0535314	5.1244	0.359196	TRUE	1	missense_variant	TM6SF2	28.6	FALSE	TRUE
CE 20:3;0	19.17769704-20769704	TM6SF2	19:19269704:A:G	4.92004e-10	-0.235892	2	0.750704	8.70925	0.00658	1	0.974518	19:19269704:A:G	4.92004e-10	-0.235892	0.0535314	5.1244	0.359196	TRUE	1	missense_variant	TM6SF2	28.6	TRUE	TRUE
CE 20:4;0	19.43408822-46408822	APOE	19:44908822:C:T	4.288e-17	-0.309996	1	0.539181	14.3983	0.00958	1	1	19:44908822:C:T	4.288e-17	-0.309996	0.053066	0.56127	0.999865	TRUE	1	missense_variant	APOE	26	TRUE	TRUE
CE 20:4;0	19.43408822-46408822	APOE	19:44908822:C:T	4.288e-17	-0.309996	2	0.420533	16.179	0.00958	1	1	19:44908822:C:T	4.288e-17	-0.309996	0.053066	0.56127	0.999865	TRUE	1	missense_variant	APOE	26	FALSE	TRUE
CE 20:4;0	16.13538105-16538105	NTAN1	16:15038105:A:G	1.22558e-08	-0.101484	1	0.351035	7.25043	0.00543	1	0.290876	16:15038105:A:G	1.22558e-08	-0.101484	0.315252	1.1146	0.0605322	TRUE	1	missense_variant	NTAN1	19.86	FALSE	TRUE
CE 20:4;0	16.13538105-16538105	NTAN1	16:15038105:A:G	1.22558e-08	-0.101484	1	0.351035	7.25043	0.00543	1	0.290876	16:15038117:G:T	1.43513e-08	-0.101001	0.315186	1.112	0.0490602	TRUE	0.999676	missense_variant	NTAN1	8.318	FALSE	TRUE
CE 20:4;0	11.67294860-70294860	CPT1A	11:68794860:C:T	7.00528e-11	-0.15287	1	0.451134	8.32675	0.00598	1	0.678372	11:68794860:C:T	7.00528e-11	-0.15287	0.155986	2.4376	0.87659	TRUE	1	missense_variant	CPT1A	5.932	FALSE	TRUE
CE 20:4;0	11.67294860-70294860	CPT1A	11:68794860:C:T	7.00528e-11	-0.15287	2	0.54801	8.29108	0.00598	1	0.678372	11:68794860:C:T	7.00528e-11	-0.15287	0.155986	2.4376	0.87659	TRUE	1	missense_variant	CPT1A	5.932	TRUE	TRUE
CE 20:4;0	1.53539974-56539974	PCSK9	1:55039974:G:T	1.29732e-10	-0.297311	1	0.670038	8.54079	0.00543	1	0.802473	1:55039974:G:T	1.29732e-10	-0.297311	0.0332154	3.0989	0.274775	TRUE	1	missense_variant	PCSK9	0	TRUE	TRUE
CE 20:4;0	1.53539974-56539974	PCSK9	1:55039974:G:T	1.29732e-10	-0.297311	2	0.329962	8.33376	0.00543	1	0.802473	1:55039974:G:T	1.29732e-10	-0.297311	0.0332154	3.0989	0.274775	TRUE	1	missense_variant	PCSK9	0	FALSE	TRUE
CE 20:4;0	19.17769704-20769704	TM6SF2	19:19269704:A:G	1.20692e-11	-0.254328	1	0.409361	9.41754	0.00665	1	0.832673	19:19269704:A:G	1.20692e-11	-0.254328	0.0535314	5.1244	0.310025	TRUE	1	missense_variant	TM6SF2	28.6	FALSE	TRUE
CE 20:4;0	19.17769704-20769704	TM6SF2	19:19269704:A:G	1.20692e-11	-0.254328	2	0.582682	10.1969	0.00665	1	0.837656	19:19269704:A:G	1.20692e-11	-0.254328	0.0535314	5.1244	0.310025	TRUE	1	missense_variant	TM6SF2	28.6	TRUE	TRUE
CE 20:5;0	11.67294860-70294860	CPT1A	11:68794860:C:T	3.14883e-09	-0.139195	1	0.401273	6.80556	0.00545	1	0.678372	11:68794860:C:T	3.14883e-09	-0.139195	0.155986	2.4376	0.800959	TRUE	1	missense_variant	CPT1A	5.932	FALSE	TRUE
CE 20:5;0	11.67294860-70294860	CPT1A	11:68794860:C:T	3.14883e-09	-0.139195	2	0.505942	6.63273	0.00545	1	0.678372	11:68794860:C:T	3.14883e-09	-0.139195	0.155986	2.4376	0.800959	TRUE	1	missense_variant	CPT1A	5.932	TRUE	TRUE
CE 20:5;0	11.67294860-70294860	CPT1A	11:68794860:C:T	3.14883e-09	-0.139195	3	0.0927846	6.48706	0.00545	1	0.678372	11:68794860:C:T	3.14883e-09	-0.139195	0.155986	2.4376	0.800959	TRUE	1	missense_variant	CPT1A	5.932	FALSE	TRUE
CE 22:6;0	19.43408822-46408822	APOE	19:44908822:C:T	5.6073e-13	-0.268679	1	0.0573359	10.5258	0.00977	1	1	19:44908822:C:T	5.6073e-13	-0.268679	0.053066	0.56127	0.994506	TRUE	1	missense_variant	APOE	26	FALSE	TRUE
CE 22:6;0	19.43408822-46408822	APOE	19:44908822:C:T	5.6073e-13	-0.268679	2	0.556715	8.35684	0.00977	1	1	19:44908822:C:T	5.6073e-13	-0.268679	0.053066	0.56127	0.994506	TRUE	1	missense_variant	APOE	26	TRUE	TRUE
CE 22:6;0	19.43408822-46408822	APOE	19:44908822:C:T	5.6073e-13	-0.268679	3	0.385949	8.59311	0.00977	1	1	19:44908822:C:T	5.6073e-13	-0.268679	0.053066	0.56127	0.994506	TRUE	1	missense_variant	APOE	26	FALSE	TRUE
Cer 40:1;2	2.26008073-29008073	GCKR	2:27508073:T:C	1.40033e-08	-0.0994691	1	0.653605	6.45871	0.00428	1	0.966939	2:27508073:T:C	1.40033e-08	-0.0994691	0.349122	1.0744	0.460748	TRUE	1	missense_variant,splice_region_variant	GCKR	13.2	TRUE	TRUE
Cer 40:1;2	2.26008073-29008073	GCKR	2:27508073:T:C	1.40033e-08	-0.0994691	2	0.346395	6.36927	0.00428	1	0.966939	2:27508073:T:C	1.40033e-08	-0.0994691	0.349122	1.0744	0.460748	TRUE	1	missense_variant,splice_region_variant	GCKR	13.2	FALSE	TRUE
Cer 40:1;2	20.11482070-14482070	LINC01722	20:12982070:A:G	1.01838e-50	-0.263295	2	0.208183	11.4154	0.0367	2	1	20:13160073:G:A	6.57056e-09	0.173967	0.0856263	2.2427	0.999765	TRUE	1	missense_variant	SPTLC3	17.97	FALSE	TRUE
Cer 40:1;2	20.11482070-14482070	LINC01722	20:12982070:A:G	1.01838e-50	-0.263295	3	0.617197	14.2412	0.0367	2	1	20:13160073:G:A	6.57056e-09	0.173967	0.0856263	2.2427	0.999765	TRUE	1	missense_variant	SPTLC3	17.97	TRUE	TRUE
Cer 40:1;2	20.11482070-14482070	LINC01722	20:12982070:A:G	1.01838e-50	-0.263295	4	0.17462	13.9631	0.0367	2	1	20:13160073:G:A	6.57056e-09	0.173967	0.0856263	2.2427	0.999765	TRUE	1	missense_variant	SPTLC3	17.97	FALSE	TRUE
Cer 40:1;2	17.41410962-44410962	G6PC	17:42910962:G:T	4.14109e-08	0.374514	1	0.516895	5.65844	0.00423	1	0.135798	17:42910962:G:T	4.14109e-08	0.374514	0.0152647	Inf	0.849486	TRUE	1	missense_variant	G6PC1	23.9	TRUE	TRUE
Cer 40:1;2	17.41410962-44410962	G6PC	17:42910962:G:T	4.14109e-08	0.374514	2	0.46149	5.75745	0.00423	1	0.189072	17:42910962:G:T	4.14109e-08	0.374514	0.0152647	Inf	0.849486	TRUE	1	missense_variant	G6PC1	23.9	FALSE	TRUE
Cer 40:2;2	20.11478039-14478039	LINC01722	20:12978039:A:G	3.65655e-29	-0.227656	2	0.708148	6.31605	0.0255	2	0.591255	20:13160073:G:A	1.61348e-05	0.147454	0.0856263	2.2427	0.44676	TRUE	1	missense_variant	SPTLC3	17.97	TRUE	TRUE
Cer 40:2;2	20.11478039-14478039	LINC01722	20:12978039:A:G	3.65655e-29	-0.227656	3	0.286347	6.24304	0.0255	2	0.591255	20:13160073:G:A	1.61348e-05	0.147454	0.0856263	2.2427	0.44676	TRUE	1	missense_variant	SPTLC3	17.97	FALSE	TRUE
Cer 42:1;2	20.11482070-14482070	LINC01722	20:12982070:A:G	6.10811e-37	-0.222717	2	0.164038	14.9113	0.0311	2	1	20:13160073:G:A	1.13201e-12	0.2125	0.0856263	2.2427	0.999989	TRUE	1	missense_variant	SPTLC3	17.97	FALSE	TRUE
Cer 42:1;2	20.11482070-14482070	LINC01722	20:12982070:A:G	6.10811e-37	-0.222717	3	0.662436	14.6069	0.0311	2	1	20:13160073:G:A	1.13201e-12	0.2125	0.0856263	2.2427	0.999989	TRUE	1	missense_variant	SPTLC3	17.97	TRUE	TRUE
Cer 42:1;2	20.11482070-14482070	LINC01722	20:12982070:A:G	6.10811e-37	-0.222717	4	0.173517	13.5729	0.0311	2	1	20:13160073:G:A	1.13201e-12	0.2125	0.0856263	2.2427	0.999989	TRUE	1	missense_variant	SPTLC3	17.97	FALSE	TRUE
Cer 42:1;2	19.17782905-20782905	TM6SF2	19:19282905:G:A	1.29409e-13	-0.166109	2	0.856154	12.1151	0.0127	1	0.830329	19:19269704:A:G	7.4913e-13	-0.271273	0.0535314	5.1244	0.264414	TRUE	1	missense_variant	TM6SF2	28.6	TRUE	TRUE
Cer 42:1;2	19.17782905-20782905	TM6SF2	19:19282905:G:A	1.29409e-13	-0.166109	3	0.143846	11.9456	0.0127	1	0.830329	19:19269704:A:G	7.4913e-13	-0.271273	0.0535314	5.1244	0.264414	TRUE	1	missense_variant	TM6SF2	28.6	FALSE	TRUE
Cer 42:2;2	12.119500508-122500508	HNF1A	12:121000508:C:T	1.51403e-08	-0.0983412	1	0.747298	7.04504	0.00411	1	0.519078	12:120997672:G:A	2.44631e-08	-0.096931	0.358783	1.0279	0.0542008	TRUE	0.996842	missense_variant	HNF1A	0.025	TRUE	TRUE
Cer 42:2;2	12.119500508-122500508	HNF1A	12:121000508:C:T	1.51403e-08	-0.0983412	2	0.252702	6.14271	0.00411	1	0.519078	12:120997672:G:A	2.44631e-08	-0.096931	0.358783	1.0279	0.0542008	TRUE	0.996842	missense_variant	HNF1A	0.025	FALSE	TRUE
Cer 42:2;2	2.19502409-22502409	APOB	2:21002409:C:T	3.53615e-08	0.102639	1	0.568137	6.42926	0.00425	1	0.0210291	2:21002409:C:T	3.53615e-08	0.102639	0.272406	0.95948	0.158559	TRUE	1	missense_variant	APOB	0.842	TRUE	FALSE
Cer 42:2;2	2.19502409-22502409	APOB	2:21002409:C:T	3.53615e-08	0.102639	2	0.428297	5.57602	0.00425	1	0.00121301	2:21002409:C:T	3.53615e-08	0.102639	0.272406	0.95948	0.158559	TRUE	1	missense_variant	APOB	0.842	FALSE	FALSE
Cer 42:2;2	2.19502409-22502409	APOB	2:21002409:C:T	3.53615e-08	0.102639	1	0.568137	6.42926	0.00425	1	0.0210291	2:21008652:G:A	4.55535e-08	-0.101838	0.27226	1.1477	0.11882	TRUE	0.999754	missense_variant	APOB	28	TRUE	FALSE
Cer 42:2;2	2.19502409-22502409	APOB	2:21002409:C:T	3.53615e-08	0.102639	2	0.428297	5.57602	0.00425	1	0.00121301	2:21008652:G:A	4.55535e-08	-0.101838	0.27226	1.1477	0.11882	TRUE	0.999754	missense_variant	APOB	28	FALSE	FALSE
Cer 42:2;2	20.11482070-14482070	LINC01722	20:12982070:A:G	7.11568e-52	-0.265158	2	0.245612	21.3029	0.0428	2	1	20:13160073:G:A	3.40803e-17	0.251683	0.0856263	2.2427	0.999934	TRUE	1	missense_variant	SPTLC3	17.97	FALSE	TRUE
Cer 42:2;2	20.11482070-14482070	LINC01722	20:12982070:A:G	7.11568e-52	-0.265158	3	0.640713	20.1483	0.0428	2	1	20:13160073:G:A	3.40803e-17	0.251683	0.0856263	2.2427	0.999934	TRUE	1	missense_variant	SPTLC3	17.97	TRUE	TRUE
Cer 42:2;2	20.11482070-14482070	LINC01722	20:12982070:A:G	7.11568e-52	-0.265158	4	0.113676	19.925	0.0428	2	1	20:13160073:G:A	3.40803e-17	0.251683	0.0856263	2.2427	0.999934	TRUE	1	missense_variant	SPTLC3	17.97	FALSE	TRUE
Cer 42:2;2	19.17769704-20769704	TM6SF2	19:19269704:A:G	2.74967e-14	-0.287704	2	0.830331	13.1497	0.0123	1	0.974548	19:19269704:A:G	2.74967e-14	-0.287704	0.0535314	5.1244	0.478347	TRUE	1	missense_variant	TM6SF2	28.6	TRUE	TRUE
Cer 42:2;2	19.17769704-20769704	TM6SF2	19:19269704:A:G	2.74967e-14	-0.287704	3	0.169634	15.586	0.0123	1	0.974548	19:19269704:A:G	2.74967e-14	-0.287704	0.0535314	5.1244	0.478347	TRUE	1	missense_variant	TM6SF2	28.6	FALSE	TRUE
Cer 42:2;2	19.17769704-20769704	TM6SF2	19:19269704:A:G	2.74967e-14	-0.287704	2	0.830331	8.56954	0.0123	2	0.782792	19:19268740:C:T	1.0579e-08	-0.196712	0.0625655	0.84242	0.0809094	TRUE	0.995673	missense_variant	TM6SF2	24.2	TRUE	TRUE
Cer 42:2;2	19.17769704-20769704	TM6SF2	19:19269704:A:G	2.74967e-14	-0.287704	3	0.169634	6.7635	0.0123	2	0.783245	19:19268740:C:T	1.0579e-08	-0.196712	0.0625655	0.84242	0.0809094	TRUE	0.995673	missense_variant	TM6SF2	24.2	FALSE	TRUE
Chol	19.9579868-12579868	CERS4	19:11079868:C:T	1.16088e-08	-0.161378	1	0.716055	7.5571	0.0045	1	0.991601	19:11079088:T:C	1.54744e-08	-0.160038	0.0944798	0.87655	0.0246663	TRUE	0.998696	missense_variant	SMARCA4	3.737	TRUE	TRUE
Chol	19.9579868-12579868	CERS4	19:11079868:C:T	1.16088e-08	-0.161378	2	0.283857	7.31938	0.0045	1	0.991601	19:11079088:T:C	1.54744e-08	-0.160038	0.0944798	0.87655	0.0246663	TRUE	0.998696	missense_variant	SMARCA4	3.737	FALSE	TRUE
DAG 16:1;0_18:1;0	2.26008073-29008073	GCKR	2:27508073:T:C	2.15261e-09	-0.11192	1	0.656146	6.99487	0.00526	1	0.968166	2:27508073:T:C	2.15261e-09	-0.11192	0.349122	1.0744	0.708735	TRUE	1	missense_variant,splice_region_variant	GCKR	13.2	TRUE	TRUE
DAG 16:1;0_18:1;0	2.26008073-29008073	GCKR	2:27508073:T:C	2.15261e-09	-0.11192	2	0.343853	5.84701	0.00526	1	0.889845	2:27508073:T:C	2.15261e-09	-0.11192	0.349122	1.0744	0.708735	TRUE	1	missense_variant,splice_region_variant	GCKR	13.2	FALSE	TRUE
DAG 18:1;0_18:1;0	2.26008073-29008073	GCKR	2:27508073:T:C	5.87541e-12	-0.122667	1	0.642656	9.55901	0.00645	1	1	2:27508073:T:C	5.87541e-12	-0.122667	0.349122	1.0744	0.957642	TRUE	1	missense_variant,splice_region_variant	GCKR	13.2	TRUE	TRUE
DAG 18:1;0_18:1;0	2.26008073-29008073	GCKR	2:27508073:T:C	5.87541e-12	-0.122667	2	0.35734	10.1162	0.00645	1	1	2:27508073:T:C	5.87541e-12	-0.122667	0.349122	1.0744	0.957642	TRUE	1	missense_variant,splice_region_variant	GCKR	13.2	FALSE	TRUE
DAG 18:1;0_18:1;0	7.72097712-75097712	MLXIPL	7:73597712:G:A	3.11246e-08	-0.143787	1	0.651158	6.94334	0.00428	1	0.727063	7:73597712:G:A	3.11246e-08	-0.143787	0.121986	1.0159	0.0568806	TRUE	1	missense_variant,splice_region_variant	MLXIPL	19.4	TRUE	TRUE
DAG 18:1;0_18:1;0	7.72097712-75097712	MLXIPL	7:73597712:G:A	3.11246e-08	-0.143787	2	0.348836	6.10899	0.00428	1	0.710825	7:73597712:G:A	3.11246e-08	-0.143787	0.121986	1.0159	0.0568806	TRUE	1	missense_variant,splice_region_variant	MLXIPL	19.4	FALSE	TRUE
DAG 18:1;0_18:1;0	7.72097712-75097712	MLXIPL	7:73597712:G:A	3.11246e-08	-0.143787	1	0.651158	6.94334	0.00428	1	0.727063	7:73606007:C:G	5.95164e-08	-0.141173	0.120545	1.0127	0.0295912	TRUE	0.985201	missense_variant	MLXIPL	17.09	TRUE	TRUE
DAG 18:1;0_18:1;0	7.72097712-75097712	MLXIPL	7:73597712:G:A	3.11246e-08	-0.143787	2	0.348836	6.10899	0.00428	1	0.710825	7:73606007:C:G	5.95164e-08	-0.141173	0.120545	1.0127	0.0295912	TRUE	0.985201	missense_variant	MLXIPL	17.09	FALSE	TRUE
DAG 18:1;0_18:1;0	2.19502409-22502409	APOB	2:21002409:C:T	4.96797e-08	0.10387	1	0.664342	6.30681	0.00411	1	0.844715	2:21002409:C:T	4.96797e-08	0.10387	0.272406	0.95948	0.168755	TRUE	1	missense_variant	APOB	0.842	TRUE	TRUE
DAG 18:1;0_18:1;0	2.19502409-22502409	APOB	2:21002409:C:T	4.96797e-08	0.10387	2	0.335658	6.24467	0.00411	1	0.844715	2:21002409:C:T	4.96797e-08	0.10387	0.272406	0.95948	0.168755	TRUE	1	missense_variant	APOB	0.842	FALSE	TRUE
DAG 18:1;0_18:1;0	2.19502409-22502409	APOB	2:21002409:C:T	4.96797e-08	0.10387	1	0.664342	6.30681	0.00411	1	0.844715	2:21008652:G:A	5.49767e-08	-0.103554	0.27226	1.1477	0.149848	TRUE	0.999912	missense_variant	APOB	28	TRUE	TRUE
DAG 18:1;0_18:1;0	2.19502409-22502409	APOB	2:21002409:C:T	4.96797e-08	0.10387	2	0.335658	6.24467	0.00411	1	0.844715	2:21008652:G:A	5.49767e-08	-0.103554	0.27226	1.1477	0.149848	TRUE	0.999912	missense_variant	APOB	28	FALSE	TRUE
DAG 18:1;0_18:2;0	8.18456018-21456018	LPL	8:19956018:A:G	8.25719e-09	0.336	1	0.144059	6.33392	0.00681	1	0.047123	8:19956018:A:G	8.25719e-09	0.336	0.0226757	1.0114	0.945132	TRUE	1	missense_variant	LPL	21.3	FALSE	FALSE
DAG 18:1;0_18:2;0	8.18456018-21456018	LPL	8:19956018:A:G	8.25719e-09	0.336	2	0.785622	5.92936	0.00681	1	1	8:19956018:A:G	8.25719e-09	0.336	0.0226757	1.0114	0.945132	TRUE	1	missense_variant	LPL	21.3	TRUE	TRUE
DAG 18:1;0_18:2;0	8.18456018-21456018	LPL	8:19956018:A:G	8.25719e-09	0.336	3	0.0703192	5.98778	0.00681	1	1	8:19956018:A:G	8.25719e-09	0.336	0.0226757	1.0114	0.945132	TRUE	1	missense_variant	LPL	21.3	FALSE	TRUE
DAG 18:1;0_18:2;0	2.26008073-29008073	GCKR	2:27508073:T:C	9.97682e-13	-0.128985	1	0.657965	10.0657	0.00713	1	0.973836	2:27508073:T:C	9.97682e-13	-0.128985	0.349122	1.0744	0.93993	TRUE	1	missense_variant,splice_region_variant	GCKR	13.2	TRUE	TRUE
DAG 18:1;0_18:2;0	2.26008073-29008073	GCKR	2:27508073:T:C	9.97682e-13	-0.128985	2	0.339035	10.5846	0.00713	1	0.973836	2:27508073:T:C	9.97682e-13	-0.128985	0.349122	1.0744	0.93993	TRUE	1	missense_variant,splice_region_variant	GCKR	13.2	FALSE	TRUE
DAG 18:1;0_18:2;0	7.72099571-75099571	MLXIPL	7:73599571:C:T	8.97975e-11	-0.172297	1	0.673685	9.16906	0.00596	1	0.857195	7:73597712:G:A	8.98871e-11	-0.17229	0.121986	1.0159	0.0760206	TRUE	0.999992	missense_variant,splice_region_variant	MLXIPL	19.4	TRUE	TRUE
DAG 18:1;0_18:2;0	7.72099571-75099571	MLXIPL	7:73599571:C:T	8.97975e-11	-0.172297	2	0.325764	8.95356	0.00596	1	0.857195	7:73597712:G:A	8.98871e-11	-0.17229	0.121986	1.0159	0.0760206	TRUE	0.999992	missense_variant,splice_region_variant	MLXIPL	19.4	FALSE	TRUE
DAG 18:1;0_18:2;0	7.72099571-75099571	MLXIPL	7:73599571:C:T	8.97975e-11	-0.172297	1	0.673685	9.16906	0.00596	1	0.857195	7:73606007:C:G	1.93702e-10	-0.169807	0.120545	1.0127	0.0334133	TRUE	0.985163	missense_variant	MLXIPL	17.09	TRUE	TRUE
DAG 18:1;0_18:2;0	7.72099571-75099571	MLXIPL	7:73599571:C:T	8.97975e-11	-0.172297	2	0.325764	8.95356	0.00596	1	0.857195	7:73606007:C:G	1.93702e-10	-0.169807	0.120545	1.0127	0.0334133	TRUE	0.985163	missense_variant	MLXIPL	17.09	FALSE	TRUE
LPC 16:0;0	2.26008073-29008073	GCKR	2:27508073:T:C	1.56e-08	-0.0990041	1	0.648197	6.11993	0.00408	1	0.136512	2:27508073:T:C	1.56e-08	-0.0990041	0.349122	1.0744	0.686734	TRUE	1	missense_variant,splice_region_variant	GCKR	13.2	TRUE	TRUE
LPC 16:0;0	2.26008073-29008073	GCKR	2:27508073:T:C	1.56e-08	-0.0990041	2	0.349571	5.34052	0.00408	1	0.424926	2:27508073:T:C	1.56e-08	-0.0990041	0.349122	1.0744	0.686734	TRUE	1	missense_variant,splice_region_variant	GCKR	13.2	FALSE	TRUE
LPC 20:4;0	11.60318856-65293381	FADS2	11:61818856:C:CT	4.2303e-202	-0.535363	3	0.251721	4.02045	0.132	3	0	11:60729672:T:G	0.000282956	0.234434	0.0213884	0.76764	0.00343485	TRUE	0.98625	missense_variant	MS4A18	3.9	FALSE	FALSE
LPE 18:0;0	15.56891167-59891167	LIPC	15:58391167:A:G	1.93061e-08	-0.101106	3	0.711543	4.8642	0.0104	3	0	15:58563549:C:T	5.41648e-07	0.348046	0.0167715	4.4077	0.34313	TRUE	1	missense_variant	LIPC	24.1	TRUE	FALSE
LPE 18:0;0	15.56891167-59891167	LIPC	15:58391167:A:G	1.93061e-08	-0.101106	4	0.0483327	4.97597	0.0104	3	1.19209e-07	15:58563549:C:T	5.41648e-07	0.348046	0.0167715	4.4077	0.34313	TRUE	1	missense_variant	LIPC	24.1	FALSE	FALSE
LPE 18:2;0	2.26008073-29008073	GCKR	2:27508073:T:C	1.12474e-10	-0.114725	1	0.659876	8.51364	0.00566	1	0.966452	2:27508073:T:C	1.12474e-10	-0.114725	0.349122	1.0744	0.357009	TRUE	1	missense_variant,splice_region_variant	GCKR	13.2	TRUE	TRUE
PC 14:0;0_18:1;0	2.26008073-29008073	GCKR	2:27508073:T:C	2.39067e-09	-0.105277	1	0.565241	7.07993	0.00484	1	0.926839	2:27508073:T:C	2.39067e-09	-0.105277	0.349122	1.0744	0.521146	TRUE	1	missense_variant,splice_region_variant	GCKR	13.2	TRUE	TRUE
PC 14:0;0_18:1;0	2.26008073-29008073	GCKR	2:27508073:T:C	2.39067e-09	-0.105277	2	0.434323	7.30812	0.00484	1	0.87813	2:27508073:T:C	2.39067e-09	-0.105277	0.349122	1.0744	0.521146	TRUE	1	missense_variant,splice_region_variant	GCKR	13.2	FALSE	TRUE
PC 14:0;0_18:1;0	18.17298665-23084376	ABHD3	18:21584376:ACTT:A	3.99041e-15	0.760964	3	0.940466	13.8618	0.0171	1	0.916922	18:21651694:A:G	3.99762e-15	0.760942	0.00727201	77.978	0.378547	TRUE	0.999976	missense_variant	ABHD3	26.5	TRUE	TRUE
PC 14:0;0_18:1;0	18.17298665-23084376	ABHD3	18:21584376:ACTT:A	3.99041e-15	0.760964	4	0.0572217	14.0272	0.0171	1	0.916922	18:21651694:A:G	3.99762e-15	0.760942	0.00727201	77.978	0.378547	TRUE	0.999976	missense_variant	ABHD3	26.5	FALSE	TRUE
PC 14:0;0_18:1;0	18.17298665-23084376	ABHD3	18:21584376:ACTT:A	3.99041e-15	0.760964	3	0.940466	6.49744	0.0171	3	0.906933	18:21657147:C:T	2.06452e-10	0.792474	0.00438941	29.638	0.383767	TRUE	1	missense_variant	ABHD3	23.7	TRUE	TRUE
PC 14:0;0_18:1;0	18.17298665-23084376	ABHD3	18:21584376:ACTT:A	3.99041e-15	0.760964	4	0.0572217	6.61639	0.0171	3	0.906933	18:21657147:C:T	2.06452e-10	0.792474	0.00438941	29.638	0.383767	TRUE	1	missense_variant	ABHD3	23.7	FALSE	TRUE
PC 14:0;0_18:1;0	15.57063549-60063549	LIPC	15:58563549:C:T	2.65176e-08	0.364875	1	0.129389	5.79634	0.00645	1	0.000547767	15:58563549:C:T	2.65176e-08	0.364875	0.0167715	4.4077	0.950026	TRUE	1	missense_variant	LIPC	24.1	FALSE	FALSE
PC 14:0;0_18:1;0	15.57063549-60063549	LIPC	15:58563549:C:T	2.65176e-08	0.364875	2	0.571645	5.63402	0.00645	1	0.00835335	15:58563549:C:T	2.65176e-08	0.364875	0.0167715	4.4077	0.950026	TRUE	1	missense_variant	LIPC	24.1	TRUE	FALSE
PC 14:0;0_18:1;0	15.57063549-60063549	LIPC	15:58563549:C:T	2.65176e-08	0.364875	3	0.298966	5.63595	0.00645	1	0.844926	15:58563549:C:T	2.65176e-08	0.364875	0.0167715	4.4077	0.950026	TRUE	1	missense_variant	LIPC	24.1	FALSE	TRUE
PC 14:0;0_18:2;0	18.20301694-23001694	ABHD3	18:21651694:A:G	7.39424e-20	0.883253	2	0.0749923	18.2597	0.0178	1	0.987198	18:21651694:A:G	7.39424e-20	0.883253	0.00727201	77.978	0.467479	TRUE	1	missense_variant	ABHD3	26.5	FALSE	TRUE
PC 14:0;0_18:2;0	18.20301694-23001694	ABHD3	18:21651694:A:G	7.39424e-20	0.883253	3	0.8459	18.3921	0.0178	1	0.987198	18:21651694:A:G	7.39424e-20	0.883253	0.00727201	77.978	0.467479	TRUE	1	missense_variant	ABHD3	26.5	TRUE	TRUE
PC 14:0;0_18:2;0	18.20301694-23001694	ABHD3	18:21651694:A:G	7.39424e-20	0.883253	4	0.0790822	18.7087	0.0178	1	0.987198	18:21651694:A:G	7.39424e-20	0.883253	0.00727201	77.978	0.467479	TRUE	1	missense_variant	ABHD3	26.5	FALSE	TRUE
PC 14:0;0_18:2;0	18.20301694-23001694	ABHD3	18:21651694:A:G	7.39424e-20	0.883253	3	0.8459	4.62637	0.0178	3	3.57628e-07	18:21657147:C:T	5.66299e-08	0.677724	0.00438941	29.638	0.448486	TRUE	1	missense_variant	ABHD3	23.7	TRUE	FALSE
PC 14:0;0_18:2;0	18.20301694-23001694	ABHD3	18:21651694:A:G	7.39424e-20	0.883253	4	0.0790822	4.57941	0.0178	3	7.15256e-07	18:21657147:C:T	5.66299e-08	0.677724	0.00438941	29.638	0.448486	TRUE	1	missense_variant	ABHD3	23.7	FALSE	FALSE
PC 14:0;0_18:2;0	18.20301694-23001694	ABHD3	18:21651694:A:G	7.39424e-20	0.883253	4	0.0790822	7.9049	0.0178	2	0.952432	18:21574182:G:A	6.82182e-06	0.078814	0.38843	1.0823	0.00769066	TRUE	0.983382	missense_variant	ESCO1	1.349	FALSE	TRUE
PC 15:0;0_18:2;0	15.56886313-59886313	LIPC	15:58386313:C:T	7.41467e-10	0.111867	3	0.698213	5.11289	0.0129	3	1.19209e-07	15:58563549:C:T	1.16206e-07	0.352235	0.0167715	4.4077	0.864889	TRUE	1	missense_variant	LIPC	24.1	TRUE	FALSE
PC 15:0;0_18:2;0	15.56886313-59886313	LIPC	15:58386313:C:T	7.41467e-10	0.111867	4	0.225464	4.53246	0.0129	3	0	15:58563549:C:T	1.16206e-07	0.352235	0.0167715	4.4077	0.864889	TRUE	1	missense_variant	LIPC	24.1	FALSE	FALSE
PC 16:0;0_16:0;0	19.9582239-12582239	CERS4	19:11082239:A:G	3.48866e-08	-0.158246	1	0.736674	7.00594	0.00409	1	0.991601	19:11079088:T:C	6.66509e-08	-0.152082	0.0944798	0.87655	0.0230539	TRUE	0.98685	missense_variant	SMARCA4	3.737	TRUE	TRUE
PC 16:0;0_16:0;0	19.9582239-12582239	CERS4	19:11082239:A:G	3.48866e-08	-0.158246	2	0.263326	6.10879	0.00409	1	0.981912	19:11079088:T:C	6.66509e-08	-0.152082	0.0944798	0.87655	0.0230539	TRUE	0.98685	missense_variant	SMARCA4	3.737	FALSE	TRUE
PC 16:0;0_16:0;0	15.56886521-59886521	LIPC	15:58386521:T:C	2.37432e-16	-0.138985	3	0.665283	4.7586	0.0175	3	0	15:58563549:C:T	1.48676e-07	0.33971	0.0167715	4.4077	0.79896	TRUE	1	missense_variant	LIPC	24.1	TRUE	FALSE
PC 16:0;0_16:0;0	15.56886521-59886521	LIPC	15:58386521:T:C	2.37432e-16	-0.138985	4	0.164708	4.79384	0.0175	3	0	15:58563549:C:T	1.48676e-07	0.33971	0.0167715	4.4077	0.79896	TRUE	1	missense_variant	LIPC	24.1	FALSE	FALSE
PC 16:0;0_16:1;0	2.26008073-29008073	GCKR	2:27508073:T:C	6.12206e-10	-0.108205	1	0.542279	7.51059	0.00503	1	0.625512	2:27508073:T:C	6.12206e-10	-0.108205	0.349122	1.0744	0.574296	TRUE	1	missense_variant,splice_region_variant	GCKR	13.2	TRUE	TRUE
PC 16:0;0_16:1;0	2.26008073-29008073	GCKR	2:27508073:T:C	6.12206e-10	-0.108205	2	0.457019	7.29112	0.00503	1	0.886621	2:27508073:T:C	6.12206e-10	-0.108205	0.349122	1.0744	0.574296	TRUE	1	missense_variant,splice_region_variant	GCKR	13.2	FALSE	TRUE
PC 16:0;0_18:1;0	2.26008073-29008073	GCKR	2:27508073:T:C	6.89242e-09	-0.101263	1	0.640048	6.5276	0.00438	1	0.966595	2:27508073:T:C	6.89242e-09	-0.101263	0.349122	1.0744	0.768952	TRUE	1	missense_variant,splice_region_variant	GCKR	13.2	TRUE	TRUE
PC 16:0;0_18:1;0	2.26008073-29008073	GCKR	2:27508073:T:C	6.89242e-09	-0.101263	2	0.359917	6.73863	0.00438	1	0.966595	2:27508073:T:C	6.89242e-09	-0.101263	0.349122	1.0744	0.768952	TRUE	1	missense_variant,splice_region_variant	GCKR	13.2	FALSE	TRUE
PC 16:0;0_18:1;0	15.56891167-59891167	LIPC	15:58391167:A:G	6.24588e-09	-0.0977538	3	0.282644	4.16659	0.00707	3	0	15:58563549:C:T	4.06763e-06	0.298587	0.0167715	4.4077	0.157689	TRUE	1	missense_variant	LIPC	24.1	FALSE	FALSE
PC 16:0;0_18:2;0	15.56931476-59931476	LIPC	15:58431476:C:T	1.091e-12	0.137688	3	0.787376	8.63252	0.0169	2	1	15:58563549:C:T	4.7279e-11	0.425473	0.0167715	4.4077	0.971782	TRUE	1	missense_variant	LIPC	24.1	TRUE	TRUE
PC 16:0;0_18:2;0	15.56931476-59931476	LIPC	15:58431476:C:T	1.091e-12	0.137688	4	0.211915	8.5155	0.0169	2	1	15:58563549:C:T	4.7279e-11	0.425473	0.0167715	4.4077	0.971782	TRUE	1	missense_variant	LIPC	24.1	FALSE	TRUE
PC 16:0;0_18:3;0	2.26008073-29008073	GCKR	2:27508073:T:C	4.01929e-11	-0.115375	1	0.578394	8.596	0.00583	1	0.966595	2:27508073:T:C	4.01929e-11	-0.115375	0.349122	1.0744	0.801526	TRUE	1	missense_variant,splice_region_variant	GCKR	13.2	TRUE	TRUE
PC 16:0;0_18:3;0	2.26008073-29008073	GCKR	2:27508073:T:C	4.01929e-11	-0.115375	2	0.420621	8.20749	0.00583	1	0.966595	2:27508073:T:C	4.01929e-11	-0.115375	0.349122	1.0744	0.801526	TRUE	1	missense_variant,splice_region_variant	GCKR	13.2	FALSE	TRUE
PC 16:0;0_20:2;0	2.26008073-29008073	GCKR	2:27508073:T:C	2.99807e-08	-0.0971522	1	0.505509	5.85022	0.00438	1	0.257309	2:27508073:T:C	2.99807e-08	-0.0971522	0.349122	1.0744	0.773649	TRUE	1	missense_variant,splice_region_variant	GCKR	13.2	TRUE	TRUE
PC 16:0;0_20:2;0	2.26008073-29008073	GCKR	2:27508073:T:C	2.99807e-08	-0.0971522	2	0.461847	6.1681	0.00438	1	0.966557	2:27508073:T:C	2.99807e-08	-0.0971522	0.349122	1.0744	0.773649	TRUE	1	missense_variant,splice_region_variant	GCKR	13.2	FALSE	TRUE
PC 16:0;0_20:2;0	15.57063549-60063549	LIPC	15:58563549:C:T	2.56487e-08	0.360877	2	0.0779955	6.47445	0.0109	2	0.0423234	15:58563549:C:T	2.56487e-08	0.360877	0.0167715	4.4077	0.958953	TRUE	1	missense_variant	LIPC	24.1	FALSE	FALSE
PC 16:0;0_20:2;0	15.57063549-60063549	LIPC	15:58563549:C:T	2.56487e-08	0.360877	3	0.76039	5.77359	0.0109	2	0.844066	15:58563549:C:T	2.56487e-08	0.360877	0.0167715	4.4077	0.958953	TRUE	1	missense_variant	LIPC	24.1	TRUE	TRUE
PC 16:0;0_20:2;0	15.57063549-60063549	LIPC	15:58563549:C:T	2.56487e-08	0.360877	4	0.15999	5.79984	0.0109	2	0.844066	15:58563549:C:T	2.56487e-08	0.360877	0.0167715	4.4077	0.958953	TRUE	1	missense_variant	LIPC	24.1	FALSE	TRUE
PC 16:0;0_20:4;0	19.17769704-20769704	TM6SF2	19:19269704:A:G	2.04418e-09	-0.226182	1	0.584614	7.36812	0.00483	1	0.837656	19:19269704:A:G	2.04418e-09	-0.226182	0.0535314	5.1244	0.289144	TRUE	1	missense_variant	TM6SF2	28.6	TRUE	TRUE
PC 16:0;0_20:4;0	19.17769704-20769704	TM6SF2	19:19269704:A:G	2.04418e-09	-0.226182	2	0.415386	7.95509	0.00483	1	0.837656	19:19269704:A:G	2.04418e-09	-0.226182	0.0535314	5.1244	0.289144	TRUE	1	missense_variant	TM6SF2	28.6	FALSE	TRUE
PC 16:0;0_22:5;0	21.42471391-45471391	AGPAT3	21:43971391:C:T	4.53838e-09	-0.246348	1	0.558582	6.88363	0.00484	1	1	21:43971391:C:T	4.53838e-09	-0.246348	0.0391116	1.4433	0.987474	TRUE	1	missense_variant	AGPAT3	16.28	TRUE	TRUE
PC 16:0;0_22:5;0	21.42471391-45471391	AGPAT3	21:43971391:C:T	4.53838e-09	-0.246348	2	0.412847	6.80575	0.00484	1	1	21:43971391:C:T	4.53838e-09	-0.246348	0.0391116	1.4433	0.987474	TRUE	1	missense_variant	AGPAT3	16.28	FALSE	TRUE
PC 16:1;0_18:0;0	2.26008073-29008073	GCKR	2:27508073:T:C	3.74622e-09	-0.107928	1	0.433514	6.78965	0.00531	1	0.875412	2:27508073:T:C	3.74622e-09	-0.107928	0.349122	1.0744	0.558999	TRUE	1	missense_variant,splice_region_variant	GCKR	13.2	FALSE	TRUE
PC 16:1;0_18:0;0	2.26008073-29008073	GCKR	2:27508073:T:C	3.74622e-09	-0.107928	2	0.551326	7.25373	0.00531	1	0.87903	2:27508073:T:C	3.74622e-09	-0.107928	0.349122	1.0744	0.558999	TRUE	1	missense_variant,splice_region_variant	GCKR	13.2	TRUE	TRUE
PC 16:1;0_18:1;0	2.26008073-29008073	GCKR	2:27508073:T:C	2.95414e-10	-0.110177	1	0.604761	7.75942	0.00529	1	0.966547	2:27508073:T:C	2.95414e-10	-0.110177	0.349122	1.0744	0.841269	TRUE	1	missense_variant,splice_region_variant	GCKR	13.2	TRUE	TRUE
PC 16:1;0_18:1;0	2.26008073-29008073	GCKR	2:27508073:T:C	2.95414e-10	-0.110177	2	0.388558	8.03328	0.00529	1	0.966547	2:27508073:T:C	2.95414e-10	-0.110177	0.349122	1.0744	0.841269	TRUE	1	missense_variant,splice_region_variant	GCKR	13.2	FALSE	TRUE
PC 16:1;0_18:1;0	15.57063549-60063549	LIPC	15:58563549:C:T	6.22692e-09	0.376775	2	0.1643	7.40903	0.0103	1	1	15:58563549:C:T	6.22692e-09	0.376775	0.0167715	4.4077	0.991026	TRUE	1	missense_variant	LIPC	24.1	FALSE	TRUE
PC 16:1;0_18:1;0	15.57063549-60063549	LIPC	15:58563549:C:T	6.22692e-09	0.376775	3	0.730543	6.70549	0.0103	1	1	15:58563549:C:T	6.22692e-09	0.376775	0.0167715	4.4077	0.991026	TRUE	1	missense_variant	LIPC	24.1	TRUE	TRUE
PC 16:1;0_18:1;0	15.57063549-60063549	LIPC	15:58563549:C:T	6.22692e-09	0.376775	4	0.102908	5.81452	0.0103	1	0.843414	15:58563549:C:T	6.22692e-09	0.376775	0.0167715	4.4077	0.991026	TRUE	1	missense_variant	LIPC	24.1	FALSE	TRUE
PC 16:1;0_18:1;0	18.17298665-22898898	ABHD3	18:21398898:GACA:G	7.50007e-11	0.583981	1	0.63964	9.20837	0.00566	1	0.801411	18:20966935:T:G	2.12157e-10	0.573073	0.00832023	3.3592	0.028518	TRUE	0.962687	missense_variant	ROCK1	22.2	TRUE	TRUE
PC 16:1;0_18:1;0	18.17298665-22898898	ABHD3	18:21398898:GACA:G	7.50007e-11	0.583981	2	0.36036	9.3314	0.00566	1	0.801411	18:20966935:T:G	2.12157e-10	0.573073	0.00832023	3.3592	0.028518	TRUE	0.962687	missense_variant	ROCK1	22.2	FALSE	TRUE
PC 16:1;0_18:2;0	2.26008073-29008073	GCKR	2:27508073:T:C	1.65899e-08	-0.0984695	1	0.676683	6.32852	0.00409	1	0.886532	2:27508073:T:C	1.65899e-08	-0.0984695	0.349122	1.0744	0.445483	TRUE	1	missense_variant,splice_region_variant	GCKR	13.2	TRUE	TRUE
PC 16:1;0_18:2;0	2.26008073-29008073	GCKR	2:27508073:T:C	1.65899e-08	-0.0984695	2	0.323317	5.98545	0.00409	1	0.294231	2:27508073:T:C	1.65899e-08	-0.0984695	0.349122	1.0744	0.445483	TRUE	1	missense_variant,splice_region_variant	GCKR	13.2	FALSE	TRUE
PC 16:1;0_18:2;0	2.26008073-29008073	GCKR	2:27508073:T:C	1.65899e-08	-0.0984695	2	0.323317	3.65598	0.00409	2	0	2:26310759:A:G	0.000216377	-0.433974	0.00497904	71.739	0.00493605	TRUE	1	missense_variant	ADGRF3	25.3	FALSE	FALSE
PC 16:1;0_18:2;0	18.17298665-23031254	ABHD3	18:21531254:C:T	7.03004e-16	0.721467	2	0.566711	14.053	0.00905	1	0.908769	18:21651694:A:G	7.03796e-16	0.776067	0.00727201	77.978	0.105873	TRUE	1	missense_variant	ABHD3	26.5	TRUE	TRUE
PC 16:1;0_18:2;0	15.57063549-60063549	LIPC	15:58563549:C:T	4.38913e-12	0.447112	2	0.0512996	10.4171	0.014	1	1	15:58563549:C:T	4.38913e-12	0.447112	0.0167715	4.4077	0.999802	TRUE	1	missense_variant	LIPC	24.1	FALSE	TRUE
PC 16:1;0_18:2;0	15.57063549-60063549	LIPC	15:58563549:C:T	4.38913e-12	0.447112	3	0.788295	10.0535	0.014	1	1	15:58563549:C:T	4.38913e-12	0.447112	0.0167715	4.4077	0.999802	TRUE	1	missense_variant	LIPC	24.1	TRUE	TRUE
PC 16:1;0_18:2;0	15.57063549-60063549	LIPC	15:58563549:C:T	4.38913e-12	0.447112	4	0.160398	9.22561	0.014	1	1	15:58563549:C:T	4.38913e-12	0.447112	0.0167715	4.4077	0.999802	TRUE	1	missense_variant	LIPC	24.1	FALSE	TRUE
PC 17:0;0_18:2;0	15.56931476-59931476	LIPC	15:58431476:C:T	3.31001e-09	0.114618	2	0.135639	5.85312	0.0106	2	0.0167504	15:58563549:C:T	1.4421e-07	0.340726	0.0167715	4.4077	0.9226	TRUE	1	missense_variant	LIPC	24.1	FALSE	FALSE
PC 17:0;0_18:2;0	15.56931476-59931476	LIPC	15:58431476:C:T	3.31001e-09	0.114618	3	0.745527	5.04475	0.0106	3	2.26498e-06	15:58563549:C:T	1.4421e-07	0.340726	0.0167715	4.4077	0.9226	TRUE	1	missense_variant	LIPC	24.1	TRUE	FALSE
PC 17:0;0_18:2;0	15.56931476-59931476	LIPC	15:58431476:C:T	3.31001e-09	0.114618	4	0.11595	4.94167	0.0106	3	1.19209e-07	15:58563549:C:T	1.4421e-07	0.340726	0.0167715	4.4077	0.9226	TRUE	1	missense_variant	LIPC	24.1	FALSE	FALSE
PC 17:0;0_20:4;0	19.17769704-20769704	TM6SF2	19:19269704:A:G	3.18358e-10	-0.23955	1	0.149235	8.34566	0.00707	1	0.835958	19:19269704:A:G	3.18358e-10	-0.23955	0.0535314	5.1244	0.178164	TRUE	1	missense_variant	TM6SF2	28.6	FALSE	TRUE
PC 17:0;0_20:4;0	19.17769704-20769704	TM6SF2	19:19269704:A:G	3.18358e-10	-0.23955	2	0.805528	9.09072	0.00707	1	0.845947	19:19269704:A:G	3.18358e-10	-0.23955	0.0535314	5.1244	0.178164	TRUE	1	missense_variant	TM6SF2	28.6	TRUE	TRUE
PC 17:0;0_20:4;0	19.17769704-20769704	TM6SF2	19:19269704:A:G	3.18358e-10	-0.23955	2	0.805528	4.86882	0.00707	2	5.96046e-08	19:19268740:C:T	0.000136232	-0.131703	0.0625655	0.84242	0.0129563	TRUE	0.967552	missense_variant	TM6SF2	24.2	TRUE	FALSE
PC 18:0;0_18:2;0	15.57063549-60063549	LIPC	15:58563549:C:T	1.23217e-12	0.458557	2	0.131805	11.0798	0.0153	1	1	15:58563549:C:T	1.23217e-12	0.458557	0.0167715	4.4077	0.997378	TRUE	1	missense_variant	LIPC	24.1	FALSE	TRUE
PC 18:0;0_18:2;0	15.57063549-60063549	LIPC	15:58563549:C:T	1.23217e-12	0.458557	3	0.791119	10.2838	0.0153	1	1	15:58563549:C:T	1.23217e-12	0.458557	0.0167715	4.4077	0.997378	TRUE	1	missense_variant	LIPC	24.1	TRUE	TRUE
PC 18:0;0_18:2;0	15.57063549-60063549	LIPC	15:58563549:C:T	1.23217e-12	0.458557	4	0.0770767	10.1376	0.0153	1	1	15:58563549:C:T	1.23217e-12	0.458557	0.0167715	4.4077	0.997378	TRUE	1	missense_variant	LIPC	24.1	FALSE	TRUE
PC 18:0;0_20:4;0	11.65713569-70144860	CPT1A	11:68794860:C:T	2.14812e-09	-0.140476	2	0.515486	5.61882	0.00864	2	0.00872624	11:68794860:C:T	2.14812e-09	-0.140476	0.155986	2.4376	0.670162	TRUE	1	missense_variant	CPT1A	5.932	TRUE	FALSE
PC 18:0;0_20:4;0	11.65713569-70144860	CPT1A	11:68794860:C:T	2.14812e-09	-0.140476	3	0.437574	5.4346	0.00864	2	0.000458062	11:68794860:C:T	2.14812e-09	-0.140476	0.155986	2.4376	0.670162	TRUE	1	missense_variant	CPT1A	5.932	FALSE	FALSE
PC 18:0;0_22:5;0	2.26008073-29008073	GCKR	2:27508073:T:C	1.6421e-08	-0.101199	1	0.645277	5.98444	0.00437	1	0.362435	2:27508073:T:C	1.6421e-08	-0.101199	0.349122	1.0744	0.893702	TRUE	1	missense_variant,splice_region_variant	GCKR	13.2	TRUE	TRUE
PC 18:0;0_22:5;0	2.26008073-29008073	GCKR	2:27508073:T:C	1.6421e-08	-0.101199	2	0.354637	6.67741	0.00437	1	0.967994	2:27508073:T:C	1.6421e-08	-0.101199	0.349122	1.0744	0.893702	TRUE	1	missense_variant,splice_region_variant	GCKR	13.2	FALSE	TRUE
PC 18:0;0_22:5;0	12.119478819-122478819	HNF1A	12:120978819:C:G	3.72785e-10	0.107706	2	0.463052	7.63864	0.00556	1	0.650146	12:120978847:A:C	2.12359e-08	0.0986734	0.377162	1.1916	0.114419	TRUE	1	missense_variant	HNF1A	22.4	FALSE	TRUE
PC 18:0;0_22:6;0	6.41463486-44463486	PEX6	6:42963486:G:A	3.47552e-09	0.102216	1	0.694314	7.79418	0.00475	1	0.70143	6:42964462:G:T	3.69678e-09	0.101984	0.393501	0.90067	0.056677	TRUE	0.999748	missense_variant	PEX6	5.163	TRUE	TRUE
PC 18:0;0_22:6;0	6.41463486-44463486	PEX6	6:42963486:G:A	3.47552e-09	0.102216	2	0.305682	7.07652	0.00475	1	0.70143	6:42964462:G:T	3.69678e-09	0.101984	0.393501	0.90067	0.056677	TRUE	0.999748	missense_variant	PEX6	5.163	FALSE	TRUE
PC 18:0;0_22:6;0	6.41463486-44463486	PEX6	6:42963486:G:A	3.47552e-09	0.102216	1	0.694314	7.79418	0.00475	1	0.70143	6:42975041:A:G	4.88871e-09	0.101163	0.393617	0.89839	0.0425189	TRUE	0.999014	splice_region_variant,intron_variant	PEX6	8.263	TRUE	TRUE
PC 18:0;0_22:6;0	6.41463486-44463486	PEX6	6:42963486:G:A	3.47552e-09	0.102216	2	0.305682	7.07652	0.00475	1	0.70143	6:42975041:A:G	4.88871e-09	0.101163	0.393617	0.89839	0.0425189	TRUE	0.999014	splice_region_variant,intron_variant	PEX6	8.263	FALSE	TRUE
PC 18:1;0_18:1;0	15.56891167-59891167	LIPC	15:58391167:A:G	7.42457e-11	-0.109594	2	0.124807	7.13774	0.0122	2	1	15:58563549:C:T	2.80938e-10	0.408845	0.0167715	4.4077	0.998536	TRUE	1	missense_variant	LIPC	24.1	FALSE	TRUE
PC 18:1;0_18:1;0	15.56891167-59891167	LIPC	15:58391167:A:G	7.42457e-11	-0.109594	3	0.778563	7.75566	0.0122	1	1	15:58563549:C:T	2.80938e-10	0.408845	0.0167715	4.4077	0.998536	TRUE	1	missense_variant	LIPC	24.1	TRUE	TRUE
PC 18:1;0_18:1;0	15.56891167-59891167	LIPC	15:58391167:A:G	7.42457e-11	-0.109594	4	0.09633	7.20802	0.0122	2	1	15:58563549:C:T	2.80938e-10	0.408845	0.0167715	4.4077	0.998536	TRUE	1	missense_variant	LIPC	24.1	FALSE	TRUE
PC 18:1;0_18:2;0	15.57063549-60063549	LIPC	15:58563549:C:T	1.25529e-11	0.437038	3	0.810404	9.27444	0.0158	1	1	15:58563549:C:T	1.25529e-11	0.437038	0.0167715	4.4077	0.998215	TRUE	1	missense_variant	LIPC	24.1	TRUE	TRUE
PC 18:1;0_18:2;0	15.57063549-60063549	LIPC	15:58563549:C:T	1.25529e-11	0.437038	4	0.186282	9.13191	0.0158	1	1	15:58563549:C:T	1.25529e-11	0.437038	0.0167715	4.4077	0.998215	TRUE	1	missense_variant	LIPC	24.1	FALSE	TRUE
PC 18:1;0_20:3;0	16.13536737-16536737	NTAN1	16:15036737:A:G	3.05661e-18	-0.154636	2	0.802681	15.4526	0.0113	1	0.948399	16:15038105:A:G	8.73192e-18	-0.154377	0.315252	1.1146	0.064425	TRUE	1	missense_variant	NTAN1	19.86	TRUE	TRUE
PC 18:1;0_20:3;0	16.13536737-16536737	NTAN1	16:15036737:A:G	3.05661e-18	-0.154636	3	0.0583409	15.2863	0.0113	1	0.948399	16:15038105:A:G	8.73192e-18	-0.154377	0.315252	1.1146	0.064425	TRUE	1	missense_variant	NTAN1	19.86	FALSE	TRUE
PC 18:1;0_20:3;0	16.13536737-16536737	NTAN1	16:15036737:A:G	3.05661e-18	-0.154636	2	0.802681	15.4526	0.0113	1	0.948399	16:15038117:G:T	1.28137e-17	-0.15358	0.315186	1.112	0.0438353	TRUE	0.999676	missense_variant	NTAN1	8.318	TRUE	TRUE
PC 18:1;0_20:3;0	16.13536737-16536737	NTAN1	16:15036737:A:G	3.05661e-18	-0.154636	3	0.0583409	15.2863	0.0113	1	0.948399	16:15038117:G:T	1.28137e-17	-0.15358	0.315186	1.112	0.0438353	TRUE	0.999676	missense_variant	NTAN1	8.318	FALSE	TRUE
PC 18:1;0_20:3;0	15.57063549-60063549	LIPC	15:58563549:C:T	1.76186e-08	0.365124	2	0.649231	6.98601	0.00803	1	1	15:58563549:C:T	1.76186e-08	0.365124	0.0167715	4.4077	0.983087	TRUE	1	missense_variant	LIPC	24.1	TRUE	TRUE
PC 18:1;0_20:3;0	15.57063549-60063549	LIPC	15:58563549:C:T	1.76186e-08	0.365124	3	0.342623	5.45983	0.00803	2	0.844088	15:58563549:C:T	1.76186e-08	0.365124	0.0167715	4.4077	0.983087	TRUE	1	missense_variant	LIPC	24.1	FALSE	TRUE
PC 18:1;0_20:3;0	19.17710016-20710016	TM6SF2	19:19210016:C:G	1.81806e-10	-0.246729	2	0.699777	9.18423	0.00823	1	0.837649	19:19269704:A:G	2.27923e-10	-0.240325	0.0535314	5.1244	0.264846	TRUE	0.953349	missense_variant	TM6SF2	28.6	TRUE	TRUE
PC 18:1;0_20:3;0	19.17710016-20710016	TM6SF2	19:19210016:C:G	1.81806e-10	-0.246729	3	0.271622	7.81447	0.00823	1	0.837649	19:19269704:A:G	2.27923e-10	-0.240325	0.0535314	5.1244	0.264846	TRUE	0.953349	missense_variant	TM6SF2	28.6	FALSE	TRUE
PC 18:1;0_20:3;0	19.17710016-20710016	TM6SF2	19:19210016:C:G	1.81806e-10	-0.246729	2	0.699777	5.4838	0.00823	2	0.00297415	19:19268740:C:T	8.40554e-06	-0.153783	0.0625655	0.84242	0.07014	TRUE	0.999138	missense_variant	TM6SF2	24.2	TRUE	FALSE
PC 18:1;0_20:3;0	19.17710016-20710016	TM6SF2	19:19210016:C:G	1.81806e-10	-0.246729	3	0.271622	4.73515	0.00823	2	0	19:19268740:C:T	8.40554e-06	-0.153783	0.0625655	0.84242	0.07014	TRUE	0.999138	missense_variant	TM6SF2	24.2	FALSE	FALSE
PC 18:1;0_20:4;0	19.17769704-20769704	TM6SF2	19:19269704:A:G	2.67948e-13	-0.276291	2	0.520149	12.3131	0.0122	1	0.837654	19:19269704:A:G	2.67948e-13	-0.276291	0.0535314	5.1244	0.251004	TRUE	1	missense_variant	TM6SF2	28.6	TRUE	TRUE
PC 18:1;0_20:4;0	19.17769704-20769704	TM6SF2	19:19269704:A:G	2.67948e-13	-0.276291	3	0.46412	11.7415	0.0122	1	0.837654	19:19269704:A:G	2.67948e-13	-0.276291	0.0535314	5.1244	0.251004	TRUE	1	missense_variant	TM6SF2	28.6	FALSE	TRUE
PC 18:1;0_20:4;0	19.17769704-20769704	TM6SF2	19:19269704:A:G	2.67948e-13	-0.276291	2	0.520149	7.89657	0.0122	2	0.831498	19:19268740:C:T	3.45448e-08	-0.18979	0.0625655	0.84242	0.104495	TRUE	0.999138	missense_variant	TM6SF2	24.2	TRUE	TRUE
PC 18:1;0_20:4;0	19.17769704-20769704	TM6SF2	19:19269704:A:G	2.67948e-13	-0.276291	3	0.46412	7.55092	0.0122	2	0.91627	19:19268740:C:T	3.45448e-08	-0.18979	0.0625655	0.84242	0.104495	TRUE	0.999138	missense_variant	TM6SF2	24.2	FALSE	TRUE
PC 18:2;0_18:2;0	15.56931227-59931227	LIPC	15:58431227:A:G	2.6626e-09	0.114534	2	0.0770537	7.5166	0.0125	2	0.84409	15:58563549:C:T	3.18197e-09	0.383471	0.0167715	4.4077	0.962584	TRUE	1	missense_variant	LIPC	24.1	FALSE	TRUE
PC 18:2;0_18:2;0	15.56931227-59931227	LIPC	15:58431227:A:G	2.6626e-09	0.114534	3	0.680562	7.06153	0.0125	2	1	15:58563549:C:T	3.18197e-09	0.383471	0.0167715	4.4077	0.962584	TRUE	1	missense_variant	LIPC	24.1	TRUE	TRUE
PC 18:2;0_18:2;0	15.56931227-59931227	LIPC	15:58431227:A:G	2.6626e-09	0.114534	4	0.239619	6.71802	0.0125	2	0.844254	15:58563549:C:T	3.18197e-09	0.383471	0.0167715	4.4077	0.962584	TRUE	1	missense_variant	LIPC	24.1	FALSE	TRUE
PC 18:2;0_20:3;0	15.57063549-60063549	LIPC	15:58563549:C:T	1.89426e-08	0.373947	1	0.568405	5.99804	0.00461	1	0.811512	15:58563549:C:T	1.89426e-08	0.373947	0.0167715	4.4077	0.864699	TRUE	1	missense_variant	LIPC	24.1	TRUE	TRUE
PC 18:2;0_20:3;0	15.57063549-60063549	LIPC	15:58563549:C:T	1.89426e-08	0.373947	2	0.431216	5.92379	0.00461	1	0.811512	15:58563549:C:T	1.89426e-08	0.373947	0.0167715	4.4077	0.864699	TRUE	1	missense_variant	LIPC	24.1	FALSE	TRUE
PC 18:2;0_20:4;0	15.56931280-59931280	LIPC	15:58431280:T:C	2.67047e-10	0.122699	3	0.0869231	3.92977	0.00682	3	0	15:58563549:C:T	5.0475e-05	0.263894	0.0167715	4.4077	0.0519727	TRUE	1	missense_variant	LIPC	24.1	FALSE	FALSE
PC 18:2;0_20:4;0	19.17782905-20782905	TM6SF2	19:19282905:G:A	4.82433e-10	-0.14136	2	0.717318	6.7544	0.00715	1	0.828703	19:19269704:A:G	5.40208e-07	-0.19209	0.0535314	5.1244	0.0201184	TRUE	0.952646	missense_variant	TM6SF2	28.6	TRUE	TRUE
PC 18:2;0_20:4;0	19.17782905-20782905	TM6SF2	19:19282905:G:A	4.82433e-10	-0.14136	3	0.189476	5.17345	0.00715	2	1.19209e-07	19:19269704:A:G	5.40208e-07	-0.19209	0.0535314	5.1244	0.0201184	TRUE	0.952646	missense_variant	TM6SF2	28.6	FALSE	FALSE
PC O-16:0;0/18:1;0	15.56931476-59931476	LIPC	15:58431476:C:T	1.28838e-09	0.119301	3	0.282919	3.9498	0.00914	3	0	15:58563549:C:T	1.3618e-05	0.284355	0.0167715	4.4077	0.07081	TRUE	1	missense_variant	LIPC	24.1	FALSE	FALSE
PC O-16:0;0/20:3;0	16.13536737-16536737	NTAN1	16:15036737:A:G	5.7293e-17	-0.153834	2	0.853358	19.6252	0.0123	1	0.940899	16:15038105:A:G	3.16644e-15	-0.146639	0.315252	1.1146	0.0249742	TRUE	0.989317	missense_variant	NTAN1	19.86	TRUE	TRUE
PC O-16:0;0/20:3;0	16.13536737-16536737	NTAN1	16:15036737:A:G	5.7293e-17	-0.153834	2	0.853358	19.6252	0.0123	1	0.940899	16:15038117:G:T	3.44002e-15	-0.14644	0.315186	1.112	0.0237936	TRUE	0.988969	missense_variant	NTAN1	8.318	TRUE	TRUE
PC O-16:0;0/20:3;0	19.43408822-46408822	APOE	19:44908822:C:T	4.52273e-09	0.22452	1	0.550095	6.87364	0.00522	1	1	19:44908822:C:T	4.52273e-09	0.22452	0.053066	0.56127	0.995712	TRUE	1	missense_variant	APOE	26	TRUE	TRUE
PC O-16:0;0/20:3;0	19.43408822-46408822	APOE	19:44908822:C:T	4.52273e-09	0.22452	2	0.40721	6.84968	0.00522	1	1	19:44908822:C:T	4.52273e-09	0.22452	0.053066	0.56127	0.995712	TRUE	1	missense_variant	APOE	26	FALSE	TRUE
PC O-16:1;0/18:2;0	15.56891167-59891167	LIPC	15:58391167:A:G	8.87894e-12	-0.115334	3	0.350624	4.21025	0.00902	3	0	15:58563549:C:T	2.88678e-06	0.305138	0.0167715	4.4077	0.16419	TRUE	1	missense_variant	LIPC	24.1	FALSE	FALSE
PC O-16:1;0/20:3;0	16.13536737-16536737	NTAN1	16:15036737:A:G	8.84606e-16	-0.147159	2	0.806635	13.0799	0.011	1	0.948149	16:15038105:A:G	3.00585e-15	-0.146139	0.315252	1.1146	0.057189	TRUE	0.989002	missense_variant	NTAN1	19.86	TRUE	TRUE
PC O-16:1;0/20:3;0	16.13536737-16536737	NTAN1	16:15036737:A:G	8.84606e-16	-0.147159	3	0.0940022	12.921	0.011	1	0.948149	16:15038105:A:G	3.00585e-15	-0.146139	0.315252	1.1146	0.057189	TRUE	0.989002	missense_variant	NTAN1	19.86	FALSE	TRUE
PC O-16:1;0/20:3;0	16.13536737-16536737	NTAN1	16:15036737:A:G	8.84606e-16	-0.147159	2	0.806635	13.0799	0.011	1	0.948149	16:15038117:G:T	3.46311e-15	-0.145806	0.315186	1.112	0.0493177	TRUE	0.988658	missense_variant	NTAN1	8.318	TRUE	TRUE
PC O-16:1;0/20:3;0	16.13536737-16536737	NTAN1	16:15036737:A:G	8.84606e-16	-0.147159	3	0.0940022	12.921	0.011	1	0.948149	16:15038117:G:T	3.46311e-15	-0.145806	0.315186	1.112	0.0493177	TRUE	0.988658	missense_variant	NTAN1	8.318	FALSE	TRUE
PC O-16:2;0/18:0;0	15.56891167-59891167	LIPC	15:58391167:A:G	1.25711e-23	-0.174443	3	0.690539	9.74008	0.0304	3	1	15:58563549:C:T	2.77998e-12	0.462531	0.0167715	4.4077	0.999006	TRUE	1	missense_variant	LIPC	24.1	TRUE	TRUE
PC O-16:2;0/18:0;0	15.56891167-59891167	LIPC	15:58391167:A:G	1.25711e-23	-0.174443	4	0.309386	10.1375	0.0304	3	1	15:58563549:C:T	2.77998e-12	0.462531	0.0167715	4.4077	0.999006	TRUE	1	missense_variant	LIPC	24.1	FALSE	TRUE
PC O-18:0;0/20:4;0	11.60284455-63284455	FADS2	11:61784455:A:C	2.28136e-72	-0.308417	2	0.626111	4.51459	0.0432	2	0	11:62690476:A:G	1.05948e-05	0.820427	0.00209644	0.30437	0.213899	TRUE	1	missense_variant	BSCL2	21.6	TRUE	FALSE
PC O-18:0;0/20:4;0	11.60284455-63284455	FADS2	11:61784455:A:C	2.28136e-72	-0.308417	3	0.182322	4.15153	0.0432	3	0	11:62690476:A:G	1.05948e-05	0.820427	0.00209644	0.30437	0.213899	TRUE	1	missense_variant	BSCL2	21.6	FALSE	FALSE
PC O-18:1;0/16:0;0	15.56931476-59931476	LIPC	15:58431476:C:T	4.58373e-10	0.122505	3	0.54262	4.30503	0.0105	3	0	15:58563549:C:T	1.26726e-06	0.316665	0.0167715	4.4077	0.441885	TRUE	1	missense_variant	LIPC	24.1	TRUE	FALSE
PC O-18:1;0/16:0;0	15.56931476-59931476	LIPC	15:58431476:C:T	4.58373e-10	0.122505	4	0.0723528	4.27312	0.0105	3	0	15:58563549:C:T	1.26726e-06	0.316665	0.0167715	4.4077	0.441885	TRUE	1	missense_variant	LIPC	24.1	FALSE	FALSE
PC O-18:2;0/20:4;0	14.65991655-68991655	AL161670.1	14:67491655:A:C	1.11502e-08	-0.103279	2	0.364157	3.88339	0.00497	2	0	14:67885957:C:T	2.64418e-05	0.316212	0.0136923	Inf	0.00607755	TRUE	0.975869	missense_variant	RAD51B	26.4	FALSE	FALSE
PE 16:0;0_18:2;0	2.26008073-29008073	GCKR	2:27508073:T:C	5.6968e-09	-0.116253	1	0.596739	6.63931	0.00568	1	0.895193	2:27508073:T:C	5.6968e-09	-0.116253	0.349122	1.0744	0.572815	TRUE	1	missense_variant,splice_region_variant	GCKR	13.2	TRUE	TRUE
PE 16:0;0_18:2;0	2.26008073-29008073	GCKR	2:27508073:T:C	5.6968e-09	-0.116253	2	0.402216	6.72773	0.00568	1	0.8406	2:27508073:T:C	5.6968e-09	-0.116253	0.349122	1.0744	0.572815	TRUE	1	missense_variant,splice_region_variant	GCKR	13.2	FALSE	TRUE
PE 16:0;0_18:2;0	15.56931280-59931280	LIPC	15:58431280:T:C	1.42225e-49	0.316338	3	0.151876	37.5691	0.0953	3	1	15:58563549:C:T	3.62348e-38	0.869607	0.0167715	4.4077	1	TRUE	1	missense_variant	LIPC	24.1	FALSE	TRUE
PE 16:0;0_18:2;0	15.56931280-59931280	LIPC	15:58431280:T:C	1.42225e-49	0.316338	4	0.544107	36.4455	0.0953	3	1	15:58563549:C:T	3.62348e-38	0.869607	0.0167715	4.4077	1	TRUE	1	missense_variant	LIPC	24.1	TRUE	TRUE
PE 16:0;0_18:2;0	15.56931280-59931280	LIPC	15:58431280:T:C	1.42225e-49	0.316338	5	0.299416	35.7989	0.0953	2	1	15:58563549:C:T	3.62348e-38	0.869607	0.0167715	4.4077	1	TRUE	1	missense_variant	LIPC	24.1	FALSE	TRUE
PE 16:0;0_20:4;0	15.56888755-59888755	LIPC	15:58388755:T:C	3.61517e-104	-0.371658	7	0.335913	45.4733	0.158	2	1	15:58563549:C:T	4.24011e-47	0.93638	0.0167715	4.4077	1	TRUE	1	missense_variant	LIPC	24.1	FALSE	TRUE
PE 16:0;0_20:4;0	15.56888755-59888755	LIPC	15:58388755:T:C	3.61517e-104	-0.371658	8	0.559026	43.7701	0.158	1	1	15:58563549:C:T	4.24011e-47	0.93638	0.0167715	4.4077	1	TRUE	1	missense_variant	LIPC	24.1	TRUE	TRUE
PE 16:0;0_20:4;0	15.56888755-59888755	LIPC	15:58388755:T:C	3.61517e-104	-0.371658	9	0.0819122	46.8382	0.158	1	1	15:58563549:C:T	4.24011e-47	0.93638	0.0167715	4.4077	1	TRUE	1	missense_variant	LIPC	24.1	FALSE	TRUE
PE 16:0;0_20:4;0	15.56888755-59888755	LIPC	15:58388755:T:C	3.61517e-104	-0.371658	7	0.335913	5.91018	0.158	6	0.000798821	15:58541944:G:A	1.61768e-08	1.03209	0.00216195	Inf	0.911901	TRUE	1	missense_variant	LIPC	24.9	FALSE	FALSE
PE 16:0;0_20:4;0	15.56888755-59888755	LIPC	15:58388755:T:C	3.61517e-104	-0.371658	8	0.559026	5.95721	0.158	6	0.0383815	15:58541944:G:A	1.61768e-08	1.03209	0.00216195	Inf	0.911901	TRUE	1	missense_variant	LIPC	24.9	TRUE	FALSE
PE 16:0;0_20:4;0	15.56888755-59888755	LIPC	15:58388755:T:C	3.61517e-104	-0.371658	9	0.0819122	5.26448	0.158	6	0.000382066	15:58541944:G:A	1.61768e-08	1.03209	0.00216195	Inf	0.911901	TRUE	1	missense_variant	LIPC	24.9	FALSE	FALSE
PE 18:0;0_18:2;0	2.26008073-29008073	GCKR	2:27508073:T:C	2.57284e-12	-0.121988	1	0.655602	9.82068	0.00636	1	0.966717	2:27508073:T:C	2.57284e-12	-0.121988	0.349122	1.0744	0.614783	TRUE	1	missense_variant,splice_region_variant	GCKR	13.2	TRUE	TRUE
PE 18:0;0_18:2;0	2.26008073-29008073	GCKR	2:27508073:T:C	2.57284e-12	-0.121988	2	0.344398	9.07624	0.00636	1	0.88704	2:27508073:T:C	2.57284e-12	-0.121988	0.349122	1.0744	0.614783	TRUE	1	missense_variant,splice_region_variant	GCKR	13.2	FALSE	TRUE
PE 18:0;0_18:2;0	15.56886313-59886313	LIPC	15:58386313:C:T	9.03016e-66	0.297746	5	0.505258	34.998	0.0956	3	1	15:58563549:C:T	1.72449e-39	0.849673	0.0167715	4.4077	1	TRUE	1	missense_variant	LIPC	24.1	TRUE	TRUE
PE 18:0;0_18:2;0	15.56886313-59886313	LIPC	15:58386313:C:T	9.03016e-66	0.297746	6	0.484161	35.2921	0.0956	3	1	15:58563549:C:T	1.72449e-39	0.849673	0.0167715	4.4077	1	TRUE	1	missense_variant	LIPC	24.1	FALSE	TRUE
PE 18:0;0_18:2;0	15.56886313-59886313	LIPC	15:58386313:C:T	9.03016e-66	0.297746	6	0.484161	4.33378	0.0956	6	0	15:58541944:G:A	7.8765e-06	0.811624	0.00216195	Inf	0.0281138	TRUE	1	missense_variant	LIPC	24.9	FALSE	FALSE
PE 18:0;0_18:2;0	11.115278201-118278201	ZPR1	11:116778201:G:C	2.74918e-11	-0.154485	2	0.948592	7.55134	0.00845	2	0.927122	11:116784884:G:A	6.25996e-08	0.18246	0.0645964	0.97019	0.0703886	TRUE	0.963923	missense_variant	ZPR1	21.7	TRUE	TRUE
PE 18:0;0_18:2;0	11.115278201-118278201	ZPR1	11:116778201:G:C	2.74918e-11	-0.154485	3	0.0478971	7.41689	0.00845	2	0.927122	11:116784884:G:A	6.25996e-08	0.18246	0.0645964	0.97019	0.0703886	TRUE	0.963923	missense_variant	ZPR1	21.7	FALSE	TRUE
PE 18:0;0_18:2;0	11.115278201-118278201	ZPR1	11:116778201:G:C	2.74918e-11	-0.154485	2	0.948592	7.55134	0.00845	2	0.927122	11:116791691:G:C	9.56647e-08	0.178916	0.0653171	1.0018	0.0433969	TRUE	0.95314	missense_variant	APOA5	24.2	TRUE	TRUE
PE 18:0;0_18:2;0	11.115278201-118278201	ZPR1	11:116778201:G:C	2.74918e-11	-0.154485	3	0.0478971	7.41689	0.00845	2	0.927122	11:116791691:G:C	9.56647e-08	0.178916	0.0653171	1.0018	0.0433969	TRUE	0.95314	missense_variant	APOA5	24.2	FALSE	TRUE
PE 18:0;0_20:4;0	15.56886313-59886313	LIPC	15:58386313:C:T	7.59268e-93	0.354025	6	0.067178	36.4859	0.132	3	1	15:58563549:C:T	2.19081e-41	0.86909	0.0167715	4.4077	1	TRUE	1	missense_variant	LIPC	24.1	FALSE	TRUE
PE 18:0;0_20:4;0	15.56886313-59886313	LIPC	15:58386313:C:T	7.59268e-93	0.354025	7	0.412566	36.6611	0.132	2	1	15:58563549:C:T	2.19081e-41	0.86909	0.0167715	4.4077	1	TRUE	1	missense_variant	LIPC	24.1	FALSE	TRUE
PE 18:0;0_20:4;0	15.56886313-59886313	LIPC	15:58386313:C:T	7.59268e-93	0.354025	8	0.506361	36.4929	0.132	2	1	15:58563549:C:T	2.19081e-41	0.86909	0.0167715	4.4077	1	TRUE	1	missense_variant	LIPC	24.1	TRUE	TRUE
PE 18:0;0_20:4;0	15.56886313-59886313	LIPC	15:58386313:C:T	7.59268e-93	0.354025	6	0.067178	5.61327	0.132	6	4.52995e-06	15:58541944:G:A	2.82529e-08	1.01156	0.00216195	Inf	0.921673	TRUE	1	missense_variant	LIPC	24.9	FALSE	FALSE
PE 18:0;0_20:4;0	15.56886313-59886313	LIPC	15:58386313:C:T	7.59268e-93	0.354025	7	0.412566	5.41403	0.132	6	1.84774e-06	15:58541944:G:A	2.82529e-08	1.01156	0.00216195	Inf	0.921673	TRUE	1	missense_variant	LIPC	24.9	FALSE	FALSE
PE 18:0;0_20:4;0	15.56886313-59886313	LIPC	15:58386313:C:T	7.59268e-93	0.354025	8	0.506361	5.4058	0.132	6	3.86238e-05	15:58541944:G:A	2.82529e-08	1.01156	0.00216195	Inf	0.921673	TRUE	1	missense_variant	LIPC	24.9	TRUE	FALSE
PE 18:0;0_20:4;0	11.115334852-118334852	ZPR1	11:116834852:G:T	1.08946e-09	-0.149466	2	0.700413	4.56604	0.00602	2	0	11:116784884:G:A	8.5455e-05	0.132447	0.0645964	0.97019	0.0366637	TRUE	1	missense_variant	ZPR1	21.7	TRUE	FALSE
PE 18:0;0_20:4;0	11.115334852-118334852	ZPR1	11:116834852:G:T	1.08946e-09	-0.149466	2	0.700413	4.56604	0.00602	2	0	11:116791691:G:C	0.000115439	0.129288	0.0653171	1.0018	0.0268116	TRUE	0.988768	missense_variant	APOA5	24.2	TRUE	FALSE
PE 18:1;0_18:1;0	15.56931740-59931740	LIPC	15:58431740:G:A	3.10938e-41	0.259359	4	0.231628	25.985	0.0624	3	1	15:58563549:C:T	7.85343e-29	0.726196	0.0167715	4.4077	1	TRUE	1	missense_variant	LIPC	24.1	FALSE	TRUE
PE 18:1;0_18:1;0	15.56931740-59931740	LIPC	15:58431740:G:A	3.10938e-41	0.259359	5	0.72492	25.5327	0.0624	3	1	15:58563549:C:T	7.85343e-29	0.726196	0.0167715	4.4077	1	TRUE	1	missense_variant	LIPC	24.1	TRUE	TRUE
PE O-16:1;0/20:4;0	19.53726813-56726813	TMC4	19:55226813:G:A	3.55551e-14	-0.179098	2	0.396505	4.02527	0.00765	2	0	19:55227266:T:C	7.5447e-07	-0.148207	0.0862814	1.0126	0.0359611	TRUE	1	missense_variant	TMEM86B	5.873	FALSE	FALSE
PE O-18:1;0/20:4;0	19.43487378-46487378	APOE	19:44987378:T:C	2.34901e-08	-0.0952732	2	0.698	5.7434	0.00776	2	0.742569	19:44908822:C:T	1.30835e-07	0.196942	0.053066	0.56127	0.92105	TRUE	1	missense_variant	APOE	26	TRUE	TRUE
PE O-18:1;0/20:4;0	19.43487378-46487378	APOE	19:44987378:T:C	2.34901e-08	-0.0952732	3	0.276805	5.68218	0.00776	2	0.742569	19:44908822:C:T	1.30835e-07	0.196942	0.053066	0.56127	0.92105	TRUE	1	missense_variant	APOE	26	FALSE	TRUE
PI 16:0;0_18:1;0	19.52673068-55673068	TMC4	19:54173068:T:C	9.73882e-12	-0.116552	1	0.528681	9.46875	0.00652	1	0.996175	19:54173068:T:C	9.73882e-12	-0.116552	0.407158	NA	0.395937	TRUE	1	missense_variant	TMC4	0.469	TRUE	TRUE
PI 16:0;0_18:1;0	19.52673068-55673068	TMC4	19:54173068:T:C	9.73882e-12	-0.116552	2	0.459866	9.41133	0.00652	1	0.996175	19:54173068:T:C	9.73882e-12	-0.116552	0.407158	NA	0.395937	TRUE	1	missense_variant	TMC4	0.469	FALSE	TRUE
PI 16:0;0_18:2;0	19.52673068-55673068	TMC4	19:54173068:T:C	3.64125e-45	-0.242422	1	0.512854	40.8086	0.0258	1	0.996254	19:54173068:T:C	3.64125e-45	-0.242422	0.407158	NA	0.380545	TRUE	1	missense_variant	TMC4	0.469	TRUE	TRUE
PI 16:0;0_18:2;0	19.52673068-55673068	TMC4	19:54173068:T:C	3.64125e-45	-0.242422	2	0.482939	28.7034	0.0258	1	0.996254	19:54173068:T:C	3.64125e-45	-0.242422	0.407158	NA	0.380545	TRUE	1	missense_variant	TMC4	0.469	FALSE	TRUE
PI 16:0;0_18:2;0	19.52673068-55673068	TMC4	19:54173068:T:C	3.64125e-45	-0.242422	2	0.482939	4.19421	0.0258	2	0	19:54171874:G:A	1.89557e-18	0.272326	0.087218	0.75415	0.0354406	TRUE	1	missense_variant	TMC4	15.92	FALSE	FALSE
PI 16:0;0_20:4;0	2.26008073-29008073	GCKR	2:27508073:T:C	3.98532e-08	-0.109504	1	0.388998	5.62683	0.00562	1	0.000374496	2:27508073:T:C	3.98532e-08	-0.109504	0.349122	1.0744	0.825331	TRUE	1	missense_variant,splice_region_variant	GCKR	13.2	FALSE	FALSE
PI 16:0;0_20:4;0	2.26008073-29008073	GCKR	2:27508073:T:C	3.98532e-08	-0.109504	2	0.599337	6.21817	0.00562	1	0.967246	2:27508073:T:C	3.98532e-08	-0.109504	0.349122	1.0744	0.825331	TRUE	1	missense_variant,splice_region_variant	GCKR	13.2	TRUE	TRUE
PI 18:0;0_18:1;0	19.52673068-55673068	TMC4	19:54173068:T:C	7.56271e-40	-0.22493	1	0.613978	35.5796	0.0219	1	0.996179	19:54173068:T:C	7.56271e-40	-0.22493	0.407158	NA	0.690716	TRUE	1	missense_variant	TMC4	0.469	TRUE	TRUE
PI 18:0;0_18:1;0	19.52673068-55673068	TMC4	19:54173068:T:C	7.56271e-40	-0.22493	2	0.385727	35.1165	0.0219	1	0.996179	19:54173068:T:C	7.56271e-40	-0.22493	0.407158	NA	0.690716	TRUE	1	missense_variant	TMC4	0.469	FALSE	TRUE
PI 18:0;0_18:1;0	18.48156294-51156294	SMUG1P1	18:49656294:A:G	1.35928e-13	0.146252	3	0.758654	6.11683	0.0143	3	0.827541	18:49583585:A:G	5.03757e-07	0.483922	0.0072065	0.33572	0.480061	TRUE	0.99999	missense_variant	LIPG	23.9	TRUE	TRUE
PI 18:0;0_18:1;0	18.48156294-51156294	SMUG1P1	18:49656294:A:G	1.35928e-13	0.146252	4	0.228292	5.99673	0.0143	3	0.0325419	18:49583585:A:G	5.03757e-07	0.483922	0.0072065	0.33572	0.480061	TRUE	1	missense_variant	LIPG	23.9	FALSE	FALSE
PI 18:0;0_18:2;0	12.119482457-122482457	HNF1A	12:120982457:A:G	7.38032e-11	-0.109721	2	0.237052	9.57582	0.00553	1	0.774681	12:120997672:G:A	1.03621e-10	0.112125	0.358783	1.0279	0.0453708	TRUE	0.997961	missense_variant	HNF1A	0.025	FALSE	TRUE
PI 18:0;0_18:2;0	19.52673495-55673495	TMC4	19:54173495:T:C	4.8208e-107	-0.368933	2	0.626113	70.8945	0.0645	1	0.996183	19:54173068:T:C	2.61575e-106	-0.367639	0.407158	NA	0.191634	TRUE	0.992381	missense_variant	TMC4	0.469	TRUE	TRUE
PI 18:0;0_18:2;0	19.52673495-55673495	TMC4	19:54173495:T:C	4.8208e-107	-0.368933	3	0.373767	70.3752	0.0645	1	0.996183	19:54173068:T:C	2.61575e-106	-0.367639	0.407158	NA	0.191634	TRUE	0.992381	missense_variant	TMC4	0.469	FALSE	TRUE
PI 18:0;0_18:2;0	19.52673495-55673495	TMC4	19:54173495:T:C	4.8208e-107	-0.368933	2	0.626113	8.0609	0.0645	2	0.999044	19:54171874:G:A	2.42095e-40	0.407935	0.087218	0.75415	0.382783	TRUE	1	missense_variant	TMC4	15.92	TRUE	TRUE
PI 18:0;0_18:2;0	19.52673495-55673495	TMC4	19:54173495:T:C	4.8208e-107	-0.368933	3	0.373767	8.1639	0.0645	2	0.999044	19:54171874:G:A	2.42095e-40	0.407935	0.087218	0.75415	0.382783	TRUE	1	missense_variant	TMC4	15.92	FALSE	TRUE
PI 18:0;0_20:3;0	19.52673495-55673495	TMC4	19:54173495:T:C	4.35001e-37	0.222428	1	0.380104	33.0497	0.0224	1	0.996238	19:54173068:T:C	1.64973e-36	0.220639	0.407158	NA	0.128246	TRUE	0.99249	missense_variant	TMC4	0.469	FALSE	TRUE
PI 18:0;0_20:3;0	19.52673495-55673495	TMC4	19:54173495:T:C	4.35001e-37	0.222428	2	0.537639	27.3311	0.0224	1	0.996238	19:54173068:T:C	1.64973e-36	0.220639	0.407158	NA	0.128246	TRUE	0.99249	missense_variant	TMC4	0.469	TRUE	TRUE
PI 18:0;0_20:3;0	19.52673495-55673495	TMC4	19:54173495:T:C	4.35001e-37	0.222428	3	0.0822567	25.3575	0.0224	1	0.996238	19:54173068:T:C	1.64973e-36	0.220639	0.407158	NA	0.128246	TRUE	0.99249	missense_variant	TMC4	0.469	FALSE	TRUE
PI 18:0;0_20:4;0	2.26008073-29008073	GCKR	2:27508073:T:C	3.056e-08	-0.096388	1	0.524026	5.88751	0.00451	1	0.966595	2:27508073:T:C	3.056e-08	-0.096388	0.349122	1.0744	0.860726	TRUE	1	missense_variant,splice_region_variant	GCKR	13.2	TRUE	TRUE
PI 18:0;0_20:4;0	2.26008073-29008073	GCKR	2:27508073:T:C	3.056e-08	-0.096388	2	0.415936	5.46419	0.00451	1	0.886673	2:27508073:T:C	3.056e-08	-0.096388	0.349122	1.0744	0.860726	TRUE	1	missense_variant,splice_region_variant	GCKR	13.2	FALSE	TRUE
PI 18:0;0_20:4;0	2.26008073-29008073	GCKR	2:27508073:T:C	3.056e-08	-0.096388	3	0.0600386	5.18586	0.00451	1	0.000872672	2:27508073:T:C	3.056e-08	-0.096388	0.349122	1.0744	0.860726	TRUE	1	missense_variant,splice_region_variant	GCKR	13.2	FALSE	FALSE
PI 18:0;0_20:4;0	19.52673495-55673495	TMC4	19:54173495:T:C	1.2565e-59	0.275272	2	0.636399	37.4987	0.0366	1	0.996185	19:54173068:T:C	6.71246e-59	0.273536	0.407158	NA	0.147272	TRUE	0.992385	missense_variant	TMC4	0.469	TRUE	TRUE
PI 18:0;0_20:4;0	19.52673495-55673495	TMC4	19:54173495:T:C	1.2565e-59	0.275272	3	0.329958	36.267	0.0366	1	0.996185	19:54173068:T:C	6.71246e-59	0.273536	0.407158	NA	0.147272	TRUE	0.992385	missense_variant	TMC4	0.469	FALSE	TRUE
PI 18:0;0_20:4;0	19.52673495-55673495	TMC4	19:54173495:T:C	1.2565e-59	0.275272	2	0.636399	5.49074	0.0366	2	0.0590977	19:54171874:G:A	1.66296e-25	-0.320823	0.087218	0.75415	0.296738	TRUE	0.999944	missense_variant	TMC4	15.92	TRUE	FALSE
PI 18:0;0_20:4;0	19.52673495-55673495	TMC4	19:54173495:T:C	1.2565e-59	0.275272	3	0.329958	4.91966	0.0366	2	0	19:54171874:G:A	1.66296e-25	-0.320823	0.087218	0.75415	0.296738	TRUE	0.999944	missense_variant	TMC4	15.92	FALSE	FALSE
PI 18:0;0_20:4;0	18.48128409-51128409	SMUG1P1	18:49628409:T:C	1.35901e-12	0.18819	3	0.117985	5.96286	0.0179	3	0.0108604	18:49583585:A:G	8.25919e-07	0.47281	0.0072065	0.33572	0.457706	TRUE	0.99999	missense_variant	LIPG	23.9	FALSE	FALSE
PI 18:0;0_20:4;0	18.48128409-51128409	SMUG1P1	18:49628409:T:C	1.35901e-12	0.18819	4	0.63132	5.6353	0.0179	3	0.0226325	18:49583585:A:G	8.25919e-07	0.47281	0.0072065	0.33572	0.457706	TRUE	0.99999	missense_variant	LIPG	23.9	TRUE	FALSE
PI 18:0;0_20:4;0	18.48128409-51128409	SMUG1P1	18:49628409:T:C	1.35901e-12	0.18819	5	0.249256	4.91185	0.0179	4	4.17233e-07	18:49583585:A:G	8.25919e-07	0.47281	0.0072065	0.33572	0.457706	TRUE	0.99999	missense_variant	LIPG	23.9	FALSE	FALSE
PI 18:1;0_18:1;0	18.48156294-51156294	SMUG1P1	18:49656294:A:G	7.65849e-17	0.164745	3	0.47106	4.93194	0.0159	3	1.19209e-07	18:49583585:A:G	3.39092e-07	0.491024	0.0072065	0.33572	0.412813	TRUE	0.99999	missense_variant	LIPG	23.9	TRUE	FALSE
PI 18:1;0_18:1;0	18.48156294-51156294	SMUG1P1	18:49656294:A:G	7.65849e-17	0.164745	4	0.448862	5.53157	0.0159	2	0.827081	18:49583585:A:G	3.39092e-07	0.491024	0.0072065	0.33572	0.412813	TRUE	0.99999	missense_variant	LIPG	23.9	FALSE	TRUE
PI 18:1;0_18:2;0	19.52673495-55673495	TMC4	19:54173495:T:C	2.44781e-13	-0.13125	1	0.607281	11.0498	0.00782	1	0.669045	19:54173068:T:C	2.76097e-13	-0.130931	0.407158	NA	0.211527	TRUE	0.992685	missense_variant	TMC4	0.469	TRUE	TRUE
PI 18:1;0_18:2;0	19.52673495-55673495	TMC4	19:54173495:T:C	2.44781e-13	-0.13125	2	0.391349	10.8846	0.00782	1	0.669045	19:54173068:T:C	2.76097e-13	-0.130931	0.407158	NA	0.211527	TRUE	0.992685	missense_variant	TMC4	0.469	FALSE	TRUE
SM 32:1;2	9.4311257-7311257	ERMP1	9:5811257:T:C	1.04694e-08	0.356241	1	0.264324	6.61746	0.00598	1	0.736548	9:5811257:T:C	1.04694e-08	0.356241	0.0186714	16.825	0.333539	TRUE	1	missense_variant	ERMP1	28	FALSE	TRUE
SM 34:0;2	17.3289345-6289345	GLTPD2	17:4789345:G:T	4.94055e-37	-0.692445	3	0.27967	3.86238	0.0272	3	0	17:6120542:G:A	0.00047544	-0.557451	0.00356453	3.5084	0.00443042	TRUE	1	missense_variant	WSCD1	21.5	FALSE	FALSE
SM 34:1;2	15.56887469-59887469	LIPC	15:58387469:G:A	6.71347e-11	0.110435	2	0.490272	4.12897	0.00603	2	0	15:58563549:C:T	3.84537e-06	0.29903	0.0167715	4.4077	0.0536674	TRUE	1	missense_variant	LIPC	24.1	FALSE	FALSE
SM 34:1;2	19.9579868-12579868	CERS4	19:11079868:C:T	4.09571e-18	-0.243968	1	0.816304	16.1614	0.00947	1	0.981763	19:11079088:T:C	8.47887e-18	-0.241703	0.0944798	0.87655	0.0238248	TRUE	0.998696	missense_variant	SMARCA4	3.737	TRUE	TRUE
SM 34:1;2	19.9579868-12579868	CERS4	19:11079868:C:T	4.09571e-18	-0.243968	2	0.183696	15.83	0.00947	1	0.981763	19:11079088:T:C	8.47887e-18	-0.241703	0.0944798	0.87655	0.0238248	TRUE	0.998696	missense_variant	SMARCA4	3.737	FALSE	TRUE
SM 34:1;2	1.53539974-56539974	PCSK9	1:55039974:G:T	2.31711e-19	-0.418933	1	0.554297	16.4478	0.0106	1	1	1:55039974:G:T	2.31711e-19	-0.418933	0.0332154	3.0989	0.998771	TRUE	1	missense_variant	PCSK9	0	TRUE	TRUE
SM 34:1;2	1.53539974-56539974	PCSK9	1:55039974:G:T	2.31711e-19	-0.418933	2	0.423417	16.8441	0.0106	1	1	1:55039974:G:T	2.31711e-19	-0.418933	0.0332154	3.0989	0.998771	TRUE	1	missense_variant	PCSK9	0	FALSE	TRUE
SM 34:2;2	19.9578622-12578622	CERS4	19:11078622:CG:C	3.69797e-11	-0.186341	1	0.645661	9.8439	0.00596	1	0.996175	19:11079088:T:C	5.64215e-11	-0.184434	0.0944798	0.87655	0.0234681	TRUE	0.998421	missense_variant	SMARCA4	3.737	TRUE	TRUE
SM 34:2;2	19.9578622-12578622	CERS4	19:11078622:CG:C	3.69797e-11	-0.186341	2	0.354339	10.4107	0.00596	1	0.996175	19:11079088:T:C	5.64215e-11	-0.184434	0.0944798	0.87655	0.0234681	TRUE	0.998421	missense_variant	SMARCA4	3.737	FALSE	TRUE
SM 34:2;2	19.9578622-12578622	CERS4	19:11078622:CG:C	3.69797e-11	-0.186341	2	0.354339	4.00366	0.00596	2	0	19:11447460:G:A	0.000447912	-0.0654175	0.275943	1.303	0.0159903	TRUE	1	missense_variant	PRKCSH	12.71	FALSE	FALSE
SM 34:2;2	15.56891167-59891167	LIPC	15:58391167:A:G	7.5731e-11	-0.109151	2	0.647264	5.22399	0.00877	2	0.00850266	15:58563549:C:T	3.13629e-08	0.357793	0.0167715	4.4077	0.479418	TRUE	1	missense_variant	LIPC	24.1	TRUE	FALSE
SM 34:2;2	15.56891167-59891167	LIPC	15:58391167:A:G	7.5731e-11	-0.109151	3	0.30472	5.07544	0.00877	2	0.00282478	15:58563549:C:T	3.13629e-08	0.357793	0.0167715	4.4077	0.479418	TRUE	1	missense_variant	LIPC	24.1	FALSE	FALSE
SM 36:1;2	19.6719662-9719662	CERS4	19:8219662:C:CA	1.49505e-30	0.197964	4	0.679449	9.85908	0.0361	4	0.601597	19:8255671:G:A	6.28793e-11	-0.208061	0.0750786	5.1364	0.238916	TRUE	1	missense_variant	CERS4	25.5	TRUE	TRUE
SM 36:1;2	19.6719662-9719662	CERS4	19:8219662:C:CA	1.49505e-30	0.197964	5	0.316649	11.93	0.0361	4	0.991548	19:8255671:G:A	6.28793e-11	-0.208061	0.0750786	5.1364	0.238916	TRUE	1	missense_variant	CERS4	25.5	FALSE	TRUE
SM 36:1;2	1.53539974-56539974	PCSK9	1:55039974:G:T	2.95893e-08	-0.258634	1	0.614881	6.03429	0.00411	1	0.477622	1:55039974:G:T	2.95893e-08	-0.258634	0.0332154	3.0989	0.527009	TRUE	1	missense_variant	PCSK9	0	TRUE	TRUE
SM 36:2;2	19.6722034-9722034	CERS4	19:8222034:T:C	2.47575e-24	0.180906	4	0.527553	7.89108	0.0275	4	0.991548	19:8255671:G:A	1.28012e-10	-0.204656	0.0750786	5.1364	0.30481	TRUE	1	missense_variant	CERS4	25.5	TRUE	TRUE
SM 36:2;2	19.6722034-9722034	CERS4	19:8222034:T:C	2.47575e-24	0.180906	5	0.428592	7.80882	0.0275	4	0.991548	19:8255671:G:A	1.28012e-10	-0.204656	0.0750786	5.1364	0.30481	TRUE	1	missense_variant	CERS4	25.5	FALSE	TRUE
SM 36:2;2	12.119485856-122485856	HNF1A	12:120985856:A:G	2.37014e-09	0.100806	2	0.336691	7.9904	0.0048	1	0.794551	12:120965921:G:A	2.70547e-09	0.0993581	0.48087	0.86662	0.0773867	TRUE	0.99999	splice_region_variant,intron_variant,non_coding_transcript_variant	HNF1A-AS1	0.748	FALSE	TRUE
SM 36:2;2	12.119485856-122485856	HNF1A	12:120985856:A:G	2.37014e-09	0.100806	2	0.336691	3.90643	0.0048	2	0	12:121653248:G:A	0.000678448	0.401313	0.00504455	38.982	0.00509399	TRUE	1	missense_variant	MORN3	29	FALSE	FALSE
SM 38:1;2	19.6706837-9706837	CERS4	19:8206837:G:A	2.80788e-37	0.216755	4	0.620954	9.35205	0.0346	3	0.927629	19:8255671:G:A	3.71291e-14	-0.24056	0.0750786	5.1364	0.248321	TRUE	1	missense_variant	CERS4	25.5	TRUE	TRUE
SM 38:1;2	19.6706837-9706837	CERS4	19:8206837:G:A	2.80788e-37	0.216755	5	0.284172	7.93745	0.0346	3	0.931779	19:8255671:G:A	3.71291e-14	-0.24056	0.0750786	5.1364	0.248321	TRUE	1	missense_variant	CERS4	25.5	FALSE	TRUE
SM 38:1;2	1.53539974-56539974	PCSK9	1:55039974:G:T	1.07123e-10	-0.300649	1	0.696916	8.22796	0.0054	1	0.823672	1:55039974:G:T	1.07123e-10	-0.300649	0.0332154	3.0989	0.876646	TRUE	1	missense_variant	PCSK9	0	TRUE	TRUE
SM 38:1;2	1.53539974-56539974	PCSK9	1:55039974:G:T	1.07123e-10	-0.300649	2	0.303084	8.37996	0.0054	1	0.823672	1:55039974:G:T	1.07123e-10	-0.300649	0.0332154	3.0989	0.876646	TRUE	1	missense_variant	PCSK9	0	FALSE	TRUE
SM 38:2;2	19.6709156-9709156	CERS4	19:8209156:G:C	5.69804e-53	0.261083	4	0.450626	21.4031	0.0608	3	0.991526	19:8255671:G:A	6.05695e-23	-0.313768	0.0750786	5.1364	0.351729	TRUE	1	missense_variant	CERS4	25.5	FALSE	TRUE
SM 38:2;2	19.6709156-9709156	CERS4	19:8209156:G:C	5.69804e-53	0.261083	5	0.490529	18.6533	0.0608	2	0.991526	19:8255671:G:A	6.05695e-23	-0.313768	0.0750786	5.1364	0.351729	TRUE	1	missense_variant	CERS4	25.5	TRUE	TRUE
SM 38:2;2	19.6709156-9709156	CERS4	19:8209156:G:C	5.69804e-53	0.261083	6	0.058771	17.6194	0.0608	3	0.991526	19:8255671:G:A	6.05695e-23	-0.313768	0.0750786	5.1364	0.351729	TRUE	1	missense_variant	CERS4	25.5	FALSE	TRUE
SM 38:2;2	15.57063549-60063549	LIPC	15:58563549:C:T	1.34147e-08	0.368884	1	0.485097	6.2425	0.0047	1	0.845193	15:58563549:C:T	1.34147e-08	0.368884	0.0167715	4.4077	0.819868	TRUE	1	missense_variant	LIPC	24.1	FALSE	TRUE
SM 38:2;2	15.57063549-60063549	LIPC	15:58563549:C:T	1.34147e-08	0.368884	2	0.48932	5.68963	0.0047	1	0.845193	15:58563549:C:T	1.34147e-08	0.368884	0.0167715	4.4077	0.819868	TRUE	1	missense_variant	LIPC	24.1	TRUE	TRUE
SM 38:2;2	12.119500508-122500508	HNF1A	12:121000508:C:T	4.14139e-12	-0.120665	1	0.706834	10.0343	0.00619	1	0.852382	12:120997672:G:A	9.38417e-12	-0.118677	0.358783	1.0279	0.0828406	TRUE	0.996827	missense_variant	HNF1A	0.025	TRUE	TRUE
SM 38:2;2	12.119500508-122500508	HNF1A	12:121000508:C:T	4.14139e-12	-0.120665	2	0.293166	10.2904	0.00619	1	0.852382	12:120997672:G:A	9.38417e-12	-0.118677	0.358783	1.0279	0.0828406	TRUE	0.996827	missense_variant	HNF1A	0.025	FALSE	TRUE
SM 40:1;2	1.53539974-56539974	PCSK9	1:55039974:G:T	1.05208e-12	-0.331697	1	0.564087	10.2701	0.0068	1	1	1:55039974:G:T	1.05208e-12	-0.331697	0.0332154	3.0989	0.951547	TRUE	1	missense_variant	PCSK9	0	TRUE	TRUE
SM 40:1;2	1.53539974-56539974	PCSK9	1:55039974:G:T	1.05208e-12	-0.331697	2	0.433543	10.4763	0.0068	1	1	1:55039974:G:T	1.05208e-12	-0.331697	0.0332154	3.0989	0.951547	TRUE	1	missense_variant	PCSK9	0	FALSE	TRUE
SM 40:2;2	1.53539974-56539974	PCSK9	1:55039974:G:T	2.73412e-08	-0.259172	1	0.66107	5.88718	0.00404	1	0.802409	1:55039974:G:T	2.73412e-08	-0.259172	0.0332154	3.0989	0.874478	TRUE	1	missense_variant	PCSK9	0	TRUE	TRUE
SM 40:2;2	1.53539974-56539974	PCSK9	1:55039974:G:T	2.73412e-08	-0.259172	2	0.338908	6.01764	0.00404	1	0.802409	1:55039974:G:T	2.73412e-08	-0.259172	0.0332154	3.0989	0.874478	TRUE	1	missense_variant	PCSK9	0	FALSE	TRUE
SM 42:2;2	19.43408822-46408822	APOE	19:44908822:C:T	1.45065e-08	-0.210972	1	0.114996	6.26213	0.00626	1	0.100151	19:44908822:C:T	1.45065e-08	-0.210972	0.053066	0.56127	0.749849	TRUE	1	missense_variant	APOE	26	FALSE	TRUE
SM 42:2;2	19.43408822-46408822	APOE	19:44908822:C:T	1.45065e-08	-0.210972	2	0.709651	6.39197	0.00626	1	0.608224	19:44908822:C:T	1.45065e-08	-0.210972	0.053066	0.56127	0.749849	TRUE	1	missense_variant	APOE	26	TRUE	TRUE
SM 42:2;2	19.43408822-46408822	APOE	19:44908822:C:T	1.45065e-08	-0.210972	3	0.175354	6.05966	0.00626	1	0.818839	19:44908822:C:T	1.45065e-08	-0.210972	0.053066	0.56127	0.749849	TRUE	1	missense_variant	APOE	26	FALSE	TRUE
SM 42:2;2	19.9579868-12579868	CERS4	19:11079868:C:T	6.76993e-15	-0.21909	1	0.70807	13.2268	0.00791	1	0.991601	19:11079088:T:C	1.27699e-14	-0.216887	0.0944798	0.87655	0.024976	TRUE	0.998696	missense_variant	SMARCA4	3.737	TRUE	TRUE
SM 42:2;2	19.9579868-12579868	CERS4	19:11079868:C:T	6.76993e-15	-0.21909	2	0.29193	13.1478	0.00791	1	0.991601	19:11079088:T:C	1.27699e-14	-0.216887	0.0944798	0.87655	0.024976	TRUE	0.998696	missense_variant	SMARCA4	3.737	FALSE	TRUE
SM 42:2;2	1.53539974-56539974	PCSK9	1:55039974:G:T	8.28824e-15	-0.361828	1	0.0533892	12.2436	0.0102	1	1	1:55039974:G:T	8.28824e-15	-0.361828	0.0332154	3.0989	0.988854	TRUE	1	missense_variant	PCSK9	0	FALSE	TRUE
SM 42:2;2	1.53539974-56539974	PCSK9	1:55039974:G:T	8.28824e-15	-0.361828	2	0.844811	12.3971	0.0102	1	1	1:55039974:G:T	8.28824e-15	-0.361828	0.0332154	3.0989	0.988854	TRUE	1	missense_variant	PCSK9	0	TRUE	TRUE
SM 42:2;2	1.53539974-56539974	PCSK9	1:55039974:G:T	8.28824e-15	-0.361828	3	0.1018	12.1621	0.0102	1	1	1:55039974:G:T	8.28824e-15	-0.361828	0.0332154	3.0989	0.988854	TRUE	1	missense_variant	PCSK9	0	FALSE	TRUE
TAG 46:2;0	2.26008073-29008073	GCKR	2:27508073:T:C	1.35183e-08	-0.113769	1	0.525831	6.57213	0.00557	1	0.878487	2:27508073:T:C	1.35183e-08	-0.113769	0.349122	1.0744	0.263069	TRUE	1	missense_variant,splice_region_variant	GCKR	13.2	TRUE	TRUE
TAG 46:2;0	2.26008073-29008073	GCKR	2:27508073:T:C	1.35183e-08	-0.113769	2	0.472904	7.01367	0.00557	1	0.878487	2:27508073:T:C	1.35183e-08	-0.113769	0.349122	1.0744	0.263069	TRUE	1	missense_variant,splice_region_variant	GCKR	13.2	FALSE	TRUE
TAG 48:1;0	2.26008073-29008073	GCKR	2:27508073:T:C	1.88871e-11	-0.118511	1	0.588015	8.90434	0.00613	1	0.967447	2:27508073:T:C	1.88871e-11	-0.118511	0.349122	1.0744	0.774124	TRUE	1	missense_variant,splice_region_variant	GCKR	13.2	TRUE	TRUE
TAG 48:1;0	2.26008073-29008073	GCKR	2:27508073:T:C	1.88871e-11	-0.118511	2	0.389398	8.82872	0.00613	1	0.967447	2:27508073:T:C	1.88871e-11	-0.118511	0.349122	1.0744	0.774124	TRUE	1	missense_variant,splice_region_variant	GCKR	13.2	FALSE	TRUE
TAG 48:1;0	11.115278201-118278201	ZPR1	11:116778201:G:C	3.48401e-08	-0.129412	2	0.470123	4.29958	0.00415	2	0	11:116791691:G:C	9.5505e-05	0.132114	0.0653171	1.0018	0.0132438	TRUE	1	missense_variant	APOA5	24.2	FALSE	FALSE
TAG 48:1;0	11.115278201-118278201	ZPR1	11:116778201:G:C	3.48401e-08	-0.129412	2	0.470123	4.29958	0.00415	2	0	11:116784884:G:A	0.000146017	0.129302	0.0645964	0.97019	0.0100694	TRUE	0.988575	missense_variant	ZPR1	21.7	FALSE	FALSE
TAG 48:2;0	2.26008073-29008073	GCKR	2:27508073:T:C	4.45849e-15	-0.137885	1	0.581731	12.3018	0.00827	1	0.973195	2:27508073:T:C	4.45849e-15	-0.137885	0.349122	1.0744	0.911021	TRUE	1	missense_variant,splice_region_variant	GCKR	13.2	TRUE	TRUE
TAG 48:2;0	2.26008073-29008073	GCKR	2:27508073:T:C	4.45849e-15	-0.137885	2	0.39186	12.2076	0.00827	1	0.973195	2:27508073:T:C	4.45849e-15	-0.137885	0.349122	1.0744	0.911021	TRUE	1	missense_variant,splice_region_variant	GCKR	13.2	FALSE	TRUE
TAG 48:2;0	11.115278201-118278201	ZPR1	11:116778201:G:C	9.60007e-10	-0.142859	2	0.545542	5.57812	0.00532	2	0.419547	11:116791691:G:C	2.07423e-06	0.16007	0.0653171	1.0018	0.0171843	TRUE	1	missense_variant	APOA5	24.2	TRUE	TRUE
TAG 48:2;0	11.115278201-118278201	ZPR1	11:116778201:G:C	9.60007e-10	-0.142859	2	0.545542	5.57812	0.00532	2	0.419547	11:116784884:G:A	3.3631e-06	0.157603	0.0645964	0.97019	0.0111253	TRUE	0.988652	missense_variant	ZPR1	21.7	TRUE	TRUE
TAG 48:3;0	2.26008073-29008073	GCKR	2:27508073:T:C	1.98235e-15	-0.14156	1	0.650923	12.6261	0.00845	1	0.967352	2:27508073:T:C	1.98235e-15	-0.14156	0.349122	1.0744	0.778188	TRUE	1	missense_variant,splice_region_variant	GCKR	13.2	TRUE	TRUE
TAG 48:3;0	2.26008073-29008073	GCKR	2:27508073:T:C	1.98235e-15	-0.14156	2	0.349077	12.9388	0.00845	1	0.967352	2:27508073:T:C	1.98235e-15	-0.14156	0.349122	1.0744	0.778188	TRUE	1	missense_variant,splice_region_variant	GCKR	13.2	FALSE	TRUE
TAG 49:2;0	2.26008073-29008073	GCKR	2:27508073:T:C	2.23246e-10	-0.120386	1	0.662244	7.92123	0.00599	1	0.89991	2:27508073:T:C	2.23246e-10	-0.120386	0.349122	1.0744	0.615252	TRUE	1	missense_variant,splice_region_variant	GCKR	13.2	TRUE	TRUE
TAG 49:2;0	2.26008073-29008073	GCKR	2:27508073:T:C	2.23246e-10	-0.120386	2	0.337756	7.83404	0.00599	1	0.840614	2:27508073:T:C	2.23246e-10	-0.120386	0.349122	1.0744	0.615252	TRUE	1	missense_variant,splice_region_variant	GCKR	13.2	FALSE	TRUE
TAG 49:2;0	11.115278201-118278201	ZPR1	11:116778201:G:C	5.54957e-10	-0.154662	2	0.843903	5.31518	0.00724	2	0.000815511	11:116791691:G:C	6.02453e-06	0.162394	0.0653171	1.0018	0.0754802	TRUE	1	missense_variant	APOA5	24.2	TRUE	FALSE
TAG 49:2;0	11.115278201-118278201	ZPR1	11:116778201:G:C	5.54957e-10	-0.154662	2	0.843903	5.31518	0.00724	2	0.000815511	11:116784884:G:A	1.5124e-05	0.15608	0.0645964	0.97019	0.0304585	TRUE	0.989746	missense_variant	ZPR1	21.7	TRUE	FALSE
TAG 50:1;0	2.26008073-29008073	GCKR	2:27508073:T:C	4.1827e-10	-0.109326	1	0.675772	7.6078	0.00508	1	0.966926	2:27508073:T:C	4.1827e-10	-0.109326	0.349122	1.0744	0.866454	TRUE	1	missense_variant,splice_region_variant	GCKR	13.2	TRUE	TRUE
TAG 50:1;0	2.26008073-29008073	GCKR	2:27508073:T:C	4.1827e-10	-0.109326	2	0.324228	7.54272	0.00508	1	0.966926	2:27508073:T:C	4.1827e-10	-0.109326	0.349122	1.0744	0.866454	TRUE	1	missense_variant,splice_region_variant	GCKR	13.2	FALSE	TRUE
TAG 50:2;0	2.26008073-29008073	GCKR	2:27508073:T:C	1.5274e-15	-0.139121	1	0.649543	12.9339	0.0083	1	1	2:27508073:T:C	1.5274e-15	-0.139121	0.349122	1.0744	0.977581	TRUE	1	missense_variant,splice_region_variant	GCKR	13.2	TRUE	TRUE
TAG 50:2;0	2.26008073-29008073	GCKR	2:27508073:T:C	1.5274e-15	-0.139121	2	0.34189	12.8347	0.0083	1	1	2:27508073:T:C	1.5274e-15	-0.139121	0.349122	1.0744	0.977581	TRUE	1	missense_variant,splice_region_variant	GCKR	13.2	FALSE	TRUE
TAG 50:2;0	11.115278201-118278201	ZPR1	11:116778201:G:C	2.10449e-15	-0.183837	2	0.839614	8.15435	0.0105	2	0.564407	11:116791691:G:C	5.62657e-09	0.195257	0.0653171	1.0018	0.122615	TRUE	1	missense_variant	APOA5	24.2	TRUE	TRUE
TAG 50:2;0	11.115278201-118278201	ZPR1	11:116778201:G:C	2.10449e-15	-0.183837	3	0.125776	7.85626	0.0105	2	0.564407	11:116791691:G:C	5.62657e-09	0.195257	0.0653171	1.0018	0.122615	TRUE	1	missense_variant	APOA5	24.2	FALSE	TRUE
TAG 50:2;0	11.115278201-118278201	ZPR1	11:116778201:G:C	2.10449e-15	-0.183837	2	0.839614	8.15435	0.0105	2	0.564407	11:116784884:G:A	1.13831e-08	0.192322	0.0645964	0.97019	0.0599745	TRUE	0.988778	missense_variant	ZPR1	21.7	TRUE	TRUE
TAG 50:2;0	11.115278201-118278201	ZPR1	11:116778201:G:C	2.10449e-15	-0.183837	3	0.125776	7.85626	0.0105	2	0.564407	11:116784884:G:A	1.13831e-08	0.192322	0.0645964	0.97019	0.0599745	TRUE	0.988778	missense_variant	ZPR1	21.7	FALSE	TRUE
TAG 50:3;0	2.26008073-29008073	GCKR	2:27508073:T:C	7.41052e-20	-0.159151	1	0.647267	16.9093	0.0107	1	1	2:27508073:T:C	7.41052e-20	-0.159151	0.349122	1.0744	0.99316	TRUE	1	missense_variant,splice_region_variant	GCKR	13.2	TRUE	TRUE
TAG 50:3;0	2.26008073-29008073	GCKR	2:27508073:T:C	7.41052e-20	-0.159151	2	0.352672	16.8282	0.0107	1	1	2:27508073:T:C	7.41052e-20	-0.159151	0.349122	1.0744	0.99316	TRUE	1	missense_variant,splice_region_variant	GCKR	13.2	FALSE	TRUE
TAG 50:3;0	11.115278201-118278201	ZPR1	11:116778201:G:C	4.04928e-20	-0.212747	2	0.829151	10.3097	0.0126	2	0.564941	11:116791691:G:C	5.66695e-11	0.219467	0.0653171	1.0018	0.0535958	TRUE	1	missense_variant	APOA5	24.2	TRUE	TRUE
TAG 50:3;0	11.115278201-118278201	ZPR1	11:116778201:G:C	4.04928e-20	-0.212747	2	0.829151	10.3097	0.0126	2	0.564941	11:116784884:G:A	9.81723e-11	0.217884	0.0645964	0.97019	0.033258	TRUE	0.988776	missense_variant	ZPR1	21.7	TRUE	TRUE
TAG 50:4;0	2.26008073-29008073	GCKR	2:27508073:T:C	3.52607e-22	-0.168895	1	0.650661	19.0863	0.012	1	1	2:27508073:T:C	3.52607e-22	-0.168895	0.349122	1.0744	0.995841	TRUE	1	missense_variant,splice_region_variant	GCKR	13.2	TRUE	TRUE
TAG 50:4;0	2.26008073-29008073	GCKR	2:27508073:T:C	3.52607e-22	-0.168895	2	0.349339	20.0286	0.012	1	1	2:27508073:T:C	3.52607e-22	-0.168895	0.349122	1.0744	0.995841	TRUE	1	missense_variant,splice_region_variant	GCKR	13.2	FALSE	TRUE
TAG 50:5;0	2.26008073-29008073	GCKR	2:27508073:T:C	2.7732e-15	-0.156758	1	0.584821	12.2708	0.0103	1	0.966445	2:27508073:T:C	2.7732e-15	-0.156758	0.349122	1.0744	0.844065	TRUE	1	missense_variant,splice_region_variant	GCKR	13.2	TRUE	TRUE
TAG 50:5;0	2.26008073-29008073	GCKR	2:27508073:T:C	2.7732e-15	-0.156758	2	0.401824	10.9254	0.0103	1	0.966445	2:27508073:T:C	2.7732e-15	-0.156758	0.349122	1.0744	0.844065	TRUE	1	missense_variant,splice_region_variant	GCKR	13.2	FALSE	TRUE
TAG 50:5;0	19.17769704-20769704	TM6SF2	19:19269704:A:G	1.6184e-09	-0.268615	1	0.281108	7.51869	0.00743	1	0.615931	19:19269704:A:G	1.6184e-09	-0.268615	0.0535314	5.1244	0.250842	TRUE	1	missense_variant	TM6SF2	28.6	FALSE	TRUE
TAG 50:5;0	19.17769704-20769704	TM6SF2	19:19269704:A:G	1.6184e-09	-0.268615	2	0.678794	8.19627	0.00743	1	0.615931	19:19269704:A:G	1.6184e-09	-0.268615	0.0535314	5.1244	0.250842	TRUE	1	missense_variant	TM6SF2	28.6	TRUE	TRUE
TAG 51:2;0	2.26008073-29008073	GCKR	2:27508073:T:C	2.45547e-13	-0.127915	1	0.645507	10.8603	0.00704	1	1	2:27508073:T:C	2.45547e-13	-0.127915	0.349122	1.0744	0.964686	TRUE	1	missense_variant,splice_region_variant	GCKR	13.2	TRUE	TRUE
TAG 51:2;0	2.26008073-29008073	GCKR	2:27508073:T:C	2.45547e-13	-0.127915	2	0.350709	10.7774	0.00704	1	1	2:27508073:T:C	2.45547e-13	-0.127915	0.349122	1.0744	0.964686	TRUE	1	missense_variant,splice_region_variant	GCKR	13.2	FALSE	TRUE
TAG 51:3;0	2.26008073-29008073	GCKR	2:27508073:T:C	3.27832e-15	-0.13791	1	0.657189	12.6183	0.00812	1	1	2:27508073:T:C	3.27832e-15	-0.13791	0.349122	1.0744	0.972144	TRUE	1	missense_variant,splice_region_variant	GCKR	13.2	TRUE	TRUE
TAG 51:3;0	2.26008073-29008073	GCKR	2:27508073:T:C	3.27832e-15	-0.13791	2	0.342029	12.2863	0.00812	1	1	2:27508073:T:C	3.27832e-15	-0.13791	0.349122	1.0744	0.972144	TRUE	1	missense_variant,splice_region_variant	GCKR	13.2	FALSE	TRUE
TAG 51:3;0	8.18467156-21467156	LPL	8:19967156:C:T	2.61547e-08	-0.105751	2	0.290748	4.08851	0.00416	2	0	8:19956018:A:G	1.05162e-06	0.281457	0.0226757	1.0114	0.183369	TRUE	1	missense_variant	LPL	21.3	FALSE	FALSE
TAG 51:3;0	7.72097712-75097712	MLXIPL	7:73597712:G:A	3.41151e-09	-0.150726	1	0.718247	7.70405	0.00457	1	0.874587	7:73597712:G:A	3.41151e-09	-0.150726	0.121986	1.0159	0.0794633	TRUE	1	missense_variant,splice_region_variant	MLXIPL	19.4	TRUE	TRUE
TAG 51:3;0	7.72097712-75097712	MLXIPL	7:73597712:G:A	3.41151e-09	-0.150726	2	0.281674	7.10991	0.00457	1	0.801161	7:73597712:G:A	3.41151e-09	-0.150726	0.121986	1.0159	0.0794633	TRUE	1	missense_variant,splice_region_variant	MLXIPL	19.4	FALSE	TRUE
TAG 51:3;0	7.72097712-75097712	MLXIPL	7:73597712:G:A	3.41151e-09	-0.150726	1	0.718247	7.70405	0.00457	1	0.874587	7:73606007:C:G	5.46227e-09	-0.149104	0.120545	1.0127	0.0468376	TRUE	0.985711	missense_variant	MLXIPL	17.09	TRUE	TRUE
TAG 51:3;0	7.72097712-75097712	MLXIPL	7:73597712:G:A	3.41151e-09	-0.150726	2	0.281674	7.10991	0.00457	1	0.801161	7:73606007:C:G	5.46227e-09	-0.149104	0.120545	1.0127	0.0468376	TRUE	0.985711	missense_variant	MLXIPL	17.09	FALSE	TRUE
TAG 51:3;0	2.19502409-22502409	APOB	2:21002409:C:T	1.01247e-08	0.107098	1	0.655646	6.91032	0.00438	1	0.913795	2:21002409:C:T	1.01247e-08	0.107098	0.272406	0.95948	0.186092	TRUE	1	missense_variant	APOB	0.842	TRUE	TRUE
TAG 51:3;0	2.19502409-22502409	APOB	2:21002409:C:T	1.01247e-08	0.107098	2	0.344354	6.81616	0.00438	1	0.913795	2:21002409:C:T	1.01247e-08	0.107098	0.272406	0.95948	0.186092	TRUE	1	missense_variant	APOB	0.842	FALSE	TRUE
TAG 51:3;0	2.19502409-22502409	APOB	2:21002409:C:T	1.01247e-08	0.107098	1	0.655646	6.91032	0.00438	1	0.913795	2:21008652:G:A	1.22197e-08	-0.106534	0.27226	1.1477	0.147626	TRUE	0.999752	missense_variant	APOB	28	TRUE	TRUE
TAG 51:3;0	2.19502409-22502409	APOB	2:21002409:C:T	1.01247e-08	0.107098	2	0.344354	6.81616	0.00438	1	0.913795	2:21008652:G:A	1.22197e-08	-0.106534	0.27226	1.1477	0.147626	TRUE	0.999752	missense_variant	APOB	28	FALSE	TRUE
TAG 51:4;0	2.26008073-29008073	GCKR	2:27508073:T:C	3.13384e-11	-0.134885	1	0.659777	8.89562	0.00756	1	0.873561	2:27508073:T:C	3.13384e-11	-0.134885	0.349122	1.0744	0.341049	TRUE	1	missense_variant,splice_region_variant	GCKR	13.2	TRUE	TRUE
TAG 51:4;0	2.26008073-29008073	GCKR	2:27508073:T:C	3.13384e-11	-0.134885	2	0.340223	7.84168	0.00756	1	0.842722	2:27508073:T:C	3.13384e-11	-0.134885	0.349122	1.0744	0.341049	TRUE	1	missense_variant,splice_region_variant	GCKR	13.2	FALSE	TRUE
TAG 52:2;0	2.26008073-29008073	GCKR	2:27508073:T:C	2.78913e-12	-0.121972	1	0.658215	9.87329	0.0064	1	1	2:27508073:T:C	2.78913e-12	-0.121972	0.349122	1.0744	0.967806	TRUE	1	missense_variant,splice_region_variant	GCKR	13.2	TRUE	TRUE
TAG 52:2;0	2.26008073-29008073	GCKR	2:27508073:T:C	2.78913e-12	-0.121972	2	0.341785	9.62367	0.0064	1	1	2:27508073:T:C	2.78913e-12	-0.121972	0.349122	1.0744	0.967806	TRUE	1	missense_variant,splice_region_variant	GCKR	13.2	FALSE	TRUE
TAG 52:2;0	8.18467156-21467156	LPL	8:19967156:C:T	2.14783e-08	-0.106116	2	0.172152	3.9576	0.00388	2	0	8:19956018:A:G	5.54096e-06	0.260843	0.0226757	1.0114	0.0448727	TRUE	1	missense_variant	LPL	21.3	FALSE	FALSE
TAG 52:2;0	7.72097712-75097712	MLXIPL	7:73597712:G:A	3.06085e-08	-0.140787	1	0.731057	7.03263	0.00399	1	0.702133	7:73597712:G:A	3.06085e-08	-0.140787	0.121986	1.0159	0.0477912	TRUE	1	missense_variant,splice_region_variant	MLXIPL	19.4	TRUE	TRUE
TAG 52:2;0	7.72097712-75097712	MLXIPL	7:73597712:G:A	3.06085e-08	-0.140787	2	0.268943	6.84291	0.00399	1	0.702133	7:73597712:G:A	3.06085e-08	-0.140787	0.121986	1.0159	0.0477912	TRUE	1	missense_variant,splice_region_variant	MLXIPL	19.4	FALSE	TRUE
TAG 52:2;0	7.72097712-75097712	MLXIPL	7:73597712:G:A	3.06085e-08	-0.140787	1	0.731057	7.03263	0.00399	1	0.702133	7:73606007:C:G	4.30273e-08	-0.139605	0.120545	1.0127	0.0335634	TRUE	0.985811	missense_variant	MLXIPL	17.09	TRUE	TRUE
TAG 52:2;0	7.72097712-75097712	MLXIPL	7:73597712:G:A	3.06085e-08	-0.140787	2	0.268943	6.84291	0.00399	1	0.702133	7:73606007:C:G	4.30273e-08	-0.139605	0.120545	1.0127	0.0335634	TRUE	0.985811	missense_variant	MLXIPL	17.09	FALSE	TRUE
TAG 52:3;0	2.26008073-29008073	GCKR	2:27508073:T:C	4.15512e-15	-0.1368	1	0.653573	12.5249	0.00803	1	1	2:27508073:T:C	4.15512e-15	-0.1368	0.349122	1.0744	0.985863	TRUE	1	missense_variant,splice_region_variant	GCKR	13.2	TRUE	TRUE
TAG 52:3;0	2.26008073-29008073	GCKR	2:27508073:T:C	4.15512e-15	-0.1368	2	0.346194	13.2358	0.00803	1	1	2:27508073:T:C	4.15512e-15	-0.1368	0.349122	1.0744	0.985863	TRUE	1	missense_variant,splice_region_variant	GCKR	13.2	FALSE	TRUE
TAG 52:3;0	2.19514672-22514672	APOB	2:21014672:G:A	3.90044e-09	-0.109622	1	0.642342	7.28748	0.00461	1	0.870827	2:21002409:C:T	3.90044e-09	0.109622	0.272406	0.95948	0.185339	TRUE	1	missense_variant	APOB	0.842	TRUE	TRUE
TAG 52:3;0	2.19514672-22514672	APOB	2:21014672:G:A	3.90044e-09	-0.109622	2	0.357658	7.18694	0.00461	1	0.914579	2:21002409:C:T	3.90044e-09	0.109622	0.272406	0.95948	0.185339	TRUE	1	missense_variant	APOB	0.842	FALSE	TRUE
TAG 52:3;0	2.19514672-22514672	APOB	2:21014672:G:A	3.90044e-09	-0.109622	1	0.642342	7.28748	0.00461	1	0.870827	2:21008652:G:A	4.55882e-09	-0.109176	0.27226	1.1477	0.154021	TRUE	0.999754	missense_variant	APOB	28	TRUE	TRUE
TAG 52:3;0	2.19514672-22514672	APOB	2:21014672:G:A	3.90044e-09	-0.109622	2	0.357658	7.18694	0.00461	1	0.914579	2:21008652:G:A	4.55882e-09	-0.109176	0.27226	1.1477	0.154021	TRUE	0.999754	missense_variant	APOB	28	FALSE	TRUE
TAG 52:3;0	7.72097712-75097712	MLXIPL	7:73597712:G:A	3.10985e-10	-0.159821	1	0.773659	8.81475	0.00508	1	0.744507	7:73597712:G:A	3.10985e-10	-0.159821	0.121986	1.0159	0.055521	TRUE	1	missense_variant,splice_region_variant	MLXIPL	19.4	TRUE	TRUE
TAG 52:3;0	7.72097712-75097712	MLXIPL	7:73597712:G:A	3.10985e-10	-0.159821	2	0.226341	8.52547	0.00508	1	0.710881	7:73597712:G:A	3.10985e-10	-0.159821	0.121986	1.0159	0.055521	TRUE	1	missense_variant,splice_region_variant	MLXIPL	19.4	FALSE	TRUE
TAG 52:3;0	7.72097712-75097712	MLXIPL	7:73597712:G:A	3.10985e-10	-0.159821	1	0.773659	8.81475	0.00508	1	0.744507	7:73606007:C:G	3.39415e-10	-0.159859	0.120545	1.0127	0.0504587	TRUE	0.985813	missense_variant	MLXIPL	17.09	TRUE	TRUE
TAG 52:3;0	7.72097712-75097712	MLXIPL	7:73597712:G:A	3.10985e-10	-0.159821	2	0.226341	8.52547	0.00508	1	0.710881	7:73606007:C:G	3.39415e-10	-0.159859	0.120545	1.0127	0.0504587	TRUE	0.985813	missense_variant	MLXIPL	17.09	FALSE	TRUE
TAG 52:3;0	8.18470337-21470337	LPL	8:19970337:C:A	2.83835e-12	-0.129273	2	0.718645	4.91615	0.00881	2	0	8:19956018:A:G	1.69173e-08	0.323013	0.0226757	1.0114	0.829397	TRUE	1	missense_variant	LPL	21.3	TRUE	FALSE
TAG 52:3;0	8.18470337-21470337	LPL	8:19970337:C:A	2.83835e-12	-0.129273	3	0.133668	4.98636	0.00881	2	5.96046e-08	8:19956018:A:G	1.69173e-08	0.323013	0.0226757	1.0114	0.829397	TRUE	1	missense_variant	LPL	21.3	FALSE	FALSE
TAG 52:3;0	11.115278201-118278201	ZPR1	11:116778201:G:C	2.31128e-38	-0.298768	3	0.248783	4.0187	0.0236	3	0	11:118117390:C:T	0.214324	-0.0744435	0.0194575	29.599	0.00326319	TRUE	0.989685	missense_variant	TMPRSS4	23.9	FALSE	FALSE
TAG 52:4;0	7.72101039-75101039	MLXIPL	7:73601039:G:A	2.69795e-08	-0.141228	1	0.787946	7.12047	0.00398	1	0.801076	7:73597712:G:A	2.70048e-08	-0.141222	0.121986	1.0159	0.0432585	TRUE	0.999992	missense_variant,splice_region_variant	MLXIPL	19.4	TRUE	TRUE
TAG 52:4;0	7.72101039-75101039	MLXIPL	7:73601039:G:A	2.69795e-08	-0.141228	2	0.212054	6.85948	0.00398	1	0.711898	7:73597712:G:A	2.70048e-08	-0.141222	0.121986	1.0159	0.0432585	TRUE	0.999992	missense_variant,splice_region_variant	MLXIPL	19.4	FALSE	TRUE
TAG 52:4;0	7.72101039-75101039	MLXIPL	7:73601039:G:A	2.69795e-08	-0.141228	1	0.787946	7.12047	0.00398	1	0.801076	7:73606007:C:G	2.74243e-08	-0.141491	0.120545	1.0127	0.0425057	TRUE	0.985805	missense_variant	MLXIPL	17.09	TRUE	TRUE
TAG 52:4;0	7.72101039-75101039	MLXIPL	7:73601039:G:A	2.69795e-08	-0.141228	2	0.212054	6.85948	0.00398	1	0.711898	7:73606007:C:G	2.74243e-08	-0.141491	0.120545	1.0127	0.0425057	TRUE	0.985805	missense_variant	MLXIPL	17.09	FALSE	TRUE
TAG 52:4;0	2.26008073-29008073	GCKR	2:27508073:T:C	1.80048e-15	-0.138643	1	0.663078	12.8669	0.00823	1	1	2:27508073:T:C	1.80048e-15	-0.138643	0.349122	1.0744	0.98652	TRUE	1	missense_variant,splice_region_variant	GCKR	13.2	TRUE	TRUE
TAG 52:4;0	2.26008073-29008073	GCKR	2:27508073:T:C	1.80048e-15	-0.138643	2	0.332929	13.5891	0.00823	1	1	2:27508073:T:C	1.80048e-15	-0.138643	0.349122	1.0744	0.98652	TRUE	1	missense_variant,splice_region_variant	GCKR	13.2	FALSE	TRUE
TAG 52:4;0	8.18470337-21470337	LPL	8:19970337:C:A	1.43779e-11	-0.125	2	0.806598	5.43606	0.009	2	0.938833	8:19956018:A:G	6.22263e-09	0.332766	0.0226757	1.0114	0.916708	TRUE	1	missense_variant	LPL	21.3	TRUE	TRUE
TAG 52:4;0	8.18470337-21470337	LPL	8:19970337:C:A	1.43779e-11	-0.125	3	0.125746	7.84222	0.009	1	1	8:19956018:A:G	6.22263e-09	0.332766	0.0226757	1.0114	0.916708	TRUE	1	missense_variant	LPL	21.3	FALSE	TRUE
TAG 52:4;0	2.19502409-22502409	APOB	2:21002409:C:T	1.27909e-08	0.105937	1	0.621339	6.79766	0.00436	1	0.913977	2:21002409:C:T	1.27909e-08	0.105937	0.272406	0.95948	0.191009	TRUE	1	missense_variant	APOB	0.842	TRUE	TRUE
TAG 52:4;0	2.19502409-22502409	APOB	2:21002409:C:T	1.27909e-08	0.105937	2	0.378661	6.64352	0.00436	1	0.870216	2:21002409:C:T	1.27909e-08	0.105937	0.272406	0.95948	0.191009	TRUE	1	missense_variant	APOB	0.842	FALSE	TRUE
TAG 52:4;0	2.19502409-22502409	APOB	2:21002409:C:T	1.27909e-08	0.105937	1	0.621339	6.79766	0.00436	1	0.913977	2:21008652:G:A	1.41875e-08	-0.10564	0.27226	1.1477	0.168116	TRUE	0.999754	missense_variant	APOB	28	TRUE	TRUE
TAG 52:4;0	2.19502409-22502409	APOB	2:21002409:C:T	1.27909e-08	0.105937	2	0.378661	6.64352	0.00436	1	0.870216	2:21008652:G:A	1.41875e-08	-0.10564	0.27226	1.1477	0.168116	TRUE	0.999754	missense_variant	APOB	28	FALSE	TRUE
TAG 52:4;0	11.115278201-118278201	ZPR1	11:116778201:G:C	6.52661e-35	-0.284469	3	0.147415	3.95784	0.0207	3	0	11:118117390:C:T	0.214593	-0.0743962	0.0194575	29.599	0.0022393	TRUE	0.989685	missense_variant	TMPRSS4	23.9	FALSE	FALSE
TAG 52:5;0	2.26008073-29008073	GCKR	2:27508073:T:C	1.01416e-18	-0.153998	1	0.661754	15.8467	0.01	1	1	2:27508073:T:C	1.01416e-18	-0.153998	0.349122	1.0744	0.995893	TRUE	1	missense_variant,splice_region_variant	GCKR	13.2	TRUE	TRUE
TAG 52:5;0	2.26008073-29008073	GCKR	2:27508073:T:C	1.01416e-18	-0.153998	2	0.332946	16.6766	0.01	1	1	2:27508073:T:C	1.01416e-18	-0.153998	0.349122	1.0744	0.995893	TRUE	1	missense_variant,splice_region_variant	GCKR	13.2	FALSE	TRUE
TAG 52:5;0	8.18470337-21470337	LPL	8:19970337:C:A	1.57555e-09	-0.11177	2	0.375471	4.18715	0.00529	2	0	8:19956018:A:G	3.7932e-07	0.291068	0.0226757	1.0114	0.277149	TRUE	1	missense_variant	LPL	21.3	FALSE	FALSE
TAG 52:6;0	2.26008073-29008073	GCKR	2:27508073:T:C	4.04321e-13	-0.132332	1	0.650095	10.4249	0.00745	1	0.972999	2:27508073:T:C	4.04321e-13	-0.132332	0.349122	1.0744	0.940165	TRUE	1	missense_variant,splice_region_variant	GCKR	13.2	TRUE	TRUE
TAG 52:6;0	2.26008073-29008073	GCKR	2:27508073:T:C	4.04321e-13	-0.132332	2	0.342118	11.0924	0.00745	1	0.972999	2:27508073:T:C	4.04321e-13	-0.132332	0.349122	1.0744	0.940165	TRUE	1	missense_variant,splice_region_variant	GCKR	13.2	FALSE	TRUE
TAG 52:6;0	19.17847579-20847579	TM6SF2	19:19347579:A:G	6.07768e-12	-0.275409	1	0.11581	9.70274	0.00886	1	0.874888	19:19269704:A:G	6.42199e-12	-0.27534	0.0535314	5.1244	0.289514	TRUE	0.997921	missense_variant	TM6SF2	28.6	FALSE	TRUE
TAG 52:6;0	19.17847579-20847579	TM6SF2	19:19347579:A:G	6.07768e-12	-0.275409	2	0.799435	10.5859	0.00886	1	0.874888	19:19269704:A:G	6.42199e-12	-0.27534	0.0535314	5.1244	0.289514	TRUE	1	missense_variant	TM6SF2	28.6	TRUE	TRUE
TAG 52:6;0	19.17847579-20847579	TM6SF2	19:19347579:A:G	6.07768e-12	-0.275409	3	0.0847551	10.9535	0.00886	1	0.846092	19:19269704:A:G	6.42199e-12	-0.27534	0.0535314	5.1244	0.289514	TRUE	1	missense_variant	TM6SF2	28.6	FALSE	TRUE
TAG 52:6;0	19.17847579-20847579	TM6SF2	19:19347579:A:G	6.07768e-12	-0.275409	3	0.0847551	3.8911	0.00886	3	0	19:18865675:C:T	0.000542193	0.444743	0.00465147	0.53364	0.00483077	TRUE	1	missense_variant	UPF1	15.11	FALSE	FALSE
TAG 53:2;0	2.26008073-29008073	GCKR	2:27508073:T:C	1.72842e-11	-0.118757	1	0.630953	8.93999	0.00609	1	0.973566	2:27508073:T:C	1.72842e-11	-0.118757	0.349122	1.0744	0.901518	TRUE	1	missense_variant,splice_region_variant	GCKR	13.2	TRUE	TRUE
TAG 53:2;0	2.26008073-29008073	GCKR	2:27508073:T:C	1.72842e-11	-0.118757	2	0.363747	8.32575	0.00609	1	0.973566	2:27508073:T:C	1.72842e-11	-0.118757	0.349122	1.0744	0.901518	TRUE	1	missense_variant,splice_region_variant	GCKR	13.2	FALSE	TRUE
TAG 53:3;0	2.26008073-29008073	GCKR	2:27508073:T:C	4.3731e-15	-0.137329	1	0.625926	12.4994	0.00811	1	1	2:27508073:T:C	4.3731e-15	-0.137329	0.349122	1.0744	0.986215	TRUE	1	missense_variant,splice_region_variant	GCKR	13.2	TRUE	TRUE
TAG 53:3;0	2.26008073-29008073	GCKR	2:27508073:T:C	4.3731e-15	-0.137329	2	0.374057	12.2073	0.00811	1	1	2:27508073:T:C	4.3731e-15	-0.137329	0.349122	1.0744	0.986215	TRUE	1	missense_variant,splice_region_variant	GCKR	13.2	FALSE	TRUE
TAG 53:3;0	8.18467156-21467156	LPL	8:19967156:C:T	4.62474e-09	-0.111495	2	0.298598	4.11472	0.00465	2	0	8:19956018:A:G	7.24521e-07	0.284265	0.0226757	1.0114	0.200594	TRUE	1	missense_variant	LPL	21.3	FALSE	FALSE
TAG 53:3;0	7.72097712-75097712	MLXIPL	7:73597712:G:A	7.42677e-09	-0.147817	1	0.800062	7.45397	0.00427	1	0.80032	7:73597712:G:A	7.42677e-09	-0.147817	0.121986	1.0159	0.0687074	TRUE	1	missense_variant,splice_region_variant	MLXIPL	19.4	TRUE	TRUE
TAG 53:3;0	7.72097712-75097712	MLXIPL	7:73597712:G:A	7.42677e-09	-0.147817	2	0.199938	7.5595	0.00427	1	0.80032	7:73597712:G:A	7.42677e-09	-0.147817	0.121986	1.0159	0.0687074	TRUE	1	missense_variant,splice_region_variant	MLXIPL	19.4	FALSE	TRUE
TAG 53:3;0	7.72097712-75097712	MLXIPL	7:73597712:G:A	7.42677e-09	-0.147817	1	0.800062	7.45397	0.00427	1	0.80032	7:73606007:C:G	1.02296e-08	-0.14679	0.120545	1.0127	0.0477589	TRUE	0.985628	missense_variant	MLXIPL	17.09	TRUE	TRUE
TAG 53:3;0	7.72097712-75097712	MLXIPL	7:73597712:G:A	7.42677e-09	-0.147817	2	0.199938	7.5595	0.00427	1	0.80032	7:73606007:C:G	1.02296e-08	-0.14679	0.120545	1.0127	0.0477589	TRUE	0.985628	missense_variant	MLXIPL	17.09	FALSE	TRUE
TAG 53:4;0	2.26008073-29008073	GCKR	2:27508073:T:C	1.14037e-13	-0.135867	1	0.61175	10.9161	0.00791	1	0.967889	2:27508073:T:C	1.14037e-13	-0.135867	0.349122	1.0744	0.841995	TRUE	1	missense_variant,splice_region_variant	GCKR	13.2	TRUE	TRUE
TAG 53:4;0	2.26008073-29008073	GCKR	2:27508073:T:C	1.14037e-13	-0.135867	2	0.373883	11.6985	0.00791	1	0.967889	2:27508073:T:C	1.14037e-13	-0.135867	0.349122	1.0744	0.841995	TRUE	1	missense_variant,splice_region_variant	GCKR	13.2	FALSE	TRUE
TAG 53:4;0	8.18470337-21470337	LPL	8:19970337:C:A	1.29356e-08	-0.111559	2	0.138846	3.92877	0.00434	2	0	8:19956018:A:G	3.15469e-05	0.246178	0.0226757	1.0114	0.0104386	TRUE	1	missense_variant	LPL	21.3	FALSE	FALSE
TAG 53:4;0	11.115278201-118278201	ZPR1	11:116778201:G:C	5.38619e-30	-0.274267	2	0.542407	4.18873	0.0184	2	0	11:116821677:G:T	0.000271167	0.747543	0.00209644	0.55667	0.0165081	TRUE	1	missense_variant	APOA4	0.313	TRUE	FALSE
TAG 54:3;0	8.18470337-21470337	LPL	8:19970337:C:A	9.68965e-10	-0.113372	2	0.481275	4.33762	0.0058	2	0	8:19956018:A:G	1.83776e-07	0.298948	0.0226757	1.0114	0.442851	TRUE	1	missense_variant	LPL	21.3	TRUE	FALSE
TAG 54:4;0	2.26008073-29008073	GCKR	2:27508073:T:C	1.94511e-09	-0.104794	1	0.650801	7.02286	0.00476	1	0.972771	2:27508073:T:C	1.94511e-09	-0.104794	0.349122	1.0744	0.93872	TRUE	1	missense_variant,splice_region_variant	GCKR	13.2	TRUE	TRUE
TAG 54:4;0	2.26008073-29008073	GCKR	2:27508073:T:C	1.94511e-09	-0.104794	2	0.349165	7.43062	0.00476	1	0.972771	2:27508073:T:C	1.94511e-09	-0.104794	0.349122	1.0744	0.93872	TRUE	1	missense_variant,splice_region_variant	GCKR	13.2	FALSE	TRUE
TAG 54:4;0	2.19514672-22514672	APOB	2:21014672:G:A	4.37675e-08	-0.102084	1	0.69021	6.37862	0.00396	1	0.870827	2:21002409:C:T	4.37675e-08	0.102084	0.272406	0.95948	0.161219	TRUE	1	missense_variant	APOB	0.842	TRUE	TRUE
TAG 54:4;0	2.19514672-22514672	APOB	2:21014672:G:A	4.37675e-08	-0.102084	2	0.30979	6.51349	0.00396	1	0.870827	2:21002409:C:T	4.37675e-08	0.102084	0.272406	0.95948	0.161219	TRUE	1	missense_variant	APOB	0.842	FALSE	TRUE
TAG 54:4;0	2.19514672-22514672	APOB	2:21014672:G:A	4.37675e-08	-0.102084	1	0.69021	6.37862	0.00396	1	0.870827	2:21008652:G:A	4.83869e-08	-0.101784	0.27226	1.1477	0.142975	TRUE	0.999752	missense_variant	APOB	28	TRUE	TRUE
TAG 54:4;0	2.19514672-22514672	APOB	2:21014672:G:A	4.37675e-08	-0.102084	2	0.30979	6.51349	0.00396	1	0.870827	2:21008652:G:A	4.83869e-08	-0.101784	0.27226	1.1477	0.142975	TRUE	0.999752	missense_variant	APOB	28	FALSE	TRUE
TAG 54:4;0	8.18470337-21470337	LPL	8:19970337:C:A	2.2103e-11	-0.123972	2	0.831961	6.27037	0.0094	2	1	8:19956018:A:G	1.46014e-09	0.346382	0.0226757	1.0114	0.973549	TRUE	1	missense_variant	LPL	21.3	TRUE	TRUE
TAG 54:4;0	8.18470337-21470337	LPL	8:19970337:C:A	2.2103e-11	-0.123972	3	0.148854	8.2387	0.0094	1	1	8:19956018:A:G	1.46014e-09	0.346382	0.0226757	1.0114	0.973549	TRUE	1	missense_variant	LPL	21.3	FALSE	TRUE
TAG 54:5;0	2.26008073-29008073	GCKR	2:27508073:T:C	3.24304e-12	-0.121773	1	0.660381	9.81102	0.00639	1	1	2:27508073:T:C	3.24304e-12	-0.121773	0.349122	1.0744	0.970345	TRUE	1	missense_variant,splice_region_variant	GCKR	13.2	TRUE	TRUE
TAG 54:5;0	2.26008073-29008073	GCKR	2:27508073:T:C	3.24304e-12	-0.121773	2	0.338038	10.3169	0.00639	1	1	2:27508073:T:C	3.24304e-12	-0.121773	0.349122	1.0744	0.970345	TRUE	1	missense_variant,splice_region_variant	GCKR	13.2	FALSE	TRUE
TAG 54:5;0	8.18470337-21470337	LPL	8:19970337:C:A	4.47217e-10	-0.115785	2	0.853625	6.16279	0.00864	2	1	8:19956018:A:G	2.71501e-09	0.340591	0.0226757	1.0114	0.960596	TRUE	1	missense_variant	LPL	21.3	TRUE	TRUE
TAG 54:5;0	8.18470337-21470337	LPL	8:19970337:C:A	4.47217e-10	-0.115785	3	0.116773	8.43833	0.00864	1	1	8:19956018:A:G	2.71501e-09	0.340591	0.0226757	1.0114	0.960596	TRUE	1	missense_variant	LPL	21.3	FALSE	TRUE
TAG 54:6;0	2.26008073-29008073	GCKR	2:27508073:T:C	1.83006e-10	-0.112094	1	0.677253	7.97167	0.00541	1	0.972885	2:27508073:T:C	1.83006e-10	-0.112094	0.349122	1.0744	0.943381	TRUE	1	missense_variant,splice_region_variant	GCKR	13.2	TRUE	TRUE
TAG 54:6;0	2.26008073-29008073	GCKR	2:27508073:T:C	1.83006e-10	-0.112094	2	0.316455	8.58481	0.00541	1	0.972885	2:27508073:T:C	1.83006e-10	-0.112094	0.349122	1.0744	0.943381	TRUE	1	missense_variant,splice_region_variant	GCKR	13.2	FALSE	TRUE
TAG 54:7;0	2.26008073-29008073	GCKR	2:27508073:T:C	8.71709e-09	-0.102768	1	0.635182	6.43085	0.00456	1	0.968635	2:27508073:T:C	8.71709e-09	-0.102768	0.349122	1.0744	0.77179	TRUE	1	missense_variant,splice_region_variant	GCKR	13.2	TRUE	TRUE
TAG 54:7;0	2.26008073-29008073	GCKR	2:27508073:T:C	8.71709e-09	-0.102768	2	0.35751	7.01452	0.00456	1	0.968635	2:27508073:T:C	8.71709e-09	-0.102768	0.349122	1.0744	0.77179	TRUE	1	missense_variant,splice_region_variant	GCKR	13.2	FALSE	TRUE
TAG 54:7;0	19.17847579-20847579	TM6SF2	19:19347579:A:G	5.05122e-09	-0.226929	2	0.724721	7.82213	0.00809	1	0.83178	19:19269704:A:G	5.79948e-09	-0.226249	0.0535314	5.1244	0.264945	TRUE	0.998029	missense_variant	TM6SF2	28.6	TRUE	TRUE
TAG 54:7;0	19.17847579-20847579	TM6SF2	19:19347579:A:G	5.05122e-09	-0.226929	3	0.261007	7.89912	0.00809	1	0.83178	19:19269704:A:G	5.79948e-09	-0.226249	0.0535314	5.1244	0.264945	TRUE	0.998029	missense_variant	TM6SF2	28.6	FALSE	TRUE
TAG 56:3;0	19.43408822-46408822	APOE	19:44908822:C:T	3.90648e-08	0.219564	1	0.630885	5.93251	0.0045	1	0.600783	19:44908822:C:T	3.90648e-08	0.219564	0.053066	0.56127	0.509514	TRUE	1	missense_variant	APOE	26	TRUE	TRUE
TAG 56:3;0	19.43408822-46408822	APOE	19:44908822:C:T	3.90648e-08	0.219564	2	0.369115	6.06577	0.0045	1	0.600783	19:44908822:C:T	3.90648e-08	0.219564	0.053066	0.56127	0.509514	TRUE	1	missense_variant	APOE	26	FALSE	TRUE
TAG 56:5;0	22.42428847-45428847	PNPLA3	22:43928847:C:G	1.64535e-10	0.145068	1	0.497054	8.64592	0.00732	1	0.869361	22:43928847:C:G	1.64535e-10	0.145068	0.223876	0.97742	0.124854	TRUE	1	missense_variant	PNPLA3	13.7	FALSE	TRUE
TAG 56:5;0	22.42428847-45428847	PNPLA3	22:43928847:C:G	1.64535e-10	0.145068	2	0.502946	8.85597	0.00732	1	0.490042	22:43928847:C:G	1.64535e-10	0.145068	0.223876	0.97742	0.124854	TRUE	1	missense_variant	PNPLA3	13.7	TRUE	TRUE
TAG 56:6;0	2.26008073-29008073	GCKR	2:27508073:T:C	1.59895e-11	-0.117623	1	0.643477	9.1643	0.00601	1	1	2:27508073:T:C	1.59895e-11	-0.117623	0.349122	1.0744	0.98603	TRUE	1	missense_variant,splice_region_variant	GCKR	13.2	TRUE	TRUE
TAG 56:6;0	2.26008073-29008073	GCKR	2:27508073:T:C	1.59895e-11	-0.117623	2	0.355412	8.66262	0.00601	1	0.972894	2:27508073:T:C	1.59895e-11	-0.117623	0.349122	1.0744	0.98603	TRUE	1	missense_variant,splice_region_variant	GCKR	13.2	FALSE	TRUE
TAG 56:6;0	8.18470337-21470337	LPL	8:19970337:C:A	2.19001e-12	-0.130099	2	0.223514	4.03674	0.00622	2	0	8:19956018:A:G	3.15235e-06	0.268207	0.0226757	1.0114	0.0423003	TRUE	1	missense_variant	LPL	21.3	FALSE	FALSE
TAG 56:6;0	22.42428847-45428847	PNPLA3	22:43928847:C:G	5.90229e-19	0.178158	1	0.418024	16.2369	0.0108	1	0.999004	22:43928847:C:G	5.90229e-19	0.178158	0.223876	0.97742	0.335141	TRUE	1	missense_variant	PNPLA3	13.7	FALSE	TRUE
TAG 56:6;0	22.42428847-45428847	PNPLA3	22:43928847:C:G	5.90229e-19	0.178158	2	0.563106	11.2486	0.0108	1	0.882444	22:43928847:C:G	5.90229e-19	0.178158	0.223876	0.97742	0.335141	TRUE	1	missense_variant	PNPLA3	13.7	TRUE	TRUE
TAG 56:7;0	2.26008073-29008073	GCKR	2:27508073:T:C	1.79457e-08	-0.0986077	1	0.616756	5.97183	0.00416	1	0.278688	2:27508073:T:C	1.79457e-08	-0.0986077	0.349122	1.0744	0.843564	TRUE	1	missense_variant,splice_region_variant	GCKR	13.2	TRUE	TRUE
TAG 56:7;0	2.26008073-29008073	GCKR	2:27508073:T:C	1.79457e-08	-0.0986077	2	0.38319	6.73672	0.00416	1	0.96649	2:27508073:T:C	1.79457e-08	-0.0986077	0.349122	1.0744	0.843564	TRUE	1	missense_variant,splice_region_variant	GCKR	13.2	FALSE	TRUE
TAG 56:7;0	19.17847579-20847579	TM6SF2	19:19347579:A:G	8.41535e-13	-0.271402	2	0.775682	11.5822	0.00961	1	0.835395	19:19269704:A:G	9.48069e-13	-0.271017	0.0535314	5.1244	0.259193	TRUE	0.998109	missense_variant	TM6SF2	28.6	TRUE	TRUE
TAG 56:7;0	19.17847579-20847579	TM6SF2	19:19347579:A:G	8.41535e-13	-0.271402	3	0.202097	11.6238	0.00961	1	0.847557	19:19269704:A:G	9.48069e-13	-0.271017	0.0535314	5.1244	0.259193	TRUE	0.998109	missense_variant	TM6SF2	28.6	FALSE	TRUE
TAG 56:8;0	19.18239741-21239741	TM6SF2	19:19739741:A:AC	3.878e-11	-0.301394	2	0.824531	9.97428	0.00872	1	0.834936	19:19269704:A:G	6.6593e-11	-0.257421	0.0535314	5.1244	0.149929	TRUE	0.997973	missense_variant	TM6SF2	28.6	TRUE	TRUE
TAG 56:8;0	11.67294860-70294860	CPT1A	11:68794860:C:T	1.48215e-08	-0.136513	1	0.585674	6.0631	0.00452	1	0.180848	11:68794860:C:T	1.48215e-08	-0.136513	0.155986	2.4376	0.841466	TRUE	1	missense_variant	CPT1A	5.932	TRUE	TRUE
TAG 56:8;0	11.67294860-70294860	CPT1A	11:68794860:C:T	1.48215e-08	-0.136513	2	0.398116	5.57701	0.00452	1	0.236027	11:68794860:C:T	1.48215e-08	-0.136513	0.155986	2.4376	0.841466	TRUE	1	missense_variant	CPT1A	5.932	FALSE	TRUE
TAG 58:7;0	2.26008073-29008073	GCKR	2:27508073:T:C	2.65937e-09	-0.119307	1	0.614752	6.95201	0.00595	1	0.970353	2:27508073:T:C	2.65937e-09	-0.119307	0.349122	1.0744	0.622556	TRUE	1	missense_variant,splice_region_variant	GCKR	13.2	TRUE	TRUE
TAG 58:7;0	2.26008073-29008073	GCKR	2:27508073:T:C	2.65937e-09	-0.119307	2	0.385005	7.22632	0.00595	1	0.970353	2:27508073:T:C	2.65937e-09	-0.119307	0.349122	1.0744	0.622556	TRUE	1	missense_variant,splice_region_variant	GCKR	13.2	FALSE	TRUE
TAG 58:7;0	22.42432163-45432163	PNPLA3	22:43932163:T:C	6.12587e-09	0.114462	2	0.376809	8.25317	0.00576	1	0.878417	22:43928847:C:G	3.41159e-08	0.126901	0.223876	0.97742	0.0765667	TRUE	0.997927	missense_variant	PNPLA3	13.7	FALSE	TRUE
TAG 58:8;0	19.17847579-20847579	TM6SF2	19:19347579:A:G	2.39728e-09	-0.243531	1	0.53456	7.30545	0.00544	1	0.835781	19:19269704:A:G	2.94436e-09	-0.242376	0.0535314	5.1244	0.232514	TRUE	0.997955	missense_variant	TM6SF2	28.6	TRUE	TRUE
TAG 58:8;0	19.17847579-20847579	TM6SF2	19:19347579:A:G	2.39728e-09	-0.243531	2	0.46544	7.91434	0.00544	1	0.835781	19:19269704:A:G	2.94436e-09	-0.242376	0.0535314	5.1244	0.232514	TRUE	0.997955	missense_variant	TM6SF2	28.6	FALSE	TRUE
CE 18:0;0	12.51618972-54618972	SOAT2	12:53118972:A:T	3.69061e-24	0.25386	2	0.52445	4.11719	0.0134	2	0	12:53105604:C:T	2.16304e-05	-0.427424	0.00700996	118.53	0.0181512	FALSE	0	missense_variant	SOAT2	24.1	TRUE	FALSE
CE 18:0;0	16.55453853-58453853	CETP	16:56953853:C:T	2.73262e-08	-0.10381	1	0.646679	6.82743	0.00431	1	0.615054	16:56971389:C:T	7.39283e-08	-0.0902752	0.425311	0.98815	0.0330212	FALSE	0	splice_region_variant,intron_variant	CETP	0.378	TRUE	TRUE
CE 18:0;0	16.55453853-58453853	CETP	16:56953853:C:T	2.73262e-08	-0.10381	2	0.352954	6.84209	0.00431	1	0.615054	16:56971389:C:T	7.39283e-08	-0.0902752	0.425311	0.98815	0.0330212	FALSE	0	splice_region_variant,intron_variant	CETP	0.378	FALSE	TRUE
CE 18:0;0	16.55453853-58453853	CETP	16:56953853:C:T	2.73262e-08	-0.10381	2	0.352954	4.08856	0.00431	2	0	16:56971389:C:T	7.39283e-08	-0.0902752	0.425311	0.98815	0.0330212	FALSE	0	splice_region_variant,intron_variant	CETP	0.378	FALSE	FALSE
CE 20:2;0	2.42347292-45347292	ABCG8	2:43847292:C:T	9.13344e-32	-0.256295	4	0.468665	4.46046	0.0354	4	0	2:43872094:G:A	6.27762e-05	0.708615	0.00235849	2.0051	0.0210758	FALSE	0	stop_gained	ABCG8	46	FALSE	FALSE
CE 20:4;0	19.43408822-46408822	APOE	19:44908822:C:T	4.288e-17	-0.309996	2	0.420533	3.96461	0.00958	2	0	19:44907853:T:C	6.9786e-05	0.366554	0.00845126	3.1186	0.0141891	FALSE	0	missense_variant	APOE	0.72	FALSE	FALSE
DAG 18:1;0_18:1;0	1.219305303-222305303	MARC1	1:220805303:C:T	4.25945e-08	0.130967	1	0.712746	6.34734	0.00409	1	0.590635	1:220796686:A:G	1.80818e-07	-0.0978868	0.295666	0.99816	0.0393393	FALSE	0	missense_variant	MTARC1	0	TRUE	TRUE
DAG 18:1;0_18:1;0	1.219305303-222305303	MARC1	1:220805303:C:T	4.25945e-08	0.130967	2	0.287254	5.96214	0.00409	1	0.590635	1:220796686:A:G	1.80818e-07	-0.0978868	0.295666	0.99816	0.0393393	FALSE	0	missense_variant	MTARC1	0	FALSE	TRUE
DAG 18:1;0_18:1;0	1.219305303-222305303	MARC1	1:220805303:C:T	4.25945e-08	0.130967	2	0.287254	3.81108	0.00409	2	0	1:220796686:A:G	1.80818e-07	-0.0978868	0.295666	0.99816	0.0393393	FALSE	0	missense_variant	MTARC1	0	FALSE	FALSE
LPE 18:0;0	15.56891167-59891167	LIPC	15:58391167:A:G	1.93061e-08	-0.101106	2	0.22784	6.06953	0.0104	1	0.0414182	15:59085741:C:T	3.5879e-06	0.390934	0.0117269	115.5	0.0256294	FALSE	0	missense_variant	RNF111	23.7	FALSE	FALSE
LPE 18:0;0	15.56891167-59891167	LIPC	15:58391167:A:G	1.93061e-08	-0.101106	3	0.711543	4.8642	0.0104	3	0	15:59085741:C:T	3.5879e-06	0.390934	0.0117269	115.5	0.0256294	FALSE	0	missense_variant	RNF111	23.7	TRUE	FALSE
LPE 18:0;0	15.56891167-59891167	LIPC	15:58391167:A:G	1.93061e-08	-0.101106	4	0.0483327	4.97597	0.0104	3	1.19209e-07	15:59085741:C:T	3.5879e-06	0.390934	0.0117269	115.5	0.0256294	FALSE	0	missense_variant	RNF111	23.7	FALSE	FALSE
LPE 18:0;0	15.56891167-59891167	LIPC	15:58391167:A:G	1.93061e-08	-0.101106	4	0.0483327	3.83678	0.0104	4	0	15:59085741:C:T	3.5879e-06	0.390934	0.0117269	115.5	0.0256294	FALSE	0	missense_variant	RNF111	23.7	FALSE	FALSE
PC 16:0;0_18:2;0	16.13543593-16543593	NTAN1	16:15043593:G:A	6.51588e-11	0.115988	1	0.565963	8.90011	0.00566	1	0.350583	16:15034559:A:G	1.39558e-09	0.119153	0.244934	0.98333	0.0121845	FALSE	0	splice_region_variant,intron_variant	PDXDC1	5.987	TRUE	TRUE
PC 16:0;0_18:2;0	16.13543593-16543593	NTAN1	16:15043593:G:A	6.51588e-11	0.115988	2	0.433177	4.63626	0.00566	2	5.96046e-08	16:15034559:A:G	1.39558e-09	0.119153	0.244934	0.98333	0.0121845	FALSE	0	splice_region_variant,intron_variant	PDXDC1	5.987	FALSE	FALSE
PC 18:2;0_20:3;0	15.57063549-60063549	LIPC	15:58563549:C:T	1.89426e-08	0.373947	1	0.568405	5.99804	0.00461	1	0.811512	15:59085741:C:T	7.62696e-07	0.398235	0.0117269	115.5	0.0298194	FALSE	0	missense_variant	RNF111	23.7	TRUE	TRUE
PC 18:2;0_20:3;0	15.57063549-60063549	LIPC	15:58563549:C:T	1.89426e-08	0.373947	2	0.431216	5.92379	0.00461	1	0.811512	15:59085741:C:T	7.62696e-07	0.398235	0.0117269	115.5	0.0298194	FALSE	0	missense_variant	RNF111	23.7	FALSE	TRUE
PC 18:2;0_20:3;0	15.57063549-60063549	LIPC	15:58563549:C:T	1.89426e-08	0.373947	2	0.431216	3.99112	0.00461	2	0	15:59085741:C:T	7.62696e-07	0.398235	0.0117269	115.5	0.0298194	FALSE	0	missense_variant	RNF111	23.7	FALSE	FALSE
PC O-16:1;0/18:2;0	15.56891167-59891167	LIPC	15:58391167:A:G	8.87894e-12	-0.115334	2	0.530166	4.61464	0.00902	2	0	15:59085741:C:T	1.07725e-05	0.346307	0.0117269	115.5	0.0184915	FALSE	0	missense_variant	RNF111	23.7	TRUE	FALSE
PC O-16:1;0/18:2;0	15.56891167-59891167	LIPC	15:58391167:A:G	8.87894e-12	-0.115334	3	0.350624	4.21025	0.00902	3	0	15:59085741:C:T	1.07725e-05	0.346307	0.0117269	115.5	0.0184915	FALSE	0	missense_variant	RNF111	23.7	FALSE	FALSE
PC O-18:0;0/20:4;0	11.60284455-63284455	FADS2	11:61784455:A:C	2.28136e-72	-0.308417	2	0.626111	4.51459	0.0432	2	0	11:61747349:A:G	3.93356e-17	0.187319	0.178528	1.2784	0.0153044	FALSE	0	splice_donor_variant,non_coding_transcript_variant	MYRF-AS1	2.868	TRUE	FALSE
PC O-18:0;0/20:4;0	11.60284455-63284455	FADS2	11:61784455:A:C	2.28136e-72	-0.308417	3	0.182322	4.92406	0.0432	1	7.15256e-07	11:61747349:A:G	3.93356e-17	0.187319	0.178528	1.2784	0.0153044	FALSE	0	splice_donor_variant,non_coding_transcript_variant	MYRF-AS1	2.868	FALSE	FALSE
PC O-18:0;0/20:4;0	11.60284455-63284455	FADS2	11:61784455:A:C	2.28136e-72	-0.308417	3	0.182322	4.41111	0.0432	2	0	11:61747349:A:G	3.93356e-17	0.187319	0.178528	1.2784	0.0153044	FALSE	0	splice_donor_variant,non_coding_transcript_variant	MYRF-AS1	2.868	FALSE	FALSE
PC O-18:0;0/20:4;0	11.60284455-63284455	FADS2	11:61784455:A:C	2.28136e-72	-0.308417	3	0.182322	4.15153	0.0432	3	0	11:61747349:A:G	3.93356e-17	0.187319	0.178528	1.2784	0.0153044	FALSE	0	splice_donor_variant,non_coding_transcript_variant	MYRF-AS1	2.868	FALSE	FALSE
PE 16:0;0_20:4;0	15.56888755-59888755	LIPC	15:58388755:T:C	3.61517e-104	-0.371658	7	0.335913	5.91018	0.158	6	0.000798821	15:58565179:A:G	0.347022	0.0164069	0.425773	0.75288	0.0268532	FALSE	0	splice_region_variant,synonymous_variant	LIPC	12.14	FALSE	FALSE
PE 16:0;0_20:4;0	15.56888755-59888755	LIPC	15:58388755:T:C	3.61517e-104	-0.371658	7	0.335913	5.52747	0.158	7	1.49012e-05	15:58565179:A:G	0.347022	0.0164069	0.425773	0.75288	0.0268532	FALSE	0	splice_region_variant,synonymous_variant	LIPC	12.14	FALSE	FALSE
PE 16:0;0_20:4;0	15.56888755-59888755	LIPC	15:58388755:T:C	3.61517e-104	-0.371658	8	0.559026	5.95721	0.158	6	0.0383815	15:58565179:A:G	0.347022	0.0164069	0.425773	0.75288	0.0268532	FALSE	0	splice_region_variant,synonymous_variant	LIPC	12.14	TRUE	FALSE
PE 16:0;0_20:4;0	15.56888755-59888755	LIPC	15:58388755:T:C	3.61517e-104	-0.371658	8	0.559026	5.95154	0.158	7	3.15905e-06	15:58565179:A:G	0.347022	0.0164069	0.425773	0.75288	0.0268532	FALSE	0	splice_region_variant,synonymous_variant	LIPC	12.14	TRUE	FALSE
PE 16:0;0_20:4;0	15.56888755-59888755	LIPC	15:58388755:T:C	3.61517e-104	-0.371658	8	0.559026	5.65949	0.158	8	0.000140548	15:58565179:A:G	0.347022	0.0164069	0.425773	0.75288	0.0268532	FALSE	0	splice_region_variant,synonymous_variant	LIPC	12.14	TRUE	FALSE
PE 16:0;0_20:4;0	15.56888755-59888755	LIPC	15:58388755:T:C	3.61517e-104	-0.371658	9	0.0819122	5.07442	0.158	8	1.19209e-07	15:58565179:A:G	0.347022	0.0164069	0.425773	0.75288	0.0268532	FALSE	0	splice_region_variant,synonymous_variant	LIPC	12.14	FALSE	FALSE
PE 16:0;0_20:4;0	15.56888755-59888755	LIPC	15:58388755:T:C	3.61517e-104	-0.371658	9	0.0819122	4.49617	0.158	9	0	15:58565179:A:G	0.347022	0.0164069	0.425773	0.75288	0.0268532	FALSE	0	splice_region_variant,synonymous_variant	LIPC	12.14	FALSE	FALSE
PI 18:0;0_20:4;0	19.9720266-12720266	CERS4	19:11220266:A:G	4.48452e-09	-0.23075	1	0.52731	7.51166	0.00506	1	0.564711	19:11239812:C:T	6.06654e-09	-0.200236	0.0627912	1.4835	0.071083	FALSE	0	missense_variant	ANGPTL8	22.7	TRUE	TRUE
PI 18:0;0_20:4;0	19.9720266-12720266	CERS4	19:11220266:A:G	4.48452e-09	-0.23075	2	0.456316	7.64366	0.00506	1	0.563098	19:11239812:C:T	6.06654e-09	-0.200236	0.0627912	1.4835	0.071083	FALSE	0	missense_variant	ANGPTL8	22.7	FALSE	TRUE
PI 18:0;0_20:4;0	19.9720266-12720266	CERS4	19:11220266:A:G	4.48452e-09	-0.23075	2	0.456316	4.0319	0.00506	2	0	19:11239812:C:T	6.06654e-09	-0.200236	0.0627912	1.4835	0.071083	FALSE	0	missense_variant	ANGPTL8	22.7	FALSE	FALSE
PI 18:1;0_18:1;0	19.52642105-55642105	TMC4	19:54142105:G:A	6.21097e-13	-0.121793	2	0.279486	3.957	0.00673	2	0	19:54160472:C:G	1.09393e-11	-0.114184	0.453027	NA	0.0105275	FALSE	0	missense_variant	TMC4	15.34	FALSE	FALSE
PI 18:1;0_18:2;0	19.52673495-55673495	TMC4	19:54173495:T:C	2.44781e-13	-0.13125	1	0.607281	11.0498	0.00782	1	0.669045	19:54160472:C:G	2.27243e-12	-0.123846	0.453027	NA	0.0253332	FALSE	0	missense_variant	TMC4	15.34	TRUE	TRUE
PI 18:1;0_18:2;0	19.52673495-55673495	TMC4	19:54173495:T:C	2.44781e-13	-0.13125	2	0.391349	10.8846	0.00782	1	0.669045	19:54160472:C:G	2.27243e-12	-0.123846	0.453027	NA	0.0253332	FALSE	0	missense_variant	TMC4	15.34	FALSE	TRUE
PI 18:1;0_18:2;0	19.52673495-55673495	TMC4	19:54173495:T:C	2.44781e-13	-0.13125	2	0.391349	4.10956	0.00782	2	0	19:54160472:C:G	2.27243e-12	-0.123846	0.453027	NA	0.0253332	FALSE	0	missense_variant	TMC4	15.34	FALSE	FALSE
SM 32:1;2	17.3884095-6884095	GLTPD2	17:5384095:G:A	2.14118e-08	-0.174827	1	0.710011	6.72847	0.00398	1	0.301163	17:5368468:G:C	1.95262e-07	-0.159216	0.0782233	1.6145	0.0145003	FALSE	0	missense_variant,splice_region_variant	RABEP1	31	TRUE	TRUE
SM 32:1;2	17.3884095-6884095	GLTPD2	17:5384095:G:A	2.14118e-08	-0.174827	2	0.289859	4.16832	0.00398	1	0	17:5368468:G:C	1.95262e-07	-0.159216	0.0782233	1.6145	0.0145003	FALSE	0	missense_variant,splice_region_variant	RABEP1	31	FALSE	FALSE
SM 38:2;2	19.6709156-9709156	CERS4	19:8209156:G:C	5.69804e-53	0.261083	5	0.490529	4.43177	0.0608	4	0	19:7513875:T:G	0.00525671	-0.262023	0.00840529	1.2385	0.0291255	FALSE	0	splice_region_variant,intron_variant,non_coding_transcript_variant	NA	13.57	TRUE	FALSE
SM 38:2;2	19.6709156-9709156	CERS4	19:8209156:G:C	5.69804e-53	0.261083	5	0.490529	4.34298	0.0608	5	0	19:7513875:T:G	0.00525671	-0.262023	0.00840529	1.2385	0.0291255	FALSE	0	splice_region_variant,intron_variant,non_coding_transcript_variant	NA	13.57	TRUE	FALSE
SM 38:2;2	19.6709156-9709156	CERS4	19:8209156:G:C	5.69804e-53	0.261083	6	0.058771	4.49909	0.0608	4	0	19:7513875:T:G	0.00525671	-0.262023	0.00840529	1.2385	0.0291255	FALSE	0	splice_region_variant,intron_variant,non_coding_transcript_variant	NA	13.57	FALSE	FALSE
SM 38:2;2	19.6709156-9709156	CERS4	19:8209156:G:C	5.69804e-53	0.261083	6	0.058771	4.30671	0.0608	5	0	19:7513875:T:G	0.00525671	-0.262023	0.00840529	1.2385	0.0291255	FALSE	0	splice_region_variant,intron_variant,non_coding_transcript_variant	NA	13.57	FALSE	FALSE
SM 38:2;2	19.6709156-9709156	CERS4	19:8209156:G:C	5.69804e-53	0.261083	6	0.058771	4.17937	0.0608	6	0	19:7513875:T:G	0.00525671	-0.262023	0.00840529	1.2385	0.0291255	FALSE	0	splice_region_variant,intron_variant,non_coding_transcript_variant	NA	13.57	FALSE	FALSE
SM 40:2;2	17.3894152-6894152	GLTPD2	17:5394152:C:T	1.60931e-09	-0.188487	1	0.668508	7.61851	0.00474	1	0.350351	17:5368468:G:C	6.17193e-09	-0.17795	0.0782233	1.6145	0.0475987	FALSE	0	missense_variant,splice_region_variant	RABEP1	31	TRUE	TRUE
SM 40:2;2	17.3894152-6894152	GLTPD2	17:5394152:C:T	1.60931e-09	-0.188487	2	0.331413	4.22333	0.00474	1	0	17:5368468:G:C	6.17193e-09	-0.17795	0.0782233	1.6145	0.0475987	FALSE	0	missense_variant,splice_region_variant	RABEP1	31	FALSE	FALSE
TAG 51:3;0	19.17985324-20985324	TM6SF2	19:19485324:G:A	7.2895e-11	-0.277727	2	0.780876	5.31297	0.00821	2	0.000448585	19:19219115:C:T	6.09544e-05	-0.133311	0.067348	0.91686	0.0108587	FALSE	0	missense_variant	NCAN	22.8	TRUE	FALSE
TAG 51:3;0	19.17985324-20985324	TM6SF2	19:19485324:G:A	7.2895e-11	-0.277727	3	0.167416	5.12915	0.00821	2	2.38419e-07	19:19219115:C:T	6.09544e-05	-0.133311	0.067348	0.91686	0.0108587	FALSE	0	missense_variant	NCAN	22.8	FALSE	FALSE
TAG 51:3;0	19.17985324-20985324	TM6SF2	19:19485324:G:A	7.2895e-11	-0.277727	3	0.167416	3.94607	0.00821	3	0	19:19219115:C:T	6.09544e-05	-0.133311	0.067348	0.91686	0.0108587	FALSE	0	missense_variant	NCAN	22.8	FALSE	FALSE
TAG 53:3;0	1.219306736-222306736	MARC1	1:220806736:C:A	9.46542e-09	0.124297	2	0.266224	3.75358	0.00432	2	0	1:220796686:A:G	1.15358e-07	-0.097402	0.295666	0.99816	0.0137875	FALSE	0	missense_variant	MTARC1	0	FALSE	FALSE
TAG 54:3;0	1.219300221-222300221	MARC1	1:220800221:C:T	1.41679e-10	-0.117209	1	0.693352	8.50801	0.00529	1	0.590962	1:220796686:A:G	7.26706e-10	-0.112964	0.295666	0.99816	0.0460036	FALSE	0	missense_variant	MTARC1	0	TRUE	TRUE
TAG 54:3;0	1.219300221-222300221	MARC1	1:220800221:C:T	1.41679e-10	-0.117209	2	0.306648	8.15778	0.00529	1	0.590962	1:220796686:A:G	7.26706e-10	-0.112964	0.295666	0.99816	0.0460036	FALSE	0	missense_variant	MTARC1	0	FALSE	TRUE
TAG 54:3;0	1.219300221-222300221	MARC1	1:220800221:C:T	1.41679e-10	-0.117209	2	0.306648	3.7829	0.00529	2	0	1:220796686:A:G	7.26706e-10	-0.112964	0.295666	0.99816	0.0460036	FALSE	0	missense_variant	MTARC1	0	FALSE	FALSE
TAG 54:4;0	1.219300221-222300221	MARC1	1:220800221:C:T	4.78751e-11	-0.12007	1	0.70997	8.91605	0.00555	1	0.590432	1:220796686:A:G	1.31212e-10	-0.11771	0.295666	0.99816	0.094434	FALSE	0	missense_variant	MTARC1	0	TRUE	TRUE
TAG 54:4;0	1.219300221-222300221	MARC1	1:220800221:C:T	4.78751e-11	-0.12007	2	0.29003	9.00003	0.00555	1	0.590432	1:220796686:A:G	1.31212e-10	-0.11771	0.295666	0.99816	0.094434	FALSE	0	missense_variant	MTARC1	0	FALSE	TRUE
TAG 54:4;0	1.219300221-222300221	MARC1	1:220800221:C:T	4.78751e-11	-0.12007	2	0.29003	3.73685	0.00555	2	0	1:220796686:A:G	1.31212e-10	-0.11771	0.295666	0.99816	0.094434	FALSE	0	missense_variant	MTARC1	0	FALSE	FALSE
TAG 54:5;0	1.219305303-222305303	MARC1	1:220805303:C:T	2.84378e-08	0.13011	1	0.744091	6.54899	0.00402	1	0.589045	1:220796686:A:G	4.29871e-08	-0.100562	0.295666	0.99816	0.105476	FALSE	0	missense_variant	MTARC1	0	TRUE	TRUE
TAG 54:5;0	1.219305303-222305303	MARC1	1:220805303:C:T	2.84378e-08	0.13011	2	0.255909	6.89123	0.00402	1	0.589045	1:220796686:A:G	4.29871e-08	-0.100562	0.295666	0.99816	0.105476	FALSE	0	missense_variant	MTARC1	0	FALSE	TRUE
TAG 54:5;0	1.219305303-222305303	MARC1	1:220805303:C:T	2.84378e-08	0.13011	2	0.255909	3.73683	0.00402	2	0	1:220796686:A:G	4.29871e-08	-0.100562	0.295666	0.99816	0.105476	FALSE	0	missense_variant	MTARC1	0	FALSE	FALSE
TAG 58:7;0	22.42432163-45432163	PNPLA3	22:43932163:T:C	6.12587e-09	0.114462	1	0.619547	6.89077	0.00576	1	0.377412	22:43999571:T:C	8.91497e-08	0.103621	0.469471	1.2167	0.0162135	FALSE	0	missense_variant	PARVB	0.953	TRUE	TRUE
TAG 58:7;0	22.42432163-45432163	PNPLA3	22:43932163:T:C	6.12587e-09	0.114462	2	0.376809	4.42369	0.00576	2	0	22:43999571:T:C	8.91497e-08	0.103621	0.469471	1.2167	0.0162135	FALSE	0	missense_variant	PARVB	0.953	FALSE	FALSE

## Sheet: uv_repr
trait	region_lab	locus	lead_var_GWAS	lead_var_GWAS_P	lead_var_GWAS_Beta	repr_var	repr_var_P	repr_var_Beta	repr_var_rsid	repr_var_maf	pip_repr_var	#causal_vars	post_prob_#causal_vars	cred_set_size	log10bf	h2g	cred_set	minLD	r2_top_var_cred_set_repr_var	top_var_cred_set	pip_top_var_cred_set	func_repr_var	gene_repr_var	CADD_repr_var
CE 14:0;0	19.17769704-20769704	TM6SF2	19:19269704:A:G	6.89235e-10	-0.233998	19:19269704:A:G	6.89235e-10	-0.233998	rs187429064	0.0535314	0.273448	2	0.840334	8	8.70356	0.00752	1	0.837656	1	19:19269704:A:G	0.273448	missense_variant	TM6SF2	28.6
CE 14:0;0	19.17769704-20769704	TM6SF2	19:19269704:A:G	6.89235e-10	-0.233998	19:19421101:A:G	1.39668e-05	-0.125838	rs11668386	0.0912605	0.0541915	2	0.840334	54	5.37889	0.00752	2	0.733802	1	19:19421101:A:G	0.0541915	intron_variant	GATAD2A	3.703
CE 14:0;0	19.43408684-46408684	APOE	19:44908684:T:C	4.33234e-11	0.141695	19:44908684:T:C	4.33234e-11	0.141695	rs429358	0.189202	0.956684	1	0.664866	1	8.76151	0.0057	1	1	1	19:44908684:T:C	0.956684	missense_variant	APOE	16.65
CE 16:0;0	1.53539974-56539974	PCSK9	1:55039974:G:T	5.35726e-17	-0.390076	1:55039974:G:T	5.35726e-17	-0.390076	rs11591147	0.0332154	0.819524	1	0.606495	3	14.1028	0.00912	1	0.926925	1	1:55039974:G:T	0.819524	missense_variant	PCSK9	10.44
CE 16:0;0	2.19541028-22541028	APOB	2:21041028:G:A	2.74361e-09	0.109442	2:21041028:G:A	2.74361e-09	0.109442	rs1367117	0.284591	0.249336	1	0.622405	41	7.35668	0.00458	1	0.699666	1	2:21041028:G:A	0.249336	missense_variant	APOB	22.8
CE 16:0;0	4.72428089-75428089	ANKRD17	4:73928089:G:A	1.05465e-11	0.422611	4:73928089:G:A	1.05465e-11	0.422611	rs181372486	0.0181284	0.359063	1	0.615105	10	9.38729	0.00602	1	0.545734	1	4:73928089:G:A	0.359063	intergenic_variant		0.529
CE 16:0;0	6.118764478-121764478	MIR3144	6:120264478:G:A	1.78476e-08	0.789928	6:120264478:G:A	1.78476e-08	0.789928	rs184149665	0.00361944	0.498777	1	0.678517	3	6.33685	0.00417	1	0.925211	1	6:120264478:G:A	0.498777	intergenic_variant		2.066
CE 16:0;0	11.60304006-63304006	FADS2	11:61804006:T:C	4.7722e-34	-0.205939	11:61803311:T:C	4.7722e-34	-0.205939	rs174547	0.407429	0.0670574	1	0.684368	29	31.0049	0.0186	1	0.988047	1	11:61803311:T:C	0.0670574	intron_variant	FADS1	5.458
CE 16:0;0	19.9579868-12579868	CERS4	19:11079868:C:T	1.02215e-13	-0.209234	19:11079088:T:C	1.48989e-13	-0.207886	rs73015011	0.0944798	0.0255083	1	0.72076	41	12.2189	0.00725	1	0.981821	0.998696	19:11079868:C:T	0.037593	missense_variant	SMARCA4	3.737
CE 16:0;0	19.17710016-20710016	TM6SF2	19:19210016:C:G	3.28597e-10	-0.242651	19:19269704:A:G	4.48193e-10	-0.235927	rs187429064	0.0535314	0.237907	2	0.604128	6	8.78419	0.00586	1	0.830329	0.953351	19:19210016:C:G	0.30958	missense_variant	TM6SF2	28.6
CE 16:0;0	19.17710016-20710016	TM6SF2	19:19210016:C:G	3.28597e-10	-0.242651	19:19346108:C:T	0.000186674	-0.117593	rs58489806	0.0756567	0.0293183	2	0.604128	8279	4.30252	0.00586	2	0	1	19:19346108:C:T	0.0293183	intron_variant	MAU2	0.026
CE 16:0;0	19.43408822-46408822	APOE	19:44908822:C:T	4.74747e-28	-0.407448	19:44908822:C:T	4.74747e-28	-0.407448	rs7412	0.053066	1	2	0.681569	1	20.8539	0.0244	1	1	1	19:44908822:C:T	1	missense_variant	APOE	26
CE 16:0;0	19.43408822-46408822	APOE	19:44908822:C:T	4.74747e-28	-0.407448	19:44908684:T:C	9.21606e-22	0.205307	rs429358	0.189202	0.88578	2	0.681569	3	14.6976	0.0244	2	0.849341	1	19:44908684:T:C	0.88578	missense_variant	APOE	16.65
CE 16:0;0	20.42913724-45913724	HNF4A	20:44413724:C:T	2.60321e-09	-0.221525	20:44413724:C:T	2.60321e-09	-0.221525	rs1800961	0.0524109	0.996868	1	0.656298	1	7.10747	0.00478	1	1	1	20:44413724:C:T	0.996868	missense_variant	HNF4A	21.4
CE 16:1;0	10.98815722-101815722	PKD2L1	10:100315722:G:A	2.06545e-09	-0.155845	10:100315722:G:A	2.06545e-09	-0.155845	rs603424	0.121331	0.992925	2	0.785211	1	6.30994	0.00613	1	1	1	10:100315722:G:A	0.992925	intron_variant	PKD2L1	0.929
CE 16:1;0	10.98815722-101815722	PKD2L1	10:100315722:G:A	2.06545e-09	-0.155845	10:100600003:G:A	1.01459e-06	0.118474	rs4447106	0.14104	0.0592223	2	0.785211	1947	4.66473	0.00613	2	0	1	10:100600003:G:A	0.0592223	intergenic_variant		0.456
CE 16:1;0	19.17769704-20769704	TM6SF2	19:19269704:A:G	9.81615e-09	-0.217301	19:19269704:A:G	9.81615e-09	-0.217301	rs187429064	0.0535314	0.28102	2	0.87871	7	7.54365	0.00687	1	0.837652	1	19:19269704:A:G	0.28102	missense_variant	TM6SF2	28.6
CE 16:1;0	19.17769704-20769704	TM6SF2	19:19269704:A:G	9.81615e-09	-0.217301	19:19346108:C:T	6.59485e-06	-0.142087	rs58489806	0.0756567	0.0820482	2	0.87871	53	5.43399	0.00687	2	0.403739	1	19:19346108:C:T	0.0820482	intron_variant	MAU2	0.026
CE 16:1;0	20.42913724-45913724	HNF4A	20:44413724:C:T	4.34267e-08	-0.204194	20:44413724:C:T	4.34267e-08	-0.204194	rs1800961	0.0524109	0.980511	1	0.674711	1	5.97689	0.004	1	1	1	20:44413724:C:T	0.980511	missense_variant	HNF4A	21.4
CE 17:0;0	12.51618972-54618972	SOAT2	12:53118972:A:T	6.3685e-16	0.203799	12:53118972:A:T	6.3685e-16	0.203799	rs2280696	0.126228	0.0285048	1	0.633745	41	14.3686	0.00897	1	0.833008	1	12:53118972:A:T	0.0285048	intron_variant	SOAT2	6.177
CE 17:0;0	19.43408684-46408684	APOE	19:44908684:T:C	1.90515e-08	0.121765	19:44908684:T:C	1.90515e-08	0.121765	rs429358	0.189202	0.615253	1	0.6956	7	6.1411	0.00408	1	0.697968	1	19:44908684:T:C	0.615253	missense_variant	APOE	16.65
CE 17:1;0	19.17769704-20769704	TM6SF2	19:19269704:A:G	3.10021e-08	-0.210509	19:19269704:A:G	3.10021e-08	-0.210509	rs187429064	0.0535314	0.301883	2	0.615477	7	6.11502	0.00511	1	0.847143	1	19:19269704:A:G	0.301883	missense_variant	TM6SF2	28.6
CE 17:1;0	19.17769704-20769704	TM6SF2	19:19269704:A:G	3.10021e-08	-0.210509	19:19785970:C:T	9.05395e-06	0.781253	rs74181158	0.00240035	0.0957335	2	0.615477	7381	4.40393	0.00511	2	0	1	19:19785970:C:T	0.0957335	3_prime_UTR_variant	ZNF506	1.496
CE 18:0;0	1.163290578-166290578	PBX1	1:164790578:C:T	3.58445e-08	0.494641	1:164790578:C:T	3.58445e-08	0.494641	rs144944992	0.00943105	0.916545	1	0.691254	2	5.86543	0.00399	1	0.870345	1	1:164790578:C:T	0.916545	intron_variant	PBX1	0.015
CE 18:0;0	7.43042387-46042387	NPC1L1	7:44542387:T:C	4.13556e-08	0.0970678	7:44542387:T:C	4.13556e-08	0.0970678	rs17725246	0.338836	0.270272	1	0.629502	5	6.20485	0.00406	1	0.610413	1	7:44542387:T:C	0.270272	upstream_gene_variant	NPC1L1	6.582
CE 18:0;0	9.131773983-134773983	ABO	9:133273983:A:G	7.49146e-14	-0.155213	9:133273983:A:G	7.49146e-14	-0.155213	rs992108547	0.202372	0.257193	1	0.505575	6	11.5661	0.00768	1	0.989902	1	9:133273983:A:G	0.257193	intron_variant,non_coding_transcript_variant	ABO	6.043
CE 18:0;0	11.60296827-63296827	FADS2	11:61796827:G:T	4.46858e-11	-0.111203	11:61796827:G:T	4.46858e-11	-0.111203	rs4246215	0.435753	0.158529	1	0.788758	35	9.19074	0.00538	1	0.905141	1	11:61796827:G:T	0.158529	3_prime_UTR_variant	FEN1	12.64
CE 18:0;0	11.115252497-118252497	ZPR1	11:116752497:TA:T	5.83703e-09	-0.12601	11:116752497:TA:T	5.83703e-09	-0.12601	rs398017699	0.178569	0.686683	1	0.649945	4	6.60751	0.00439	1	0.740794	1	11:116752497:TA:T	0.686683	intron_variant	BUD13	5.582
CE 18:0;0	12.51618972-54618972	SOAT2	12:53118972:A:T	3.69061e-24	0.25386	12:53118972:A:T	3.69061e-24	0.25386	rs2280696	0.126228	0.337044	2	0.52445	38	20.6011	0.0134	1	0.831225	1	12:53118972:A:T	0.337044	intron_variant	SOAT2	6.177
CE 18:0;0	12.51618972-54618972	SOAT2	12:53118972:A:T	3.69061e-24	0.25386	12:54094642:A:G	1.87837e-05	-0.130472	rs11170806	0.0852984	0.0254673	2	0.52445	8920	4.11719	0.0134	2	0	1	12:54094642:A:G	0.0254673	intron_variant,non_coding_transcript_variant		5.612
CE 18:0;0	16.55453853-58453853	CETP	16:56953853:C:T	2.73262e-08	-0.10381	16:56953853:C:T	2.73262e-08	-0.10381	rs56228609	0.275513	0.0805811	1	0.646679	22	6.82743	0.00431	1	0.615054	1	16:56953853:C:T	0.0805811	intergenic_variant		1.61
CE 18:0;0	19.14331093-17331093	UCA1	19:15831093:A:ACTGGCCACTGGGCCAAGGAATGCCTGCAGCC	4.60431e-08	-0.105129	19:15828882:C:T	8.74806e-08	-0.102836	rs7259139	0.254852	0.0245042	1	0.811252	39	6.86641	0.00391	1	0.98888	0.998768	19:15831093:A:ACTGGCCACTGGGCCAAGGAATGCCTGCAGCC	0.0468132	splice_region_variant,intron_variant,non_coding_transcript_variant	LINC01764	6.077
CE 18:0;0	19.43408684-46408684	APOE	19:44908684:T:C	5.2565e-10	0.133624	19:44908684:T:C	5.2565e-10	0.133624	rs429358	0.189202	0.709778	1	0.729226	7	7.52214	0.00487	1	0.779058	1	19:44908684:T:C	0.709778	missense_variant	APOE	16.65
CE 18:1;0	1.53539974-56539974	PCSK9	1:55039974:G:T	1.63308e-10	-0.298324	1:55039974:G:T	1.63308e-10	-0.298324	rs11591147	0.0332154	0.590366	2	0.554247	3	7.9603	0.00601	1	0.926925	1	1:55039974:G:T	0.590366	missense_variant	PCSK9	10.44
CE 18:1;0	1.53539974-56539974	PCSK9	1:55039974:G:T	1.63308e-10	-0.298324	1:56532951:C:G	9.0647e-06	0.242306	rs11588501	0.0244629	0.0774544	2	0.554247	9410	4.2407	0.00601	2	0	1	1:56532951:C:G	0.0774544	intron_variant	PLPP3	1.26
CE 18:1;0	4.71667847-74667847	ANKRD17	4:73167847:G:C	9.34807e-13	0.444515	4:73167847:G:C	9.34807e-13	0.444515	rs187918276	0.0184551	0.365954	2	0.608697	6	11.1216	0.00712	1	0.808381	1	4:73167847:G:C	0.365954	intron_variant	ANKRD17	0.448
CE 18:1;0	19.9579868-12579868	CERS4	19:11079868:C:T	1.06825e-09	-0.171924	19:11079088:T:C	1.61824e-09	-0.17009	rs73015011	0.0944798	0.024919	1	0.667712	41	8.46029	0.00508	1	0.986263	0.998696	19:11079868:C:T	0.0375622	missense_variant	SMARCA4	3.737
CE 18:1;0	19.43408822-46408822	APOE	19:44908822:C:T	4.00681e-14	-0.281493	19:44908822:C:T	4.00681e-14	-0.281493	rs7412	0.053066	0.997881	2	0.6945	1	9.86742	0.0107	1	1	1	19:44908822:C:T	0.997881	missense_variant	APOE	26
CE 18:1;0	19.43408822-46408822	APOE	19:44908822:C:T	4.00681e-14	-0.281493	19:44908684:T:C	1.46503e-09	0.129873	rs429358	0.189202	0.485493	2	0.6945	11	5.52607	0.0107	2	0.54571	1	19:44908684:T:C	0.485493	missense_variant	APOE	16.65
CE 18:1;0	20.42913724-45913724	HNF4A	20:44413724:C:T	1.71172e-08	-0.21016	20:44413724:C:T	1.71172e-08	-0.21016	rs1800961	0.0524109	0.994326	1	0.663974	1	6.35034	0.00427	1	1	1	20:44413724:C:T	0.994326	missense_variant	HNF4A	21.4
CE 18:2;0	1.53539974-56539974	PCSK9	1:55039974:G:T	1.6926e-14	-0.358123	1:55039974:G:T	1.6926e-14	-0.358123	rs11591147	0.0332154	0.939899	1	0.592543	2	11.7486	0.00775	1	0.929118	1	1:55039974:G:T	0.939899	missense_variant	PCSK9	10.44
CE 18:2;0	2.19600497-22600497	APOB	2:21100497:A:G	3.05555e-08	0.103708	2:21100497:A:G	3.05555e-08	0.103708	rs17395333	0.277564	0.0575564	1	0.773384	52	6.95336	0.00394	1	0.857089	1	2:21100497:A:G	0.0575564	upstream_gene_variant		14.62
CE 18:2;0	4.71667847-76259005	ANKRD17	4:73167847:G:C	1.71571e-13	0.459338	4:73167847:G:C	1.71571e-13	0.459338	rs187918276	0.0184551	0.411333	1	0.519603	10	10.9621	0.00729	1	0.417575	1	4:73167847:G:C	0.411333	intron_variant	ANKRD17	0.448
CE 18:2;0	11.60337310-63337310	FADS2	11:61837310:A:T	3.2532e-13	0.138769	11:61837310:A:T	3.2532e-13	0.138769	rs2524299	0.259441	0.189037	1	0.682198	44	11.1069	0.00668	1	0.696499	1	11:61837310:A:T	0.189037	intron_variant	FADS2	0.624
CE 18:2;0	19.9579868-12579868	CERS4	19:11079868:C:T	6.8142e-12	-0.193503	19:11079088:T:C	9.45289e-12	-0.192234	rs73015011	0.0944798	0.0242146	1	0.760209	42	10.5532	0.00618	1	0.884302	0.998696	19:11079868:C:T	0.03402	missense_variant	SMARCA4	3.737
CE 18:2;0	19.43408822-46408822	APOE	19:44908822:C:T	7.78668e-36	-0.464139	19:44908822:C:T	7.78668e-36	-0.464139	rs7412	0.053066	1	2	0.498511	1	28.062	0.0272	1	1	1	19:44908822:C:T	1	missense_variant	APOE	26
CE 18:2;0	19.43408822-46408822	APOE	19:44908822:C:T	7.78668e-36	-0.464139	19:44908684:T:C	2.01465e-18	0.187963	rs429358	0.189202	0.668848	2	0.498511	6	11.4987	0.0272	2	0.613015	1	19:44908684:T:C	0.668848	missense_variant	APOE	16.65
CE 18:2;0	20.42913724-45913724	HNF4A	20:44413724:C:T	7.42014e-09	-0.215559	20:44413724:C:T	7.42014e-09	-0.215559	rs1800961	0.0524109	0.997097	1	0.549925	1	6.686	0.00477	1	1	1	20:44413724:C:T	0.997097	missense_variant	HNF4A	21.4
CE 18:3;0	2.26008073-29008073	GCKR	2:27508073:T:C	1.6383e-09	-0.105379	2:27508073:T:C	1.6383e-09	-0.105379	rs1260326	0.349122	0.873754	1	0.53671	3	7.04915	0.00494	1	0.966595	1	2:27508073:T:C	0.873754	missense_variant,splice_region_variant	GCKR	13.2
CE 18:3;0	11.60343278-63343278	FADS2	11:61843278:G:A	4.0219e-27	-0.183231	11:61843278:G:A	4.0219e-27	-0.183231	rs174584	0.409877	0.0976997	2	0.715179	26	28.7607	0.0162	1	0.987831	1	11:61843278:G:A	0.0976997	intron_variant	FADS2	2.635
CE 18:3;0	11.60343278-63343278	FADS2	11:61843278:G:A	4.0219e-27	-0.183231	11:61779596:G:A	0.981256	0.000626484	rs7943728	0.112286	0.15278	2	0.715179	4425	4.5294	0.0162	2	0	1	11:61779596:G:A	0.15278	intron_variant	MYRF	0.349
CE 18:3;0	12.119477112-122477112	HNF1A	12:120977112:G:A	4.24659e-08	0.0933972	12:120977112:G:A	4.24659e-08	0.0933972	rs2255531	0.394936	0.0969749	1	0.732326	32	6.59016	0.00389	1	0.637091	1	12:120977112:G:A	0.0969749	intron_variant,non_coding_transcript_variant	HNF1A-AS1	2.231
CE 18:3;0	19.17847579-20847579	TM6SF2	19:19347579:A:G	8.54835e-14	-0.282368	19:19269704:A:G	1.17897e-13	-0.281001	rs187429064	0.0535314	0.276756	2	0.836106	4	12.5201	0.0107	1	0.974548	0.998117	19:19347579:A:G	0.362432	missense_variant	TM6SF2	28.6
CE 18:3;0	19.17847579-20847579	TM6SF2	19:19347579:A:G	8.54835e-14	-0.282368	19:19268740:C:T	1.00782e-06	-0.168598	rs58542926	0.0625655	0.0764166	2	0.836106	46	6.54058	0.0107	2	0.653308	1	19:19268740:C:T	0.0764166	missense_variant	TM6SF2	24.2
CE 18:3;0	20.42913724-45913724	HNF4A	20:44413724:C:T	1.30139e-10	-0.239553	20:44413724:C:T	1.30139e-10	-0.239553	rs1800961	0.0524109	0.999921	1	0.582018	1	8.3161	0.00568	1	1	1	20:44413724:C:T	0.999921	missense_variant	HNF4A	21.4
CE 20:2;0	2.42347292-45347292	ABCG8	2:43847292:C:T	9.13344e-32	-0.256295	2:43845437:G:T	1.16881e-31	-0.256142	rs386645487	0.226305	0.364563	3	0.521053	3	23.7281	0.0354	1	0.99291	1	2:43845437:G:T	0.364563	intron_variant	ABCG8	0.139
CE 20:2;0	2.42347292-45347292	ABCG8	2:43847292:C:T	9.13344e-32	-0.256295	2:43839108:G:C	7.04841e-20	-0.319726	rs11887534	0.0820886	0.0170707	3	0.521053	13	13.0372	0.0354	2	0.976451	1	2:43846861:G:A	0.10838	missense_variant	ABCG8	23.4
CE 20:2;0	2.42347292-45347292	ABCG8	2:43847292:C:T	9.13344e-32	-0.256295	2:43809050:G:A	1.57687e-06	1.01232	rs192678244	0.00216137	0.0352098	3	0.521053	34	6.2386	0.0354	3	0.465907	1	2:43809050:G:A	0.0352098	intron_variant	DYNC2LI1	4.359
CE 20:2;0	19.43408684-46408684	APOE	19:44908684:T:C	9.1982e-12	0.162093	19:44908684:T:C	9.1982e-12	0.162093	rs429358	0.189202	0.913861	2	0.579833	4	7.82975	0.00921	1	0.849365	1	19:44908684:T:C	0.913861	missense_variant	APOE	16.65
CE 20:2;0	19.43408684-46408684	APOE	19:44908684:T:C	9.1982e-12	0.162093	19:44908822:C:T	1.18225e-07	-0.221364	rs7412	0.053066	0.24608	2	0.579833	7248	4.42276	0.00921	2	0	1	19:44908822:C:T	0.24608	missense_variant	APOE	26
CE 20:3;0	1.53617537-56617537	PCSK9	1:55117537:G:A	4.30519e-09	-0.244913	1:55117537:G:A	4.30519e-09	-0.244913	rs530804537	0.0419602	0.459304	1	0.62812	4	6.90616	0.00463	1	0.858662	1	1:55117537:G:A	0.459304	intron_variant	USP24	1.323
CE 20:3;0	4.70937677-75487570	ANKRD17	4:73987570:G:A	1.18396e-10	0.401582	4:73987570:G:A	1.18396e-10	0.401582	rs148885848	0.018024	0.286212	1	0.740352	9	8.54535	0.00531	1	0.661556	1	4:73987570:G:A	0.286212	synonymous_variant	PPBP	1.839
CE 20:3;0	11.60335886-63335886	FADS2	11:61835886:A:T	3.9811e-19	-0.170476	11:61779596:G:A	2.47146e-16	0.218143	rs7943728	0.112286	0.346852	2	0.796788	4	23.0316	0.0158	1	0.994062	1	11:61779596:G:A	0.346852	intron_variant	MYRF	0.349
CE 20:3;0	11.60335886-63335886	FADS2	11:61835886:A:T	3.9811e-19	-0.170476	11:61796827:G:T	1.99006e-05	-0.0719197	rs4246215	0.435753	0.121861	2	0.796788	34	13.3372	0.0158	2	0.90517	1	11:61796827:G:T	0.121861	3_prime_UTR_variant	FEN1	12.64
CE 20:3;0	16.13538105-16538105	NTAN1	16:15038105:A:G	1.90035e-36	-0.22595	16:15038117:G:T	2.27234e-36	-0.225691	rs1136001	0.315186	0.083505	2	0.710089	17	17.4332	0.0249	1	0.994403	0.999676	16:15038105:A:G	0.0979184	missense_variant	NTAN1	8.318
CE 20:3;0	16.13538105-16538105	NTAN1	16:15038105:A:G	1.90035e-36	-0.22595	16:15078261:T:C	4.94061e-27	0.199027	rs11644601	0.279366	0.215851	2	0.710089	15	8.22774	0.0249	2	0.337953	1	16:15078261:T:C	0.215851	intron_variant	RRN3	3.147
CE 20:3;0	19.17769704-20769704	TM6SF2	19:19269704:A:G	4.92004e-10	-0.235892	19:19269704:A:G	4.92004e-10	-0.235892	rs187429064	0.0535314	0.359196	2	0.750704	4	8.70925	0.00658	1	0.974518	1	19:19269704:A:G	0.359196	missense_variant	TM6SF2	28.6
CE 20:3;0	19.17769704-20769704	TM6SF2	19:19269704:A:G	4.92004e-10	-0.235892	19:19346108:C:T	3.67037e-05	-0.130297	rs58489806	0.0756567	0.0959593	2	0.750704	3856	4.6708	0.00658	2	0	1	19:19346108:C:T	0.0959593	intron_variant	MAU2	0.026
CE 20:3;0	20.42913724-45913724	HNF4A	20:44413724:C:T	1.54881e-10	-0.23874	20:44413724:C:T	1.54881e-10	-0.23874	rs1800961	0.0524109	0.999417	1	0.666926	1	8.24554	0.00545	1	1	1	20:44413724:C:T	0.999417	missense_variant	HNF4A	21.4
CE 20:4;0	1.53539974-56539974	PCSK9	1:55039974:G:T	1.29732e-10	-0.297311	1:55039974:G:T	1.29732e-10	-0.297311	rs11591147	0.0332154	0.274775	1	0.670038	5	8.54079	0.00543	1	0.802473	1	1:55039974:G:T	0.274775	missense_variant	PCSK9	10.44
CE 20:4;0	4.72487570-75487570	ANKRD17	4:73987570:G:A	1.58018e-09	0.371669	4:73987570:G:A	1.58018e-09	0.371669	rs148885848	0.018024	0.388631	1	0.604094	7	7.34855	0.00482	1	0.663255	1	4:73987570:G:A	0.388631	synonymous_variant	PPBP	1.839
CE 20:4;0	6.118764478-121764478	MIR3144	6:120264478:G:A	2.84809e-08	0.772709	6:120264478:G:A	2.84809e-08	0.772709	rs184149665	0.00361944	0.442674	1	0.696094	4	6.17103	0.00402	1	0.834474	1	6:120264478:G:A	0.442674	intergenic_variant		2.066
CE 20:4;0	11.60317672-64930579	FADS2	11:61817672:A:G	1,00E-365	-0.65939	11:61806212:T:C	0	-0.660339	rs174551	0.406164	0.0880475	3	0.823802	16	26.4575	0.203	1	0.992064	1	11:61806212:T:C	0.0880475	5_prime_UTR_variant	FADS1	6.822
CE 20:4;0	11.60317672-64930579	FADS2	11:61817672:A:G	1,00E-365	-0.65939	11:61837310:A:T	5.24231e-236	-0.603501	rs2524299	0.259441	0.198819	3	0.823802	5	12.5372	0.203	2	0.988826	1	11:61837310:A:T	0.198819	intron_variant	FADS2	0.624
CE 20:4;0	11.60317672-64930579	FADS2	11:61817672:A:G	1,00E-365	-0.65939	11:61798436:T:C	0	-0.619654	rs174541	0.436474	0.116231	3	0.823802	606	5.00325	0.203	3	6.55651e-07	1	11:61798436:T:C	0.116231	intron_variant	FADS2	2.171
CE 20:4;0	11.67294860-70294860	CPT1A	11:68794860:C:T	7.00528e-11	-0.15287	11:68794860:C:T	7.00528e-11	-0.15287	rs2229738	0.155986	0.87659	2	0.54801	2	8.29108	0.00598	1	0.678372	1	11:68794860:C:T	0.87659	missense_variant	CPT1A	5.932
CE 20:4;0	11.67294860-70294860	CPT1A	11:68794860:C:T	7.00528e-11	-0.15287	11:68173347:A:G	2.75947e-05	0.389351	rs147939833	0.00829922	0.0268759	2	0.54801	9582	4.17584	0.00598	2	0	1	11:68173347:A:G	0.0268759	intron_variant	KMT5B	2.438
CE 20:4;0	16.13538105-16538105	NTAN1	16:15038105:A:G	1.22558e-08	-0.101484	16:14845896:C:G	2.66654e-08	0.12322	rs11645340	0.17675	0.0748654	2	0.59999	39	6.19877	0.00543	1	0.24152	1	16:14845896:C:G	0.0748654	intron_variant	NOMO1	0.408
CE 20:4;0	16.13538105-16538105	NTAN1	16:15038105:A:G	1.22558e-08	-0.101484	16:15291752:G:A	3.8244e-07	-0.294891	rs56073755	0.0218051	0.197305	2	0.59999	1581	4.68649	0.00543	2	0	1	16:15291752:G:A	0.197305	intergenic_variant		3.263
CE 20:4;0	19.17769704-20769704	TM6SF2	19:19269704:A:G	1.20692e-11	-0.254328	19:19269704:A:G	1.20692e-11	-0.254328	rs187429064	0.0535314	0.310025	2	0.582682	8	10.1969	0.00665	1	0.837656	1	19:19269704:A:G	0.310025	missense_variant	TM6SF2	28.6
CE 20:4;0	19.17769704-20769704	TM6SF2	19:19269704:A:G	1.20692e-11	-0.254328	19:19346108:C:T	0.00014884	-0.118438	rs58489806	0.0756567	0.0412496	2	0.582682	8485	4.29132	0.00665	2	0	1	19:19346108:C:T	0.0412496	intron_variant	MAU2	0.026
CE 20:4;0	19.43408822-46408822	APOE	19:44908822:C:T	4.288e-17	-0.309996	19:44908822:C:T	4.288e-17	-0.309996	rs7412	0.053066	0.999865	1	0.539181	1	14.3983	0.00958	1	1	1	19:44908822:C:T	0.999865	missense_variant	APOE	26
CE 20:5;0	2.32878080-35878080	LINC01320	2:34378080:G:A	1.26127e-08	0.80447	2:34378080:G:A	1.26127e-08	0.80447	rs955533958	0.00403408	0.986523	1	0.660179	1	6.47402	0.00434	1	1	1	2:34378080:G:A	0.986523	intron_variant,non_coding_transcript_variant	LINC01320	1.595
CE 20:5;0	11.60339211-63339211	FADS2	11:61839211:G:A	3.55701e-133	-0.4109	11:61839211:G:A	3.55701e-133	-0.4109	rs174581	0.409733	0.0920134	2	0.76859	27	9.65509	0.0776	1	0.985847	1	11:61839211:G:A	0.0920134	intron_variant	FADS2	0.351
CE 20:5;0	11.60339211-63339211	FADS2	11:61839211:G:A	3.55701e-133	-0.4109	11:61803876:C:G	3.18172e-129	-0.410581	rs174548	0.383631	0.311586	2	0.76859	12	5.41862	0.0776	2	0.719292	1	11:61803876:C:G	0.311586	5_prime_UTR_variant	FADS1	0.17
CE 20:5;0	11.67294860-70294860	CPT1A	11:68794860:C:T	3.14883e-09	-0.139195	11:68794860:C:T	3.14883e-09	-0.139195	rs2229738	0.155986	0.800959	2	0.505942	4	6.63273	0.00545	1	0.678372	1	11:68794860:C:T	0.800959	missense_variant	CPT1A	5.932
CE 20:5;0	11.67294860-70294860	CPT1A	11:68794860:C:T	3.14883e-09	-0.139195	11:67515804:C:T	6.94304e-06	0.502914	rs11227812	0.00620627	0.120046	2	0.505942	9468	4.18913	0.00545	2	0	1	11:67515804:C:T	0.120046	downstream_gene_variant	CABP2	0.462
CE 22:6;0	11.60318856-63318856	FADS2	11:61818856:C:CT	2.13988e-32	-0.201062	11:61818856:C:CT	2.13988e-32	-0.201062	rs35473591	0.405852	0.0802699	1	0.730158	35	29.3847	0.0176	1	0.957469	1	11:61818856:C:CT	0.0802699	intron_variant	FADS2	5.087
CE 22:6;0	19.43408822-46408822	APOE	19:44908822:C:T	5.6073e-13	-0.268679	19:44908822:C:T	5.6073e-13	-0.268679	rs7412	0.053066	0.994506	2	0.556715	1	8.35684	0.00977	1	1	1	19:44908822:C:T	0.994506	missense_variant	APOE	26
CE 22:6;0	19.43408822-46408822	APOE	19:44908822:C:T	5.6073e-13	-0.268679	19:44919689:A:G	3.8171e-09	0.112464	rs4420638	0.271669	0.197408	2	0.556715	431	5.06492	0.00977	2	3.57628e-07	1	19:44919689:A:G	0.197408	downstream_gene_variant	APOC1	0.266
Cer 40:1;2	2.26008073-29008073	GCKR	2:27508073:T:C	1.40033e-08	-0.0994691	2:27508073:T:C	1.40033e-08	-0.0994691	rs1260326	0.349122	0.460748	1	0.653605	3	6.45871	0.00428	1	0.966939	1	2:27508073:T:C	0.460748	missense_variant,splice_region_variant	GCKR	13.2
Cer 40:1;2	8.116768727-119768727	SAMD12	8:118268727:T:A	3.57529e-08	0.123282	8:118268727:T:A	3.57529e-08	0.123282	rs28505920	0.171403	0.975245	1	0.581135	1	6.05399	0.00427	1	1	1	8:118268727:T:A	0.975245	intron_variant	SAMD12	2.341
Cer 40:1;2	14.62268838-65268838	AL161670.1	14:63768838:G:T	5.09709e-09	0.147618	14:63768838:G:T	5.09709e-09	0.147618	rs7157785	0.125459	0.080146	1	0.576568	17	7.52193	0.00472	1	0.890962	1	14:63768838:G:T	0.080146	intron_variant	SYNE2	2.318
Cer 40:1;2	17.41410962-44410962	G6PC	17:42910962:G:T	4.14109e-08	0.374514	17:42910962:G:T	4.14109e-08	0.374514	rs201961848	0.0152647	0.849486	1	0.516895	12	5.65844	0.00423	1	0.135798	1	17:42910962:G:T	0.849486	missense_variant	G6PC1	23.9
Cer 40:1;2	19.18068751-21068751	TM6SF2	19:19568751:C:T	6.68717e-10	-0.263068	19:19568751:C:T	6.68717e-10	-0.263068	rs150536132	0.0417208	0.188427	2	0.812632	8	9.00612	0.00958	1	0.832376	1	19:19568751:C:T	0.188427	intron_variant	PBX4	0.883
Cer 40:1;2	19.18068751-21068751	TM6SF2	19:19568751:C:T	6.68717e-10	-0.263068	19:19421101:A:G	1.04783e-08	-0.166109	rs11668386	0.0912605	0.155318	2	0.812632	37	7.96814	0.00958	2	0.733877	1	19:19421101:A:G	0.155318	intron_variant	GATAD2A	3.703
Cer 40:1;2	20.11482070-14482070	LINC01722	20:12982070:A:G	1.01838e-50	-0.263295	20:12982070:A:G	1.01838e-50	-0.263295	rs364585	0.33864	0.149844	3	0.617197	8	50.9656	0.0367	1	0.999601	1	20:12982070:A:G	0.149844	intron_variant,non_coding_transcript_variant	LINC01723	0.812
Cer 40:1;2	20.11482070-14482070	LINC01722	20:12982070:A:G	1.01838e-50	-0.263295	20:13160073:G:A	6.57056e-09	0.173967	rs61738161	0.0856263	0.999765	3	0.617197	1	14.2412	0.0367	2	1	1	20:13160073:G:A	0.999765	missense_variant	SPTLC3	17.97
Cer 40:1;2	20.11482070-14482070	LINC01722	20:12982070:A:G	1.01838e-50	-0.263295	20:13085255:C:G	0.00481158	0.0467292	rs2876323	0.478626	0.0606694	3	0.617197	5128	4.60243	0.0367	3	0	1	20:13085255:C:G	0.0606694	intron_variant	SPTLC3	1.521
Cer 40:2;2	14.62272911-65272911	AL161670.1	14:63772911:T:G	5.66633e-14	0.215989	14:63772911:T:G	5.66633e-14	0.215989	rs12878001	0.124065	0.153326	1	0.73982	14	11.699	0.00936	1	0.992281	1	14:63772911:T:G	0.153326	intron_variant	SYNE2	2.105
Cer 40:2;2	20.11478039-14478039	LINC01722	20:12978039:A:G	3.65655e-29	-0.227656	20:12978039:A:G	3.65655e-29	-0.227656	rs438568	0.334163	0.379284	2	0.708148	9	28.0498	0.0255	1	0.989963	1	20:12978039:A:G	0.379284	intron_variant,non_coding_transcript_variant	LINC01723	0.177
Cer 40:2;2	20.11478039-14478039	LINC01722	20:12978039:A:G	3.65655e-29	-0.227656	20:13160073:G:A	1.61348e-05	0.147454	rs61738161	0.0856263	0.44676	2	0.708148	12	6.31605	0.0255	2	0.591255	1	20:13160073:G:A	0.44676	missense_variant	SPTLC3	17.97
Cer 42:1;2	19.17782905-20782905	TM6SF2	19:19282905:G:A	1.29409e-13	-0.166109	19:19269704:A:G	7.4913e-13	-0.271273	rs187429064	0.0535314	0.264414	2	0.856154	9	12.1151	0.0127	1	0.830329	1	19:19269704:A:G	0.264414	missense_variant	TM6SF2	28.6
Cer 42:1;2	19.17782905-20782905	TM6SF2	19:19282905:G:A	1.29409e-13	-0.166109	19:19346108:C:T	2.67777e-11	-0.209792	rs58489806	0.0756567	0.237152	2	0.856154	31	10.6907	0.0127	2	0.733802	1	19:19346108:C:T	0.237152	intron_variant	MAU2	0.026
Cer 42:1;2	20.11482070-14482070	LINC01722	20:12982070:A:G	6.10811e-37	-0.222717	20:12982070:A:G	6.10811e-37	-0.222717	rs364585	0.33864	0.170402	3	0.662436	8	39.0097	0.0311	1	0.999604	1	20:12982070:A:G	0.170402	intron_variant,non_coding_transcript_variant	LINC01723	0.812
Cer 42:1;2	20.11482070-14482070	LINC01722	20:12982070:A:G	6.10811e-37	-0.222717	20:13160073:G:A	1.13201e-12	0.2125	rs61738161	0.0856263	0.999989	3	0.662436	1	14.6069	0.0311	2	1	1	20:13160073:G:A	0.999989	missense_variant	SPTLC3	17.97
Cer 42:1;2	20.11482070-14482070	LINC01722	20:12982070:A:G	6.10811e-37	-0.222717	20:13933175:C:A	6.24269e-05	-0.303497	rs11699923	0.0123736	0.0290263	3	0.662436	3321	4.72766	0.0311	3	0	1	20:13933175:C:A	0.0290263	intron_variant	SEL1L2	1.196
Cer 42:2;2	2.19502409-22502409	APOB	2:21002409:C:T	3.53615e-08	0.102639	2:21008652:G:A	4.55535e-08	-0.101838	rs676210	0.27226	0.11882	1	0.568137	37	6.42926	0.00425	1	0.0210291	0.999754	2:21002409:C:T	0.158559	missense_variant	APOB	28
Cer 42:2;2	10.69343134-72343134	SGPL1	10:70843134:T:C	1.88198e-10	-0.131962	10:70843134:T:C	1.88198e-10	-0.131962	rs12763964	0.205697	0.591812	2	0.567999	33	7.526	0.00601	1	0.692466	1	10:70843134:T:C	0.591812	intron_variant	SGPL1	3.52
Cer 42:2;2	10.69343134-72343134	SGPL1	10:70843134:T:C	1.88198e-10	-0.131962	10:69594275:C:T	6.58113e-06	0.0755214	rs7091934	0.428918	0.0476695	2	0.567999	10269	4.29372	0.00601	2	0	1	10:69594275:C:T	0.0476695	non_coding_transcript_exon_variant	MTND2P15	0.784
Cer 42:2;2	12.119500508-122500508	HNF1A	12:121000508:C:T	1.51403e-08	-0.0983412	12:120997672:G:A	2.44631e-08	-0.096931	rs2464195	0.358783	0.0542008	1	0.747298	40	7.04504	0.00411	1	0.519078	0.996842	12:121000508:C:T	0.0900055	missense_variant	HNF1A	0.025
Cer 42:2;2	19.17769704-20769704	TM6SF2	19:19269704:A:G	2.74967e-14	-0.287704	19:19269704:A:G	2.74967e-14	-0.287704	rs187429064	0.0535314	0.478347	2	0.830331	4	13.1497	0.0123	1	0.974548	1	19:19269704:A:G	0.478347	missense_variant	TM6SF2	28.6
Cer 42:2;2	19.17769704-20769704	TM6SF2	19:19269704:A:G	2.74967e-14	-0.287704	19:19268740:C:T	1.0579e-08	-0.196712	rs58542926	0.0625655	0.0809094	2	0.830331	37	8.56954	0.0123	2	0.782792	0.995673	19:19255823:C:T	0.134423	missense_variant	TM6SF2	24.2
Cer 42:2;2	20.11482070-14482070	LINC01722	20:12982070:A:G	7.11568e-52	-0.265158	20:12982070:A:G	7.11568e-52	-0.265158	rs364585	0.33864	0.177022	3	0.640713	8	56.8141	0.0428	1	0.999604	1	20:12982070:A:G	0.177022	intron_variant,non_coding_transcript_variant	LINC01723	0.812
Cer 42:2;2	20.11482070-14482070	LINC01722	20:12982070:A:G	7.11568e-52	-0.265158	20:13160073:G:A	3.40803e-17	0.251683	rs61738161	0.0856263	0.999934	3	0.640713	1	20.1483	0.0428	2	1	1	20:13160073:G:A	0.999934	missense_variant	SPTLC3	17.97
Cer 42:2;2	20.11482070-14482070	LINC01722	20:12982070:A:G	7.11568e-52	-0.265158	20:13091356:C:T	9.73976e-05	-0.111626	rs7266637	0.0993383	0.390743	3	0.640713	5821	4.54283	0.0428	3	0	1	20:13091356:C:T	0.390743	intron_variant	SPTLC3	1.114
Cer 42:2;2	22.45100357-48100357	PNPLA3	22:46600357:G:A	4.30754e-11	-0.141379	22:46600357:G:A	4.30754e-11	-0.141379	rs5767288	0.190342	0.156225	1	0.719172	21	9.1866	0.0056	1	0.824662	1	22:46600357:G:A	0.156225	intron_variant	GRAMD4	0.039
Chol	4.72428089-75428089	ANKRD17	4:73928089:G:A	4.77052e-08	0.341622	4:73928089:G:A	4.77052e-08	0.341622	rs181372486	0.0181284	0.194539	1	0.590265	21	6.26541	0.00406	1	0.420629	1	4:73928089:G:A	0.194539	intergenic_variant		0.529
Chol	19.9579868-12579868	CERS4	19:11079868:C:T	1.16088e-08	-0.161378	19:11079088:T:C	1.54744e-08	-0.160038	rs73015011	0.0944798	0.0246663	1	0.716055	40	7.5571	0.0045	1	0.991601	0.998696	19:11079868:C:T	0.0328232	missense_variant	SMARCA4	3.737
DAG 16:0;0_18:1;0	11.115278201-118278201	ZPR1	11:116778201:G:C	4.04272e-14	-0.18604	11:116778201:G:C	4.04272e-14	-0.18604	rs964184	0.151009	0.971239	1	0.548913	1	11.5436	0.00857	1	1	1	11:116778201:G:C	0.971239	3_prime_UTR_variant	ZPR1	0.429
DAG 16:0;0_18:2;0	11.115278201-118278201	ZPR1	11:116778201:G:C	1.64373e-19	-0.224813	11:116778201:G:C	1.64373e-19	-0.224813	rs964184	0.151009	0.969816	2	0.742884	1	11.1741	0.0155	1	1	1	11:116778201:G:C	0.969816	3_prime_UTR_variant	ZPR1	0.429
DAG 16:0;0_18:2;0	11.115278201-118278201	ZPR1	11:116778201:G:C	1.64373e-19	-0.224813	11:116954168:T:G	2.83972e-12	-0.168521	rs511676	0.171057	0.0285308	2	0.742884	62	5.59128	0.0155	2	0.723154	1	11:116954168:T:G	0.0285308	intron_variant	SIK3	16.02
DAG 16:1;0_18:1;0	2.26008073-29008073	GCKR	2:27508073:T:C	2.15261e-09	-0.11192	2:27508073:T:C	2.15261e-09	-0.11192	rs1260326	0.349122	0.708735	1	0.656146	3	6.99487	0.00526	1	0.968166	1	2:27508073:T:C	0.708735	missense_variant,splice_region_variant	GCKR	13.2
DAG 16:1;0_18:1;0	11.115252497-118252497	ZPR1	11:116752497:TA:T	5.8487e-12	-0.159127	11:116752497:TA:T	5.8487e-12	-0.159127	rs398017699	0.178569	0.429075	2	0.769746	51	5.52304	0.0085	1	0.292094	1	11:116752497:TA:T	0.429075	intron_variant	BUD13	5.582
DAG 16:1;0_18:1;0	11.115252497-118252497	ZPR1	11:116752497:TA:T	5.8487e-12	-0.159127	11:117050674:T:C	4.81855e-10	-0.163837	rs1815786	0.133815	0.0498019	2	0.769746	7215	4.48912	0.0085	2	0	1	11:117050674:T:C	0.0498019	intron_variant	SIK3	0.9
DAG 18:1;0_18:1;0	1.219305303-222305303	MARC1	1:220805303:C:T	4.25945e-08	0.130967	1:220805303:C:T	4.25945e-08	0.130967	rs17596144	0.151717	0.187043	1	0.712746	12	6.34734	0.00409	1	0.590635	1	1:220805303:C:T	0.187043	intron_variant	MTARC1	0.012
DAG 18:1;0_18:1;0	2.19502409-22502409	APOB	2:21002409:C:T	4.96797e-08	0.10387	2:21008652:G:A	5.49767e-08	-0.103554	rs676210	0.27226	0.149848	1	0.664342	16	6.30681	0.00411	1	0.844715	0.999912	2:21002409:C:T	0.168755	missense_variant	APOB	28
DAG 18:1;0_18:1;0	2.26008073-29008073	GCKR	2:27508073:T:C	5.87541e-12	-0.122667	2:27508073:T:C	5.87541e-12	-0.122667	rs1260326	0.349122	0.957642	1	0.642656	1	9.55901	0.00645	1	1	1	2:27508073:T:C	0.957642	missense_variant,splice_region_variant	GCKR	13.2
DAG 18:1;0_18:1;0	7.72097712-75097712	MLXIPL	7:73597712:G:A	3.11246e-08	-0.143787	7:73606007:C:G	5.95164e-08	-0.141173	rs3812316	0.120545	0.0295912	1	0.651158	44	6.94334	0.00428	1	0.727063	0.985201	7:73597712:G:A	0.0568806	missense_variant	MLXIPL	17.09
DAG 18:1;0_18:1;0	11.115278201-118278201	ZPR1	11:116778201:G:C	3.74031e-29	-0.263829	11:116778201:G:C	3.74031e-29	-0.263829	rs964184	0.151009	0.991379	2	0.572571	1	17.0325	0.018	1	1	1	11:116778201:G:C	0.991379	3_prime_UTR_variant	ZPR1	0.429
DAG 18:1;0_18:1;0	11.115278201-118278201	ZPR1	11:116778201:G:C	3.74031e-29	-0.263829	11:117050674:T:C	1.70795e-14	-0.191619	rs1815786	0.133815	0.0237886	2	0.572571	6771	4.50336	0.018	2	0	1	11:117050674:T:C	0.0237886	intron_variant	SIK3	0.9
DAG 18:1;0_18:2;0	1.228656121-231656121	GALNT2	1:230156121:T:C	3.76323e-08	-0.112348	1:230156121:T:C	3.76323e-08	-0.112348	rs2352723	0.23146	0.0320331	1	0.627367	51	7.10332	0.00463	1	0.637107	1	1:230156121:T:C	0.0320331	intron_variant	GALNT2	2.563
DAG 18:1;0_18:2;0	2.26008073-29008073	GCKR	2:27508073:T:C	9.97682e-13	-0.128985	2:27508073:T:C	9.97682e-13	-0.128985	rs1260326	0.349122	0.93993	1	0.657965	2	10.0657	0.00713	1	0.973836	1	2:27508073:T:C	0.93993	missense_variant,splice_region_variant	GCKR	13.2
DAG 18:1;0_18:2;0	7.72099571-75099571	MLXIPL	7:73599571:C:T	8.97975e-11	-0.172297	7:73597712:G:A	8.98871e-11	-0.17229	rs35332062	0.121986	0.0760206	1	0.673685	42	9.16906	0.00596	1	0.857195	0.999992	7:73598455:A:G	0.0761272	missense_variant,splice_region_variant	MLXIPL	19.4
DAG 18:1;0_18:2;0	8.18456018-21456018	LPL	8:19956018:A:G	8.25719e-09	0.336	8:19956018:A:G	8.25719e-09	0.336	rs268	0.0226757	0.945132	2	0.785622	1	5.92936	0.00681	1	1	1	8:19956018:A:G	0.945132	missense_variant	LPL	21.3
DAG 18:1;0_18:2;0	8.18456018-21456018	LPL	8:19956018:A:G	8.25719e-09	0.336	8:19980958:C:T	3.29969e-07	-0.106422	rs4464984	0.226599	0.0848238	2	0.785622	673	5.1053	0.00681	2	1.19209e-07	1	8:19980958:C:T	0.0848238	intergenic_variant		0.511
DAG 18:1;0_18:2;0	11.115278201-118278201	ZPR1	11:116778201:G:C	3.25964e-34	-0.291138	11:116778201:G:C	3.25964e-34	-0.291138	rs964184	0.151009	0.999177	2	0.717922	1	22.7686	0.0224	1	1	1	11:116778201:G:C	0.999177	3_prime_UTR_variant	ZPR1	0.429
DAG 18:1;0_18:2;0	11.115278201-118278201	ZPR1	11:116778201:G:C	3.25964e-34	-0.291138	11:116954168:T:G	8.64062e-14	-0.172106	rs511676	0.171057	0.0194237	2	0.717922	1657	4.92625	0.0224	2	0	1	11:116954168:T:G	0.0194237	intron_variant	SIK3	16.02
DAG 18:1;0_18:2;0	19.43393408-46393408	APOE	19:44893408:G:T	4.19028e-09	0.12272	19:44913484:C:T	2.12805e-08	0.114021	rs438811	0.242228	0.0815519	2	0.640738	4	8.37823	0.00571	1	0.836329	1	19:44913484:C:T	0.0815519	non_coding_transcript_exon_variant		1.757
DAG 18:1;0_18:2;0	19.43393408-46393408	APOE	19:44893408:G:T	4.19028e-09	0.12272	19:44927023:C:G	0.000816339	0.0607855	rs5112	0.436443	0.0333137	2	0.640738	7706	4.348	0.00571	2	0	1	19:44927023:C:G	0.0333137	non_coding_transcript_exon_variant	APOC1P1	9.012
DAG 18:1;0_18:3;0	11.115278201-118278201	ZPR1	11:116778201:G:C	1.42754e-12	-0.170501	11:116778201:G:C	1.42754e-12	-0.170501	rs964184	0.151009	0.861606	1	0.537928	2	9.96423	0.00728	1	0.882143	1	11:116778201:G:C	0.861606	3_prime_UTR_variant	ZPR1	0.429
LPC 16:0;0	1.38437698-41437698	RF00019	1:39937698:G:T	4.31609e-12	0.134247	1:39937698:G:T	4.31609e-12	0.134247	rs7529794	0.249805	0.14214	1	0.634694	12	10.1592	0.00638	1	0.959158	1	1:39937698:G:T	0.14214	intergenic_variant		0.98
LPC 16:0;0	2.26008073-29008073	GCKR	2:27508073:T:C	1.56e-08	-0.0990041	2:27508073:T:C	1.56e-08	-0.0990041	rs1260326	0.349122	0.686734	1	0.648197	39	6.11993	0.00408	1	0.136512	1	2:27508073:T:C	0.686734	missense_variant,splice_region_variant	GCKR	13.2
LPC 18:1;0	1.38437698-41437698	RF00019	1:39937698:G:T	8.14869e-11	0.125907	1:39937698:G:T	8.14869e-11	0.125907	rs7529794	0.249805	0.175611	1	0.714926	13	8.88272	0.00548	1	0.827877	1	1:39937698:G:T	0.175611	intergenic_variant	NA	0.98
LPC 18:2;0	1.38437698-41437698	RF00019	1:39937698:G:T	1.76026e-09	0.116545	1:39937698:G:T	1.76026e-09	0.116545	rs7529794	0.249805	0.280557	2	0.50063	14	7.26586	0.00529	1	0.827877	1	1:39937698:G:T	0.280557	intergenic_variant		0.98
LPC 18:2;0	1.38437698-41437698	RF00019	1:39937698:G:T	1.76026e-09	0.116545	1:38676660:A:G	1.10765e-05	-0.267934	rs36110184	0.0197855	0.0704172	2	0.50063	8545	4.08423	0.00529	2	0	1	1:38676660:A:G	0.0704172	intergenic_variant		1.45
LPC 18:2;0	2.203187512-206187512	PARD3B	2:204687512:C:T	1.45917e-08	0.198338	2:204687512:C:T	1.45917e-08	0.198338	rs149768482	0.0671009	0.225651	1	0.699567	5	6.70846	0.00426	1	0.921607	1	2:204687512:C:T	0.225651	intron_variant	PARD3B	3.417
LPC 18:2;0	11.60314292-63314292	FADS2	11:61814292:T:C	3.22182e-14	0.131069	11:61814292:T:C	3.22182e-14	0.131069	rs174560	0.382915	0.068742	1	0.816764	39	12.4535	0.00729	1	0.916991	1	11:61814292:T:C	0.068742	non_coding_transcript_exon_variant	FADS1	7.956
LPC 18:2;0	13.47900600-50900600	CAB39L	13:49400600:A:G	2.43441e-08	0.45297	13:49400600:A:G	2.43441e-08	0.45297	rs75654243	0.010633	0.979183	1	0.613635	1	6.20788	0.00425	1	1	1	13:49400600:A:G	0.979183	intron_variant	CAB39L	8.278
LPC 20:4;0	11.60318856-65293381	FADS2	11:61818856:C:CT	4.2303e-202	-0.535363	11:61818856:C:CT	4.2303e-202	-0.535363	rs35473591	0.405852	0.349122	2	0.748264	11	70.1558	0.132	1	0.99254	1	11:61818856:C:CT	0.349122	intron_variant	FADS2	5.087
LPC 20:4;0	11.60318856-65293381	FADS2	11:61818856:C:CT	4.2303e-202	-0.535363	11:61837310:A:T	1.00979e-138	-0.500652	rs2524299	0.259441	0.295275	2	0.748264	5	10.5125	0.132	2	0.989239	1	11:61837310:A:T	0.295275	intron_variant	FADS2	0.624
LPC 20:4;0	11.74244264-77244264	RN7SL786P	11:75744264:A:G	1.23015e-08	-0.120776	11:75744264:A:G	1.23015e-08	-0.120776	rs600626	0.232311	0.082963	1	0.759275	63	7.11758	0.00475	1	0.44909	1	11:75744264:A:G	0.082963	downstream_gene_variant	RN7SL786P	2.339
LPE 18:0;0	1.38437698-41437698	RF00019	1:39937698:G:T	3.79261e-13	0.150648	1:39937698:G:T	3.79261e-13	0.150648	rs7529794	0.249805	0.381324	1	0.652761	9	10.6692	0.00768	1	0.959208	1	1:39937698:G:T	0.381324	intergenic_variant		0.98
LPE 18:0;0	15.56891167-59891167	LIPC	15:58391167:A:G	1.93061e-08	-0.101106	15:58431476:C:T	1.75507e-07	0.108553	rs1800588	0.258046	0.164311	3	0.711543	11	6.08972	0.0104	1	0.768782	1	15:58431476:C:T	0.164311	intron_variant	LIPC	7.982
LPE 18:0;0	15.56891167-59891167	LIPC	15:58391167:A:G	1.93061e-08	-0.101106	15:58395404:T:C	4.58428e-08	-0.0975923	rs174418	0.452687	0.29124	3	0.711543	36	5.33753	0.0104	2	0.381584	1	15:58395404:T:C	0.29124	intron_variant	ALDH1A2	2.522
LPE 18:0;0	15.56891167-59891167	LIPC	15:58391167:A:G	1.93061e-08	-0.101106	15:58563549:C:T	5.41648e-07	0.348046	rs113298164	0.0167715	0.34313	3	0.711543	1725	4.8642	0.0104	3	0	1	15:58563549:C:T	0.34313	missense_variant	LIPC	24.1
LPE 18:2;0	2.26008073-29008073	GCKR	2:27508073:T:C	1.12474e-10	-0.114725	2:27508073:T:C	1.12474e-10	-0.114725	rs1260326	0.349122	0.357009	1	0.659876	3	8.51364	0.00566	1	0.966452	1	2:27508073:T:C	0.357009	missense_variant,splice_region_variant	GCKR	13.2
LPE 18:2;0	11.60314292-63314292	FADS2	11:61814292:T:C	7.02107e-98	0.364648	11:61814292:T:C	7.02107e-98	0.364648	rs174560	0.382915	0.296806	2	0.785295	9	7.31562	0.0599	1	0.74562	1	11:61814292:T:C	0.296806	non_coding_transcript_exon_variant	FADS1	7.956
LPE 18:2;0	11.60314292-63314292	FADS2	11:61814292:T:C	7.02107e-98	0.364648	11:61851136:A:G	1.47727e-95	0.354298	rs174592	0.418474	0.0780109	2	0.785295	35	5.65127	0.0599	2	0.632215	1	11:61851136:A:G	0.0780109	intron_variant	FADS2	1.293
PC 14:0;0_18:1;0	2.26008073-29008073	GCKR	2:27508073:T:C	2.39067e-09	-0.105277	2:27508073:T:C	2.39067e-09	-0.105277	rs1260326	0.349122	0.521146	1	0.565241	4	7.07993	0.00484	1	0.926839	1	2:27508073:T:C	0.521146	missense_variant,splice_region_variant	GCKR	13.2
PC 14:0;0_18:1;0	15.57063549-60063549	LIPC	15:58563549:C:T	2.65176e-08	0.364875	15:58563549:C:T	2.65176e-08	0.364875	rs113298164	0.0167715	0.950026	2	0.571645	11	5.63402	0.00645	1	0.00835335	1	15:58563549:C:T	0.950026	missense_variant	LIPC	24.1
PC 14:0;0_18:1;0	15.57063549-60063549	LIPC	15:58563549:C:T	2.65176e-08	0.364875	15:58428969:G:C	3.11686e-06	-0.0813299	rs11857386	0.471057	0.0819258	2	0.571645	3021	4.79634	0.00645	2	0	1	15:58428969:G:C	0.0819258	intron_variant	LIPC	2.277
PC 14:0;0_18:1;0	18.13654691-16654691	ABHD3	18:15154691:G:A	1.69836e-13	0.695259	18:15154691:G:A	1.69836e-13	0.695259	rs186345573	0.00788496	0.372352	2	0.60511	7	11.3213	0.0122	1	0.939602	1	18:15154691:G:A	0.372352	upstream_gene_variant		0.177
PC 14:0;0_18:1;0	18.13654691-16654691	ABHD3	18:15154691:G:A	1.69836e-13	0.695259	18:15714092:G:C	6.7209e-10	0.760263	rs1293052333	0.00536487	0.769566	2	0.60511	5	7.68105	0.0122	2	0.95505	1	18:15714092:G:C	0.769566	intergenic_variant		9.676
PC 14:0;0_18:1;0	18.17298665-23084376	ABHD3	18:21584376:ACTT:A	3.99041e-15	0.760964	18:21651694:A:G	3.99762e-15	0.760942	rs181026394	0.00727201	0.378547	3	0.940466	9	13.8618	0.0171	1	0.916922	0.999976	18:21584376:ACTT:A	0.374041	missense_variant	ABHD3	26.5
PC 14:0;0_18:1;0	18.17298665-23084376	ABHD3	18:21584376:ACTT:A	3.99041e-15	0.760964	18:21542677:G:T	1.87234e-09	-0.12064	rs12960229	0.219184	0.0864408	3	0.940466	52	7.16431	0.0171	2	0.8765	1	18:21542677:G:T	0.0864408	intron_variant	ESCO1	0.241
PC 14:0;0_18:1;0	18.17298665-23084376	ABHD3	18:21584376:ACTT:A	3.99041e-15	0.760964	18:21657147:C:T	2.06452e-10	0.792474	rs186249276	0.00438941	0.383767	3	0.940466	6	6.49744	0.0171	3	0.906933	1	18:21657147:C:T	0.383767	missense_variant	ABHD3	23.7
PC 14:0;0_18:2;0	2.25875230-28875230	GCKR	2:27375230:T:C	6.23793e-11	-0.114678	2:27375230:T:C	6.23793e-11	-0.114678	rs4665972	0.379709	0.414983	2	0.569076	4	9.45522	0.00658	1	0.926356	1	2:27375230:T:C	0.414983	intron_variant	SNX17	1.287
PC 14:0;0_18:2;0	2.25875230-28875230	GCKR	2:27375230:T:C	6.23793e-11	-0.114678	2:26331195:C:T	0.000881302	-0.0897013	rs1897115	0.112321	0.0184293	2	0.569076	6413	4.13649	0.00658	2	0	1	2:26331195:C:T	0.0184293	intron_variant	ADGRF3	1.056
PC 14:0;0_18:2;0	11.60303876-63303876	FADS2	11:61803876:C:G	1.14527e-25	0.184079	11:61803876:C:G	1.14527e-25	0.184079	rs174548	0.383631	0.134086	1	0.744826	38	22.8219	0.0142	1	0.918852	1	11:61803876:C:G	0.134086	5_prime_UTR_variant	FADS1	0.17
PC 14:0;0_18:2;0	18.13162659-17629145	ABHD3	18:15154691:G:A	6.84037e-17	0.787726	18:15154691:G:A	6.84037e-17	0.787726	rs186345573	0.00788496	0.502251	2	0.501324	3	14.42	0.013	1	0.947437	1	18:15154691:G:A	0.502251	upstream_gene_variant		0.177
PC 14:0;0_18:2;0	18.13162659-17629145	ABHD3	18:15154691:G:A	6.84037e-17	0.787726	18:15714092:G:C	3.91464e-07	0.626265	rs1293052333	0.00536487	0.385089	2	0.501324	24	5.40371	0.013	2	0.000268936	1	18:15714092:G:C	0.385089	intergenic_variant		9.676
PC 14:0;0_18:2;0	18.17814515-19782815	ABHD3	18:18798665:C:A	6.08494e-14	0.707402	18:18885906:G:T	1.09635e-06	0.712311	rs1172015726	0.00378514	0.592841	3	0.498495	2	5.0221	0.0117	1	0.99091	1	18:18885906:G:T	0.592841	intergenic_variant		9.369
PC 14:0;0_18:2;0	18.17814515-19782815	ABHD3	18:18798665:C:A	6.08494e-14	0.707402	18:18798665:C:A	6.08494e-14	0.707402	rs1203942159	0.00975756	0.986727	3	0.498495	1	4.79018	0.0117	2	1	1	18:18798665:C:A	0.986727	intergenic_variant		9.818
PC 14:0;0_18:2;0	18.17814515-19782815	ABHD3	18:18798665:C:A	6.08494e-14	0.707402	18:18824359:A:T	1.05229e-10	0.372422	rs1467168634	0.0252456	0.133001	3	0.498495	62	2.17428	0.0117	3	3.73125e-05	1	18:18824359:A:T	0.133001	intergenic_variant		10.95
PC 14:0;0_18:2;0	18.20301694-23001694	ABHD3	18:21651694:A:G	7.39424e-20	0.883253	18:21651694:A:G	7.39424e-20	0.883253	rs181026394	0.00727201	0.467479	3	0.8459	3	18.3921	0.0178	1	0.987198	1	18:21651694:A:G	0.467479	missense_variant	ABHD3	26.5
PC 14:0;0_18:2;0	18.20301694-23001694	ABHD3	18:21651694:A:G	7.39424e-20	0.883253	18:21542677:G:T	1.77706e-07	-0.106195	rs12960229	0.219184	0.0787387	3	0.8459	110	6.08828	0.0178	2	0.545273	1	18:21542677:G:T	0.0787387	intron_variant	ESCO1	0.241
PC 14:0;0_18:2;0	18.20301694-23001694	ABHD3	18:21651694:A:G	7.39424e-20	0.883253	18:21657147:C:T	5.66299e-08	0.677724	rs186249276	0.00438941	0.448486	3	0.8459	850	4.62637	0.0178	3	3.57628e-07	1	18:21657147:C:T	0.448486	missense_variant	ABHD3	23.7
PC 15:0;0_18:2;0	1.60997063-63997063	DOCK7	1:62497063:A:G	4.7809e-08	0.106914	1:63081123:G:C	8.92438e-06	0.43595	rs1235791252	0.00878666	0.0771825	2	0.480038	7740	4.25073	0.00495	2	0	1	1:63081123:G:C	0.0771825	upstream_gene_variant		0.009
PC 15:0;0_18:2;0	11.60324890-63324890	FADS2	11:61824890:A:G	1.45655e-73	0.316974	11:61843278:G:A	1.80508e-73	0.316833	rs174584	0.409877	0.103523	2	0.823328	24	17.0928	0.0485	1	0.95601	1	11:61843278:G:A	0.103523	intron_variant	FADS2	2.635
PC 15:0;0_18:2;0	11.60324890-63324890	FADS2	11:61824890:A:G	1.45655e-73	0.316974	11:61837310:A:T	7.09316e-66	0.335753	rs2524299	0.259441	0.672292	2	0.823328	4	9.21616	0.0485	2	0.995638	1	11:61837310:A:T	0.672292	intron_variant	FADS2	0.624
PC 15:0;0_18:2;0	11.115252497-118252497	ZPR1	11:116752497:TA:T	7.13942e-10	-0.138656	11:116752497:TA:T	7.13942e-10	-0.138656	rs398017699	0.178569	0.646198	1	0.565627	4	7.44049	0.0054	1	0.740698	1	11:116752497:TA:T	0.646198	intron_variant	BUD13	5.582
PC 15:0;0_18:2;0	15.56886313-59886313	LIPC	15:58386313:C:T	7.41467e-10	0.111867	15:58431476:C:T	8.98973e-10	0.123617	rs1800588	0.258046	0.454441	3	0.698213	8	6.93224	0.0129	1	0.930787	1	15:58431476:C:T	0.454441	intron_variant	LIPC	7.982
PC 15:0;0_18:2;0	15.56886313-59886313	LIPC	15:58386313:C:T	7.41467e-10	0.111867	15:58386313:C:T	7.41467e-10	0.111867	rs10468017	0.337526	0.304117	3	0.698213	21	5.93241	0.0129	2	0.650943	1	15:58386313:C:T	0.304117	intron_variant	ALDH1A2	1.702
PC 15:0;0_18:2;0	15.56886313-59886313	LIPC	15:58386313:C:T	7.41467e-10	0.111867	15:58563549:C:T	1.16206e-07	0.352235	rs113298164	0.0167715	0.864889	3	0.698213	347	5.11289	0.0129	3	1.19209e-07	1	15:58563549:C:T	0.864889	missense_variant	LIPC	24.1
PC 15:0;0_18:2;0	16.13551395-16551395	NTAN1	16:15051395:C:T	5.216e-09	0.110967	16:15051395:C:T	5.216e-09	0.110967	rs55727637	0.298983	0.169474	1	0.616188	32	7.18937	0.00481	1	0.680479	1	16:15051395:C:T	0.169474	intron_variant	NTAN1	3.212
PC 15:0;0_18:2;0	16.55460616-58460616	CETP	16:56960616:C:T	1.20288e-13	0.142778	16:56960616:C:T	1.20288e-13	0.142778	rs17231506	0.27829	0.147714	1	0.665378	9	11.5686	0.00777	1	0.979778	1	16:56960616:C:T	0.147714	upstream_gene_variant	CETP	0.734
PC 16:0;0_16:0;0	11.60302358-63302358	FADS2	11:61802358:C:T	1.69211e-18	-0.148938	11:61802358:C:T	1.69211e-18	-0.148938	rs174546	0.407364	0.0725583	1	0.80208	32	16.3801	0.00969	1	0.98089	1	11:61802358:C:T	0.0725583	3_prime_UTR_variant	FADS1	7.429
PC 16:0;0_16:0;0	15.56886521-59886521	LIPC	15:58386521:T:C	2.37432e-16	-0.138985	15:58386521:T:C	2.37432e-16	-0.138985	rs261290	0.387757	0.392326	3	0.665283	5	12.0447	0.0175	1	0.984961	1	15:58386521:T:C	0.392326	intron_variant	ALDH1A2	1.648
PC 16:0;0_16:0;0	15.56886521-59886521	LIPC	15:58386521:T:C	2.37432e-16	-0.138985	15:58431280:T:C	5.89968e-13	0.138346	rs1077834	0.266328	0.335464	3	0.665283	4	10.5782	0.0175	2	0.979526	1	15:58431280:T:C	0.335464	intron_variant	LIPC	0.112
PC 16:0;0_16:0;0	15.56886521-59886521	LIPC	15:58386521:T:C	2.37432e-16	-0.138985	15:58563549:C:T	1.48676e-07	0.33971	rs113298164	0.0167715	0.79896	3	0.665283	2770	4.7586	0.0175	3	0	1	15:58563549:C:T	0.79896	missense_variant	LIPC	24.1
PC 16:0;0_16:0;0	16.55460616-58460616	CETP	16:56960616:C:T	1.54316e-14	0.142323	16:56960616:C:T	1.54316e-14	0.142323	rs17231506	0.27829	0.180541	2	0.608039	9	12.6885	0.00841	1	0.980549	1	16:56960616:C:T	0.180541	upstream_gene_variant	CETP	0.734
PC 16:0;0_16:0;0	16.55460616-58460616	CETP	16:56960616:C:T	1.54316e-14	0.142323	16:55823366:G:T	3.93744e-05	0.432143	rs149926087	0.00668745	0.045878	2	0.608039	8640	4.33558	0.00841	2	0	1	16:55823366:G:T	0.045878	intron_variant	CES1	2.37
PC 16:0;0_16:0;0	19.9582239-12582239	CERS4	19:11082239:A:G	3.48866e-08	-0.158246	19:11079088:T:C	6.66509e-08	-0.152082	rs73015011	0.0944798	0.0230539	1	0.736674	41	7.00594	0.00409	1	0.991601	0.98685	19:11082239:A:G	0.0436584	missense_variant	SMARCA4	3.737
PC 16:0;0_16:1;0	2.26008073-29008073	GCKR	2:27508073:T:C	6.12206e-10	-0.108205	2:27508073:T:C	6.12206e-10	-0.108205	rs1260326	0.349122	0.574296	1	0.542279	12	7.51059	0.00503	1	0.625512	1	2:27508073:T:C	0.574296	missense_variant,splice_region_variant	GCKR	13.2
PC 16:0;0_18:0;0	11.60355668-63355668	FADS2	11:61855668:C:T	6.00203e-18	0.146355	11:61855668:C:T	6.00203e-18	0.146355	rs174601	0.419025	0.273721	1	0.643032	29	15.2784	0.00944	1	0.913191	1	11:61855668:C:T	0.273721	non_coding_transcript_exon_variant	FADS2	0.029
PC 16:0;0_18:1;0	2.26008073-29008073	GCKR	2:27508073:T:C	6.89242e-09	-0.101263	2:27508073:T:C	6.89242e-09	-0.101263	rs1260326	0.349122	0.768952	1	0.640048	3	6.5276	0.00438	1	0.966595	1	2:27508073:T:C	0.768952	missense_variant,splice_region_variant	GCKR	13.2
PC 16:0;0_18:1;0	15.56891167-59891167	LIPC	15:58391167:A:G	6.24588e-09	-0.0977538	15:58391167:A:G	6.24588e-09	-0.0977538	rs1532085	0.426559	0.190932	2	0.610177	12	6.56893	0.00707	1	0.781015	1	15:58391167:A:G	0.190932	intron_variant	ALDH1A2	0.212
PC 16:0;0_18:1;0	15.56891167-59891167	LIPC	15:58391167:A:G	6.24588e-09	-0.0977538	15:58433640:A:G	6.82142e-07	0.0903428	rs633695	0.313941	0.178765	2	0.610177	4164	4.70375	0.00707	2	0	1	15:58433640:A:G	0.178765	intron_variant	LIPC	0.012
PC 16:0;0_18:2;0	1.60937688-63937688	DOCK7	1:62437688:T:C	1.82282e-11	-0.126689	1:63333248:G:C	0.00011511	0.196631	rs147206963	0.0298261	0.0859488	2	0.321221	9278	4.00566	0.00635	2	0	1	1:63333248:G:C	0.0859488	intergenic_variant		10.07
PC 16:0;0_18:2;0	11.60332870-63332870	FADS2	11:61832870:A:C	5.65768e-86	-0.330699	11:61852357:C:A	8.10307e-86	-0.32918	rs174594	0.4185	0.172274	2	0.797519	16	25.7534	0.0515	1	0.973459	1	11:61852357:C:A	0.172274	intron_variant	FADS2	0.278
PC 16:0;0_18:2;0	11.60332870-63332870	FADS2	11:61832870:A:C	5.65768e-86	-0.330699	11:61837310:A:T	1.5574e-65	0.323229	rs2524299	0.259441	0.615769	2	0.797519	8	6.02063	0.0515	2	0.602998	1	11:61837310:A:T	0.615769	intron_variant	FADS2	0.624
PC 16:0;0_18:2;0	11.115278201-118278201	ZPR1	11:116778201:G:C	9.5573e-12	-0.158038	11:116778201:G:C	9.5573e-12	-0.158038	rs964184	0.151009	0.770332	1	0.62299	3	9.17627	0.00605	1	0.740817	1	11:116778201:G:C	0.770332	3_prime_UTR_variant	ZPR1	0.429
PC 16:0;0_18:2;0	15.56931476-59931476	LIPC	15:58431476:C:T	1.091e-12	0.137688	15:58431476:C:T	1.091e-12	0.137688	rs1800588	0.258046	0.272426	3	0.787376	4	9.85196	0.0169	1	0.979526	1	15:58431476:C:T	0.272426	intron_variant	LIPC	7.982
PC 16:0;0_18:2;0	15.56931476-59931476	LIPC	15:58431476:C:T	1.091e-12	0.137688	15:58563549:C:T	4.7279e-11	0.425473	rs113298164	0.0167715	0.971782	3	0.787376	1	8.63252	0.0169	2	1	1	15:58563549:C:T	0.971782	missense_variant	LIPC	24.1
PC 16:0;0_18:2;0	15.56931476-59931476	LIPC	15:58431476:C:T	1.091e-12	0.137688	15:58386313:C:T	8.6256e-12	0.119522	rs10468017	0.337526	0.408205	3	0.787376	17	7.08188	0.0169	3	0.701156	1	15:58386313:C:T	0.408205	intron_variant	ALDH1A2	1.702
PC 16:0;0_18:2;0	16.13543593-16543593	NTAN1	16:15043593:G:A	6.51588e-11	0.115988	16:15043593:G:A	6.51588e-11	0.115988	rs62039480	0.332015	0.180833	1	0.565963	33	8.90011	0.00566	1	0.350583	1	16:15043593:G:A	0.180833	intron_variant	NTAN1	0.899
PC 16:0;0_18:2;0	16.55460616-58460616	CETP	16:56960616:C:T	8.35003e-15	0.143843	16:56960616:C:T	8.35003e-15	0.143843	rs17231506	0.27829	0.180564	2	0.567823	9	8.21572	0.00897	1	0.980549	1	16:56960616:C:T	0.180564	upstream_gene_variant	CETP	0.734
PC 16:0;0_18:2;0	16.55460616-58460616	CETP	16:56960616:C:T	8.35003e-15	0.143843	16:56972678:C:T	1.09048e-10	-0.14043	rs7499892	0.177345	0.131472	2	0.567823	9033	4.29139	0.00897	2	0	1	16:56972678:C:T	0.131472	intron_variant	CETP	3.428
PC 16:0;0_18:3;0	2.26008073-29008073	GCKR	2:27508073:T:C	4.01929e-11	-0.115375	2:27508073:T:C	4.01929e-11	-0.115375	rs1260326	0.349122	0.801526	1	0.578394	3	8.596	0.00583	1	0.966595	1	2:27508073:T:C	0.801526	missense_variant,splice_region_variant	GCKR	13.2
PC 16:0;0_18:3;0	11.60353722-63353722	FADS2	11:61853722:G:A	2.24192e-10	0.111674	11:61853722:G:A	2.24192e-10	0.111674	rs174598	0.345645	0.126642	1	0.795898	45	8.63279	0.00501	1	0.765349	1	11:61853722:G:A	0.126642	intron_variant	FADS2	0.148
PC 16:0;0_18:3;0	16.55457451-58457451	CETP	16:56957451:C:T	9.57278e-09	0.10651	16:56957451:C:T	9.57278e-09	0.10651	rs183130	0.278171	0.11176	1	0.683898	11	7.14532	0.0045	1	0.918318	1	16:56957451:C:T	0.11176	upstream_gene_variant	CETP	0.604
PC 16:0;0_20:1;0	11.60352357-63352357	FADS2	11:61852357:C:A	3.57873e-11	-0.11459	11:61852357:C:A	3.57873e-11	-0.11459	rs174594	0.4185	0.0797161	1	0.804735	42	9.53693	0.00577	1	0.909901	1	11:61852357:C:A	0.0797161	intron_variant	FADS2	0.278
PC 16:0;0_20:2;0	2.26008073-29008073	GCKR	2:27508073:T:C	2.99807e-08	-0.0971522	2:27508073:T:C	2.99807e-08	-0.0971522	rs1260326	0.349122	0.773649	1	0.505509	8	5.85022	0.00438	1	0.257309	1	2:27508073:T:C	0.773649	missense_variant,splice_region_variant	GCKR	13.2
PC 16:0;0_20:2;0	11.60351136-63351136	FADS2	11:61851136:A:G	4.95687e-54	0.261677	11:61851136:A:G	4.95687e-54	0.261677	rs174592	0.418474	0.103941	1	0.637713	32	49.6745	0.0301	1	0.921525	1	11:61851136:A:G	0.103941	intron_variant	FADS2	1.293
PC 16:0;0_20:2;0	11.74245010-77245010	RN7SL786P	11:75745010:T:C	3.60553e-08	-0.10964	11:75745010:T:C	3.60553e-08	-0.10964	rs10160784	0.232378	0.0770198	1	0.644889	16	6.74482	0.00433	1	0.899624	1	11:75745010:T:C	0.0770198	downstream_gene_variant	RN7SL786P	1.556
PC 16:0;0_20:2;0	15.57063549-60063549	LIPC	15:58563549:C:T	2.56487e-08	0.360877	15:58431476:C:T	3.85363e-08	0.10685	rs1800588	0.258046	0.429714	3	0.76039	10	6.11704	0.0109	1	0.775994	1	15:58431476:C:T	0.429714	intron_variant	LIPC	7.982
PC 16:0;0_20:2;0	15.57063549-60063549	LIPC	15:58563549:C:T	2.56487e-08	0.360877	15:58563549:C:T	2.56487e-08	0.360877	rs113298164	0.0167715	0.958953	3	0.76039	2	5.77359	0.0109	2	0.844066	1	15:58563549:C:T	0.958953	missense_variant	LIPC	24.1
PC 16:0;0_20:2;0	15.57063549-60063549	LIPC	15:58563549:C:T	2.56487e-08	0.360877	15:58387985:C:T	4.47354e-08	0.093113	rs7177289	0.393494	0.119512	3	0.76039	66	5.28192	0.0109	3	5.56707e-05	1	15:58387985:C:T	0.119512	intron_variant	ALDH1A2	0.643
PC 16:0;0_20:2;0	18.25302732-28302732	AQP4-AS1	18:26802732:C:T	9.34709e-09	0.389035	18:26802732:C:T	9.34709e-09	0.389035	rs62081852	0.0176631	0.989028	1	0.69787	1	6.59227	0.00442	1	1	1	18:26802732:C:T	0.989028	intron_variant,non_coding_transcript_variant	AQP4-AS1	0.598
PC 16:0;0_20:3;0	11.60328092-63328092	FADS2	11:61828092:C:T	3.04743e-22	0.256722	11:61828092:C:T	3.04743e-22	0.256722	rs968567	0.113005	0.27732	1	0.62639	4	19.3788	0.0121	1	0.994063	1	11:61828092:C:T	0.27732	intron_variant	FADS2	12.26
PC 16:0;0_20:3;0	16.13536737-16536737	NTAN1	16:15036737:A:G	1.90425e-27	-0.192345	16:15036737:A:G	1.90425e-27	-0.192345	rs6498540	0.334003	0.682036	2	0.630391	17	22.9433	0.0156	1	0.948409	1	16:15036737:A:G	0.682036	3_prime_UTR_variant	PDXDC1	3.685
PC 16:0;0_20:3;0	16.13536737-16536737	NTAN1	16:15036737:A:G	1.90425e-27	-0.192345	16:15368455:A:C	1.89475e-06	0.0827568	rs4123756	0.400339	0.0780229	2	0.630391	6490	4.12531	0.0156	2	0	1	16:15368455:A:C	0.0780229	intron_variant	NPIPA5	0.962
PC 16:0;0_20:4;0	11.60281553-65582340	FADS2	11:61781553:G:A	6.28772e-295	-0.597747	11:61781553:G:A	6.28772e-295	-0.597747	rs174533	0.408601	0.273615	2	0.657164	13	102.276	0.167	1	0.992247	1	11:61781553:G:A	0.273615	intron_variant	MYRF	7.568
PC 16:0;0_20:4;0	11.60281553-65582340	FADS2	11:61781553:G:A	6.28772e-295	-0.597747	11:61835765:C:T	4.77088e-203	-0.562788	rs2727270	0.2576	0.279943	2	0.657164	5	15.3025	0.167	2	0.988826	1	11:61835765:C:T	0.279943	intron_variant	FADS2	4.184
PC 16:0;0_20:4;0	19.17769704-20769704	TM6SF2	19:19269704:A:G	2.04418e-09	-0.226182	19:19269704:A:G	2.04418e-09	-0.226182	rs187429064	0.0535314	0.289144	1	0.584614	8	7.36812	0.00483	1	0.837656	1	19:19269704:A:G	0.289144	missense_variant	TM6SF2	28.6
PC 16:0;0_20:5;0	11.60290354-63290354	FADS2	11:61790354:T:C	4.34003e-109	-0.372594	11:61790354:T:C	4.34003e-109	-0.372594	rs102274	0.408673	0.0997335	2	0.744997	30	7.69092	0.0639	1	0.983058	1	11:61790354:T:C	0.0997335	non_coding_transcript_exon_variant	TMEM258	0.17
PC 16:0;0_20:5;0	11.60290354-63290354	FADS2	11:61790354:T:C	4.34003e-109	-0.372594	11:61803876:C:G	9.65131e-107	-0.373867	rs174548	0.383631	0.259692	2	0.744997	192	5.02049	0.0639	2	4.58956e-06	1	11:61803876:C:G	0.259692	5_prime_UTR_variant	FADS1	0.17
PC 16:0;0_22:4;0	2.100152331-103152331	MAP4K4	2:101652331:G:T	5.23667e-09	-0.116042	2:101652331:G:T	5.23667e-09	-0.116042	rs61008604	0.248766	0.389126	1	0.698664	26	6.80705	0.00447	1	0.354149	1	2:101652331:G:T	0.389126	intergenic_variant		7.345
PC 16:0;0_22:4;0	11.60306212-63306212	FADS2	11:61806212:T:C	3.66567e-63	-0.289752	11:61806212:T:C	3.66567e-63	-0.289752	rs174551	0.406164	0.117002	1	0.592485	17	58.1476	0.0364	1	0.989245	1	11:61806212:T:C	0.117002	5_prime_UTR_variant	FADS1	6.822
PC 16:0;0_22:5;0	9.135177616-138177616	AGPAT2	9:136677616:C:G	4.04291e-12	-0.123138	9:136677616:C:G	4.04291e-12	-0.123138	rs2236514	0.352906	0.961147	1	0.544297	1	9.72266	0.00658	1	1	1	9:136677616:C:G	0.961147	intron_variant	AGPAT2	0.888
PC 16:0;0_22:5;0	11.60281553-63281553	FADS2	11:61781553:G:A	5.07521e-135	-0.41301	11:61781553:G:A	5.07521e-135	-0.41301	rs174533	0.408601	0.0893479	2	0.786733	28	10.3119	0.0787	1	0.985847	1	11:61781553:G:A	0.0893479	intron_variant	MYRF	7.568
PC 16:0;0_22:5;0	11.60281553-63281553	FADS2	11:61781553:G:A	5.07521e-135	-0.41301	11:61803876:C:G	2.17871e-130	-0.411708	rs174548	0.383631	0.175025	2	0.786733	8	5.64164	0.0787	2	0.991714	1	11:61803876:C:G	0.175025	5_prime_UTR_variant	FADS1	0.17
PC 16:0;0_22:5;0	11.67346594-70346594	CPT1A	11:68846594:G:T	1.0755e-09	-0.175711	11:68846594:G:T	1.0755e-09	-0.175711	rs483148	0.096752	0.660667	2	0.503095	4	7.22522	0.00522	1	0.678542	1	11:68846594:G:T	0.660667	upstream_gene_variant	CPT1A	1.387
PC 16:0;0_22:5;0	11.67346594-70346594	CPT1A	11:68846594:G:T	1.0755e-09	-0.175711	11:70099041:G:A	4.99772e-05	-0.0964241	rs77687089	0.147686	0.0172571	2	0.503095	10108	4.10133	0.00522	2	0	1	11:70099041:G:A	0.0172571	intron_variant	ANO1	2.903
PC 16:0;0_22:5;0	21.42471391-45471391	AGPAT3	21:43971391:C:T	4.53838e-09	-0.246348	21:43971391:C:T	4.53838e-09	-0.246348	rs62229686	0.0391116	0.987474	1	0.558582	1	6.88363	0.00484	1	1	1	21:43971391:C:T	0.987474	missense_variant	AGPAT3	16.28
PC 16:0;0_22:6;0	11.60300281-63300281	FADS2	11:61800281:C:A	2.30441e-13	-0.126716	11:61800281:C:A	2.30441e-13	-0.126716	rs174544	0.379757	0.098241	1	0.759681	42	11.5153	0.00679	1	0.910172	1	11:61800281:C:A	0.098241	3_prime_UTR_variant	FADS1	2.845
PC 16:1;0_18:0;0	2.26008073-29008073	GCKR	2:27508073:T:C	3.74622e-09	-0.107928	2:27508073:T:C	3.74622e-09	-0.107928	rs1260326	0.349122	0.558999	2	0.551326	7	7.25373	0.00531	1	0.87903	1	2:27508073:T:C	0.558999	missense_variant,splice_region_variant	GCKR	13.2
PC 16:1;0_18:0;0	2.26008073-29008073	GCKR	2:27508073:T:C	3.74622e-09	-0.107928	2:26891244:C:T	0.00024318	-0.550092	rs552178690	0.00359669	0.024022	2	0.551326	7131	4.03404	0.00531	2	0	1	2:26891244:C:T	0.024022	intron_variant	DPYSL5	0.851
PC 16:1;0_18:1;0	2.26008073-29008073	GCKR	2:27508073:T:C	2.95414e-10	-0.110177	2:27508073:T:C	2.95414e-10	-0.110177	rs1260326	0.349122	0.841269	1	0.604761	3	7.75942	0.00529	1	0.966547	1	2:27508073:T:C	0.841269	missense_variant,splice_region_variant	GCKR	13.2
PC 16:1;0_18:1;0	10.98815722-101815722	PKD2L1	10:100315722:G:A	1.20816e-11	-0.176374	10:100315722:G:A	1.20816e-11	-0.176374	rs603424	0.121331	0.999957	2	0.861877	1	8.18932	0.00804	1	1	1	10:100315722:G:A	0.999957	intron_variant	PKD2L1	0.929
PC 16:1;0_18:1;0	10.98815722-101815722	PKD2L1	10:100315722:G:A	1.20816e-11	-0.176374	10:100600003:G:A	1.29081e-07	0.128001	rs4447106	0.14104	0.0878064	2	0.861877	318	5.16835	0.00804	2	0.253326	1	10:100600003:G:A	0.0878064	intergenic_variant		0.456
PC 16:1;0_18:1;0	11.60314292-63314292	FADS2	11:61814292:T:C	2.28142e-24	0.175659	11:61814292:T:C	2.28142e-24	0.175659	rs174560	0.382915	0.0836083	1	0.801666	38	21.8258	0.013	1	0.917065	1	11:61814292:T:C	0.0836083	non_coding_transcript_exon_variant	FADS1	7.956
PC 16:1;0_18:1;0	15.57063549-60063549	LIPC	15:58563549:C:T	6.22692e-09	0.376775	15:58563549:C:T	6.22692e-09	0.376775	rs113298164	0.0167715	0.991026	3	0.730543	1	6.70549	0.0103	1	1	1	15:58563549:C:T	0.991026	missense_variant	LIPC	24.1
PC 16:1;0_18:1;0	15.57063549-60063549	LIPC	15:58563549:C:T	6.22692e-09	0.376775	15:58432643:G:A	2.02043e-07	0.0938371	rs201989645	0.336674	0.310613	3	0.730543	16	5.44617	0.0103	2	0.0493842	1	15:58432643:G:A	0.310613	intron_variant	LIPC	0.132
PC 16:1;0_18:1;0	15.57063549-60063549	LIPC	15:58563549:C:T	6.22692e-09	0.376775	15:58391167:A:G	3.78957e-08	-0.0925549	rs1532085	0.426559	0.247776	3	0.730543	2303	4.84875	0.0103	3	0	1	15:58391167:A:G	0.247776	intron_variant	ALDH1A2	0.212
PC 16:1;0_18:1;0	18.13830159-16830159	ABHD3	18:15330159:T:A	6.18184e-11	0.57795	18:15330159:T:A	6.18184e-11	0.57795	rs184718938	0.00904323	0.130054	1	0.640498	21	9.09798	0.00562	1	0.825624	1	18:15330159:T:A	0.130054	non_coding_transcript_exon_variant		7.451
PC 16:1;0_18:1;0	18.17298665-22898898	ABHD3	18:21398898:GACA:G	7.50007e-11	0.583981	18:20966935:T:G	2.12157e-10	0.573073	rs35881519	0.00832023	0.028518	1	0.63964	17	9.20837	0.00566	1	0.801411	0.962687	18:21398898:GACA:G	0.0878311	missense_variant	ROCK1	22.2
PC 16:1;0_18:2;0	2.26008073-29008073	GCKR	2:27508073:T:C	1.65899e-08	-0.0984695	2:27508073:T:C	1.65899e-08	-0.0984695	rs1260326	0.349122	0.445483	1	0.676683	7	6.32852	0.00409	1	0.886532	1	2:27508073:T:C	0.445483	missense_variant,splice_region_variant	GCKR	13.2
PC 16:1;0_18:2;0	10.98815722-101815722	PKD2L1	10:100315722:G:A	5.15029e-10	-0.161319	10:100315722:G:A	5.15029e-10	-0.161319	rs603424	0.121331	0.999393	2	0.805424	1	7.57958	0.00651	1	1	1	10:100315722:G:A	0.999393	intron_variant	PKD2L1	0.929
PC 16:1;0_18:2;0	11.60332870-63332870	FADS2	11:61832870:A:C	2.11189e-105	-0.365719	11:61832870:A:C	2.11189e-105	-0.365719	rs174574	0.409067	0.134927	2	0.80555	19	34.1833	0.0618	1	0.987823	1	11:61832870:A:C	0.134927	intron_variant	FADS2	2.202
PC 16:1;0_18:2;0	11.60332870-63332870	FADS2	11:61832870:A:C	2.11189e-105	-0.365719	11:61837310:A:T	4.03425e-75	0.34605	rs2524299	0.259441	0.25034	2	0.80555	22	5.22474	0.0618	2	0.561187	1	11:61837310:A:T	0.25034	intron_variant	FADS2	0.624
PC 16:1;0_18:2;0	15.57063549-60063549	LIPC	15:58563549:C:T	4.38913e-12	0.447112	15:58563549:C:T	4.38913e-12	0.447112	rs113298164	0.0167715	0.999802	3	0.788295	1	10.0535	0.014	1	1	1	15:58563549:C:T	0.999802	missense_variant	LIPC	24.1
PC 16:1;0_18:2;0	15.57063549-60063549	LIPC	15:58563549:C:T	4.38913e-12	0.447112	15:58431476:C:T	2.21423e-09	0.115653	rs1800588	0.258046	0.288483	3	0.788295	7	7.25248	0.014	2	0.786274	1	15:58431476:C:T	0.288483	intron_variant	LIPC	7.982
PC 16:1;0_18:2;0	15.57063549-60063549	LIPC	15:58563549:C:T	4.38913e-12	0.447112	15:58404101:T:C	4.97405e-08	-0.0906404	rs723967	0.472281	0.122474	3	0.788295	84	5.2478	0.014	3	3.27826e-05	1	15:58404101:T:C	0.122474	intron_variant	ALDH1A2	3.788
PC 16:1;0_18:2;0	16.55453457-58453457	CETP	16:56953457:T:C	8.29911e-10	0.113979	16:56953457:T:C	8.29911e-10	0.113979	rs56156922	0.278673	0.13132	1	0.588122	10	8.06871	0.00527	1	0.980667	1	16:56953457:T:C	0.13132	intergenic_variant		6.087
PC 16:1;0_18:2;0	18.13906695-16906695	ABHD3	18:15406695:T:C	2.7696e-14	0.640172	18:15406695:T:C	2.7696e-14	0.640172	rs146468669	0.0104744	0.220494	1	0.590826	9	12.0265	0.00756	1	0.867029	1	18:15406695:T:C	0.220494	intergenic_variant		7.878
PC 16:1;0_18:2;0	18.17298665-23031254	ABHD3	18:21531254:C:T	7.03004e-16	0.721467	18:21651694:A:G	7.03796e-16	0.776067	rs181026394	0.00727201	0.105873	2	0.566711	14	14.053	0.00905	1	0.908769	1	18:21651694:A:G	0.105873	missense_variant	ABHD3	26.5
PC 16:1;0_18:2;0	18.17298665-23031254	ABHD3	18:21531254:C:T	7.03004e-16	0.721467	18:21887951:A:T	4.67082e-05	0.304422	rs150543432	0.0134563	0.0637506	2	0.566711	4718	3.99452	0.00905	2	0	1	18:21887951:A:T	0.0637506	intron_variant,non_coding_transcript_variant		1.35
PC 16:1;0_20:4;0	11.60283884-63283884	FADS2	11:61783884:T:C	5.3348e-64	-0.327652	11:61783884:T:C	5.3348e-64	-0.327652	rs174535	0.409133	0.206909	2	0.710866	24	19.5518	0.0465	1	0.980706	1	11:61783884:T:C	0.206909	synonymous_variant	MYRF	7.582
PC 16:1;0_20:4;0	11.60283884-63283884	FADS2	11:61783884:T:C	5.3348e-64	-0.327652	11:61835765:C:T	1.02669e-47	-0.317342	rs2727270	0.2576	0.119077	2	0.710866	5638	4.46145	0.0465	2	0	1	11:61835765:C:T	0.119077	intron_variant	FADS2	4.184
PC 17:0;0_18:1;0	15.56887469-59887469	LIPC	15:58387469:G:A	4.4633e-11	0.112631	15:58387469:G:A	4.4633e-11	0.112631	rs7350789	0.39282	0.222355	2	0.630369	9	8.65377	0.00703	1	0.819074	1	15:58387469:G:A	0.222355	intron_variant	ALDH1A2	2.581
PC 17:0;0_18:1;0	15.56887469-59887469	LIPC	15:58387469:G:A	4.4633e-11	0.112631	15:58430391:G:GC	2.92335e-06	0.0929829	rs35980001	0.240187	0.105813	2	0.630369	6777	4.4992	0.00703	2	0	1	15:58430391:G:GC	0.105813	intron_variant	LIPC	1.047
PC 17:0;0_18:2;0	11.60324890-63324890	FADS2	11:61824890:A:G	9.03287e-53	0.258705	11:61806212:T:C	1.09838e-52	0.259049	rs174551	0.406164	0.088658	2	0.880911	30	13.6409	0.032	1	0.967377	1	11:61806212:T:C	0.088658	5_prime_UTR_variant	FADS1	6.822
PC 17:0;0_18:2;0	11.60324890-63324890	FADS2	11:61824890:A:G	9.03287e-53	0.258705	11:61837310:A:T	2.21899e-44	0.265064	rs2524299	0.259441	0.265224	2	0.880911	13	5.31343	0.032	2	0.16078	1	11:61837310:A:T	0.265224	intron_variant	FADS2	0.624
PC 17:0;0_18:2;0	11.115278201-118278201	ZPR1	11:116778201:G:C	2.76116e-11	-0.154483	11:116778201:G:C	2.76116e-11	-0.154483	rs964184	0.151009	0.635775	1	0.627727	2	8.91147	0.00583	1	0.879767	1	11:116778201:G:C	0.635775	3_prime_UTR_variant	ZPR1	0.429
PC 17:0;0_18:2;0	15.56931476-59931476	LIPC	15:58431476:C:T	3.31001e-09	0.114618	15:58431476:C:T	3.31001e-09	0.114618	rs1800588	0.258046	0.477683	3	0.745527	11	6.58089	0.0106	1	0.670776	1	15:58431476:C:T	0.477683	intron_variant	LIPC	7.982
PC 17:0;0_18:2;0	15.56931476-59931476	LIPC	15:58431476:C:T	3.31001e-09	0.114618	15:58386313:C:T	3.88537e-08	0.0963338	rs10468017	0.337526	0.100349	3	0.745527	313	5.06345	0.0106	2	1.19209e-06	1	15:58386313:C:T	0.100349	intron_variant	ALDH1A2	1.702
PC 17:0;0_18:2;0	15.56931476-59931476	LIPC	15:58431476:C:T	3.31001e-09	0.114618	15:58563549:C:T	1.4421e-07	0.340726	rs113298164	0.0167715	0.9226	3	0.745527	324	5.04475	0.0106	3	2.26498e-06	1	15:58563549:C:T	0.9226	missense_variant	LIPC	24.1
PC 17:0;0_20:4;0	11.60281553-63281553	FADS2	11:61781553:G:A	9.69321e-236	-0.542799	11:61781553:G:A	9.69321e-236	-0.542799	rs174533	0.408601	0.224737	3	0.590971	21	10.9515	0.136	1	0.988182	1	11:61781553:G:A	0.224737	intron_variant	MYRF	7.568
PC 17:0;0_20:4;0	11.60281553-63281553	FADS2	11:61781553:G:A	9.69321e-236	-0.542799	11:61822009:A:G	6.15153e-224	-0.537438	rs28456	0.383508	0.162635	3	0.590971	8	8.96187	0.136	2	0.991903	1	11:61822009:A:G	0.162635	intron_variant	FADS2	0.666
PC 17:0;0_20:4;0	11.60281553-63281553	FADS2	11:61781553:G:A	9.69321e-236	-0.542799	11:61824164:C:G	9.04709e-116	-0.448972	rs174565	0.226543	0.0819687	3	0.590971	6233	4.32868	0.136	3	0	1	11:61824164:C:G	0.0819687	intron_variant	FADS2	1.642
PC 17:0;0_20:4;0	11.74244328-77244328	RN7SL786P	11:75744328:A:T	1.42316e-08	-0.113042	11:75744328:A:T	1.42316e-08	-0.113042	rs600518	0.2323	0.0942298	1	0.763306	15	7.04799	0.00427	1	0.965139	1	11:75744328:A:T	0.0942298	downstream_gene_variant	RN7SL786P	0.109
PC 17:0;0_20:4;0	19.17769704-20769704	TM6SF2	19:19269704:A:G	3.18358e-10	-0.23955	19:19269704:A:G	3.18358e-10	-0.23955	rs187429064	0.0535314	0.178164	2	0.805528	7	9.09072	0.00707	1	0.845947	1	19:19269704:A:G	0.178164	missense_variant	TM6SF2	28.6
PC 17:0;0_20:4;0	19.17769704-20769704	TM6SF2	19:19269704:A:G	3.18358e-10	-0.23955	19:19268740:C:T	0.000136232	-0.131703	rs58542926	0.0625655	0.0129563	2	0.805528	1430	4.86882	0.00707	2	5.96046e-08	0.967552	19:19321481:AG:A	0.0405569	missense_variant	TM6SF2	24.2
PC 18:0;0_18:1;0	1.93475736-96475736	AC105942.1	1:94975736:C:T	6.23023e-09	-0.102314	1:94975736:C:T	6.23023e-09	-0.102314	rs2797620	0.332583	0.165387	1	0.50866	65	6.98578	0.00467	1	0.298337	1	1:94975736:C:T	0.165387	3_prime_UTR_variant	ALG14	1.136
PC 18:0;0_18:1;0	1.228688618-231688618	GALNT2	1:230188618:T:C	3.63397e-09	-0.127516	1:230188618:T:C	3.63397e-09	-0.127516	rs612577	0.179796	0.174439	1	0.639619	60	7.36346	0.00451	1	0.712687	1	1:230188618:T:C	0.174439	intron_variant	GALNT2	3.53
PC 18:0;0_18:2;0	1.93728712-96728712	AC105942.1	1:95232272:C:T	6.83725e-13	-0.199693	1:95237026:A:G	6.83725e-13	-0.199693	rs62625008	0.0980287	0.0519712	2	0.903257	70	5.48095	0.00892	1	0.00222409	1	1:95237026:A:G	0.0519712	intron_variant	RWDD3	15.2
PC 18:0;0_18:2;0	1.93728712-96728712	AC105942.1	1:95232272:C:T	6.83725e-13	-0.199693	1:95020269:A:C	8.27946e-13	-0.120985	rs2391388	0.379393	0.0797229	2	0.903257	166	5.24284	0.00892	2	3.8147e-05	1	1:95020269:A:C	0.0797229	intron_variant	ALG14	5.481
PC 18:0;0_18:2;0	11.60352357-63352357	FADS2	11:61852357:C:A	8.1305e-49	-0.247196	11:61852357:C:A	8.1305e-49	-0.247196	rs174594	0.4185	0.255805	1	0.584425	22	44.3643	0.0271	1	0.969215	1	11:61852357:C:A	0.255805	intron_variant	FADS2	0.278
PC 18:0;0_18:2;0	11.115278201-118278201	ZPR1	11:116778201:G:C	3.04319e-08	-0.128344	11:116778201:G:C	3.04319e-08	-0.128344	rs964184	0.151009	0.320067	1	0.67867	28	6.20327	0.00393	1	0.236126	1	11:116778201:G:C	0.320067	3_prime_UTR_variant	ZPR1	0.429
PC 18:0;0_18:2;0	15.57063549-60063549	LIPC	15:58563549:C:T	1.23217e-12	0.458557	15:58563549:C:T	1.23217e-12	0.458557	rs113298164	0.0167715	0.997378	3	0.791119	1	10.2838	0.0153	1	1	1	15:58563549:C:T	0.997378	missense_variant	LIPC	24.1
PC 18:0;0_18:2;0	15.57063549-60063549	LIPC	15:58563549:C:T	1.23217e-12	0.458557	15:58431476:C:T	2.51773e-12	0.135263	rs1800588	0.258046	0.476179	3	0.791119	6	9.62384	0.0153	2	0.792097	1	15:58431476:C:T	0.476179	intron_variant	LIPC	7.982
PC 18:0;0_18:2;0	15.57063549-60063549	LIPC	15:58563549:C:T	1.23217e-12	0.458557	15:58386313:C:T	1.74663e-08	0.0985581	rs10468017	0.337526	0.133575	3	0.791119	2073	4.83308	0.0153	3	0	1	15:58386313:C:T	0.133575	intron_variant	ALDH1A2	1.702
PC 18:0;0_18:2;0	16.55460616-58460616	CETP	16:56960616:C:T	6.776e-09	0.107352	16:56960616:C:T	6.776e-09	0.107352	rs17231506	0.27829	0.148193	1	0.669416	10	7.16984	0.00451	1	0.980549	1	16:56960616:C:T	0.148193	upstream_gene_variant	CETP	0.734
PC 18:0;0_18:3;0	12.90631416-93631416	LINC01619	12:92131416:C:T	4.3302e-08	0.26912	12:92131416:C:T	4.3302e-08	0.26912	rs73215839	0.0334803	0.913214	1	0.610045	2	5.7838	0.00434	1	0.405675	1	12:92131416:C:T	0.913214	intron_variant,non_coding_transcript_variant	LINC01619	14.25
PC 18:0;0_20:2;0	11.60303311-63303311	FADS2	11:61803311:T:C	4.049e-51	0.282264	11:61803876:C:G	9.30414e-49	0.278767	rs174548	0.383631	0.130141	2	0.799753	23	16.5488	0.0404	1	0.937771	1	11:61803876:C:G	0.130141	5_prime_UTR_variant	FADS1	0.17
PC 18:0;0_20:2;0	11.60303311-63303311	FADS2	11:61803311:T:C	4.049e-51	0.282264	11:61824164:C:G	3.46448e-42	0.294376	rs174565	0.226543	0.438574	2	0.799753	2	10.0964	0.0404	2	0.998157	1	11:61824164:C:G	0.438574	intron_variant	FADS2	1.642
PC 18:0;0_20:3;0	1.93475736-96475736	AC105942.1	1:94975736:C:T	3.27209e-11	-0.116496	1:94975736:C:T	3.27209e-11	-0.116496	rs2797620	0.332583	0.139141	1	0.781765	19	9.36761	0.00538	1	0.81957	1	1:94975736:C:T	0.139141	3_prime_UTR_variant	ALG14	1.136
PC 18:0;0_20:3;0	11.60279596-63279596	FADS2	11:61779596:G:A	6.86743e-19	0.236081	11:61779596:G:A	6.86743e-19	0.236081	rs7943728	0.112286	0.266433	2	0.818982	4	20.5036	0.0121	1	0.994049	1	11:61779596:G:A	0.266433	intron_variant	MYRF	0.349
PC 18:0;0_20:3;0	11.60279596-63279596	FADS2	11:61779596:G:A	6.86743e-19	0.236081	11:61796827:G:T	0.333267	-0.0162954	rs4246215	0.435753	0.0554447	2	0.818982	155	5.08117	0.0121	2	2.98023e-06	1	11:61796827:G:T	0.0554447	3_prime_UTR_variant	FEN1	12.64
PC 18:0;0_20:3;0	16.13536737-16536737	NTAN1	16:15036737:A:G	2.08511e-29	-0.199133	16:15036737:A:G	2.08511e-29	-0.199133	rs6498540	0.334003	0.687827	2	0.719951	16	17.401	0.0179	1	0.951228	1	16:15036737:A:G	0.687827	3_prime_UTR_variant	PDXDC1	3.685
PC 18:0;0_20:3;0	16.13536737-16536737	NTAN1	16:15036737:A:G	2.08511e-29	-0.199133	16:15366800:C:T	2.55093e-15	0.174711	rs74774801	0.178742	0.212392	2	0.719951	2289	4.61895	0.0179	2	0	1	16:15366800:C:T	0.212392	intron_variant	NPIPA5	1.145
PC 18:0;0_20:4;0	1.93475736-96475736	AC105942.1	1:94975736:C:T	6.10889e-09	-0.101178	1:95001551:A:C	7.64286e-07	-0.133328	rs11805382	0.104213	0.021413	2	0.616841	112	6.85728	0.00564	1	0.639416	1	1:95001551:A:C	0.021413	intron_variant	ALG14	0.902
PC 18:0;0_20:4;0	1.93475736-96475736	AC105942.1	1:94975736:C:T	6.10889e-09	-0.101178	1:94959288:T:C	3.83727e-07	-0.169779	rs78122308	0.0684436	0.484709	2	0.616841	56	5.75528	0.00564	2	0.210543	1	1:94959288:T:C	0.484709	intron_variant,non_coding_transcript_variant	CNN3-DT	1.848
PC 18:0;0_20:4;0	11.60435208-64491509	FADS2	11:61785208:G:T	1,00E-386	-0.676794	11:61781553:G:A	0	-0.676371	rs174533	0.408601	0.364253	3	0.81698	11	27.7016	0.218	1	0.992622	1	11:61781553:G:A	0.364253	intron_variant	MYRF	7.568
PC 18:0;0_20:4;0	11.60435208-64491509	FADS2	11:61785208:G:T	1,00E-386	-0.676794	11:61837310:A:T	2.77072e-260	-0.631987	rs2524299	0.259441	0.264691	3	0.81698	4	11.436	0.218	2	0.995729	1	11:61837310:A:T	0.264691	intron_variant	FADS2	0.624
PC 18:0;0_20:4;0	11.60435208-64491509	FADS2	11:61785208:G:T	1,00E-386	-0.676794	11:61813163:C:T	0	-0.670277	rs174556	0.3796	0.261723	3	0.81698	8	5.55157	0.218	3	0.991714	1	11:61813163:C:T	0.261723	intron_variant	FADS1	6.983
PC 18:0;0_20:4;0	11.65713569-70144860	CPT1A	11:68794860:C:T	2.14812e-09	-0.140476	11:67065794:G:A	3.55885e-09	-0.105035	rs12803688	0.342266	0.327102	2	0.515486	13	5.71625	0.00864	1	0.000293136	1	11:67065794:G:A	0.327102	intron_variant	RHOD	0.597
PC 18:0;0_20:4;0	11.65713569-70144860	CPT1A	11:68794860:C:T	2.14812e-09	-0.140476	11:68794860:C:T	2.14812e-09	-0.140476	rs2229738	0.155986	0.670162	2	0.515486	33	5.61882	0.00864	2	0.00872624	1	11:68794860:C:T	0.670162	missense_variant	CPT1A	5.932
PC 18:0;0_20:4;0	16.439264-3439264	MSRB1	16:1939264:G:T	1.35423e-08	0.255782	16:1939264:G:T	1.35423e-08	0.255782	rs147549994	0.035936	0.907526	1	0.610264	6	6.108	0.00432	1	0.421657	1	16:1939264:G:T	0.907526	intron_variant	MSRB1	0.961
PC 18:0;0_20:5;0	11.60290331-63290331	FADS2	11:61790331:T:C	3.30087e-137	-0.419506	11:61790331:T:C	3.30087e-137	-0.419506	rs102275	0.410377	0.146217	2	0.851088	27	8.893	0.0811	1	0.983486	1	11:61790331:T:C	0.146217	non_coding_transcript_exon_variant	TMEM258	5.52
PC 18:0;0_20:5;0	11.60290331-63290331	FADS2	11:61790331:T:C	3.30087e-137	-0.419506	11:61803876:C:G	3.40812e-135	-0.422419	rs174548	0.383631	0.330481	2	0.851088	8	6.66582	0.0811	2	0.991603	1	11:61803876:C:G	0.330481	5_prime_UTR_variant	FADS1	0.17
PC 18:0;0_22:5;0	2.26008073-29008073	GCKR	2:27508073:T:C	1.6421e-08	-0.101199	2:27508073:T:C	1.6421e-08	-0.101199	rs1260326	0.349122	0.893702	1	0.645277	20	5.98444	0.00437	1	0.362435	1	2:27508073:T:C	0.893702	missense_variant,splice_region_variant	GCKR	13.2
PC 18:0;0_22:5;0	11.60290331-63290331	FADS2	11:61790331:T:C	5.38047e-61	-0.285172	11:61790331:T:C	5.38047e-61	-0.285172	rs102275	0.410377	0.196079	1	0.581918	25	55.8548	0.0354	1	0.985424	1	11:61790331:T:C	0.196079	non_coding_transcript_exon_variant	TMEM258	5.52
PC 18:0;0_22:5;0	12.119478819-122478819	HNF1A	12:120978819:C:G	3.72785e-10	0.107706	12:120978819:C:G	3.72785e-10	0.107706	rs1169289	0.470007	0.255435	1	0.536948	21	7.99821	0.00556	1	0.659893	1	12:120978819:C:G	0.255435	synonymous_variant	HNF1A	0.476
PC 18:0;0_22:6;0	6.41463486-44463486	PEX6	6:42963486:G:A	3.47552e-09	0.102216	6:42964462:G:T	3.69678e-09	0.101984	rs1129187	0.393501	0.056677	1	0.694314	54	7.79418	0.00475	1	0.70143	0.999748	6:42963486:G:A	0.0602991	missense_variant	PEX6	5.163
PC 18:0;0_22:6;0	11.60279120-63279120	FADS2	11:61779120:A:G	2.20818e-22	-0.167131	11:61779120:A:G	2.20818e-22	-0.167131	rs174530	0.414119	0.0719641	1	0.782721	41	20.002	0.0121	1	0.910244	1	11:61779120:A:G	0.0719641	non_coding_transcript_exon_variant	MYRF	9.852
PC 18:1;0_18:1;0	1.61133352-64133352	DOCK7	1:62633352:T:C	2.6115e-09	-0.112327	1:61980221:G:A	0.000155342	-0.543104	rs569220432	0.00343284	0.0131981	2	0.201203	10008	3.87202	0.00473	2	0	1	1:61980221:G:A	0.0131981	intron_variant	PATJ	2.17
PC 18:1;0_18:1;0	6.17149499-20149499	MIR548A1HG	6:18649499:ATGTTGTTGTTGTTGTTGT:ATGTTGTTGT	1.62361e-09	0.486786	6:18649499:ATGTTGTTGTTGTTGTTGT:ATGTTGTTGT	1.62361e-09	0.486786	rs72021940	0.0123751	0.920529	1	0.706089	3	7.02937	0.00473	1	0.857224	1	6:18649499:ATGTTGTTGTTGTTGTTGT:ATGTTGTTGT	0.920529	intron_variant,non_coding_transcript_variant	MIR548A1HG	0
PC 18:1;0_18:1;0	11.60332870-63332870	FADS2	11:61832870:A:C	1.27747e-32	-0.201919	11:61832870:A:C	1.27747e-32	-0.201919	rs174574	0.409067	0.0651378	1	0.825749	35	29.6796	0.0176	1	0.955539	1	11:61832870:A:C	0.0651378	intron_variant	FADS2	2.202
PC 18:1;0_18:1;0	15.56891167-59891167	LIPC	15:58391167:A:G	7.42457e-11	-0.109594	15:58563549:C:T	2.80938e-10	0.408845	rs113298164	0.0167715	0.998536	3	0.778563	1	7.75566	0.0122	1	1	1	15:58563549:C:T	0.998536	missense_variant	LIPC	24.1
PC 18:1;0_18:1;0	15.56891167-59891167	LIPC	15:58391167:A:G	7.42457e-11	-0.109594	15:58391167:A:G	7.42457e-11	-0.109594	rs1532085	0.426559	0.435027	3	0.778563	19	6.88904	0.0122	2	0.65808	1	15:58391167:A:G	0.435027	intron_variant	ALDH1A2	0.212
PC 18:1;0_18:1;0	15.56891167-59891167	LIPC	15:58391167:A:G	7.42457e-11	-0.109594	15:58432643:G:A	1.65566e-06	0.0865482	rs201989645	0.336674	0.114804	3	0.778563	1272	4.89512	0.0122	3	5.96046e-08	1	15:58432643:G:A	0.114804	intron_variant	LIPC	0.132
PC 18:1;0_18:1;0	16.55460616-58460616	CETP	16:56960616:C:T	4.03599e-09	0.10933	16:56960616:C:T	4.03599e-09	0.10933	rs17231506	0.27829	0.154428	1	0.651509	13	7.35329	0.00464	1	0.710574	1	16:56960616:C:T	0.154428	upstream_gene_variant	CETP	0.734
PC 18:1;0_18:2;0	1.61133352-64133352	DOCK7	1:62633352:T:C	1.74986e-11	-0.126365	1:63749767:C:T	0.000115275	-0.553306	rs182208304	0.00338574	0.0232998	2	0.233837	9932	3.89248	0.00608	2	0	1	1:63749767:C:T	0.0232998	intergenic_variant		3.07
PC 18:1;0_18:2;0	11.60332870-63332870	FADS2	11:61832870:A:C	2.79245e-114	-0.380135	11:61832870:A:C	2.79245e-114	-0.380135	rs174574	0.409067	0.0849276	2	0.792373	29	8.94343	0.0657	1	0.967261	1	11:61832870:A:C	0.0849276	intron_variant	FADS2	2.202
PC 18:1;0_18:2;0	11.60332870-63332870	FADS2	11:61832870:A:C	2.79245e-114	-0.380135	11:61803876:C:G	5.47143e-110	0.378276	rs174548	0.383631	0.138707	2	0.792373	4008	4.55273	0.0657	2	0	1	11:61803876:C:G	0.138707	5_prime_UTR_variant	FADS1	0.17
PC 18:1;0_18:2;0	15.57063549-60063549	LIPC	15:58563549:C:T	1.25529e-11	0.437038	15:58563549:C:T	1.25529e-11	0.437038	rs113298164	0.0167715	0.998215	3	0.810404	1	9.27444	0.0158	1	1	1	15:58563549:C:T	0.998215	missense_variant	LIPC	24.1
PC 18:1;0_18:2;0	15.57063549-60063549	LIPC	15:58563549:C:T	1.25529e-11	0.437038	15:58432643:G:A	1.03162e-10	0.116169	rs201989645	0.336674	0.292034	3	0.810404	5	9.04517	0.0158	2	0.827647	1	15:58432643:G:A	0.292034	intron_variant	LIPC	0.132
PC 18:1;0_18:2;0	15.57063549-60063549	LIPC	15:58563549:C:T	1.25529e-11	0.437038	15:58379566:G:T	5.31167e-10	-0.105723	rs1601935	0.388759	0.198769	3	0.810404	22	6.64327	0.0158	3	0.61301	1	15:58379566:G:T	0.198769	intron_variant	ALDH1A2	1.067
PC 18:1;0_18:2;0	16.55460616-58460616	CETP	16:56960616:C:T	1.05741e-10	0.119523	16:56960616:C:T	1.05741e-10	0.119523	rs17231506	0.27829	0.178005	1	0.644262	10	8.79286	0.00556	1	0.980549	1	16:56960616:C:T	0.178005	upstream_gene_variant	CETP	0.734
PC 18:1;0_20:2;0	11.60339170-63339170	FADS2	11:61839170:A:G	1.49061e-122	0.431366	11:61779120:A:G	1.51737e-120	0.427648	rs174530	0.414119	0.092275	2	0.854426	29	8.91288	0.0864	1	0.97413	1	11:61779120:A:G	0.092275	non_coding_transcript_exon_variant	MYRF	9.852
PC 18:1;0_20:2;0	11.60339170-63339170	FADS2	11:61839170:A:G	1.49061e-122	0.431366	11:61822009:A:G	3.14575e-120	0.432977	rs28456	0.383508	0.331282	2	0.854426	6	8.12485	0.0864	2	0.995772	1	11:61822009:A:G	0.331282	intron_variant	FADS2	0.666
PC 18:1;0_20:2;0	11.74234293-77234293	RN7SL786P	11:75734293:A:G	4.24246e-09	-0.130437	11:75734293:A:G	4.24246e-09	-0.130437	rs656095	0.226939	0.161643	1	0.737621	15	7.28947	0.00534	1	0.896467	1	11:75734293:A:G	0.161643	downstream_gene_variant	MOGAT2	1.079
PC 18:1;0_20:3;0	11.60288567-63288567	FADS2	11:61788567:A:C	3.03518e-17	0.223567	11:61788567:A:C	3.03518e-17	0.223567	rs61896141	0.113173	0.283557	2	0.507543	4	17.7808	0.00957	1	0.994351	1	11:61788567:A:C	0.283557	intron_variant,non_coding_transcript_variant	TMEM258	0.104
PC 18:1;0_20:3;0	11.60288567-63288567	FADS2	11:61788567:A:C	3.03518e-17	0.223567	11:61796827:G:T	0.69549	-0.00660745	rs4246215	0.435753	0.0112509	2	0.507543	8720	4.05093	0.00957	2	0	1	11:61796827:G:T	0.0112509	3_prime_UTR_variant	FEN1	12.64
PC 18:1;0_20:3;0	15.57063549-60063549	LIPC	15:58563549:C:T	1.76186e-08	0.365124	15:58563549:C:T	1.76186e-08	0.365124	rs113298164	0.0167715	0.983087	2	0.649231	1	6.98601	0.00803	1	1	1	15:58563549:C:T	0.983087	missense_variant	LIPC	24.1
PC 18:1;0_20:3;0	15.57063549-60063549	LIPC	15:58563549:C:T	1.76186e-08	0.365124	15:58432643:G:A	1.3776e-07	0.0952484	rs201989645	0.336674	0.34804	2	0.649231	12	6.24816	0.00803	2	0.564035	1	15:58432643:G:A	0.34804	intron_variant	LIPC	0.132
PC 18:1;0_20:3;0	16.13536737-16536737	NTAN1	16:15036737:A:G	3.05661e-18	-0.154636	16:15038117:G:T	1.28137e-17	-0.15358	rs1136001	0.315186	0.0438353	2	0.802681	18	15.4526	0.0113	1	0.948399	0.999676	16:15038105:A:G	0.064425	missense_variant	NTAN1	8.318
PC 18:1;0_20:3;0	16.13536737-16536737	NTAN1	16:15036737:A:G	3.05661e-18	-0.154636	16:15368455:A:C	8.63452e-07	0.0855127	rs4123756	0.400339	0.187375	2	0.802681	1057	4.78083	0.0113	2	0	1	16:15368455:A:C	0.187375	intron_variant	NPIPA5	0.962
PC 18:1;0_20:3;0	19.17710016-20710016	TM6SF2	19:19210016:C:G	1.81806e-10	-0.246729	19:19269704:A:G	2.27923e-10	-0.240325	rs187429064	0.0535314	0.264846	2	0.699777	7	9.18423	0.00823	1	0.837649	0.953349	19:19210016:C:G	0.301748	missense_variant	TM6SF2	28.6
PC 18:1;0_20:3;0	19.17710016-20710016	TM6SF2	19:19210016:C:G	1.81806e-10	-0.246729	19:19268740:C:T	8.40554e-06	-0.153783	rs58542926	0.0625655	0.07014	2	0.699777	75	5.4838	0.00823	2	0.00297415	0.999138	19:19277691:A:T	0.0797261	missense_variant	TM6SF2	24.2
PC 18:1;0_20:4;0	11.60285208-63285208	FADS2	11:61785208:G:T	5.48495e-207	-0.507503	11:61781553:G:A	6.49058e-207	-0.507141	rs174533	0.408601	0.306872	2	0.587509	9	69.995	0.12	1	0.991026	1	11:61781553:G:A	0.306872	intron_variant	MYRF	7.568
PC 18:1;0_20:4;0	11.60285208-63285208	FADS2	11:61785208:G:T	5.48495e-207	-0.507503	11:61837495:C:T	7.21632e-144	-0.47765	rs2072113	0.257859	0.255089	2	0.587509	5	10.2923	0.12	2	0.988825	1	11:61837495:C:T	0.255089	intron_variant	FADS2	0.132
PC 18:1;0_20:4;0	11.74245089-77245089	RN7SL786P	11:75745089:C:T	9.95537e-09	-0.113887	11:75745089:C:T	9.95537e-09	-0.113887	rs531117	0.232379	0.0824343	1	0.653878	14	7.24012	0.00451	1	0.976669	1	11:75745089:C:T	0.0824343	downstream_gene_variant	RN7SL786P	3.022
PC 18:1;0_20:4;0	18.51243009-54243009	DCC	18:52743009:T:C	4.02686e-08	-0.489187	18:52743009:T:C	4.02686e-08	-0.489187	rs147797702	0.00935496	0.806977	1	0.618231	9	5.70566	0.00398	1	0.28274	1	18:52743009:T:C	0.806977	intron_variant	DCC	3.994
PC 18:1;0_20:4;0	19.17769704-20769704	TM6SF2	19:19269704:A:G	2.67948e-13	-0.276291	19:19269704:A:G	2.67948e-13	-0.276291	rs187429064	0.0535314	0.251004	2	0.520149	8	12.3131	0.0122	1	0.837654	1	19:19269704:A:G	0.251004	missense_variant	TM6SF2	28.6
PC 18:1;0_20:4;0	19.17769704-20769704	TM6SF2	19:19269704:A:G	2.67948e-13	-0.276291	19:19268740:C:T	3.45448e-08	-0.18979	rs58542926	0.0625655	0.104495	2	0.520149	29	7.89657	0.0122	2	0.831498	0.999138	19:19277691:A:T	0.119672	missense_variant	TM6SF2	24.2
PC 18:2;0_18:2;0	11.60332870-63332870	FADS2	11:61832870:A:C	4.16328e-39	-0.22178	11:61832870:A:C	4.16328e-39	-0.22178	rs174574	0.409067	0.101617	1	0.825334	30	35.6188	0.0212	1	0.967261	1	11:61832870:A:C	0.101617	intron_variant	FADS2	2.202
PC 18:2;0_18:2;0	15.56931227-59931227	LIPC	15:58431227:A:G	2.6626e-09	0.114534	15:58432643:G:A	2.766e-09	0.10725	rs201989645	0.336674	0.323471	3	0.680562	5	7.59633	0.0125	1	0.827647	1	15:58432643:G:A	0.323471	intron_variant	LIPC	0.132
PC 18:2;0_18:2;0	15.56931227-59931227	LIPC	15:58431227:A:G	2.6626e-09	0.114534	15:58563549:C:T	3.18197e-09	0.383471	rs113298164	0.0167715	0.962584	3	0.680562	1	7.06153	0.0125	2	1	1	15:58563549:C:T	0.962584	missense_variant	LIPC	24.1
PC 18:2;0_18:2;0	15.56931227-59931227	LIPC	15:58431227:A:G	2.6626e-09	0.114534	15:58379566:G:T	3.74541e-08	-0.0940479	rs1601935	0.388759	0.237691	3	0.680562	334	5.12321	0.0125	3	0	1	15:58379566:G:T	0.237691	intron_variant	ALDH1A2	1.067
PC 18:2;0_20:1;0	11.60354084-63354084	FADS2	11:61854084:G:C	3.92202e-65	0.323477	11:61854084:G:C	3.92202e-65	0.323477	rs174599	0.419198	0.0904461	1	0.522015	27	59.4224	0.0456	1	0.967824	1	11:61854084:G:C	0.0904461	intron_variant	FADS2	3.632
PC 18:2;0_20:3;0	11.60303876-63303876	FADS2	11:61803876:C:G	1.3987e-31	0.209516	11:61803876:C:G	1.3987e-31	0.209516	rs174548	0.383631	0.162028	1	0.583837	24	28.179	0.0188	1	0.791483	1	11:61803876:C:G	0.162028	5_prime_UTR_variant	FADS1	0.17
PC 18:2;0_20:3;0	15.57063549-60063549	LIPC	15:58563549:C:T	1.89426e-08	0.373947	15:58563549:C:T	1.89426e-08	0.373947	rs113298164	0.0167715	0.864699	1	0.568405	5	5.99804	0.00461	1	0.811512	1	15:58563549:C:T	0.864699	missense_variant	LIPC	24.1
PC 18:2;0_20:4;0	7.152491603-155491603	DPP6	7:153991603:T:C	1.42347e-08	-0.469972	7:153991603:T:C	1.42347e-08	-0.469972	rs1391507096	0.0111026	0.414701	1	0.629077	5	6.45496	0.0044	1	0.648982	1	7:153991603:T:C	0.414701	intron_variant	DPP6	2.114
PC 18:2;0_20:4;0	11.60290354-63290354	FADS2	11:61790354:T:C	2.66156e-24	-0.174355	11:61790354:T:C	2.66156e-24	-0.174355	rs102274	0.408673	0.131572	1	0.781553	28	21.5753	0.0131	1	0.973127	1	11:61790354:T:C	0.131572	non_coding_transcript_exon_variant	TMEM258	0.17
PC 18:2;0_20:4;0	15.56931280-59931280	LIPC	15:58431280:T:C	2.67047e-10	0.122699	15:58431280:T:C	2.67047e-10	0.122699	rs1077834	0.266328	0.320646	2	0.655474	4	8.08596	0.00682	1	0.979547	1	15:58431280:T:C	0.320646	intron_variant	LIPC	0.112
PC 18:2;0_20:4;0	15.56931280-59931280	LIPC	15:58431280:T:C	2.67047e-10	0.122699	15:58382109:G:A	4.91227e-06	0.0776444	rs2043082	0.410983	0.089937	2	0.655474	6543	4.52593	0.00682	2	0	1	15:58382109:G:A	0.089937	intron_variant	ALDH1A2	2.167
PC 18:2;0_20:4;0	15.87610533-90610533	ABHD2	15:89110533:A:G	2.5017e-08	-0.0968274	15:89110533:A:G	2.5017e-08	-0.0968274	rs1033155	0.398271	0.0869298	2	0.520811	35	6.25	0.00491	1	0.843391	1	15:89110533:A:G	0.0869298	intron_variant	ABHD2	0.199
PC 18:2;0_20:4;0	15.87610533-90610533	ABHD2	15:89110533:A:G	2.5017e-08	-0.0968274	15:89099909:A:G	3.49542e-06	0.420104	rs117704443	0.0089435	0.0659749	2	0.520811	9367	4.14715	0.00491	2	0	1	15:89099909:A:G	0.0659749	intron_variant	ABHD2	3.079
PC 18:2;0_20:4;0	19.17782905-20782905	TM6SF2	19:19282905:G:A	4.82433e-10	-0.14136	19:19269704:A:G	5.40208e-07	-0.19209	rs187429064	0.0535314	0.0201184	2	0.717318	10	6.7544	0.00715	1	0.828703	0.952646	19:19210016:C:G	0.420396	missense_variant	TM6SF2	28.6
PC 18:2;0_20:4;0	19.17782905-20782905	TM6SF2	19:19282905:G:A	4.82433e-10	-0.14136	19:19215154:G:T	6.22992e-07	-0.15407	rs3761077	0.0811301	0.0762864	2	0.717318	94	6.47544	0.00715	2	0.326072	1	19:19215154:G:T	0.0762864	intron_variant	NCAN	2.431
PC O-16:0;0/16:1;0	4.131702073-134702073	PCDH10	4:133202073:G:A	2.88396e-08	-0.161837	4:133202073:G:A	2.88396e-08	-0.161837	rs62311841	0.123593	0.347427	1	0.586418	7	6.21894	0.00516	1	0.856849	1	4:133202073:G:A	0.347427	intron_variant,non_coding_transcript_variant	PCDH10	8.036
PC O-16:0;0/16:1;0	16.55460616-58460616	CETP	16:56960616:C:T	1.898e-10	0.132635	16:56960616:C:T	1.898e-10	0.132635	rs17231506	0.27829	0.161326	1	0.67698	9	8.52213	0.00673	1	0.99116	1	16:56960616:C:T	0.161326	upstream_gene_variant	CETP	0.734
PC O-16:0;0/18:1;0	15.56931476-59931476	LIPC	15:58431476:C:T	1.28838e-09	0.119301	15:58431476:C:T	1.28838e-09	0.119301	rs1800588	0.258046	0.613833	2	0.709898	8	6.7604	0.00914	1	0.930411	1	15:58431476:C:T	0.613833	intron_variant	LIPC	7.982
PC O-16:0;0/18:1;0	15.56931476-59931476	LIPC	15:58431476:C:T	1.28838e-09	0.119301	15:58387469:G:A	4.16442e-09	0.101435	rs7350789	0.39282	0.208319	2	0.709898	10	6.72568	0.00914	2	0.752852	1	15:58387469:G:A	0.208319	intron_variant	ALDH1A2	2.581
PC O-16:0;0/18:1;0	16.55460616-58460616	CETP	16:56960616:C:T	6.16204e-12	0.129371	16:56960616:C:T	6.16204e-12	0.129371	rs17231506	0.27829	0.191219	1	0.553291	9	9.89515	0.0066	1	0.980917	1	16:56960616:C:T	0.191219	upstream_gene_variant	CETP	0.734
PC O-16:0;0/18:2;0	11.60332870-63332870	FADS2	11:61832870:A:C	1.54699e-26	-0.181467	11:61832870:A:C	1.54699e-26	-0.181467	rs174574	0.409067	0.0891285	1	0.788123	29	23.8297	0.0143	1	0.987948	1	11:61832870:A:C	0.0891285	intron_variant	FADS2	2.202
PC O-16:0;0/18:2;0	16.55460616-58460616	CETP	16:56960616:C:T	6.06208e-11	0.121663	16:56960616:C:T	6.06208e-11	0.121663	rs17231506	0.27829	0.183055	1	0.683851	9	8.99864	0.00564	1	0.980519	1	16:56960616:C:T	0.183055	upstream_gene_variant	CETP	0.734
PC O-16:0;0/20:3;0	11.60328092-63328092	FADS2	11:61828092:C:T	2.16744e-23	0.270612	11:61828092:C:T	2.16744e-23	0.270612	rs968567	0.113005	0.277891	1	0.578849	4	20.3975	0.0136	1	0.994128	1	11:61828092:C:T	0.277891	intron_variant	FADS2	12.26
PC O-16:0;0/20:3;0	16.13536737-16536737	NTAN1	16:15036737:A:G	5.7293e-17	-0.153834	16:15038105:A:G	3.16644e-15	-0.146639	rs1135999	0.315252	0.0249742	2	0.853358	19	19.6252	0.0123	1	0.940899	0.989317	16:15036494:G:C	0.201312	missense_variant	NTAN1	19.86
PC O-16:0;0/20:3;0	16.13536737-16536737	NTAN1	16:15036737:A:G	5.7293e-17	-0.153834	16:15083838:T:A	0.41112	0.0145117	rs8060236	0.410594	0.158258	2	0.853358	12	6.40567	0.0123	2	0.340434	1	16:15083838:T:A	0.158258	intron_variant	RRN3	4.326
PC O-16:0;0/20:3;0	19.43408822-46408822	APOE	19:44908822:C:T	4.52273e-09	0.22452	19:44908822:C:T	4.52273e-09	0.22452	rs7412	0.053066	0.995712	1	0.550095	1	6.87364	0.00522	1	1	1	19:44908822:C:T	0.995712	missense_variant	APOE	26
PC O-16:0;0/20:4;0	2.122084690-125084690	AC092646.2	2:123584690:G:A	3.00419e-08	0.0946652	2:123584690:G:A	3.00419e-08	0.0946652	rs6709442	0.41602	0.0385985	1	0.686853	33	7.11136	0.00425	1	0.957279	1	2:123584690:G:A	0.0385985	intergenic_variant		0.329
PC O-16:0;0/20:4;0	11.60328850-63328850	FADS2	11:61828850:CA:C	3.66745e-115	-0.382408	11:61828850:CA:C	3.66745e-115	-0.382408	rs5792235	0.406742	0.192285	2	0.847527	23	38.1646	0.0671	1	0.989686	1	11:61828850:CA:C	0.192285	intron_variant	FADS2	4.218
PC O-16:0;0/20:4;0	11.60328850-63328850	FADS2	11:61828850:CA:C	3.66745e-115	-0.382408	11:61835765:C:T	1.52833e-80	-0.358932	rs2727270	0.2576	0.182746	2	0.847527	13	5.3763	0.0671	2	0.744792	1	11:61835765:C:T	0.182746	intron_variant	FADS2	4.184
PC O-16:0;0/22:5;0	11.60303876-63303876	FADS2	11:61803876:C:G	7.57357e-19	-0.168015	11:61803876:C:G	7.57357e-19	-0.168015	rs174548	0.383631	0.159509	1	0.701472	36	16.2601	0.0116	1	0.90903	1	11:61803876:C:G	0.159509	5_prime_UTR_variant	FADS1	0.17
PC O-16:1;0/16:0;0	14.66009105-69009105	AL161670.1	14:67509105:A:C	2.91461e-23	-0.182775	14:67509105:A:C	2.91461e-23	-0.182775	rs1077989	0.467505	0.301172	1	0.518411	4	20.0954	0.0152	1	0.998921	1	14:67509105:A:C	0.301172	intron_variant	TMEM229B	7.977
PC O-16:1;0/18:1;0	1.228667766-231667766	GALNT2	1:230167766:C:T	3.78183e-10	0.118791	1:230167766:C:T	3.78183e-10	0.118791	rs6672758	0.25806	0.21263	1	0.742619	57	8.18431	0.00484	1	0.495468	1	1:230167766:C:T	0.21263	intron_variant	GALNT2	0.136
PC O-16:1;0/18:1;0	11.115278201-118278201	ZPR1	11:116778201:G:C	4.01162e-11	0.15339	11:116778201:G:C	4.01162e-11	0.15339	rs964184	0.151009	0.60724	1	0.542899	2	8.77919	0.00593	1	0.880262	1	11:116778201:G:C	0.60724	3_prime_UTR_variant	ZPR1	0.429
PC O-16:1;0/18:1;0	15.56891167-59891167	LIPC	15:58391167:A:G	1.60014e-08	-0.0951275	15:58391167:A:G	1.60014e-08	-0.0951275	rs1532085	0.426559	0.388266	1	0.533355	14	6.36538	0.00453	1	0.66908	1	15:58391167:A:G	0.388266	intron_variant	ALDH1A2	0.212
PC O-16:1;0/18:2;0	15.56891167-59891167	LIPC	15:58391167:A:G	8.87894e-12	-0.115334	15:58391167:A:G	8.87894e-12	-0.115334	rs1532085	0.426559	0.326576	2	0.530166	9	8.59436	0.00902	1	0.826859	1	15:58391167:A:G	0.326576	intron_variant	ALDH1A2	0.212
PC O-16:1;0/18:2;0	15.56891167-59891167	LIPC	15:58391167:A:G	8.87894e-12	-0.115334	15:58431740:G:A	2.16125e-07	0.10022	rs2070895	0.266647	0.210737	2	0.530166	5139	4.61464	0.00902	2	0	1	15:58431740:G:A	0.210737	intron_variant	LIPC	8.631
PC O-16:1;0/18:2;0	16.55460616-58460616	CETP	16:56960616:C:T	5.42067e-12	0.12842	16:56960616:C:T	5.42067e-12	0.12842	rs17231506	0.27829	0.187465	1	0.551424	9	9.95584	0.00652	1	0.980393	1	16:56960616:C:T	0.187465	upstream_gene_variant	CETP	0.734
PC O-16:1;0/20:3;0	11.60288567-63288567	FADS2	11:61788567:A:C	3.60966e-16	0.220095	11:61788567:A:C	3.60966e-16	0.220095	rs61896141	0.113173	0.319885	2	0.67884	4	13.6891	0.00992	1	0.994519	1	11:61788567:A:C	0.319885	intron_variant,non_coding_transcript_variant	TMEM258	0.104
PC O-16:1;0/20:3;0	11.60288567-63288567	FADS2	11:61788567:A:C	3.60966e-16	0.220095	11:60341696:G:A	5.12092e-05	-0.0762365	rs11230282	0.302834	0.0163966	2	0.67884	6475	4.3579	0.00992	2	0	1	11:60341696:G:A	0.0163966	intron_variant,NMD_transcript_variant	MS4A6E	0.834
PC O-16:1;0/20:3;0	14.66009105-69009105	AL161670.1	14:67509105:A:C	1.70352e-12	-0.121264	14:67509105:A:C	1.70352e-12	-0.121264	rs1077989	0.467505	0.221573	1	0.657899	6	10.3651	0.0069	1	0.965211	1	14:67509105:A:C	0.221573	intron_variant	TMEM229B	7.977
PC O-16:1;0/20:3;0	16.13536737-16536737	NTAN1	16:15036737:A:G	8.84606e-16	-0.147159	16:15038105:A:G	3.00585e-15	-0.146139	rs1135999	0.315252	0.057189	2	0.806635	18	13.0799	0.011	1	0.948149	0.989002	16:15036494:G:C	0.0751507	missense_variant	NTAN1	19.86
PC O-16:1;0/20:3;0	16.13536737-16536737	NTAN1	16:15036737:A:G	8.84606e-16	-0.147159	16:15368455:A:C	5.70074e-07	0.0895077	rs4123756	0.400339	0.175868	2	0.806635	529	4.89685	0.011	2	1.3113e-06	1	16:15368455:A:C	0.175868	intron_variant	NPIPA5	0.962
PC O-16:1;0/20:4;0	11.60283884-63283884	FADS2	11:61783884:T:C	1.17882e-107	-0.403554	11:61784455:A:C	1.49727e-107	-0.403621	rs174536	0.408477	0.156549	2	0.772335	17	33.1688	0.0744	1	0.989409	1	11:61784455:A:C	0.156549	non_coding_transcript_exon_variant	MYRF	2.579
PC O-16:1;0/20:4;0	11.60283884-63283884	FADS2	11:61783884:T:C	1.17882e-107	-0.403554	11:61837743:A:G	2.27632e-79	-0.38946	rs2072114	0.260806	0.419381	2	0.772335	5	6.3347	0.0744	2	0.989545	1	11:61837743:A:G	0.419381	intron_variant	FADS2	0.876
PC O-16:1;0/20:4;0	14.66009105-69009105	AL161670.1	14:67509105:A:C	3.43365e-26	-0.191986	14:67509105:A:C	3.43365e-26	-0.191986	rs1077989	0.467505	0.328141	2	0.58194	4	23.2657	0.0175	1	0.998942	1	14:67509105:A:C	0.328141	intron_variant	TMEM229B	7.977
PC O-16:1;0/20:4;0	14.66009105-69009105	AL161670.1	14:67509105:A:C	3.43365e-26	-0.191986	14:67579885:C:T	2.21678e-05	0.0790074	rs6573782	0.408872	0.124128	2	0.58194	8544	4.298	0.0175	2	0	1	14:67579885:C:T	0.124128	non_coding_transcript_exon_variant	PLEKHH1	15.09
PC O-16:1;0/20:4;0	15.56888755-59888755	LIPC	15:58388755:T:C	4.74645e-08	-0.0999295	15:58388755:T:C	4.74645e-08	-0.0999295	rs2043085	0.423873	0.435523	2	0.693812	10	6.77848	0.00872	1	0.795037	1	15:58388755:T:C	0.435523	intron_variant	ALDH1A2	2.325
PC O-16:1;0/20:4;0	15.56888755-59888755	LIPC	15:58388755:T:C	4.74645e-08	-0.0999295	15:59072117:C:T	7.55323e-07	-0.294073	rs117259272	0.0250565	0.288653	2	0.693812	9	5.85612	0.00872	2	0.810829	1	15:59072117:C:T	0.288653	intron_variant	RNF111	0.391
PC O-16:2;0/18:0;0	15.56891167-59891167	LIPC	15:58391167:A:G	1.25711e-23	-0.174443	15:58438299:C:T	4.88622e-21	-0.190542	rs588136	0.241581	0.28804	3	0.690539	5	17.2448	0.0304	1	0.949584	1	15:58438299:C:T	0.28804	intron_variant	LIPC	1.592
PC O-16:2;0/18:0;0	15.56891167-59891167	LIPC	15:58391167:A:G	1.25711e-23	-0.174443	15:58386313:C:T	2.64411e-23	0.179865	rs10468017	0.337526	0.257341	3	0.690539	6	16.8573	0.0304	2	0.828406	1	15:58386313:C:T	0.257341	intron_variant	ALDH1A2	1.702
PC O-16:2;0/18:0;0	15.56891167-59891167	LIPC	15:58391167:A:G	1.25711e-23	-0.174443	15:58563549:C:T	2.77998e-12	0.462531	rs113298164	0.0167715	0.999006	3	0.690539	1	9.74008	0.0304	3	1	1	15:58563549:C:T	0.999006	missense_variant	LIPC	24.1
PC O-17:0;0/17:1;0	16.55456804-58456804	CETP	16:56956804:C:A	2.68668e-10	0.119812	16:56957451:C:T	2.68668e-10	0.119812	rs183130	0.278171	0.139928	1	0.736289	10	8.49041	0.00545	1	0.981026	1	16:56957451:C:T	0.139928	upstream_gene_variant	CETP	0.604
PC O-18:0;0/16:1;0	10.98815722-101815722	PKD2L1	10:100315722:G:A	5.20632e-10	-0.181346	10:100315722:G:A	5.20632e-10	-0.181346	rs603424	0.121331	0.999284	2	0.580896	1	7.11167	0.00728	1	1	1	10:100315722:G:A	0.999284	intron_variant	PKD2L1	0.929
PC O-18:0;0/16:1;0	10.98815722-101815722	PKD2L1	10:100315722:G:A	5.20632e-10	-0.181346	10:100345258:C:T	5.86908e-06	0.221562	rs686884	0.0367254	0.043318	2	0.580896	6590	4.23843	0.00728	2	0	1	10:100345258:C:T	0.043318	intron_variant,non_coding_transcript_variant		0.174
PC O-18:0;0/20:4;0	11.60284455-63284455	FADS2	11:61784455:A:C	2.28136e-72	-0.308417	11:61784455:A:C	2.28136e-72	-0.308417	rs174536	0.408477	0.141085	2	0.626111	29	67.0537	0.0432	1	0.937666	1	11:61784455:A:C	0.141085	non_coding_transcript_exon_variant	MYRF	2.579
PC O-18:0;0/20:4;0	11.60284455-63284455	FADS2	11:61784455:A:C	2.28136e-72	-0.308417	11:62690476:A:G	1.05948e-05	0.820427	rs145649423	0.00209644	0.213899	2	0.626111	4529	4.51459	0.0432	2	0	1	11:62690476:A:G	0.213899	missense_variant	BSCL2	21.6
PC O-18:1;0/16:0;0	15.56931476-59931476	LIPC	15:58431476:C:T	4.58373e-10	0.122505	15:58431476:C:T	4.58373e-10	0.122505	rs1800588	0.258046	0.508286	3	0.54262	6	8.0448	0.0105	1	0.933736	1	15:58431476:C:T	0.508286	intron_variant	LIPC	7.982
PC O-18:1;0/16:0;0	15.56931476-59931476	LIPC	15:58431476:C:T	4.58373e-10	0.122505	15:58382109:G:A	1.61459e-08	0.0966459	rs2043082	0.410983	0.240119	3	0.54262	24	5.73839	0.0105	2	0.353628	1	15:58382109:G:A	0.240119	intron_variant	ALDH1A2	2.167
PC O-18:1;0/16:0;0	15.56931476-59931476	LIPC	15:58431476:C:T	4.58373e-10	0.122505	15:58563549:C:T	1.26726e-06	0.316665	rs113298164	0.0167715	0.441885	3	0.54262	9018	4.30503	0.0105	3	0	1	15:58563549:C:T	0.441885	missense_variant	LIPC	24.1
PC O-18:1;0/16:0;0	16.55460616-58460616	CETP	16:56960616:C:T	7.73745e-13	0.13479	16:56960616:C:T	7.73745e-13	0.13479	rs17231506	0.27829	0.19676	1	0.558363	9	10.7261	0.00714	1	0.980917	1	16:56960616:C:T	0.19676	upstream_gene_variant	CETP	0.734
PC O-18:1;0/18:2;0	11.60306212-63306212	FADS2	11:61806212:T:C	3.595e-39	0.229198	11:61806212:T:C	3.595e-39	0.229198	rs174551	0.406164	0.147506	1	0.647927	27	35.4222	0.0228	1	0.987699	1	11:61806212:T:C	0.147506	5_prime_UTR_variant	FADS1	6.822
PC O-18:1;0/20:3;0	11.60303876-63303876	FADS2	11:61803876:C:G	2.67686e-49	0.258993	11:61803876:C:G	2.67686e-49	0.258993	rs174548	0.383631	0.0982872	2	0.624331	7	27.3223	0.0343	1	0.99197	1	11:61803876:C:G	0.0982872	5_prime_UTR_variant	FADS1	0.17
PC O-18:1;0/20:3;0	11.60303876-63303876	FADS2	11:61803876:C:G	2.67686e-49	0.258993	11:61838141:C:T	1.50971e-29	0.274206	rs174579	0.14727	0.170623	2	0.624331	6	8.53208	0.0343	2	0.804121	1	11:61838141:C:T	0.170623	intron_variant	FADS2	0.717
PC O-18:1;0/20:3;0	16.13536737-16536737	NTAN1	16:15036737:A:G	1.9285e-09	-0.109283	16:15036737:A:G	1.9285e-09	-0.109283	rs6498540	0.334003	0.113606	1	0.568461	29	7.76127	0.00516	1	0.41719	1	16:15036737:A:G	0.113606	3_prime_UTR_variant	PDXDC1	3.685
PC O-18:1;0/20:4;0	11.60284455-63284455	FADS2	11:61784455:A:C	3.73782e-63	-0.283584	11:61784455:A:C	3.73782e-63	-0.283584	rs174536	0.408477	0.186453	1	0.519932	21	58.0313	0.0352	1	0.937129	1	11:61784455:A:C	0.186453	non_coding_transcript_exon_variant	MYRF	2.579
PC O-18:1;0/20:4;0	12.123344767-126344767	SCARB1	12:124844767:T:C	2.45262e-08	-0.0940054	12:124844767:T:C	2.45262e-08	-0.0940054	rs11057853	0.453524	0.764354	1	0.569292	3	6.01456	0.00435	1	0.384098	1	12:124844767:T:C	0.764354	intron_variant	SCARB1	1.084
PC O-18:1;0/20:4;0	15.56931476-59931476	LIPC	15:58431476:C:T	3.09297e-08	0.107292	15:58431740:G:A	3.36414e-08	0.106178	rs2070895	0.266647	0.231802	2	0.641226	8	5.56358	0.00517	1	0.789712	1	15:58431740:G:A	0.231802	intron_variant	LIPC	8.631
PC O-18:1;0/20:4;0	15.56931476-59931476	LIPC	15:58431476:C:T	3.09297e-08	0.107292	15:58391167:A:G	1.04659e-06	-0.0821576	rs1532085	0.426559	0.0930454	2	0.641226	7681	4.42047	0.00517	2	0	1	15:58391167:A:G	0.0930454	intron_variant	ALDH1A2	0.212
PC O-18:1;0/20:4;0	16.55454132-58454132	CETP	16:56954132:C:T	6.67941e-11	0.120675	16:56954132:C:T	6.67941e-11	0.120675	rs173539	0.282691	0.305211	1	0.666979	8	8.74059	0.00551	1	0.988572	1	16:56954132:C:T	0.305211	intergenic_variant		1.034
PC O-18:2;0/16:0;0	4.5818921-8818921	SORCS2	4:7318921:C:T	2.63827e-08	0.491908	4:7318921:C:T	2.63827e-08	0.491908	rs138588594	0.00908102	0.389906	1	0.624405	4	6.26111	0.00421	1	0.675658	1	4:7318921:C:T	0.389906	intron_variant	SORCS2	0.08
PC O-18:2;0/16:0;0	11.60324890-63324890	FADS2	11:61824890:A:G	4.32918e-18	0.14782	11:61824890:A:G	4.32918e-18	0.14782	rs174566	0.408433	0.0609437	1	0.829299	34	16.0583	0.00947	1	0.951857	1	11:61824890:A:G	0.0609437	intron_variant	FADS2	5.264
PC O-18:2;0/16:0;0	16.55454132-58454132	CETP	16:56954132:C:T	3.5323e-09	0.109399	16:56954132:C:T	3.5323e-09	0.109399	rs173539	0.282691	0.232827	1	0.686566	9	7.25032	0.0046	1	0.98254	1	16:56954132:C:T	0.232827	intergenic_variant		1.034
PC O-18:2;0/18:1;0	11.60320833-63320833	FADS2	11:61820833:A:G	7.47417e-17	0.146557	11:61820833:A:G	7.47417e-17	0.146557	rs174564	0.409161	0.0440187	1	0.851294	33	14.9902	0.00936	1	0.981097	1	11:61820833:A:G	0.0440187	intron_variant	FADS2	2.332
PC O-18:2;0/18:2;0	11.60332870-63332870	FADS2	11:61832870:A:C	6.5468e-20	-0.155504	11:61832870:A:C	6.5468e-20	-0.155504	rs174574	0.409067	0.0604663	1	0.761666	28	17.7635	0.0106	1	0.987805	1	11:61832870:A:C	0.0604663	intron_variant	FADS2	2.202
PC O-18:2;0/18:2;0	16.55460616-58460616	CETP	16:56960616:C:T	2.95697e-10	0.117104	16:56960616:C:T	2.95697e-10	0.117104	rs17231506	0.27829	0.14051	2	0.711987	10	8.09629	0.00737	1	0.980505	1	16:56960616:C:T	0.14051	upstream_gene_variant	CETP	0.734
PC O-18:2;0/18:2;0	16.55460616-58460616	CETP	16:56960616:C:T	2.95697e-10	0.117104	16:57283108:C:T	2.466e-06	0.0848667	rs1451150680	0.311872	0.04717	2	0.711987	2388	4.79557	0.00737	2	0	1	16:57283108:C:T	0.04717	intron_variant	PLLP	0.689
PC O-18:2;0/20:4;0	11.60285208-63285208	FADS2	11:61785208:G:T	1.97128e-21	-0.175871	11:61785208:G:T	1.97128e-21	-0.175871	rs174537	0.407753	0.0962284	2	0.55832	34	16.8343	0.0136	1	0.932214	1	11:61785208:G:T	0.0962284	non_coding_transcript_exon_variant	MYRF	0.05
PC O-18:2;0/20:4;0	14.65991655-68991655	AL161670.1	14:67491655:A:C	1.11502e-08	-0.103279	14:67491655:A:C	1.11502e-08	-0.103279	rs1980615	0.455123	0.365895	1	0.63584	6	6.58014	0.00497	1	0.965878	1	14:67491655:A:C	0.365895	intron_variant	TMEM229B	0.99
PE 16:0;0_18:2;0	2.26008073-29008073	GCKR	2:27508073:T:C	5.6968e-09	-0.116253	2:27508073:T:C	5.6968e-09	-0.116253	rs1260326	0.349122	0.572815	1	0.596739	4	6.63931	0.00568	1	0.895193	1	2:27508073:T:C	0.572815	missense_variant,splice_region_variant	GCKR	13.2
PE 16:0;0_18:2;0	3.72291478-75291478	LINC02005	3:73791478:G:C	4.65356e-08	-0.999168	3:73791478:G:C	4.65356e-08	-0.999168	rs1204981098	0.00282512	0.973068	1	0.62647	1	5.90727	0.00514	1	1	1	3:73791478:G:C	0.973068	intergenic_variant		1.818
PE 16:0;0_18:2;0	11.60320833-63320833	FADS2	11:61820833:A:G	5.5786e-58	0.307764	11:61820833:A:G	5.5786e-58	0.307764	rs174564	0.409161	0.096603	1	0.498396	29	52.6006	0.0415	1	0.93566	1	11:61820833:A:G	0.096603	intron_variant	FADS2	2.332
PE 16:0;0_18:2;0	11.115443088-118443088	ZPR1	11:116943088:C:T	7.4007e-09	-0.146248	11:116943088:C:T	7.4007e-09	-0.146248	rs510988	0.171349	0.0333003	1	0.590381	43	7.68668	0.00606	1	0.770731	1	11:116943088:C:T	0.0333003	intron_variant	SIK3	1.06
PE 16:0;0_18:2;0	15.56931280-59931280	LIPC	15:58431280:T:C	1.42225e-49	0.316338	15:58431280:T:C	1.42225e-49	0.316338	rs1077834	0.266328	0.365761	4	0.544107	3	47.7292	0.0953	1	0.999357	1	15:58431280:T:C	0.365761	intron_variant	LIPC	0.112
PE 16:0;0_18:2;0	15.56931280-59931280	LIPC	15:58431280:T:C	1.42225e-49	0.316338	15:58386313:C:T	2.50121e-47	0.28324	rs10468017	0.337526	0.999952	4	0.544107	1	39.1836	0.0953	2	1	1	15:58386313:C:T	0.999952	intron_variant	ALDH1A2	1.702
PE 16:0;0_18:2;0	15.56931280-59931280	LIPC	15:58431280:T:C	1.42225e-49	0.316338	15:58563549:C:T	3.62348e-38	0.869607	rs113298164	0.0167715	1	4	0.544107	1	36.4455	0.0953	3	1	1	15:58563549:C:T	1	missense_variant	LIPC	24.1
PE 16:0;0_18:2;0	15.56931280-59931280	LIPC	15:58431280:T:C	1.42225e-49	0.316338	15:58279711:C:T	3.39981e-05	-0.0991174	rs11854242	0.209842	0.157515	4	0.544107	4728	4.67845	0.0953	4	0	1	15:58279711:C:T	0.157515	intron_variant	ALDH1A2	3.434
PE 16:0;0_20:4;0	15.56888755-59888755	LIPC	15:58388755:T:C	3.61517e-104	-0.371658	15:58563549:C:T	4.24011e-47	0.93638	rs113298164	0.0167715	1	8	0.559026	1	43.7701	0.158	1	1	1	15:58563549:C:T	1	missense_variant	LIPC	24.1
PE 16:0;0_20:4;0	15.56888755-59888755	LIPC	15:58388755:T:C	3.61517e-104	-0.371658	15:58279711:C:T	2.29083e-12	-0.150521	rs11854242	0.209842	0.340494	8	0.559026	4	13.8231	0.158	2	0.970099	1	15:58279711:C:T	0.340494	intron_variant	ALDH1A2	3.434
PE 16:0;0_20:4;0	15.56888755-59888755	LIPC	15:58388755:T:C	3.61517e-104	-0.371658	15:58386313:C:T	4.08757e-103	0.385035	rs10468017	0.337526	0.999886	8	0.559026	1	9.16325	0.158	3	1	1	15:58386313:C:T	0.999886	intron_variant	ALDH1A2	1.702
PE 16:0;0_20:4;0	15.56888755-59888755	LIPC	15:58388755:T:C	3.61517e-104	-0.371658	15:58431280:T:C	5.74421e-88	0.38937	rs1077834	0.266328	0.377034	8	0.559026	3	6.66676	0.158	4	0.999428	1	15:58431280:T:C	0.377034	intron_variant	LIPC	0.112
PE 16:0;0_20:4;0	15.56888755-59888755	LIPC	15:58388755:T:C	3.61517e-104	-0.371658	15:58391167:A:G	5.01046e-104	-0.371785	rs1532085	0.426559	0.64435	8	0.559026	2	6.50334	0.158	5	0.992585	1	15:58391167:A:G	0.64435	intron_variant	ALDH1A2	0.212
PE 16:0;0_20:4;0	15.56888755-59888755	LIPC	15:58388755:T:C	3.61517e-104	-0.371658	15:58541944:G:A	1.61768e-08	1.03209	rs201563586	0.00216195	0.911901	8	0.559026	45	5.95721	0.158	6	0.0383815	1	15:58541944:G:A	0.911901	missense_variant	LIPC	24.9
PE 16:0;0_20:4;0	15.56888755-59888755	LIPC	15:58388755:T:C	3.61517e-104	-0.371658	15:58399949:G:T	3.03932e-41	0.270565	rs35128881	0.229646	0.15813	8	0.559026	117	5.95154	0.158	7	3.15905e-06	1	15:58399949:G:T	0.15813	intron_variant	ALDH1A2	0.546
PE 16:0;0_20:4;0	15.56888755-59888755	LIPC	15:58388755:T:C	3.61517e-104	-0.371658	15:58434769:C:CGCTGCTCCAAAGAGCAGCT	2.44786e-85	-0.388557	rs1555395544	0.244166	0.260741	8	0.559026	108	5.65949	0.158	8	0.000140548	1	15:58434769:C:CGCTGCTCCAAAGAGCAGCT	0.260741	intron_variant	LIPC	0.519
PE 18:0;0_18:2;0	2.26008073-29008073	GCKR	2:27508073:T:C	2.57284e-12	-0.121988	2:27508073:T:C	2.57284e-12	-0.121988	rs1260326	0.349122	0.614783	1	0.655602	3	9.82068	0.00636	1	0.966717	1	2:27508073:T:C	0.614783	missense_variant,splice_region_variant	GCKR	13.2
PE 18:0;0_18:2;0	11.60325533-63325533	FADS2	11:61825533:A:G	1.25122e-92	0.343079	11:61818856:C:CT	4.8582e-92	0.342219	rs35473591	0.405852	0.0442024	2	0.847455	36	5.75124	0.0551	1	0.632705	1	11:61818856:C:CT	0.0442024	intron_variant	FADS2	5.087
PE 18:0;0_18:2;0	11.60325533-63325533	FADS2	11:61825533:A:G	1.25122e-92	0.343079	11:61803876:C:G	1.29657e-92	0.3481	rs174548	0.383631	0.245977	2	0.847455	12	5.59056	0.0551	2	0.744557	1	11:61803876:C:G	0.245977	5_prime_UTR_variant	FADS1	0.17
PE 18:0;0_18:2;0	11.115278201-118278201	ZPR1	11:116778201:G:C	2.74918e-11	-0.154485	11:116833462:C:A	4.84887e-09	-0.126877	rs7123454	0.188504	0.0797258	2	0.948592	58	8.54562	0.00845	1	0.708389	1	11:116833462:C:A	0.0797258	upstream_gene_variant	APOA1-AS	0.263
PE 18:0;0_18:2;0	11.115278201-118278201	ZPR1	11:116778201:G:C	2.74918e-11	-0.154485	11:116784884:G:A	6.25996e-08	0.18246	rs757721812	0.0645964	0.0703886	2	0.948592	28	7.55134	0.00845	2	0.927122	0.963923	11:116764897:C:A	0.0801634	missense_variant	ZPR1	21.7
PE 18:0;0_18:2;0	12.59427268-62427268	AC090017.1	12:60927268:A:T	4.30272e-08	0.53862	12:60927268:A:T	4.30272e-08	0.53862	rs73120814	0.0075363	0.771219	2	0.542137	47	5.28815	0.00457	1	0.000358343	1	12:60927268:A:T	0.771219	intergenic_variant		0.234
PE 18:0;0_18:2;0	12.59427268-62427268	AC090017.1	12:60927268:A:T	4.30272e-08	0.53862	12:61929627:C:A	1.20679e-05	0.079774	rs7484504	0.298009	0.0389304	2	0.542137	8869	4.23334	0.00457	2	0	1	12:61929627:C:A	0.0389304	intron_variant	TAFA2	4.622
PE 18:0;0_18:2;0	15.56886313-59886313	LIPC	15:58386313:C:T	9.03016e-66	0.297746	15:58431476:C:T	6.63107e-61	0.316847	rs1800588	0.258046	0.428302	5	0.505258	4	57.9418	0.0956	1	0.979394	1	15:58431476:C:T	0.428302	intron_variant	LIPC	7.982
PE 18:0;0_18:2;0	15.56886313-59886313	LIPC	15:58386313:C:T	9.03016e-66	0.297746	15:58386313:C:T	9.03016e-66	0.297746	rs10468017	0.337526	0.999988	5	0.505258	1	38.7072	0.0956	2	1	1	15:58386313:C:T	0.999988	intron_variant	ALDH1A2	1.702
PE 18:0;0_18:2;0	15.56886313-59886313	LIPC	15:58386313:C:T	9.03016e-66	0.297746	15:58563549:C:T	1.72449e-39	0.849673	rs113298164	0.0167715	1	5	0.505258	1	34.998	0.0956	3	1	1	15:58563549:C:T	1	missense_variant	LIPC	24.1
PE 18:0;0_18:2;0	15.56886313-59886313	LIPC	15:58386313:C:T	9.03016e-66	0.297746	15:58290341:C:T	3.85311e-09	-0.118821	rs1973688	0.219541	0.23229	5	0.505258	4	8.03457	0.0956	4	0.970863	1	15:58290341:C:T	0.23229	intron_variant	ALDH1A2	0.458
PE 18:0;0_18:2;0	15.56886313-59886313	LIPC	15:58386313:C:T	9.03016e-66	0.297746	15:58400003:A:C	3.92267e-15	0.138015	rs12708454	0.336983	0.590605	5	0.505258	11	6.14185	0.0956	5	0.543243	1	15:58400003:A:C	0.590605	intron_variant	ALDH1A2	4.364
PE 18:0;0_18:2;0	16.13556648-16556648	NTAN1	16:15056648:C:A	1.49519e-09	-0.112552	16:15056648:C:A	1.49519e-09	-0.112552	rs12928099	0.274439	0.273041	1	0.675933	6	7.53129	0.0048	1	0.973201	1	16:15056648:C:A	0.273041	intron_variant	PDXDC1	2.724
PE 18:0;0_20:4;0	11.60285208-63285208	FADS2	11:61785208:G:T	1.32847e-28	-0.188337	11:61785208:G:T	1.32847e-28	-0.188337	rs174537	0.407753	0.0799994	1	0.790132	29	25.8186	0.0154	1	0.980863	1	11:61785208:G:T	0.0799994	non_coding_transcript_exon_variant	MYRF	0.05
PE 18:0;0_20:4;0	11.115334852-118334852	ZPR1	11:116834852:G:T	1.08946e-09	-0.149466	11:116833462:C:A	1.10377e-09	-0.131845	rs7123454	0.188504	0.051316	2	0.700413	59	9.00885	0.00602	1	0.708055	1	11:116833462:C:A	0.051316	upstream_gene_variant	APOA1-AS	0.263
PE 18:0;0_20:4;0	11.115334852-118334852	ZPR1	11:116834852:G:T	1.08946e-09	-0.149466	11:116791691:G:C	0.000115439	0.129288	rs3135506	0.0653171	0.0268116	2	0.700413	6056	4.56604	0.00602	2	0	0.988768	11:116784884:G:A	0.0366637	missense_variant	APOA5	24.2
PE 18:0;0_20:4;0	15.56886313-59886313	LIPC	15:58386313:C:T	7.59268e-93	0.354025	15:58386313:C:T	7.59268e-93	0.354025	rs10468017	0.337526	0.999647	8	0.506361	1	37.4138	0.132	1	1	1	15:58386313:C:T	0.999647	intron_variant	ALDH1A2	1.702
PE 18:0;0_20:4;0	15.56886313-59886313	LIPC	15:58386313:C:T	7.59268e-93	0.354025	15:58563549:C:T	2.19081e-41	0.86909	rs113298164	0.0167715	1	8	0.506361	1	36.4929	0.132	2	1	1	15:58563549:C:T	1	missense_variant	LIPC	24.1
PE 18:0;0_20:4;0	15.56886313-59886313	LIPC	15:58386313:C:T	7.59268e-93	0.354025	15:58431740:G:A	3.24569e-81	0.363043	rs2070895	0.266647	0.588942	8	0.506361	3	16.7271	0.132	3	0.999457	1	15:58431740:G:A	0.588942	intron_variant	LIPC	8.631
PE 18:0;0_20:4;0	15.56886313-59886313	LIPC	15:58386313:C:T	7.59268e-93	0.354025	15:58391858:A:G	1.24253e-39	0.253551	rs11853674	0.239028	0.846365	8	0.506361	5	11.2953	0.132	4	0.741891	1	15:58391858:A:G	0.846365	intron_variant	ALDH1A2	10.11
PE 18:0;0_20:4;0	15.56886313-59886313	LIPC	15:58386313:C:T	7.59268e-93	0.354025	15:58279711:C:T	1.36768e-10	-0.132235	rs11854242	0.209842	0.330966	8	0.506361	3	10.2283	0.132	5	0.999806	1	15:58279711:C:T	0.330966	intron_variant	ALDH1A2	3.434
PE 18:0;0_20:4;0	15.56886313-59886313	LIPC	15:58386313:C:T	7.59268e-93	0.354025	15:58541944:G:A	2.82529e-08	1.01156	rs201563586	0.00216195	0.921673	8	0.506361	124	5.4058	0.132	6	3.86238e-05	1	15:58541944:G:A	0.921673	missense_variant	LIPC	24.9
PE 18:0;0_20:4;0	15.56886313-59886313	LIPC	15:58386313:C:T	7.59268e-93	0.354025	15:58283155:T:A	1.10505e-12	0.263225	rs78855037	0.0537359	0.025051	8	0.506361	430	5.24865	0.132	7	5.36442e-07	1	15:58283155:T:A	0.025051	intron_variant	ALDH1A2	1.395
PE 18:0;0_20:4;0	15.56886313-59886313	LIPC	15:58386313:C:T	7.59268e-93	0.354025	15:58435126:A:G	5.99719e-55	-0.329578	rs261332	0.19163	0.0406211	8	0.506361	601	5.0785	0.132	8	5.36442e-07	1	15:58435126:A:G	0.0406211	non_coding_transcript_exon_variant	LIPC-AS1	0.573
PE 18:1;0_18:1;0	7.144770492-147770492	CNTNAP2	7:146270492:C:T	1.26755e-08	-0.654371	7:146270492:C:T	1.26755e-08	-0.654371	rs149545162	0.00562693	0.415695	2	0.511482	8	6.22247	0.00467	1	0.826444	1	7:146270492:C:T	0.415695	intron_variant	CNTNAP2	1.389
PE 18:1;0_18:1;0	7.144770492-147770492	CNTNAP2	7:146270492:C:T	1.26755e-08	-0.654371	7:147029165:A:G	4.72124e-05	0.100394	rs34873692	0.141537	0.0122441	2	0.511482	10664	4.13722	0.00467	2	0	1	7:147029165:A:G	0.0122441	intron_variant	CNTNAP2	2.556
PE 18:1;0_18:1;0	11.60303876-63303876	FADS2	11:61803876:C:G	1.12186e-27	0.189661	11:61803876:C:G	1.12186e-27	0.189661	rs174548	0.383631	0.310727	1	0.68637	14	24.3319	0.0151	1	0.841544	1	11:61803876:C:G	0.310727	5_prime_UTR_variant	FADS1	0.17
PE 18:1;0_18:1;0	11.115388939-118388939	ZPR1	11:116888939:G:A	1.13998e-09	0.135821	11:116888939:G:A	1.13998e-09	0.135821	rs17174502	0.174444	0.0595543	1	0.739946	50	8.24689	0.00489	1	0.957007	1	11:116888939:G:A	0.0595543	intron_variant	SIK3	0.509
PE 18:1;0_18:1;0	15.56931740-59931740	LIPC	15:58431740:G:A	3.10938e-41	0.259359	15:58431740:G:A	3.10938e-41	0.259359	rs2070895	0.266647	0.368551	5	0.72492	4	33.1739	0.0624	1	0.979248	1	15:58431740:G:A	0.368551	intron_variant	LIPC	8.631
PE 18:1;0_18:1;0	15.56931740-59931740	LIPC	15:58431740:G:A	3.10938e-41	0.259359	15:58386313:C:T	5.33923e-39	0.230306	rs10468017	0.337526	0.987948	5	0.72492	1	29.6326	0.0624	2	1	1	15:58386313:C:T	0.987948	intron_variant	ALDH1A2	1.702
PE 18:1;0_18:1;0	15.56931740-59931740	LIPC	15:58431740:G:A	3.10938e-41	0.259359	15:58563549:C:T	7.85343e-29	0.726196	rs113298164	0.0167715	1	5	0.72492	1	25.5327	0.0624	3	1	1	15:58563549:C:T	1	missense_variant	LIPC	24.1
PE 18:1;0_18:1;0	15.56931740-59931740	LIPC	15:58431740:G:A	3.10938e-41	0.259359	15:58340504:A:G	1.10409e-07	-0.157242	rs78726965	0.0875413	0.0871969	5	0.72492	214	5.27571	0.0624	4	1.89543e-05	1	15:58340504:A:G	0.0871969	intron_variant	ALDH1A2	3.126
PE 18:1;0_18:1;0	15.56931740-59931740	LIPC	15:58431740:G:A	3.10938e-41	0.259359	15:59186063:T:C	2.73836e-09	-0.339637	rs118094481	0.0230347	0.093885	5	0.72492	2766	4.7837	0.0624	5	0	1	15:59186063:T:C	0.093885	intron_variant	MYO1E	4.587
PE O-16:1;0/18:2;0	11.60279120-63279120	FADS2	11:61779120:A:G	1.33171e-14	0.148929	11:61779120:A:G	1.33171e-14	0.148929	rs174530	0.414119	0.0588919	1	0.743782	34	12.6741	0.00968	1	0.95926	1	11:61779120:A:G	0.0588919	non_coding_transcript_exon_variant	MYRF	9.852
PE O-16:1;0/20:4;0	11.60356709-63356709	FADS2	11:61856709:T:C	4.33573e-35	0.209931	11:61856709:T:C	4.33573e-35	0.209931	rs97384	0.419711	0.105445	1	0.716165	34	31.8151	0.0191	1	0.955884	1	11:61856709:T:C	0.105445	non_coding_transcript_exon_variant	FADS2	0.901
PE O-16:1;0/20:4;0	19.53726813-56726813	TMC4	19:55226813:G:A	3.55551e-14	-0.179098	19:55226813:G:A	3.55551e-14	-0.179098	rs3826884	0.149208	0.774283	1	0.589427	2	11.5396	0.00765	1	0.993405	1	19:55226813:G:A	0.774283	3_prime_UTR_variant	TMEM86B	0.643
PE O-18:1;0/18:2;0	11.60304006-63304006	FADS2	11:61804006:T:C	3.60449e-29	0.194339	11:61804006:T:C	3.60449e-29	0.194339	rs174550	0.407429	0.0600293	2	0.552556	29	30.4339	0.0173	1	0.97483	1	11:61804006:T:C	0.0600293	5_prime_UTR_variant	FADS1	3.689
PE O-18:1;0/18:2;0	11.60304006-63304006	FADS2	11:61804006:T:C	3.60449e-29	0.194339	11:61831875:G:A	0.720001	0.00969682	rs61897793	0.113021	0.105521	2	0.552556	7499	4.23475	0.0173	2	0	1	11:61831875:G:A	0.105521	intron_variant	FADS2	0.263
PE O-18:1;0/20:4;0	11.60284455-63284455	FADS2	11:61784455:A:C	1.08689e-49	-0.251165	11:61784455:A:C	1.08689e-49	-0.251165	rs174536	0.408477	0.2741	1	0.653649	26	45.1633	0.0272	1	0.955868	1	11:61784455:A:C	0.2741	non_coding_transcript_exon_variant	MYRF	2.579
PE O-18:1;0/20:4;0	19.43487378-46487378	APOE	19:44987378:T:C	2.34901e-08	-0.0952732	19:44987378:T:C	2.34901e-08	-0.0952732	rs204468	0.405005	0.257655	2	0.698	12	6.89346	0.00776	1	0.664292	1	19:44987378:T:C	0.257655	synonymous_variant	CLPTM1	1.205
PE O-18:1;0/20:4;0	19.43487378-46487378	APOE	19:44987378:T:C	2.34901e-08	-0.0952732	19:44908822:C:T	1.30835e-07	0.196942	rs7412	0.053066	0.92105	2	0.698	3	5.7434	0.00776	2	0.742569	1	19:44908822:C:T	0.92105	missense_variant	APOE	26
PE O-18:2;0/18:2;0	11.60335765-63335765	FADS2	11:61835765:C:T	2.42956e-18	0.176894	11:61835765:C:T	2.42956e-18	0.176894	rs2727270	0.2576	0.138279	1	0.544007	35	15.9142	0.0112	1	0.692816	1	11:61835765:C:T	0.138279	intron_variant	FADS2	4.184
PE O-18:2;0/20:4;0	11.60313163-63313163	FADS2	11:61813163:C:T	4.15969e-26	-0.182631	11:61813163:C:T	4.15969e-26	-0.182631	rs174556	0.3796	0.162985	1	0.597429	28	23.1668	0.0142	1	0.910012	1	11:61813163:C:T	0.162985	intron_variant	FADS1	6.983
PE O-18:2;0/20:4;0	19.43483921-46483921	APOE	19:44983921:C:T	2.58442e-08	-0.0954751	19:44983921:C:T	2.58442e-08	-0.0954751	rs204474	0.401634	0.228929	1	0.719713	12	6.44621	0.00401	1	0.882448	1	19:44983921:C:T	0.228929	intron_variant	CLPTM1	5.726
PI 16:0;0_18:1;0	11.60313163-63313163	FADS2	11:61813163:C:T	8.51397e-09	0.0997193	11:61813163:C:T	8.51397e-09	0.0997193	rs174556	0.3796	0.0812874	1	0.856527	44	7.34253	0.00413	1	0.844105	1	11:61813163:C:T	0.0812874	intron_variant	FADS1	6.983
PI 16:0;0_18:1;0	19.52673068-55673068	TMC4	19:54173068:T:C	9.73882e-12	-0.116552	19:54173068:T:C	9.73882e-12	-0.116552	rs641738	0.407158	0.395937	1	0.528681	3	9.46875	0.00652	1	0.996175	1	19:54173068:T:C	0.395937	missense_variant	TMC4	0.469
PI 16:0;0_18:2;0	2.36436870-39436870	RMDN2	2:37936870:T:C	3.88357e-08	0.358975	2:37936870:T:C	3.88357e-08	0.358975	rs182370326	0.0176464	0.542145	2	0.696427	9	5.92447	0.00589	1	0.169426	1	2:37936870:T:C	0.542145	intron_variant	RMDN2	5.288
PI 16:0;0_18:2;0	2.36436870-39436870	RMDN2	2:37936870:T:C	3.88357e-08	0.358975	2:39201346:AAGGGAACACTTTTAC:A	4.52002e-06	-0.698528		0.00316627	0.0827432	2	0.696427	3109	4.7761	0.00589	2	0	1	2:39201346:AAGGGAACACTTTTAC:A	0.0827432	intron_variant	CDKL4	1.67
PI 16:0;0_18:2;0	11.60303910-63303910	FADS2	11:61803910:G:A	5.74908e-21	0.164055	11:61803910:G:A	5.74908e-21	0.164055	rs174549	0.382044	0.108715	1	0.737009	36	18.5145	0.0113	1	0.923133	1	11:61803910:G:A	0.108715	5_prime_UTR_variant	FADS1	0.236
PI 16:0;0_18:2;0	19.52673068-55673068	TMC4	19:54173068:T:C	3.64125e-45	-0.242422	19:54173068:T:C	3.64125e-45	-0.242422	rs641738	0.407158	0.380545	1	0.512854	3	40.8086	0.0258	1	0.996254	1	19:54173068:T:C	0.380545	missense_variant	TMC4	0.469
PI 16:0;0_20:4;0	2.26008073-29008073	GCKR	2:27508073:T:C	3.98532e-08	-0.109504	2:27508073:T:C	3.98532e-08	-0.109504	rs1260326	0.349122	0.825331	2	0.599337	3	6.21817	0.00562	1	0.967246	1	2:27508073:T:C	0.825331	missense_variant,splice_region_variant	GCKR	13.2
PI 16:0;0_20:4;0	3.141441864-144441864	AC021074.3	3:142941864:G:A	2.71653e-08	-0.110791	3:142941864:G:A	2.71653e-08	-0.110791	rs9653945	0.364111	0.337688	1	0.659458	18	6.19164	0.00501	1	0.505391	1	3:142941864:G:A	0.337688	non_coding_transcript_exon_variant		7.584
PI 16:0;0_20:4;0	11.60285208-63285208	FADS2	11:61785208:G:T	2.50772e-12	-0.136401	11:61785208:G:T	2.50772e-12	-0.136401	rs174537	0.407753	0.0764825	1	0.633309	34	10.5381	0.00819	1	0.96972	1	11:61785208:G:T	0.0764825	non_coding_transcript_exon_variant	MYRF	0.05
PI 18:0;0_18:1;0	3.141436448-144436448	AC021074.3	3:142936448:A:G	4.88475e-20	0.1603	3:142936448:A:G	4.88475e-20	0.1603	rs12638256	0.368202	0.167089	2	0.774821	20	6.65279	0.0126	1	0.777611	1	3:142936448:A:G	0.167089	non_coding_transcript_exon_variant		3.232
PI 18:0;0_18:1;0	3.141436448-144436448	AC021074.3	3:142936448:A:G	4.88475e-20	0.1603	3:142940995:A:G	1.59715e-17	0.149558	rs9821138	0.345954	0.0572839	2	0.774821	2678	4.65226	0.0126	2	0	1	3:142940995:A:G	0.0572839	intron_variant,non_coding_transcript_variant		6.502
PI 18:0;0_18:1;0	11.60313890-63313890	FADS2	11:61813890:C:CG	1.98722e-15	0.145139	11:61813890:C:CG	1.98722e-15	0.145139	rs369746205	0.330814	0.154925	1	0.826746	40	13.2628	0.00783	1	0.84394	1	11:61813890:C:CG	0.154925	intron_variant	FADS1	1.318
PI 18:0;0_18:1;0	11.115252497-118252497	ZPR1	11:116752497:TA:T	5.56574e-18	-0.186742	11:116752497:TA:T	5.56574e-18	-0.186742	rs398017699	0.178569	0.728062	1	0.509238	2	15.006	0.00989	1	0.879661	1	11:116752497:TA:T	0.728062	intron_variant	BUD13	5.582
PI 18:0;0_18:1;0	18.48156294-51156294	SMUG1P1	18:49656294:A:G	1.35928e-13	0.146252	18:49606094:C:T	2.42052e-09	0.176183	rs11082766	0.0909792	0.0930767	3	0.758654	17	11.3762	0.0143	1	0.951226	1	18:49606094:C:T	0.0930767	intergenic_variant		1.602
PI 18:0;0_18:1;0	18.48156294-51156294	SMUG1P1	18:49656294:A:G	1.35928e-13	0.146252	18:49683601:G:A	2.01786e-08	0.0963968	rs17656948	0.382338	0.285984	3	0.758654	18	10.1846	0.0143	2	0.971977	1	18:49683601:G:A	0.285984	intergenic_variant		0.232
PI 18:0;0_18:1;0	18.48156294-51156294	SMUG1P1	18:49656294:A:G	1.35928e-13	0.146252	18:49583585:A:G	5.03757e-07	0.483922	rs77960347	0.0072065	0.480061	3	0.758654	3	6.11683	0.0143	3	0.827541	0.99999	18:49578627:C:T	0.479967	missense_variant	LIPG	23.9
PI 18:0;0_18:1;0	19.52673068-55673068	TMC4	19:54173068:T:C	7.56271e-40	-0.22493	19:54173068:T:C	7.56271e-40	-0.22493	rs641738	0.407158	0.690716	1	0.613978	3	35.5796	0.0219	1	0.996179	1	19:54173068:T:C	0.690716	missense_variant	TMC4	0.469
PI 18:0;0_18:2;0	1.61091465-64091465	DOCK7	1:62591465:T:C	1.99199e-23	-0.187301	1:63541251:A:G	0.00358292	0.128085	rs114938758	0.0387536	0.0183276	2	0.217618	9868	3.88842	0.0127	2	0	1	1:63541251:A:G	0.0183276	intron_variant	EFCAB7	6.486
PI 18:0;0_18:2;0	11.60324890-63324890	FADS2	11:61824890:A:G	3.89961e-67	0.29178	11:61814292:T:C	2.56292e-65	0.292019	rs174560	0.382915	0.026825	2	0.752629	14	28.5819	0.0383	1	0.939101	1	11:61814292:T:C	0.026825	non_coding_transcript_exon_variant	FADS1	7.956
PI 18:0;0_18:2;0	11.60324890-63324890	FADS2	11:61824890:A:G	3.89961e-67	0.29178	11:61824164:C:G	3.59698e-41	0.264044	rs174565	0.226543	0.0186261	2	0.752629	49	5.65913	0.0383	2	0.000299692	1	11:61824164:C:G	0.0186261	intron_variant	FADS2	1.642
PI 18:0;0_18:2;0	11.115278201-118278201	ZPR1	11:116778201:G:C	5.5856e-25	-0.238735	11:116778201:G:C	5.5856e-25	-0.238735	rs964184	0.151009	0.817545	2	0.509909	1	22.8635	0.0139	1	1	1	11:116778201:G:C	0.817545	3_prime_UTR_variant	ZPR1	0.429
PI 18:0;0_18:2;0	11.115278201-118278201	ZPR1	11:116778201:G:C	5.5856e-25	-0.238735	11:116821836:A:G	0.000595257	0.157323	rs5103	0.0349587	0.0369451	2	0.509909	9956	4.18274	0.0139	2	0	1	11:116821836:A:G	0.0369451	synonymous_variant	APOA4	0.131
PI 18:0;0_18:2;0	12.119482457-122482457	HNF1A	12:120982457:A:G	7.38032e-11	-0.109721	12:120982457:A:G	7.38032e-11	-0.109721	rs7979473	0.423452	0.0630231	1	0.762948	23	9.32207	0.00553	1	0.774681	1	12:120982457:A:G	0.0630231	intron_variant	HNF1A	2.69
PI 18:0;0_18:2;0	18.48156294-51156294	SMUG1P1	18:49656294:A:G	4.08557e-15	0.154677	18:49591006:C:T	2.4254e-14	0.221566	rs3744840	0.0933986	0.138657	4	0.65683	12	20.6103	0.0192	1	0.970569	1	18:49591006:C:T	0.138657	3_prime_UTR_variant	LIPG	3.068
PI 18:0;0_18:2;0	18.48156294-51156294	SMUG1P1	18:49656294:A:G	4.08557e-15	0.154677	18:49579658:C:T	2.88033e-08	0.641732	rs149615216	0.0049109	0.442512	4	0.65683	4	6.72521	0.0192	2	0.827082	1	18:49579658:C:T	0.442512	intron_variant	LIPG	0.775
PI 18:0;0_18:2;0	18.48156294-51156294	SMUG1P1	18:49656294:A:G	4.08557e-15	0.154677	18:49683601:G:A	1.51839e-07	0.0898616	rs17656948	0.382338	0.259089	4	0.65683	360	5.09138	0.0192	3	2.26498e-06	1	18:49683601:G:A	0.259089	intergenic_variant		0.232
PI 18:0;0_18:2;0	18.48156294-51156294	SMUG1P1	18:49656294:A:G	4.08557e-15	0.154677	18:49630360:G:A	0.000565197	0.0625956	rs7244811	0.29617	0.167221	4	0.65683	4314	4.6725	0.0192	4	0	1	18:49630360:G:A	0.167221	intergenic_variant		0.122
PI 18:0;0_18:2;0	19.52673495-55673495	TMC4	19:54173495:T:C	4.8208e-107	-0.368933	19:54173068:T:C	2.61575e-106	-0.367639	rs641738	0.407158	0.191634	2	0.626113	3	70.8945	0.0645	1	0.996183	0.992381	19:54173495:T:C	0.754279	missense_variant	TMC4	0.469
PI 18:0;0_18:2;0	19.52673495-55673495	TMC4	19:54173495:T:C	4.8208e-107	-0.368933	19:54171874:G:A	2.42095e-40	0.407935	rs762842751	0.087218	0.382783	2	0.626113	3	8.0609	0.0645	2	0.999044	1	19:54171874:G:A	0.382783	missense_variant	TMC4	15.92
PI 18:0;0_20:3;0	1.61187528-64187528	DOCK7	1:62687528:TCAGAA:T	4.80368e-15	-0.15224	1:63364675:C:A	0.000417479	-0.0610676	rs10789136	0.482336	0.0185292	2	0.286143	9429	4.01183	0.0085	2	0	1	1:63364675:C:A	0.0185292	upstream_gene_variant	ALG6	3.229
PI 18:0;0_20:3;0	11.60322009-63322009	FADS2	11:61822009:A:G	1.70162e-88	0.34925	11:61839211:G:A	4.5716e-88	0.343392	rs174581	0.409733	0.105879	2	0.688461	22	52.3894	0.0576	1	0.923274	1	11:61839211:G:A	0.105879	intron_variant	FADS2	0.351
PI 18:0;0_20:3;0	11.60322009-63322009	FADS2	11:61822009:A:G	1.70162e-88	0.34925	11:61779596:G:A	4.28667e-42	0.367253	rs7943728	0.112286	0.263643	2	0.688461	4	8.79921	0.0576	2	0.993832	1	11:61779596:G:A	0.263643	intron_variant	MYRF	0.349
PI 18:0;0_20:3;0	11.115278201-118278201	ZPR1	11:116778201:G:C	1.05131e-11	-0.161961	11:116778201:G:C	1.05131e-11	-0.161961	rs964184	0.151009	0.674807	2	0.515737	4	8.90405	0.00671	1	0.561969	1	11:116778201:G:C	0.674807	3_prime_UTR_variant	ZPR1	0.429
PI 18:0;0_20:3;0	11.115278201-118278201	ZPR1	11:116778201:G:C	1.05131e-11	-0.161961	11:116134274:G:A	1.44552e-05	-0.226566	rs117495880	0.0300191	0.0345008	2	0.515737	10467	4.12209	0.00671	2	0	1	11:116134274:G:A	0.0345008	intergenic_variant		0.398
PI 18:0;0_20:3;0	16.13536737-16536737	NTAN1	16:15036737:A:G	5.24491e-12	-0.125793	16:15036737:A:G	5.24491e-12	-0.125793	rs6498540	0.334003	0.13978	2	0.506205	24	9.60809	0.00684	1	0.726539	1	16:15036737:A:G	0.13978	3_prime_UTR_variant	PDXDC1	3.685
PI 18:0;0_20:3;0	16.13536737-16536737	NTAN1	16:15036737:A:G	5.24491e-12	-0.125793	16:13890509:A:G	1.3863e-05	0.370412	rs113550786	0.012264	0.0409309	2	0.506205	7650	3.91564	0.00684	2	0	1	16:13890509:A:G	0.0409309	intergenic_variant		2.895
PI 18:0;0_20:3;0	19.52673495-55673495	TMC4	19:54173495:T:C	4.35001e-37	0.222428	19:54173068:T:C	1.64973e-36	0.220639	rs641738	0.407158	0.128246	2	0.537639	3	27.3311	0.0224	1	0.996238	0.99249	19:54173495:T:C	0.480842	missense_variant	TMC4	0.469
PI 18:0;0_20:3;0	19.52673495-55673495	TMC4	19:54173495:T:C	4.35001e-37	0.222428	19:54195311:G:A	2.37029e-12	0.174772	rs36618	0.142727	0.199408	2	0.537639	12016	4.37419	0.0224	2	0	1	19:54195311:G:A	0.199408	downstream_gene_variant	TSEN34	1.028
PI 18:0;0_20:4;0	1.61162654-64162654	DOCK7	1:62662654:A:G	6.3009e-25	0.193608	1:63766296:T:C	0.000550881	0.196342	rs80328691	0.0232767	0.00817236	2	0.419927	8561	4.1481	0.0138	2	0	1	1:63766296:T:C	0.00817236	intergenic_variant		4.204
PI 18:0;0_20:4;0	2.26008073-29008073	GCKR	2:27508073:T:C	3.056e-08	-0.096388	2:27508073:T:C	3.056e-08	-0.096388	rs1260326	0.349122	0.860726	1	0.524026	3	5.88751	0.00451	1	0.966595	1	2:27508073:T:C	0.860726	missense_variant,splice_region_variant	GCKR	13.2
PI 18:0;0_20:4;0	11.60281553-63281553	FADS2	11:61781553:G:A	3.39942e-49	-0.249094	11:61781553:G:A	3.39942e-49	-0.249094	rs174533	0.408601	0.110775	1	0.775089	18	45.1087	0.027	1	0.989616	1	11:61781553:G:A	0.110775	intron_variant	MYRF	7.568
PI 18:0;0_20:4;0	11.115278201-118278201	ZPR1	11:116778201:G:C	5.9732e-31	-0.267072	11:116778201:G:C	5.9732e-31	-0.267072	rs964184	0.151009	0.987767	2	0.60597	1	28.4942	0.019	1	1	1	11:116778201:G:C	0.987767	3_prime_UTR_variant	ZPR1	0.429
PI 18:0;0_20:4;0	11.115278201-118278201	ZPR1	11:116778201:G:C	5.9732e-31	-0.267072	11:117103261:G:A	3.51544e-05	0.296281	rs184949233	0.0140022	0.192487	2	0.60597	3571	4.76272	0.019	2	0	1	11:117103261:G:A	0.192487	non_coding_transcript_exon_variant		8.746
PI 18:0;0_20:4;0	18.48128409-51128409	SMUG1P1	18:49628409:T:C	1.35901e-12	0.18819	18:49598612:C:G	4.21242e-12	0.20338	rs78349695	0.0911109	0.107022	4	0.63132	14	13.9821	0.0179	1	0.970549	1	18:49598612:C:G	0.107022	3_prime_UTR_variant	LIPG	3.513
PI 18:0;0_20:4;0	18.48128409-51128409	SMUG1P1	18:49628409:T:C	1.35901e-12	0.18819	18:49677585:A:G	1.99878e-06	0.0817771	rs9955622	0.37964	0.104914	4	0.63132	30	8.17139	0.0179	2	0.201302	1	18:49677585:A:G	0.104914	intergenic_variant		0.03
PI 18:0;0_20:4;0	18.48128409-51128409	SMUG1P1	18:49628409:T:C	1.35901e-12	0.18819	18:49583585:A:G	8.25919e-07	0.47281	rs77960347	0.0072065	0.457706	4	0.63132	21	5.6353	0.0179	3	0.0226325	0.99999	18:49578627:C:T	0.466004	missense_variant	LIPG	23.9
PI 18:0;0_20:4;0	18.48128409-51128409	SMUG1P1	18:49628409:T:C	1.35901e-12	0.18819	18:48966175:A:G	7.26983e-08	1.05324	rs555297571	0.00217898	0.901377	4	0.63132	793	4.98691	0.0179	4	2.38419e-07	1	18:48966175:A:G	0.901377	upstream_gene_variant		0.319
PI 18:0;0_20:4;0	19.9720266-12720266	CERS4	19:11220266:A:G	4.48452e-09	-0.23075	19:11220266:A:G	4.48452e-09	-0.23075	rs17699030	0.0469459	0.0908542	1	0.52731	17	7.51166	0.00506	1	0.564711	1	19:11220266:A:G	0.0908542	intron_variant	DOCK6	2.581
PI 18:0;0_20:4;0	19.52673495-55673495	TMC4	19:54173495:T:C	1.2565e-59	0.275272	19:54173068:T:C	6.71246e-59	0.273536	rs641738	0.407158	0.147272	2	0.636399	3	37.4987	0.0366	1	0.996185	0.992385	19:54173495:T:C	0.611206	missense_variant	TMC4	0.469
PI 18:0;0_20:4;0	19.52673495-55673495	TMC4	19:54173495:T:C	1.2565e-59	0.275272	19:54171874:G:A	1.66296e-25	-0.320823	rs762842751	0.087218	0.296738	2	0.636399	17	5.49074	0.0366	2	0.0590977	0.999944	19:54173473:G:T	0.318496	missense_variant	TMC4	15.92
PI 18:1;0_18:1;0	11.60327448-63327448	FADS2	11:61827448:CT:C	3.33732e-20	0.156773	11:61827448:CT:C	3.33732e-20	0.156773	rs3834458	0.405116	0.0650988	1	0.830229	38	18.0193	0.0106	1	0.842013	1	11:61827448:CT:C	0.0650988	intron_variant	FADS2	5.665
PI 18:1;0_18:1;0	11.115252497-118252497	ZPR1	11:116752497:TA:T	2.64694e-13	-0.158045	11:116752497:TA:T	2.64694e-13	-0.158045	rs398017699	0.178569	0.700873	1	0.64519	2	10.7504	0.00697	1	0.879711	1	11:116752497:TA:T	0.700873	intron_variant	BUD13	5.582
PI 18:1;0_18:1;0	18.48156294-51156294	SMUG1P1	18:49656294:A:G	7.65849e-17	0.164745	18:49656294:A:G	7.65849e-17	0.164745	rs1540037	0.243073	0.956434	3	0.47106	10	10.6015	0.0159	1	0.370076	1	18:49656294:A:G	0.956434	intergenic_variant		2.232
PI 18:1;0_18:1;0	18.48156294-51156294	SMUG1P1	18:49656294:A:G	7.65849e-17	0.164745	18:49592028:T:C	3.66449e-10	0.180171	rs9958734	0.0961537	0.159715	3	0.47106	17	6.15416	0.0159	2	0.951336	1	18:49592028:T:C	0.159715	3_prime_UTR_variant	LIPG	8.963
PI 18:1;0_18:1;0	18.48156294-51156294	SMUG1P1	18:49656294:A:G	7.65849e-17	0.164745	18:49583585:A:G	3.39092e-07	0.491024	rs77960347	0.0072065	0.412813	3	0.47106	927	4.93194	0.0159	3	1.19209e-07	0.99999	18:49578627:C:T	0.419747	missense_variant	LIPG	23.9
PI 18:1;0_18:1;0	19.52642105-55642105	TMC4	19:54142105:G:A	6.21097e-13	-0.121793	19:54142105:G:A	6.21097e-13	-0.121793	rs36634	0.407061	0.199882	1	0.720514	9	10.8117	0.00673	1	0.795499	1	19:54142105:G:A	0.199882	5_prime_UTR_variant	CNOT3	0.283
PI 18:1;0_18:2;0	1.61133352-64133352	DOCK7	1:62633352:T:C	4.52589e-10	-0.124248	1:61138915:C:T	1.31361e-05	-0.717469	rs570911280	0.00302803	0.114352	2	0.239175	9898	3.92192	0.00581	2	0	1	1:61138915:C:T	0.114352	intron_variant	NFIA	0.515
PI 18:1;0_18:2;0	11.60326344-63326344	FADS2	11:61826344:C:T	1.47356e-19	0.161102	11:61826344:C:T	1.47356e-19	0.161102	rs174568	0.40512	0.0817351	1	0.65847	39	17.2406	0.0114	1	0.935171	1	11:61826344:C:T	0.0817351	synonymous_variant	FADS2	1.288
PI 18:1;0_18:2;0	19.52673495-55673495	TMC4	19:54173495:T:C	2.44781e-13	-0.13125	19:54173068:T:C	2.76097e-13	-0.130931	rs641738	0.407158	0.211527	1	0.607281	11	11.0498	0.00782	1	0.669045	0.992685	19:54173495:T:C	0.248343	missense_variant	TMC4	0.469
PI 18:1;0_20:4;0	11.115286845-118286845	ZPR1	11:116786845:C:T	4.34849e-09	-0.126819	11:116786845:C:T	4.34849e-09	-0.126819	rs3741298	0.234649	0.530782	1	0.541911	6	6.74806	0.00567	1	0.496604	1	11:116786845:C:T	0.530782	intron_variant	ZPR1	8.066
PI 18:1;0_20:4;0	16.72359072-75359072	ZFHX3	16:73859072:A:G	9.18718e-09	-0.28677	16:73859072:A:G	9.18718e-09	-0.28677	rs117210444	0.0344767	0.709315	1	0.563369	3	6.41474	0.00531	1	0.685505	1	16:73859072:A:G	0.709315	intron_variant,non_coding_transcript_variant	ZFHX3	0.267
SM 32:1;2	9.4311257-7311257	ERMP1	9:5811257:T:C	1.04694e-08	0.356241	9:5661007:T:C	1.3109e-08	0.435897	rs186302985	0.0128509	0.377995	2	0.536151	6	6.25838	0.00598	1	0.736548	1	9:5661007:T:C	0.377995	intron_variant	RIC1	4.053
SM 32:1;2	9.4311257-7311257	ERMP1	9:5811257:T:C	1.04694e-08	0.356241	9:6764828:G:A	4.20932e-06	-0.103635	rs58001441	0.165084	0.104122	2	0.536151	7337	4.56554	0.00598	2	0	1	9:6764828:G:A	0.104122	intron_variant	KDM4C	3.979
SM 32:1;2	14.62268838-66864454	AL161670.1	14:63768838:G:T	3.08413e-95	0.513407	14:63768838:G:T	3.08413e-95	0.513407	rs7157785	0.125459	0.128348	2	0.767181	11	84.3882	0.0557	1	0.999117	1	14:63768838:G:T	0.128348	intron_variant	SYNE2	2.318
SM 32:1;2	14.62268838-66864454	AL161670.1	14:63768838:G:T	3.08413e-95	0.513407	14:65253454:G:C	1.01213e-11	0.944835	rs148987214	0.00360323	0.0852502	2	0.767181	49	5.79498	0.0557	2	0.45703	1	14:65253454:G:C	0.0852502	intron_variant,non_coding_transcript_variant		3.683
SM 32:1;2	17.3884095-6884095	GLTPD2	17:5384095:G:A	2.14118e-08	-0.174827	17:5394152:C:T	2.14118e-08	-0.174827	rs72837884	0.0745917	0.135471	1	0.710011	73	6.72847	0.00398	1	0.301163	1	17:5394152:C:T	0.135471	intron_variant	NUP88	1.045
SM 32:1;2	20.11482070-14482070	LINC01722	20:12982070:A:G	4.03174e-10	-0.10997	20:12982070:A:G	4.03174e-10	-0.10997	rs364585	0.33864	0.137819	1	0.704594	9	8.34531	0.00521	1	0.990231	1	20:12982070:A:G	0.137819	intron_variant,non_coding_transcript_variant	LINC01723	0.812
SM 34:0;2	14.62265799-65265799	AL161670.1	14:63765799:TAA:T	3.87411e-33	-0.32739	14:63765799:TAA:T	3.87411e-33	-0.32739	rs34978457	0.125282	0.0936183	2	0.640191	12	30.4011	0.0222	1	0.990219	1	14:63765799:TAA:T	0.0936183	intron_variant	SYNE2	5.198
SM 34:0;2	14.62265799-65265799	AL161670.1	14:63765799:TAA:T	3.87411e-33	-0.32739	14:63987380:A:G	1.66865e-05	-0.594858	rs183741242	0.00497836	0.17071	2	0.640191	6980	4.46015	0.0222	2	0	1	14:63987380:A:G	0.17071	intron_variant	SYNE2	4.335
SM 34:0;2	17.3289345-6289345	GLTPD2	17:4789345:G:T	4.94055e-37	-0.692445	17:4789345:G:T	4.94055e-37	-0.692445	rs79202680	0.0327448	0.999192	2	0.710136	1	29.9639	0.0272	1	1	1	17:4789345:G:T	0.999192	intron_variant	GLTPD2	6.505
SM 34:0;2	17.3289345-6289345	GLTPD2	17:4789345:G:T	4.94055e-37	-0.692445	17:4767945:G:A	4.08816e-11	0.127673	rs8074039	0.314416	0.274169	2	0.710136	9	6.05031	0.0272	2	0.861571	1	17:4767945:G:A	0.274169	upstream_gene_variant	TM4SF5	0.637
SM 34:1;2	1.53539974-56539974	PCSK9	1:55039974:G:T	2.31711e-19	-0.418933	1:55039974:G:T	2.31711e-19	-0.418933	rs11591147	0.0332154	0.998771	1	0.554297	1	16.4478	0.0106	1	1	1	1:55039974:G:T	0.998771	missense_variant	PCSK9	10.44
SM 34:1;2	4.71667847-74667847	ANKRD17	4:73167847:G:C	2.75993e-16	0.508445	4:73167847:G:C	2.75993e-16	0.508445	rs187918276	0.0184551	0.677078	1	0.57628	4	13.4648	0.00869	1	0.953787	1	4:73167847:G:C	0.677078	intron_variant	ANKRD17	0.448
SM 34:1;2	15.56887469-59887469	LIPC	15:58387469:G:A	6.71347e-11	0.110435	15:58387469:G:A	6.71347e-11	0.110435	rs7350789	0.39282	0.23374	1	0.502717	9	8.85565	0.00603	1	0.826369	1	15:58387469:G:A	0.23374	intron_variant	ALDH1A2	2.581
SM 34:1;2	17.3289345-6289345	GLTPD2	17:4789345:G:T	5.10854e-11	-0.308159	17:4789345:G:T	5.10854e-11	-0.308159	rs79202680	0.0327448	0.591446	1	0.57724	6	8.55761	0.00569	1	0.903279	1	17:4789345:G:T	0.591446	intron_variant	GLTPD2	6.505
SM 34:1;2	19.9579868-12579868	CERS4	19:11079868:C:T	4.09571e-18	-0.243968	19:11079088:T:C	8.47887e-18	-0.241703	rs73015011	0.0944798	0.0238248	1	0.816304	41	16.1614	0.00947	1	0.981763	0.998696	19:11079868:C:T	0.0509466	missense_variant	SMARCA4	3.737
SM 34:2;2	4.71667847-74667847	ANKRD17	4:73167847:G:C	1.34121e-09	0.376986	4:73167847:G:C	1.34121e-09	0.376986	rs187918276	0.0184551	0.196574	1	0.685946	15	7.6927	0.00477	1	0.50888	1	4:73167847:G:C	0.196574	intron_variant	ANKRD17	0.448
SM 34:2;2	9.4112441-7112441	ERMP1	9:5612441:A:G	1.28718e-08	0.35411	9:5612441:A:G	1.28718e-08	0.35411	rs142911112	0.0189917	0.429584	1	0.578742	5	6.48529	0.0044	1	0.839728	1	9:5612441:A:G	0.429584	intron_variant,non_coding_transcript_variant		6.731
SM 34:2;2	10.69337164-72337164	SGPL1	10:70837164:G:A	1.45911e-08	-0.217065	10:70837164:G:A	1.45911e-08	-0.217065	rs113127305	0.0497976	0.026768	2	0.527666	69	7.72703	0.00487	1	0.800655	1	10:70837164:G:A	0.026768	intron_variant	SGPL1	1.494
SM 34:2;2	10.69337164-72337164	SGPL1	10:70837164:G:A	1.45911e-08	-0.217065	10:70002693:T:A	2.78485e-05	-0.674392	rs1365162519	0.0028387	0.0466473	2	0.527666	9630	4.36085	0.00487	2	0	1	10:70002693:T:A	0.0466473	intron_variant,non_coding_transcript_variant	LINC02636	2.096
SM 34:2;2	11.60315236-63315236	FADS2	11:61815236:T:C	7.2617e-23	-0.169628	11:61828850:CA:C	1.14031e-22	-0.166424	rs5792235	0.406742	0.0507035	2	0.661892	40	10.5639	0.0134	1	0.910084	1	11:61828850:CA:C	0.0507035	intron_variant	FADS2	4.218
SM 34:2;2	11.60315236-63315236	FADS2	11:61815236:T:C	7.2617e-23	-0.169628	11:61870115:T:C	1.8486e-16	-0.171664	rs174628	0.204686	0.0824308	2	0.661892	5456	4.43672	0.0134	2	0	1	11:61870115:T:C	0.0824308	downstream_gene_variant	FADS2	2.094
SM 34:2;2	15.56891167-59891167	LIPC	15:58391167:A:G	7.5731e-11	-0.109151	15:58391167:A:G	7.5731e-11	-0.109151	rs1532085	0.426559	0.323722	2	0.647264	10	7.84487	0.00877	1	0.809434	1	15:58391167:A:G	0.323722	intron_variant	ALDH1A2	0.212
SM 34:2;2	15.56891167-59891167	LIPC	15:58391167:A:G	7.5731e-11	-0.109151	15:58563549:C:T	3.13629e-08	0.357793	rs113298164	0.0167715	0.479418	2	0.647264	57	5.22399	0.00877	2	0.00850266	1	15:58563549:C:T	0.479418	missense_variant	LIPC	24.1
SM 34:2;2	19.9578622-12578622	CERS4	19:11078622:CG:C	3.69797e-11	-0.186341	19:11079088:T:C	5.64215e-11	-0.184434	rs73015011	0.0944798	0.0234681	1	0.645661	40	9.8439	0.00596	1	0.996175	0.998421	19:11078622:CG:C	0.0361014	missense_variant	SMARCA4	3.737
SM 36:1;2	1.53539974-56539974	PCSK9	1:55039974:G:T	2.95893e-08	-0.258634	1:55039974:G:T	2.95893e-08	-0.258634	rs11591147	0.0332154	0.527009	1	0.614881	7	6.03429	0.00411	1	0.477622	1	1:55039974:G:T	0.527009	missense_variant	PCSK9	10.44
SM 36:1;2	4.71667847-74667847	ANKRD17	4:73167847:G:C	1.16296e-14	0.480395	4:73167847:G:C	1.16296e-14	0.480395	rs187918276	0.0184551	0.546272	1	0.672812	9	11.9797	0.00755	1	0.890512	1	4:73167847:G:C	0.546272	intron_variant	ANKRD17	0.448
SM 36:1;2	17.3289345-6289345	GLTPD2	17:4789345:G:T	3.88515e-13	-0.340671	17:4789345:G:T	3.88515e-13	-0.340671	rs79202680	0.0327448	0.269285	1	0.58141	6	10.8979	0.007	1	0.903279	1	17:4789345:G:T	0.269285	intron_variant	GLTPD2	6.505
SM 36:1;2	19.6719662-9719662	CERS4	19:8219662:C:CA	1.49505e-30	0.197964	19:8236164:C:T	2.68847e-14	0.145275	rs7248003	0.279118	1	4	0.679449	1	23.9974	0.0361	1	1	1	19:8236164:C:T	1	intron_variant	CERS4	1.576
[truncated: 220 more rows]

## Sheet: uv_full
trait	region_lab	locus	lead_var_GWAS	lead_var_GWAS_P	lead_var_GWAS_Beta	#causal_vars	post_prob_#causal_vars	h2g	top_var_cred_set1;minLD;pip;func;gene|functionalVariantInLD;func;gene	top_var_cred_set2;minLD;pip;func;gene|functionalVariantInLD;func;gene	top_var_cred_set3;minLD;pip;func;gene|functionalVariantInLD;func;gene	top_var_cred_set4;minLD;pip;func;gene|functionalVariantInLD;func;gene	top_var_cred_set5;minLD;pip;func;gene|functionalVariantInLD;func;gene	top_var_cred_set6;minLD;pip;func;gene|functionalVariantInLD;func;gene	top_var_cred_set7;minLD;pip;func;gene|functionalVariantInLD;func;gene	top_var_cred_set8;minLD;pip;func;gene|functionalVariantInLD;func;gene	top_var_cred_set9;minLD;pip;func;gene|functionalVariantInLD;func;gene	top_var_cred_set10;minLD;pip;func;gene|functionalVariantInLD;func;gene
[truncated: 1,142 more rows]

[truncated: 6 more sheets: mv, mv_func, mv_repr, mv_full, high PIP (>0.9), comparison UKB]
