# Supplementary material for: Genome-wide association analysis of plasma lipidome identifies 495 genetic associations
Source: Nat Commun. 2023 Oct 31;14:6934. doi: 10.1038/s41467-023-42532-8 (PMC10618167; doi:10.1038/s41467-023-42532-8)
Supplement: Supplementary file 7 — Supplementary Data 4 [file 41467_2023_42532_MOESM7_ESM.xlsx]

## Sheet: Description
Supplementary Data 4: Results of gene prioritization and gene set enrichment analysis.
prio_genes:	Genes prioritized by functional variant approach or FOCUS. For FOCUS results the tissue category is listed. A list of tissues contained in the two tissue categories is given below the table. Gene sets from FUMA with the name containing the term "lipid" in which the genes are included and the number of such gene sets are listed.
functional:	Results of the gene prioritization analysis with the functional variant approach. Information about the listed functional variant scores and column descriptions are given below the table.
FOCUS:	Results of the gene prioritization analysis with FOCUS.
FUMA_functional:	Gene set enrichment analysis results from FUMA for genes prioritized by the functional variant approach. DEG sets were calculated by FUMA using two-sided t-tests for each gene per tissue against all other tissues. The DEG set in a given tissue is defined as genes with multiple testing-corrected P-value < 0.05 and absolute log fold change ≥ 0.58. The sign of the t-score is used to distinguish betw…
FUMA_FOCUS:	Gene set enrichment analysis results from FUMA for genes prioritized by FOCUS. DEG sets were calculated by FUMA using two-sided t-tests for each gene per tissue against all other tissues. The DEG set in a given tissue is defined as genes with multiple testing-corrected P-value < 0.05 and absolute log fold change ≥ 0.58. The sign of the t-score is used to distinguish between upregulated and downre…
Column descriptions:
trait	trait for which fine-mapping was performed
region_lab	region for which fine-mapping was performed chr.beg-end
#causal_vars	number of causal variants
post_prob_#causal_vars	posterior probability for the number of causal variants
h2g	regional heritability
cred_set	credible set number
pip_top_var	credible set specific posterior inclusion probability (PIP) of top variant of credible set (>0.5)
repr_var	functional variant (either top variant of credible set or in high LD with the top variant)

## Sheet: prio_genes
gene symbol	method	tissue category	gene name	Lipid gene sets	N_lipid_gene_sets
ERMP1	both	1	endoplasmic reticulum metallopeptidase 1		0
APOB	both		apolipoprotein B	GO_LIPID_HOMEOSTASIS, GO_PROTEIN_LIPID_COMPLEX_SUBUNIT_ORGANIZATION, GO_CELLULAR_LIPID_METABOLIC_PROCESS, GO_LIPID_METABOLIC_PROCESS, GO_NEUTRAL_LIPID_METABOLIC_PROCESS, GO_LIPID_BIOSYNTHETIC_PROCESS, GO_LIPID_LOCALIZATION, GO_CELLULAR_LIPID_CATABOLIC_PROCESS, GO_GLYCEROLIPID_CATABOLIC_PROCESS, GO_NEUTRAL_LIPID_CATABOLIC_PROCESS, GO_LIPID_CATABOLIC_PROCESS, GO_REGULATION_OF_LIPID_LOCALIZATION, GO…	24
CERS4	both		ceramide synthase 4	GO_CELLULAR_LIPID_METABOLIC_PROCESS, GO_LIPID_METABOLIC_PROCESS, GO_LIPID_BIOSYNTHETIC_PROCESS, GO_SPHINGOLIPID_BIOSYNTHETIC_PROCESS, GO_MEMBRANE_LIPID_BIOSYNTHETIC_PROCESS, GO_MEMBRANE_LIPID_METABOLIC_PROCESS, Sphingolipid levels, Sphingolipid pathway, REACTOME_METABOLISM_OF_LIPIDS, REACTOME_SPHINGOLIPID_DE_NOVO_BIOSYNTHESIS, REACTOME_SPHINGOLIPID_METABOLISM, REACTOME_METABOLISM_OF_LIPIDS, REACT…	17
PCSK9	func		proprotein convertase subtilisin/kexin type 9	GO_LIPID_HOMEOSTASIS, GO_CELLULAR_LIPID_METABOLIC_PROCESS, GO_LIPID_METABOLIC_PROCESS, GO_NEUTRAL_LIPID_METABOLIC_PROCESS, GO_LIPID_LOCALIZATION, GO_REGULATION_OF_LIPID_LOCALIZATION, GO_GLYCEROLIPID_METABOLIC_PROCESS, GO_PHOSPHOLIPID_METABOLIC_PROCESS, GO_REGULATION_OF_LIPID_TRANSPORT, GO_PROTEIN_LIPID_COMPLEX_BINDING	10
GCKR	func		glucokinase regulator	GO_LIPID_HOMEOSTASIS, Phospholipid levels (plasma)	2
ELOVL2	func		ELOVL fatty acid elongase 2	GO_CELLULAR_LIPID_METABOLIC_PROCESS, GO_LIPID_METABOLIC_PROCESS, GO_LIPID_BIOSYNTHETIC_PROCESS, GO_SPHINGOLIPID_BIOSYNTHETIC_PROCESS, GO_MEMBRANE_LIPID_BIOSYNTHETIC_PROCESS, GO_MEMBRANE_LIPID_METABOLIC_PROCESS, Phospholipid levels (plasma), Glycerophospholipid levels, REACTOME_METABOLISM_OF_LIPIDS, REACTOME_METABOLISM_OF_LIPIDS, REACTOME_METABOLISM_OF_LIPIDS	11
LPL	func		lipoprotein lipase	GO_LIPID_HOMEOSTASIS, GO_PROTEIN_LIPID_COMPLEX_SUBUNIT_ORGANIZATION, GO_CELLULAR_LIPID_METABOLIC_PROCESS, GO_LIPID_METABOLIC_PROCESS, GO_NEUTRAL_LIPID_METABOLIC_PROCESS, GO_LIPID_BIOSYNTHETIC_PROCESS, GO_LIPID_LOCALIZATION, GO_CELLULAR_LIPID_CATABOLIC_PROCESS, GO_GLYCEROLIPID_CATABOLIC_PROCESS, GO_NEUTRAL_LIPID_CATABOLIC_PROCESS, GO_LIPID_CATABOLIC_PROCESS, GO_REGULATION_OF_LIPID_LOCALIZATION, GO…	26
CPT1A	func		carnitine palmitoyltransferase 1A	GO_CELLULAR_LIPID_METABOLIC_PROCESS, GO_LIPID_METABOLIC_PROCESS, GO_NEUTRAL_LIPID_METABOLIC_PROCESS, GO_LIPID_LOCALIZATION, GO_CELLULAR_LIPID_CATABOLIC_PROCESS, GO_LIPID_CATABOLIC_PROCESS, GO_GLYCEROLIPID_METABOLIC_PROCESS, GO_REGULATION_OF_LIPID_METABOLIC_PROCESS, GO_LIPID_MODIFICATION, GO_POSITIVE_REGULATION_OF_LIPID_METABOLIC_PROCESS, GO_REGULATION_OF_LIPID_CATABOLIC_PROCESS, GO_POSITIVE_REGUL…	17
SOAT2	func		sterol O-acyltransferase 2	GO_LIPID_HOMEOSTASIS, GO_PROTEIN_LIPID_COMPLEX_SUBUNIT_ORGANIZATION, GO_CELLULAR_LIPID_METABOLIC_PROCESS, GO_LIPID_METABOLIC_PROCESS, GO_LIPID_LOCALIZATION, GO_PROTEIN_LIPID_COMPLEX_ASSEMBLY, GO_LIPID_MODIFICATION, GO_INTESTINAL_LIPID_ABSORPTION, GO_LIPID_DIGESTION, GO_LIPID_BINDING	10
LIPC	func		lipase C, hepatic type	GO_LIPID_HOMEOSTASIS, GO_PROTEIN_LIPID_COMPLEX_SUBUNIT_ORGANIZATION, GO_CELLULAR_LIPID_METABOLIC_PROCESS, GO_LIPID_METABOLIC_PROCESS, GO_NEUTRAL_LIPID_METABOLIC_PROCESS, GO_LIPID_BIOSYNTHETIC_PROCESS, GO_LIPID_LOCALIZATION, GO_CELLULAR_LIPID_CATABOLIC_PROCESS, GO_GLYCEROLIPID_CATABOLIC_PROCESS, GO_NEUTRAL_LIPID_CATABOLIC_PROCESS, GO_LIPID_CATABOLIC_PROCESS, GO_PHOSPHOLIPID_CATABOLIC_PROCESS, GO_G…	19
LCAT	func		lecithin-cholesterol acyltransferase	GO_LIPID_HOMEOSTASIS, GO_PROTEIN_LIPID_COMPLEX_SUBUNIT_ORGANIZATION, GO_CELLULAR_LIPID_METABOLIC_PROCESS, GO_LIPID_METABOLIC_PROCESS, GO_LIPID_BIOSYNTHETIC_PROCESS, GO_LIPID_LOCALIZATION, GO_GLYCEROLIPID_METABOLIC_PROCESS, GO_PROTEIN_LIPID_COMPLEX_ASSEMBLY, GO_GLYCEROLIPID_BIOSYNTHETIC_PROCESS, GO_PHOSPHOLIPID_METABOLIC_PROCESS, GO_LIPID_MODIFICATION, GO_PHOSPHOLIPID_BIOSYNTHETIC_PROCESS, GO_GLYC…	17
G6PC1	func		glucose-6-phosphatase catalytic subunit 1		0
ABHD3	func		abhydrolase domain containing 3, phospholipase	GO_CELLULAR_LIPID_METABOLIC_PROCESS, GO_LIPID_METABOLIC_PROCESS, GO_LIPID_BIOSYNTHETIC_PROCESS, GO_CELLULAR_LIPID_CATABOLIC_PROCESS, GO_LIPID_CATABOLIC_PROCESS, GO_GLYCEROLIPID_METABOLIC_PROCESS, GO_GLYCEROLIPID_BIOSYNTHETIC_PROCESS, GO_PHOSPHOLIPID_METABOLIC_PROCESS, GO_PHOSPHOLIPID_BIOSYNTHETIC_PROCESS, GO_GLYCEROPHOSPHOLIPID_METABOLIC_PROCESS, Phospholipid levels (plasma), REACTOME_METABOLISM_…	20
TM6SF2	func		transmembrane 6 superfamily member 2	GO_LIPID_METABOLIC_PROCESS, GO_REGULATION_OF_LIPID_METABOLIC_PROCESS	2
APOE	func		apolipoprotein E	GO_LIPID_HOMEOSTASIS, GO_PROTEIN_LIPID_COMPLEX_SUBUNIT_ORGANIZATION, GO_CELLULAR_LIPID_METABOLIC_PROCESS, GO_LIPID_METABOLIC_PROCESS, GO_NEUTRAL_LIPID_METABOLIC_PROCESS, GO_LIPID_BIOSYNTHETIC_PROCESS, GO_LIPID_LOCALIZATION, GO_CELLULAR_LIPID_CATABOLIC_PROCESS, GO_GLYCEROLIPID_CATABOLIC_PROCESS, GO_NEUTRAL_LIPID_CATABOLIC_PROCESS, GO_LIPID_CATABOLIC_PROCESS, GO_REGULATION_OF_LIPID_LOCALIZATION, GO…	32
SPHK2	func		sphingosine kinase 2	GO_CELLULAR_LIPID_METABOLIC_PROCESS, GO_LIPID_METABOLIC_PROCESS, GO_LIPID_BIOSYNTHETIC_PROCESS, GO_LIPID_MODIFICATION, GO_PHOSPHOLIPID_BIOSYNTHETIC_PROCESS, GO_SPHINGOLIPID_BIOSYNTHETIC_PROCESS, GO_MEMBRANE_LIPID_BIOSYNTHETIC_PROCESS, GO_MEMBRANE_LIPID_METABOLIC_PROCESS, Sphingolipid pathway, REACTOME_METABOLISM_OF_LIPIDS, REACTOME_SPHINGOLIPID_DE_NOVO_BIOSYNTHESIS, REACTOME_SPHINGOLIPID_METABOLI…	18
TMC4	func		transmembrane channel like 4		0
SPTLC3	func		serine palmitoyltransferase long chain base subunit 3	GO_CELLULAR_LIPID_METABOLIC_PROCESS, GO_LIPID_METABOLIC_PROCESS, GO_LIPID_BIOSYNTHETIC_PROCESS, GO_SPHINGOLIPID_BIOSYNTHETIC_PROCESS, GO_MEMBRANE_LIPID_BIOSYNTHETIC_PROCESS, GO_MEMBRANE_LIPID_METABOLIC_PROCESS, Sphingolipid levels, Glycerophospholipid levels, Sphingolipid pathway, REACTOME_METABOLISM_OF_LIPIDS, REACTOME_SPHINGOLIPID_DE_NOVO_BIOSYNTHESIS, REACTOME_SPHINGOLIPID_METABOLISM, REACTOME…	18
HNF4A	func		hepatocyte nuclear factor 4 alpha	GO_LIPID_HOMEOSTASIS, GO_LIPID_METABOLIC_PROCESS, GO_PHOSPHOLIPID_HOMEOSTASIS, GO_REGULATION_OF_LIPID_METABOLIC_PROCESS, GO_LIPID_BINDING	5
AGPAT3	func		1-acylglycerol-3-phosphate O-acyltransferase 3	GO_CELLULAR_LIPID_METABOLIC_PROCESS, GO_LIPID_METABOLIC_PROCESS, GO_LIPID_BIOSYNTHETIC_PROCESS, GO_GLYCEROLIPID_BIOSYNTHETIC_PROCESS, GO_PHOSPHOLIPID_METABOLIC_PROCESS, GO_PHOSPHOLIPID_BIOSYNTHETIC_PROCESS, GO_LYSOPHOSPHOLIPID_ACYLTRANSFERASE_ACTIVITY, KEGG_GLYCEROLIPID_METABOLISM, REACTOME_METABOLISM_OF_LIPIDS, REACTOME_GLYCEROPHOSPHOLIPID_BIOSYNTHESIS, KEGG_GLYCEROPHOSPHOLIPID_METABOLISM, REACT…	22
GPAM	focus	1	Glycerol-3-Phosphate Acyltransferase, Mitochondrial	GO_LIPID_HOMEOSTASIS, GO_CELLULAR_LIPID_METABOLIC_PROCESS, GO_LIPID_METABOLIC_PROCESS, GO_NEUTRAL_LIPID_METABOLIC_PROCESS, GO_LIPID_BIOSYNTHETIC_PROCESS, GO_PHOSPHOLIPID_HOMEOSTASIS, GO_GLYCEROLIPID_BIOSYNTHETIC_PROCESS, GO_REGULATION_OF_LIPID_METABOLIC_PROCESS, GO_REGULATION_OF_LIPID_BIOSYNTHETIC_PROCESS, GO_NEUTRAL_LIPID_BIOSYNTHETIC_PROCESS, GO_PHOSPHOLIPID_BIOSYNTHETIC_PROCESS, KEGG_GLYCEROLI…	26
APOA5	focus	1	Apolipoprotein A5	GO_LIPID_HOMEOSTASIS, GO_PROTEIN_LIPID_COMPLEX_SUBUNIT_ORGANIZATION, GO_CELLULAR_LIPID_METABOLIC_PROCESS, GO_LIPID_METABOLIC_PROCESS, GO_NEUTRAL_LIPID_METABOLIC_PROCESS, GO_LIPID_BIOSYNTHETIC_PROCESS, GO_LIPID_LOCALIZATION, GO_CELLULAR_LIPID_CATABOLIC_PROCESS, GO_GLYCEROLIPID_CATABOLIC_PROCESS, GO_NEUTRAL_LIPID_CATABOLIC_PROCESS, GO_LIPID_CATABOLIC_PROCESS, GO_REGULATION_OF_LIPID_LOCALIZATION, GO…	38
CETP	focus	1	Cholesteryl Ester Transfer Protein	GO_LIPID_HOMEOSTASIS, GO_PROTEIN_LIPID_COMPLEX_SUBUNIT_ORGANIZATION, GO_CELLULAR_LIPID_METABOLIC_PROCESS, GO_LIPID_METABOLIC_PROCESS, GO_NEUTRAL_LIPID_METABOLIC_PROCESS, GO_LIPID_LOCALIZATION, GO_REGULATION_OF_LIPID_LOCALIZATION, GO_GLYCEROLIPID_METABOLIC_PROCESS, GO_PHOSPHOLIPID_HOMEOSTASIS, GO_PHOSPHOLIPID_METABOLIC_PROCESS, GO_REGULATION_OF_LIPID_TRANSPORT, GO_PHOSPHOLIPID_TRANSPORT, GO_GLYCER…	17
ZNF506	focus	1	Zinc Finger Protein 506		0
CNOT3	focus	1	CCR4-NOT Transcription Complex Subunit 3		0
GRAMD4	focus	1	GRAM Domain Containing 4		0
FNDC4	focus	2	Fibronectin Type III Domain Containing 4		0
SYNE2	focus	2	Spectrin Repeat Containing Nuclear Envelope Protein 2		0
NOMO1	focus	2	NODAL Modulator 1		0
HNRNPM	focus	2	Heterogeneous Nuclear Ribonucleoprotein M		0
PPP6R1	focus	2	Protein Phosphatase 6 Regulatory Subunit 1		0
DOCK7	focus	2	Dedicator Of Cytokinesis 7		0
CNN3	focus	2	Calponin 3		0
CCDC86	focus	2	Coiled-Coil Domain Containing 86		0
PRPF19	focus	2	Pre-MRNA Processing Factor 19	GO_LIPID_BIOSYNTHETIC_PROCESS	1
SCGB2A2	focus	2	Secretoglobin Family 2A Member 2		0
APOA1	focus	2	Apolipoprotein A1	GO_LIPID_HOMEOSTASIS, GO_PROTEIN_LIPID_COMPLEX_SUBUNIT_ORGANIZATION, GO_CELLULAR_LIPID_METABOLIC_PROCESS, GO_LIPID_METABOLIC_PROCESS, GO_NEUTRAL_LIPID_METABOLIC_PROCESS, GO_LIPID_BIOSYNTHETIC_PROCESS, GO_LIPID_LOCALIZATION, GO_CELLULAR_LIPID_CATABOLIC_PROCESS, GO_GLYCEROLIPID_CATABOLIC_PROCESS, GO_NEUTRAL_LIPID_CATABOLIC_PROCESS, GO_LIPID_CATABOLIC_PROCESS, GO_REGULATION_OF_LIPID_LOCALIZATION, GO…	40
MLEC	focus	2	Malectin		0
SCARB1	focus	2	Scavenger Receptor Class B Member 1	GO_LIPID_HOMEOSTASIS, GO_PROTEIN_LIPID_COMPLEX_SUBUNIT_ORGANIZATION, GO_CELLULAR_LIPID_METABOLIC_PROCESS, GO_LIPID_METABOLIC_PROCESS, GO_NEUTRAL_LIPID_METABOLIC_PROCESS, GO_LIPID_BIOSYNTHETIC_PROCESS, GO_LIPID_LOCALIZATION, GO_CELLULAR_LIPID_CATABOLIC_PROCESS, GO_GLYCEROLIPID_CATABOLIC_PROCESS, GO_LIPID_CATABOLIC_PROCESS, GO_REGULATION_OF_LIPID_LOCALIZATION, GO_GLYCEROLIPID_BIOSYNTHETIC_PROCESS, …	28
PLEKHH1	focus	2	Pleckstrin Homology, MyTH4 And FERM Domain Containing H1	Phospholipid levels (plasma)	1
AQP9	focus	2	Aquaporin 9	GO_LIPID_LOCALIZATION	1
BFAR	focus	2	Bifunctional Apoptosis Regulator		0
DHX33	focus	2	DEAH-Box Helicase 33		0
NLRP1	focus	2	NLR Family Pyrin Domain Containing 1		0
MIB1	focus	2	MIB E3 Ubiquitin Protein Ligase 1		0
LIPG	focus	2	Lipase G, Endothelial Type	GO_LIPID_HOMEOSTASIS, GO_PROTEIN_LIPID_COMPLEX_SUBUNIT_ORGANIZATION, GO_CELLULAR_LIPID_METABOLIC_PROCESS, GO_LIPID_METABOLIC_PROCESS, GO_LIPID_LOCALIZATION, GO_CELLULAR_LIPID_CATABOLIC_PROCESS, GO_LIPID_CATABOLIC_PROCESS, GO_REGULATION_OF_LIPID_LOCALIZATION, GO_PHOSPHOLIPID_HOMEOSTASIS, GO_POSITIVE_REGULATION_OF_LIPID_LOCALIZATION, GO_REGULATION_OF_LIPID_TRANSPORT, GO_PHOSPHOLIPID_CATABOLIC_PROCE…	16
DDX49	focus	2	DEAD-Box Helicase 49		0
PYGB	focus	2	Glycogen Phosphorylase B		0
PNPLA3	focus	2	Patatin Like Phospholipase Domain Containing 3	GO_LIPID_HOMEOSTASIS, GO_CELLULAR_LIPID_METABOLIC_PROCESS, GO_LIPID_METABOLIC_PROCESS, GO_NEUTRAL_LIPID_METABOLIC_PROCESS, GO_LIPID_BIOSYNTHETIC_PROCESS, GO_CELLULAR_LIPID_CATABOLIC_PROCESS, GO_GLYCEROLIPID_CATABOLIC_PROCESS, GO_NEUTRAL_LIPID_CATABOLIC_PROCESS, GO_LIPID_CATABOLIC_PROCESS, GO_GLYCEROLIPID_METABOLIC_PROCESS, GO_GLYCEROLIPID_BIOSYNTHETIC_PROCESS, GO_PHOSPHOLIPID_METABOLIC_PROCESS, G…	29
Tissue category 1: liver, adipose_subcutaneous, adipose_visceral, whole_blood
Tissue category 2: thyroid, artery_aorta, artery_tibial, pancreas, heart_atrial_appendage, small_intestine_terminal_ileum, brain_nucleus_accumbens_basal_ganglia, brain_amygdala, brain_cortex, brain_spinal_cord_cervical_c-1,brain_substantia_nigra, skin_sun_exposed_lower_leg, skin_not_sun_exposed_suprapubic, adrenal_gland, esophagus_gastroesophageal_junction, esophagus_mucosa, testis, breast_mammar…

## Sheet: functional
analysis	trait	chr	region_lab	#causal_vars	post_prob_#causal_vars	cred_set_size	cred_set	h2g	pip_top_var	repr_var	function (VEP)	gene (VEP)	CADD	description	Amino acid change	Codon change	Colocated Variation	VEST	SIFT	INTERPRO	intron_exon	other traits for which functional variants for the gene found	other functional variants for the gene	CADD scores of other functional variants	Traits for which other functional variants found
uv	SM 34:1;2	1	chr1.53539974-56539974	2	0.433633	1	1	0.0107	0.998469	chr1_55039974_G_T	missense_variant	PCSK9	10.44	proprotein convertase subtilisin/kexin type 9					NA			SM 42:2;2,SM 40:1;2,CE 18:2;0,SM 38:1;2,SM 40:2;2,CE 16:0;0,CE 18:1;0,SM 36:1;2
uv	TAG 50:4;0	2	chr2.26008073-29008073	1	0.422368	1	1	0.0128	0.995959	chr2_27508073_T_C	missense_variant,splice_region_variant	GCKR	13.2	glucokinase regulator					NA			TAG 52:5;0,TAG 50:3;0,TAG 52:4;0,TAG 52:3;0,TAG 53:3;0,TAG 56:6;0,TAG 50:2;0,TAG 51:3;0,TAG 54:5;0,TAG 52:2;0,TAG 51:2;0,DAG 18:1;0_18:1;0,TAG 54:6;0,DAG 18:1;0_18:2;0,TAG 52:6;0,TAG 54:4;0,TAG 48:2;0,TAG 53:2;0,TAG 56:7;0,PC 18:0;0_22:5;0,TAG 50:1;0,PI 16:0;0_20:4;0,PC 16:1;0_18:1;0,CE 18:3;0,TAG 50:5;0,TAG 53:4;0,PI 18:0;0_20:4;0,PC 16:0;0_20:2;0,PC 16:0;0_18:3;0,PC 16:0;0_18:1;0,TAG 48:3;0,TAG…
uv	TAG 54:5;0	8	chr8.18470337-21470337	3	0.118383	1	1	0.00863	0.99569	chr8_19956018_A_G	missense_variant	LPL	21.3	lipoprotein lipase					NA			TAG 54:4;0,TAG 52:4;0,DAG 18:1;0_18:2;0,TAG 52:3;0,TAG 54:3;0
uv	TAG 56:8;0	11	chr11.67294860-70294860	2	0.395831	55	1	0.00451	0.904142	chr11_68794860_C_T	missense_variant	CPT1A	5.932	carnitine palmitoyltransferase 1A	A/T	Gcc/Acc	rs2229738	0.055,0.065,0.071,0.048,0.099,0.064,0.056,0.055	T(0.432,0.432,0.441,0.441,0.13)		EXON=7/18	CE 20:4;0,CE 20:5;0,PC 18:0;0_20:4;0
uv	CE 18:0;0	12	chr12.51618972-54618972	3	0.465482	1	2	0.0174	0.992882	chr12_53121340_G_C	missense_variant	SOAT2	31	sterol O-acyltransferase 2	R/P	cGc/cCc	rs201295813	0.923	D(0.002)		EXON=12/15
uv	PE 16:0;0_18:2;0	15	chr15.56931280-59931280	3	0.165453	1	3	0.0952	1	chr15_58563549_C_T	missense_variant	LIPC	24.1	lipase C, hepatic type	T/M	aCg/aTg	rs113298164	0.899,0.805,0.751,0.711,0.899	D(0.043,0.06,0.043,0.06)	Lipase/lipooxygenase%2C PLAT/LH2,PLAT/LH2 domain	EXON=10/11	PE 16:0;0_20:4;0,PE 18:0;0_18:2;0,PE 18:0;0_20:4;0,PE 18:1;0_18:1;0,PC 16:1;0_18:2;0,PC O-16:2;0/18:0;0,PC 18:1;0_18:1;0,PC 18:1;0_18:2;0,PC 18:0;0_18:2;0,PC 16:1;0_18:1;0,PC 18:1;0_20:3;0,PC 16:0;0_18:2;0,PC 18:2;0_18:2;0,PC 16:0;0_20:2;0,PC 14:0;0_18:1;0,PC 17:0;0_18:2;0,PC 16:0;0_16:0;0,PC 18:2;0_20:3;0,PC 15:0;0_18:2;0,SM 38:2;2,SM 34:2;2	chr15_58541944_G_A	24.9	PE 18:0;0_20:4;0,PE 16:0;0_20:4;0
uv	Cer 40:1;2	17	chr17.41410962-44410962	2	0.452643	8	1	0.00422	0.846864	chr17_42910962_G_T	missense_variant	G6PC1	23.9	glucose-6-phosphatase catalytic subunit 1	-	-	rs201961848		NA		EXON=5/5
uv	SM 38:2;2	19	chr19.6709156-9709156	7	0.0516776	0	4	0.0649	0.82728	chr19_8261758_G_A	missense_variant	CERS4	0.335	ceramide synthase 4	G/R	Ggg/Agg	rs527480139	0.508,0.483,0.509,0.524	T(0.349)	TRAM/LAG1/CLN8 homology domain	EXON=11/12
uv	PC 18:2;0_20:4;0	19	chr19.17782905-20782905	2	0.729029	10	1	0.00707	0.552469	chr19_19269704_A_G	missense_variant	TM6SF2	28.6	transmembrane 6 superfamily member 2	-	-	rs187429064		NA		EXON=4/12
uv	CE 16:0;0	19	chr19.43408822-46408822	2	0.623661	1	1	0.0245	1	chr19_44908822_C_T	missense_variant	APOE	26	apolipoprotein E	R/C	Cgc/Tgc	rs7412	0.557,0.338,0.557,0.583,0.446	D(0.012,0.023,.,0.022)		EXON=4/4	CE 18:2;0,CE 20:4;0,CE 22:6;0,CE 18:1;0,PC O-16:0;0/20:3;0,CE 14:0;0,CE 20:2;0,PE O-18:1;0/20:4;0,SM 42:2;2,CE 18:0;0,CE 17:0;0,TAG 56:3;0	chr19_44908684_T_C	16.65	CE 14:0;0,CE 20:2;0,CE 16:0;0,CE 18:2;0,CE 18:0;0,CE 17:0;0
uv	PI 18:0;0_18:2;0	19	chr19.52673495-55673495	2	0.630633	3	1	0.0635	0.722336	chr19_54173068_T_C	missense_variant	TMC4	0.469	transmembrane channel like 4	E/G	gAg/gGg	rs641738		NA		EXON=1/15	PI 18:0;0_18:1;0,PI 18:0;0_20:4;0
uv	Cer 42:2;2	20	chr20.11482070-14482070	2	0.27193	1	2	0.0427	0.999903	chr20_13160073_G_A	missense_variant	SPTLC3	17.97	serine palmitoyltransferase long chain base subunit 3					NA			Cer 42:1;2,Cer 40:1;2
uv	CE 18:3;0	20	chr20.42913724-45913724	1	0.579121	1	1	0.00569	0.99978	chr20_44413724_C_T	missense_variant	HNF4A	21.4	hepatocyte nuclear factor 4 alpha					NA			CE 20:3;0,CE 16:0;0,CE 18:1;0,CE 18:2;0,CE 16:1;0
uv	PC 16:0;0_22:5;0	21	chr21.42471391-45471391	2	0.410905	1	1	0.00482	0.982285	chr21_43971391_C_T	missense_variant	AGPAT3	16.28	1-acylglycerol-3-phosphate O-acyltransferase 3					NA
mv	cluster8	1	chr1.53539974-56539974	2	0.524586	1	1	0.0118	0.986688	chr1_55039974_G_T	missense_variant	PCSK9	10.44	proprotein convertase subtilisin/kexin type 9					NA			cluster3,cluster7
mv	cluster7	2	chr2.19541028-22541028	2	0.41009	11	1	0.00728	0.518795	chr2_21041028_G_A	missense_variant	APOB	22.8	apolipoprotein B					NA
mv	cluster3	2	chr2.26008073-29008073	1	0.654229	1	1	0.0158	0.990885	chr2_27508073_T_C	missense_variant,splice_region_variant	GCKR	13.2	glucokinase regulator					NA			cluster2,cluster1,cluster4,cluster8
mv	cluster6	6	chr6.9589522-12589522	3	0.89665	1	2	0.0193	0.998884	chr6_10995002_C_T	splice_region_variant,intron_variant	ELOVL2	22.9	ELOVL fatty acid elongase 2					NA
mv	cluster8	9	chr9.4112441-7112441	3	0.110363	2	1	0.0171	0.570317	chr9_5811257_T_C	missense_variant	ERMP1	28	endoplasmic reticulum metallopeptidase 1					NA
mv	cluster11	11	chr11.67294860-70294860	2	0.525035	1	1	0.011	0.999999	chr11_68794860_C_T	missense_variant	CPT1A	5.932	carnitine palmitoyltransferase 1A	A/T	Gcc/Acc	rs2229738	0.055,0.065,0.071,0.048,0.099,0.064,0.056,0.055	T(0.432,0.432,0.441,0.441,0.13)		EXON=7/18	cluster3,cluster7,cluster1
mv	cluster8	12	chr12.51612581-54612581	5	0.176019	1	1	0.0413	1	chr12_53121340_G_C	missense_variant	SOAT2	31	sterol O-acyltransferase 2	R/P	cGc/cCc	rs201295813	0.923	D(0.002)		EXON=12/15
mv	cluster2	15	chr15.56886313-59886313	9	0.348215	1	2	0.191	1	chr15_58563549_C_T	missense_variant	LIPC	24.1	lipase C, hepatic type	T/M	aCg/aTg	rs113298164	0.899,0.805,0.751,0.711,0.899	D(0.043,0.06,0.043,0.06)	Lipase/lipooxygenase%2C PLAT/LH2,PLAT/LH2 domain	EXON=10/11	cluster5,cluster10,cluster7,cluster4,cluster3	chr15_58541944_G_A	24.9	cluster2
mv	cluster7	16	chr16.66442417-71008555	2	0.315897	2	1	0.0112	0.921511	chr16_67942417_A_T	missense_variant	LCAT	23.2	lecithin-cholesterol acyltransferase	S/T	Tct/Act	rs4986970	0.246,0.149,0.207,0.336,0.31,0.334	T(0.19,.)	Alpha/Beta hydrolase fold	EXON=5/6
mv	cluster2	18	chr18.20084376-23084376	5	0.762396	2	2	0.052	0.835515	chr18_21657147_C_T	missense_variant	ABHD3	23.7	abhydrolase domain containing 3, phospholipase	R/Q	cGa/cAa	rs186249276	0.754,0.753,0.755	T(0.108,.,.)	Alpha/Beta hydrolase fold,Alpha/beta hydrolase fold-1	EXON=7/9	cluster3
mv	cluster8	19	chr19.6709156-9709156	10	0.129161	1	3	0.225	0.999457	chr19_8261758_G_A	missense_variant	CERS4	0.335	ceramide synthase 4	G/R	Ggg/Agg	rs527480139	0.508,0.483,0.509,0.524	T(0.349)	TRAM/LAG1/CLN8 homology domain	EXON=11/12
mv	cluster3	19	chr19.17710016-20710016	2	0.680996	1	1	0.021	0.987341	chr19_19269704_A_G	missense_variant	TM6SF2	28.6	transmembrane 6 superfamily member 2	-	-	rs187429064		NA		EXON=4/12
mv	cluster3	19	chr19.43408822-46408822	2	0.572697	1	1	0.0262	1	chr19_44908822_C_T	missense_variant	APOE	26	apolipoprotein E	R/C	Cgc/Tgc	rs7412	0.557,0.338,0.557,0.583,0.446	D(0.012,0.023,.,0.022)		EXON=4/4	cluster7,cluster8,cluster11,cluster6,cluster9	chr19_44908684_T_C	16.65	cluster9,cluster7,cluster3
mv	cluster8	19	chr19.47129610-50129610	1	0.12086	1	1	0.0147	1	chr19_48629610_G_C	missense_variant	SPHK2	22.1	sphingosine kinase 2	G/A	gGc/gCc	rs61751862	0.105,0.068,0.096,0.112,0.068,0.068,0.107,0.085	T(0.514,.,.,.,.,.)	ATP-NAD kinase-like domain	EXON=6/6
mv	cluster8	20	chr20.11478039-14478039	3	0.395408	1	2	0.0861	0.999994	chr20_13160073_G_A	missense_variant	SPTLC3	17.97	serine palmitoyltransferase long chain base subunit 3					NA
mv	cluster2	20	chr20.42913724-45913724	1	0.659031	1	1	0.0113	1	chr20_44413724_C_T	missense_variant	HNF4A	21.4	hepatocyte nuclear factor 4 alpha					NA			cluster7
mv	cluster3	21	chr21.42471391-45471391	1	0.660713	1	1	0.0158	1	chr21_43971391_C_T	missense_variant	AGPAT3	16.28	1-acylglycerol-3-phosphate O-acyltransferase 3					NA
functional variant scores from Variant Annotation Integrator (https://genome.ucsc.edu/cgi-bin/hgVai):
VEST (Variant Effect Scoring Tool) = machine learning method that predicts the functional significance of missense mutations based on the probability that they are pathogenic. Value between 0 and 1, with 1 indicating a confident prediction that the variant is functional.
InterPro: protein domains
CADD score(https://cadd.gs.washington.edu/): Combined Annotation Dependent Depletion. Ranges from 1 to 99, based on the rank of each variant relative to all possible 8.6 billion substitutions in the human reference genome, in top 10% = CADD>10.

## Sheet: FOCUS
analysis	chr	Trait	region	tissue	gene	pip	other traits for which the gene was prioritized (all tissues)	other tissues for which the gene was prioritized	traits for which the gene was prioritized in other tissues
uv	1	PI 18:0;0_20:4;0	1:61922943-1:63453874	esophagus_gastroesophageal_junction	DOCK7	0.998	PI 18:0;0_18:2;0,PI 18:1;0_18:1;0,PI 18:0;0_18:1;0,PC 16:0;0_18:2;0,PC 18:1;0_18:2;0,PI 16:0;0_18:2;0,PI 18:0;0_20:3;0,PC 15:0;0_18:2;0,PI 18:1;0_18:2;0
uv	2	CE 16:0;0	2:19692622-2:21050341	esophagus_mucosa	APOB	0.878
uv	2	TAG 50:4;0	2:26895013-2:28598746	thyroid	FNDC4	0.928	TAG 50:3;0,TAG 52:5;0,TAG 53:4;0,TAG 51:4;0,TAG 53:3;0,TAG 51:3;0,TAG 50:2;0,TAG 52:3;0,TAG 52:4;0,DAG 18:1;0_18:1;0,TAG 48:3;0,TAG 50:5;0,TAG 51:2;0,TAG 53:2;0,TAG 52:6;0,PE 16:0;0_18:2;0,TAG 49:2;0
uv	11	CE 20:4;0	11:62223950-11:63804392	skin_sun_exposed_lower_leg	SCGB2A2	1	PC 18:0;0_20:4;0,PC 18:1;0_20:4;0,PC 16:0;0_20:4;0,PC O-16:0;0/20:4;0,PC O-16:1;0/20:4;0,PC 17:0;0_20:4;0
uv	11	PE 18:0;0_20:4;0	11:116383401-11:117746880	brain_spinal_cord_cervical_c-1	APOA1	0.998	DAG 16:1;0_18:1;0,TAG 50:2;0,PE 18:0;0_18:2;0,TAG 49:2;0,TAG 50:3;0,TAG 51:2;0,TAG 52:2;0,TAG 50:1;0,PE 18:1;0_18:1;0,PC 15:0;0_18:2;0,TAG 48:3;0,TAG 52:3;0,TAG 50:4;0,TAG 53:2;0,DAG 18:1;0_18:3;0
uv	11	TAG 52:4;0	11:116383401-11:117746880	liver	APOA5	0.5	TAG 54:4;0,TAG 54:5;0,TAG 56:3;0,TAG 56:7;0,TAG 56:8;0	small_intestine_terminal_ileum	TAG 52:4;0,TAG 54:4;0,TAG 54:5;0,TAG 56:3;0,TAG 56:7;0,TAG 56:8;0
uv	12	PC O-18:1;0/20:4;0	12:122008863-12:124977926	breast_mammary_tissue	SCARB1	0.952
uv	14	SM 32:1;2	14:63790481-14:65220078	thyroid	SYNE2	0.997	SM 34:0;2,SM 40:2;2,SM 38:1;2
uv	14	PC O-16:1;0/20:4;0	14:66399724-14:67991960	minor_salivary_gland	PLEKHH1	0.999	PC O-16:1;0/20:3;0	lung,nerve_tibial	PC O-16:1;0/20:3;0,PC O-16:1;0/20:4;0
uv	15	PE 18:0;0_20:4;0	15:56902386-15:58441313	testis	AQP9	0.979	PE 18:0;0_18:2;0
uv	16	CE 20:3;0	16:14464008-16:16154019	testis	BFAR	0.74
uv	16	CE 20:3;0	16:14464008-16:16154019	colon_transverse	NOMO1	0.501
uv	16	PC 16:0;0_18:2;0	16:55903870-16:57664131	artery_aorta	CETP	0.988	PC 16:0;0_16:0;0,PC 15:0;0_18:2;0,PC O-18:1;0/16:0;0,PC 18:0;0_18:2;0,PC O-18:1;0/20:4;0
uv	17	SM 34:0;2	17:4697360-17:5740980	colon_sigmoid	DHX33	0.892	SM 40:1;2,SM 42:2;2
uv	17	SM 38:1;2	17:4697360-17:5740980	brain_nucleus_accumbens_basal_ganglia	NLRP1	0.536
uv	18	PC 14:0;0_18:1;0	18:20699293-18:22996271	spleen	MIB1	0.992
uv	18	PI 18:0;0_18:1;0	18:47730686-18:51062110	skin_sun_exposed_lower_leg	LIPG	1	PI 18:0;0_18:2;0,PI 18:0;0_20:4;0,PI 18:1;0_18:1;0
uv	19	PI 18:0;0_18:2;0	19:52985302-19:54601812	brain_amygdala	CNOT3	1	PI 18:0;0_20:4;0,PI 16:0;0_18:2;0,PI 18:0;0_20:3;0,PI 18:0;0_18:1;0	artery_tibial,adipose_subcutaneous	PI 18:0;0_18:2;0,PI 18:0;0_20:3;0,PI 18:0;0_20:4;0,PI 18:0;0_18:1;0,PI 16:0;0_18:2;0
uv	19	PE O-16:1;0/20:4;0	19:54602517-19:55727757	pancreas	PPP6R1	0.84
uv	22	TAG 56:6;0	22:43714218-22:44994959	skin_not_sun_exposed_suprapubic	PNPLA3	0.975	TAG 58:7;0,TAG 56:5;0
uv	22	Cer 42:2;2	22:46470539-22:47595832	whole_blood	GRAMD4	0.899
mv	1	cluster2	1:61922943-1:63453874	esophagus_gastroesophageal_junction	DOCK7	1	cluster3,cluster5,cluster9
mv	1	cluster5	1:94506307-1:96150786	brain_nucleus_accumbens_basal_ganglia	CNN3	1	cluster3
mv	2	cluster2	2:26895013-2:28598746	thyroid	FNDC4	0.972	cluster3,cluster1,cluster4,cluster8
mv	9	cluster8	9:4885082-9:6557589	thyroid	ERMP1	0.731		adipose_subcutaneous	cluster8
mv	10	cluster3	10:110317855-10:112561413	whole_blood	GPAM	0.956	cluster2	ovary,adrenal_gland	cluster2,cluster3
mv	11	cluster11	11:58780786-11:62223484	brain_cortex	CCDC86	0.942
mv	11	cluster2	11:58780786-11:62223484	esophagus_mucosa	PRPF19	0.718
mv	11	cluster7	11:62223950-11:63804392	skin_sun_exposed_lower_leg	SCGB2A2	1	cluster11,cluster3,cluster2
mv	11	cluster1	11:116383401-11:117746880	small_intestine_terminal_ileum	APOA5	0.5	cluster2,cluster3,cluster4,cluster8,cluster10	liver	cluster1,cluster2,cluster3,cluster4,cluster8,cluster10
mv	12	cluster8	12:119754405-12:122007327	skin_sun_exposed_lower_leg	MLEC	0.721
mv	14	cluster8	14:63790481-14:65220078	thyroid	SYNE2	1	cluster11	esophagus_gastroesophageal_junction	cluster8
mv	14	cluster10	14:66399724-14:67991960	minor_salivary_gland	PLEKHH1	1	cluster11	lung	cluster11,cluster10
mv	15	cluster2	15:56902386-15:58441313	testis	AQP9	1	cluster10
mv	16	cluster2	16:14464008-16:16154019	testis	BFAR	0.986	cluster3	adrenal_gland	cluster3
mv	16	cluster2	16:14464008-16:16154019	heart_atrial_appendage	NOMO1	0.863
mv	16	cluster2	16:55903870-16:57664131	artery_aorta	CETP	0.999	cluster3,cluster5,cluster8,cluster10,cluster11	liver	cluster11
mv	17	cluster8	17:4697360-17:5740980	colon_sigmoid	DHX33	0.932
mv	18	cluster2	18:20699293-18:22996271	spleen	MIB1	1	cluster3
mv	18	cluster2	18:47730686-18:51062110	skin_sun_exposed_lower_leg	LIPG	1	cluster3,cluster5
mv	19	cluster8	19:6685934-19:8346871	artery_aorta	CERS4	1		brain_nucleus_accumbens_basal_ganglia	cluster8
mv	19	cluster8	19:8348486-19:9238314	artery_coronary	HNRNPM	0.885
mv	19	cluster8	19:18410055-19:19877031	prostate	DDX49	0.752
mv	19	cluster2	19:18410055-19:19877031	adipose_subcutaneous	ZNF506	0.877
mv	19	cluster2	19:52985302-19:54601812	brain_amygdala	CNOT3	1	cluster3	adipose_subcutaneous,artery_tibial	cluster2,cluster3
mv	19	cluster11	19:54602517-19:55727757	pancreas	PPP6R1	0.99	cluster10
mv	20	cluster3	20:24718215-20:25344214	brain_substantia_nigra	PYGB	0.844
mv	22	cluster2	22:43714218-22:44994959	skin_not_sun_exposed_suprapubic	PNPLA3	0.99	cluster1
mv	22	cluster8	22:46470539-22:47595832	whole_blood	GRAMD4	0.995

## Sheet: FUMA_functional
Category	GeneSet	N_genes	N_overlap	p	adjP	genes	link
Cancer_modules	MODULE_385	28	4	1.23901e-09	5.34015e-07	LIPC:APOE:APOB:LPL	http://www.gsea-msigdb.org/gsea/msigdb/cards/MODULE_385
Cancer_modules	MODULE_236	18	3	1.08776e-07	2.34413e-05	SOAT2:APOE:APOB	http://www.gsea-msigdb.org/gsea/msigdb/cards/MODULE_236
Cancer_modules	MODULE_249	22	2	6.35654e-05	0.00913223	CPT1A:LCAT	http://www.gsea-msigdb.org/gsea/msigdb/cards/MODULE_249
Cancer_modules	MODULE_23	562	4	0.000207258	0.0223321	LCAT:APOE:APOB:GCKR	http://www.gsea-msigdb.org/gsea/msigdb/cards/MODULE_23
Cancer_modules	MODULE_117	719	4	0.000527322	0.0454552	LIPC:ABHD3:APOB:GCKR	http://www.gsea-msigdb.org/gsea/msigdb/cards/MODULE_117
Canonical_Pathways	REACTOME_PLASMA_LIPOPROTEIN_ASSEMBLY_REMODELING_AND_CLEARANCE	71	7	5.00981e-15	1.10166e-11	PCSK9:SOAT2:LIPC:LCAT:APOE:APOB:LPL	http://www.gsea-msigdb.org/gsea/msigdb/cards/REACTOME_PLASMA_LIPOPROTEIN_ASSEMBLY_REMODELING_AND_CLEARANCE
Canonical_Pathways	REACTOME_PLASMA_LIPOPROTEIN_REMODELING	32	5	5.19819e-12	4.48919e-09	LIPC:LCAT:APOE:APOB:LPL	http://www.gsea-msigdb.org/gsea/msigdb/cards/REACTOME_PLASMA_LIPOPROTEIN_REMODELING
Canonical_Pathways	REACTOME_PLASMA_LIPOPROTEIN_CLEARANCE	33	5	6.1244e-12	4.48919e-09	PCSK9:SOAT2:LIPC:APOE:APOB	http://www.gsea-msigdb.org/gsea/msigdb/cards/REACTOME_PLASMA_LIPOPROTEIN_CLEARANCE
Canonical_Pathways	REACTOME_CHYLOMICRON_CLEARANCE	5	3	1.33898e-09	7.36103e-07	LIPC:APOE:APOB	http://www.gsea-msigdb.org/gsea/msigdb/cards/REACTOME_CHYLOMICRON_CLEARANCE
Canonical_Pathways	REACTOME_CHYLOMICRON_REMODELING	10	3	1.60403e-08	7.05453e-06	APOE:APOB:LPL	http://www.gsea-msigdb.org/gsea/msigdb/cards/REACTOME_CHYLOMICRON_REMODELING
Canonical_Pathways	REACTOME_TRANSPORT_OF_SMALL_MOLECULES	728	7	6.45584e-08	2.2254e-05	PCSK9:SOAT2:LIPC:LCAT:APOE:APOB:LPL	http://www.gsea-msigdb.org/gsea/msigdb/cards/REACTOME_TRANSPORT_OF_SMALL_MOLECULES
Canonical_Pathways	REACTOME_METABOLISM_OF_LIPIDS	738	7	7.08404e-08	2.2254e-05	CPT1A:ABHD3:CERS4:SPHK2:SPTLC3:AGPAT3:ELOVL2	http://www.gsea-msigdb.org/gsea/msigdb/cards/REACTOME_METABOLISM_OF_LIPIDS
Canonical_Pathways	REACTOME_LDL_CLEARANCE	19	3	1.29128e-07	3.5494e-05	PCSK9:SOAT2:APOB	http://www.gsea-msigdb.org/gsea/msigdb/cards/REACTOME_LDL_CLEARANCE
Canonical_Pathways	REACTOME_SPHINGOLIPID_DE_NOVO_BIOSYNTHESIS	44	3	1.74987e-06	0.000427553	CERS4:SPHK2:SPTLC3	http://www.gsea-msigdb.org/gsea/msigdb/cards/REACTOME_SPHINGOLIPID_DE_NOVO_BIOSYNTHESIS
Canonical_Pathways	REACTOME_METABOLISM_OF_FAT_SOLUBLE_VITAMINS	48	3	2.28213e-06	0.000485806	APOE:APOB:LPL	http://www.gsea-msigdb.org/gsea/msigdb/cards/REACTOME_METABOLISM_OF_FAT_SOLUBLE_VITAMINS
Canonical_Pathways	KEGG_GLYCEROLIPID_METABOLISM	49	3	2.43013e-06	0.000485806	LIPC:AGPAT3:LPL	http://www.gsea-msigdb.org/gsea/msigdb/cards/KEGG_GLYCEROLIPID_METABOLISM
Canonical_Pathways	REACTOME_CHYLOMICRON_ASSEMBLY	10	2	1.24309e-05	0.00210273	APOE:APOB	http://www.gsea-msigdb.org/gsea/msigdb/cards/REACTOME_CHYLOMICRON_ASSEMBLY
Canonical_Pathways	REACTOME_HDL_REMODELING	10	2	1.24309e-05	0.00210273	LCAT:APOE	http://www.gsea-msigdb.org/gsea/msigdb/cards/REACTOME_HDL_REMODELING
Canonical_Pathways	REACTOME_SPHINGOLIPID_METABOLISM	89	3	1.47759e-05	0.00232087	CERS4:SPHK2:SPTLC3	http://www.gsea-msigdb.org/gsea/msigdb/cards/REACTOME_SPHINGOLIPID_METABOLISM
Canonical_Pathways	REACTOME_VISUAL_PHOTOTRANSDUCTION	100	3	2.096e-05	0.00307273	APOE:APOB:LPL	http://www.gsea-msigdb.org/gsea/msigdb/cards/REACTOME_VISUAL_PHOTOTRANSDUCTION
Canonical_Pathways	REACTOME_REGULATION_OF_INSULIN_LIKE_GROWTH_FACTOR_IGF_TRANSPORT_AND_UPTAKE_BY_INSULIN_LIKE_GROWTH_FACTOR_BINDING_PROTEINS_IGFBPS	124	3	3.98709e-05	0.00545126	PCSK9:APOE:APOB	http://www.gsea-msigdb.org/gsea/msigdb/cards/REACTOME_REGULATION_OF_INSULIN_LIKE_GROWTH_FACTOR_IGF_TRANSPORT_AND_UPTAKE_BY_INSULIN_LIKE_GROWTH_FACTOR_BINDING_PROTEINS_IGFBPS
Canonical_Pathways	REACTOME_SCAVENGING_BY_CLASS_A_RECEPTORS	19	2	4.71005e-05	0.00545126	APOE:APOB	http://www.gsea-msigdb.org/gsea/msigdb/cards/REACTOME_SCAVENGING_BY_CLASS_A_RECEPTORS
Canonical_Pathways	REACTOME_ASSEMBLY_OF_ACTIVE_LPL_AND_LIPC_LIPASE_COMPLEXES	19	2	4.71005e-05	0.00545126	LIPC:LPL	http://www.gsea-msigdb.org/gsea/msigdb/cards/REACTOME_ASSEMBLY_OF_ACTIVE_LPL_AND_LIPC_LIPASE_COMPLEXES
Canonical_Pathways	REACTOME_PLASMA_LIPOPROTEIN_ASSEMBLY	19	2	4.71005e-05	0.00545126	APOE:APOB	http://www.gsea-msigdb.org/gsea/msigdb/cards/REACTOME_PLASMA_LIPOPROTEIN_ASSEMBLY
Canonical_Pathways	REACTOME_METABOLISM_OF_VITAMINS_AND_COFACTORS	189	3	0.000139248	0.0153103	APOE:APOB:LPL	http://www.gsea-msigdb.org/gsea/msigdb/cards/REACTOME_METABOLISM_OF_VITAMINS_AND_COFACTORS
Canonical_Pathways	PID_HNF3B_PATHWAY	45	2	0.000270411	0.0283159	CPT1A:HNF4A	http://www.gsea-msigdb.org/gsea/msigdb/cards/PID_HNF3B_PATHWAY
Chemical_and_Genetic_pertubation	SU_LIVER	58	3	4.05743e-06	0.00691214	LIPC:APOB:GCKR	http://www.gsea-msigdb.org/gsea/msigdb/cards/SU_LIVER
Chemical_and_Genetic_pertubation	CAIRO_LIVER_DEVELOPMENT_DN	218	4	5.19078e-06	0.00691214	LIPC:LCAT:APOE:APOB	http://www.gsea-msigdb.org/gsea/msigdb/cards/CAIRO_LIVER_DEVELOPMENT_DN
Chemical_and_Genetic_pertubation	URS_ADIPOCYTE_DIFFERENTIATION_UP	67	3	6.27996e-06	0.00691214	LIPC:APOB:LPL	http://www.gsea-msigdb.org/gsea/msigdb/cards/URS_ADIPOCYTE_DIFFERENTIATION_UP
Chemical_and_Genetic_pertubation	HSIAO_LIVER_SPECIFIC_GENES	248	4	8.63404e-06	0.0071274	LIPC:LCAT:APOE:APOB	http://www.gsea-msigdb.org/gsea/msigdb/cards/HSIAO_LIVER_SPECIFIC_GENES
Chemical_and_Genetic_pertubation	SERVITJA_ISLET_HNF1A_TARGETS_DN	104	3	2.35726e-05	0.0143474	PCSK9:HNF4A:ELOVL2	http://www.gsea-msigdb.org/gsea/msigdb/cards/SERVITJA_ISLET_HNF1A_TARGETS_DN
Chemical_and_Genetic_pertubation	FEVR_CTNNB1_TARGETS_UP	687	5	2.60704e-05	0.0143474	PCSK9:SOAT2:TM6SF2:AGPAT3:ERMP1	http://www.gsea-msigdb.org/gsea/msigdb/cards/FEVR_CTNNB1_TARGETS_UP
Computational_gene_sets	MODULE_385	28	4	1.23901e-09	1.06307e-06	LIPC:APOE:APOB:LPL	http://www.gsea-msigdb.org/gsea/msigdb/cards/MODULE_385
Computational_gene_sets	MODULE_236	18	3	1.08776e-07	4.66651e-05	SOAT2:APOE:APOB	http://www.gsea-msigdb.org/gsea/msigdb/cards/MODULE_236
Computational_gene_sets	MODULE_249	22	2	6.35654e-05	0.0181797	CPT1A:LCAT	http://www.gsea-msigdb.org/gsea/msigdb/cards/MODULE_249
Computational_gene_sets	MODULE_23	562	4	0.000207258	0.0444569	LCAT:APOE:APOB:GCKR	http://www.gsea-msigdb.org/gsea/msigdb/cards/MODULE_23
Curated_gene_sets	REACTOME_PLASMA_LIPOPROTEIN_ASSEMBLY_REMODELING_AND_CLEARANCE	71	7	5.00981e-15	2.7559e-11	PCSK9:SOAT2:LIPC:LCAT:APOE:APOB:LPL	http://www.gsea-msigdb.org/gsea/msigdb/cards/REACTOME_PLASMA_LIPOPROTEIN_ASSEMBLY_REMODELING_AND_CLEARANCE
Curated_gene_sets	REACTOME_PLASMA_LIPOPROTEIN_REMODELING	32	5	5.19819e-12	1.12301e-08	LIPC:LCAT:APOE:APOB:LPL	http://www.gsea-msigdb.org/gsea/msigdb/cards/REACTOME_PLASMA_LIPOPROTEIN_REMODELING
Curated_gene_sets	REACTOME_PLASMA_LIPOPROTEIN_CLEARANCE	33	5	6.1244e-12	1.12301e-08	PCSK9:SOAT2:LIPC:APOE:APOB	http://www.gsea-msigdb.org/gsea/msigdb/cards/REACTOME_PLASMA_LIPOPROTEIN_CLEARANCE
Curated_gene_sets	REACTOME_CHYLOMICRON_CLEARANCE	5	3	1.33898e-09	1.84143e-06	LIPC:APOE:APOB	http://www.gsea-msigdb.org/gsea/msigdb/cards/REACTOME_CHYLOMICRON_CLEARANCE
Curated_gene_sets	REACTOME_CHYLOMICRON_REMODELING	10	3	1.60403e-08	1.76475e-05	APOE:APOB:LPL	http://www.gsea-msigdb.org/gsea/msigdb/cards/REACTOME_CHYLOMICRON_REMODELING
Curated_gene_sets	REACTOME_TRANSPORT_OF_SMALL_MOLECULES	728	7	6.45584e-08	5.56704e-05	PCSK9:SOAT2:LIPC:LCAT:APOE:APOB:LPL	http://www.gsea-msigdb.org/gsea/msigdb/cards/REACTOME_TRANSPORT_OF_SMALL_MOLECULES
Curated_gene_sets	REACTOME_METABOLISM_OF_LIPIDS	738	7	7.08404e-08	5.56704e-05	CPT1A:ABHD3:CERS4:SPHK2:SPTLC3:AGPAT3:ELOVL2	http://www.gsea-msigdb.org/gsea/msigdb/cards/REACTOME_METABOLISM_OF_LIPIDS
Curated_gene_sets	REACTOME_LDL_CLEARANCE	19	3	1.29128e-07	8.87916e-05	PCSK9:SOAT2:APOB	http://www.gsea-msigdb.org/gsea/msigdb/cards/REACTOME_LDL_CLEARANCE
Curated_gene_sets	REACTOME_SPHINGOLIPID_DE_NOVO_BIOSYNTHESIS	44	3	1.74987e-06	0.00106956	CERS4:SPHK2:SPTLC3	http://www.gsea-msigdb.org/gsea/msigdb/cards/REACTOME_SPHINGOLIPID_DE_NOVO_BIOSYNTHESIS
Curated_gene_sets	REACTOME_METABOLISM_OF_FAT_SOLUBLE_VITAMINS	48	3	2.28213e-06	0.00121529	APOE:APOB:LPL	http://www.gsea-msigdb.org/gsea/msigdb/cards/REACTOME_METABOLISM_OF_FAT_SOLUBLE_VITAMINS
Curated_gene_sets	KEGG_GLYCEROLIPID_METABOLISM	49	3	2.43013e-06	0.00121529	LIPC:AGPAT3:LPL	http://www.gsea-msigdb.org/gsea/msigdb/cards/KEGG_GLYCEROLIPID_METABOLISM
Curated_gene_sets	SU_LIVER	58	3	4.05743e-06	0.00185999	LIPC:APOB:GCKR	http://www.gsea-msigdb.org/gsea/msigdb/cards/SU_LIVER
Curated_gene_sets	CAIRO_LIVER_DEVELOPMENT_DN	218	4	5.19078e-06	0.0021965	LIPC:LCAT:APOE:APOB	http://www.gsea-msigdb.org/gsea/msigdb/cards/CAIRO_LIVER_DEVELOPMENT_DN
Curated_gene_sets	URS_ADIPOCYTE_DIFFERENTIATION_UP	67	3	6.27996e-06	0.00246758	LIPC:APOB:LPL	http://www.gsea-msigdb.org/gsea/msigdb/cards/URS_ADIPOCYTE_DIFFERENTIATION_UP
Curated_gene_sets	HSIAO_LIVER_SPECIFIC_GENES	248	4	8.63404e-06	0.00316639	LIPC:LCAT:APOE:APOB	http://www.gsea-msigdb.org/gsea/msigdb/cards/HSIAO_LIVER_SPECIFIC_GENES
Curated_gene_sets	REACTOME_CHYLOMICRON_ASSEMBLY	10	2	1.24309e-05	0.00402249	APOE:APOB	http://www.gsea-msigdb.org/gsea/msigdb/cards/REACTOME_CHYLOMICRON_ASSEMBLY
Curated_gene_sets	REACTOME_HDL_REMODELING	10	2	1.24309e-05	0.00402249	LCAT:APOE	http://www.gsea-msigdb.org/gsea/msigdb/cards/REACTOME_HDL_REMODELING
Curated_gene_sets	REACTOME_SPHINGOLIPID_METABOLISM	89	3	1.47759e-05	0.00451567	CERS4:SPHK2:SPTLC3	http://www.gsea-msigdb.org/gsea/msigdb/cards/REACTOME_SPHINGOLIPID_METABOLISM
Curated_gene_sets	REACTOME_VISUAL_PHOTOTRANSDUCTION	100	3	2.096e-05	0.00606846	APOE:APOB:LPL	http://www.gsea-msigdb.org/gsea/msigdb/cards/REACTOME_VISUAL_PHOTOTRANSDUCTION
Curated_gene_sets	SERVITJA_ISLET_HNF1A_TARGETS_DN	104	3	2.35726e-05	0.00648363	PCSK9:HNF4A:ELOVL2	http://www.gsea-msigdb.org/gsea/msigdb/cards/SERVITJA_ISLET_HNF1A_TARGETS_DN
Curated_gene_sets	FEVR_CTNNB1_TARGETS_UP	687	5	2.60704e-05	0.00682921	PCSK9:SOAT2:TM6SF2:AGPAT3:ERMP1	http://www.gsea-msigdb.org/gsea/msigdb/cards/FEVR_CTNNB1_TARGETS_UP
Curated_gene_sets	REACTOME_REGULATION_OF_INSULIN_LIKE_GROWTH_FACTOR_IGF_TRANSPORT_AND_UPTAKE_BY_INSULIN_LIKE_GROWTH_FACTOR_BINDING_PROTEINS_IGFBPS	124	3	3.98709e-05	0.00996954	PCSK9:APOE:APOB	http://www.gsea-msigdb.org/gsea/msigdb/cards/REACTOME_REGULATION_OF_INSULIN_LIKE_GROWTH_FACTOR_IGF_TRANSPORT_AND_UPTAKE_BY_INSULIN_LIKE_GROWTH_FACTOR_BINDING_PROTEINS_IGFBPS
Curated_gene_sets	REACTOME_ASSEMBLY_OF_ACTIVE_LPL_AND_LIPC_LIPASE_COMPLEXES	19	2	4.71005e-05	0.010364	LIPC:LPL	http://www.gsea-msigdb.org/gsea/msigdb/cards/REACTOME_ASSEMBLY_OF_ACTIVE_LPL_AND_LIPC_LIPASE_COMPLEXES
Curated_gene_sets	REACTOME_PLASMA_LIPOPROTEIN_ASSEMBLY	19	2	4.71005e-05	0.010364	APOE:APOB	http://www.gsea-msigdb.org/gsea/msigdb/cards/REACTOME_PLASMA_LIPOPROTEIN_ASSEMBLY
Curated_gene_sets	REACTOME_SCAVENGING_BY_CLASS_A_RECEPTORS	19	2	4.71005e-05	0.010364	APOE:APOB	http://www.gsea-msigdb.org/gsea/msigdb/cards/REACTOME_SCAVENGING_BY_CLASS_A_RECEPTORS
Curated_gene_sets	REACTOME_METABOLISM_OF_VITAMINS_AND_COFACTORS	189	3	0.000139248	0.0292656	APOE:APOB:LPL	http://www.gsea-msigdb.org/gsea/msigdb/cards/REACTOME_METABOLISM_OF_VITAMINS_AND_COFACTORS
Curated_gene_sets	BURTON_ADIPOGENESIS_6	191	3	0.000143641	0.0292656	APOE:AGPAT3:LPL	http://www.gsea-msigdb.org/gsea/msigdb/cards/BURTON_ADIPOGENESIS_6
GO_bp	GO_LIPID_METABOLIC_PROCESS	1241	16	4.67175e-21	3.43374e-17	PCSK9:CPT1A:SOAT2:LIPC:LCAT:ABHD3:CERS4:TM6SF2:APOE:SPHK2:APOB:SPTLC3:HNF4A:AGPAT3:ELOVL2:LPL	http://www.gsea-msigdb.org/gsea/msigdb/cards/GO_LIPID_METABOLIC_PROCESS
GO_bp	GO_CELLULAR_LIPID_METABOLIC_PROCESS	885	14	3.86115e-19	1.41897e-15	PCSK9:CPT1A:SOAT2:LIPC:LCAT:ABHD3:CERS4:APOE:SPHK2:APOB:SPTLC3:AGPAT3:ELOVL2:LPL	http://www.gsea-msigdb.org/gsea/msigdb/cards/GO_CELLULAR_LIPID_METABOLIC_PROCESS
GO_bp	GO_LIPID_HOMEOSTASIS	145	9	2.40351e-17	5.8886e-14	PCSK9:SOAT2:LIPC:LCAT:APOE:APOB:GCKR:HNF4A:LPL	http://www.gsea-msigdb.org/gsea/msigdb/cards/GO_LIPID_HOMEOSTASIS
GO_bp	GO_STEROL_HOMEOSTASIS	93	8	1.3044e-16	2.39684e-13	PCSK9:SOAT2:LIPC:LCAT:APOE:APOB:HNF4A:LPL	http://www.gsea-msigdb.org/gsea/msigdb/cards/GO_STEROL_HOMEOSTASIS
GO_bp	GO_LIPID_BIOSYNTHETIC_PROCESS	668	11	7.10688e-15	1.04471e-11	LIPC:LCAT:ABHD3:CERS4:APOE:SPHK2:APOB:SPTLC3:AGPAT3:ELOVL2:LPL	http://www.gsea-msigdb.org/gsea/msigdb/cards/GO_LIPID_BIOSYNTHETIC_PROCESS
GO_bp	GO_TRIGLYCERIDE_RICH_LIPOPROTEIN_PARTICLE_REMODELING	13	5	3.34321e-14	4.09543e-11	LIPC:LCAT:APOE:APOB:LPL	http://www.gsea-msigdb.org/gsea/msigdb/cards/GO_TRIGLYCERIDE_RICH_LIPOPROTEIN_PARTICLE_REMODELING
GO_bp	GO_REGULATION_OF_PLASMA_LIPOPROTEIN_PARTICLE_LEVELS	101	7	6.4213e-14	6.74237e-11	PCSK9:SOAT2:LIPC:LCAT:APOE:APOB:LPL	http://www.gsea-msigdb.org/gsea/msigdb/cards/GO_REGULATION_OF_PLASMA_LIPOPROTEIN_PARTICLE_LEVELS
GO_bp	GO_SMALL_MOLECULE_METABOLIC_PROCESS	1685	13	1.4021e-13	1.28818e-10	PCSK9:CPT1A:SOAT2:LIPC:LCAT:ABHD3:APOE:SPHK2:APOB:GCKR:HNF4A:ELOVL2:LPL	http://www.gsea-msigdb.org/gsea/msigdb/cards/GO_SMALL_MOLECULE_METABOLIC_PROCESS
GO_bp	GO_PROTEIN_LIPID_COMPLEX_SUBUNIT_ORGANIZATION	50	6	1.62628e-13	1.32813e-10	SOAT2:LIPC:LCAT:APOE:APOB:LPL	http://www.gsea-msigdb.org/gsea/msigdb/cards/GO_PROTEIN_LIPID_COMPLEX_SUBUNIT_ORGANIZATION
GO_bp	GO_PROTEIN_CONTAINING_COMPLEX_REMODELING	30	5	3.681e-12	2.70554e-09	LIPC:LCAT:APOE:APOB:LPL	http://www.gsea-msigdb.org/gsea/msigdb/cards/GO_PROTEIN_CONTAINING_COMPLEX_REMODELING
GO_bp	GO_SECONDARY_ALCOHOL_METABOLIC_PROCESS	85	6	4.42647e-12	2.95768e-09	PCSK9:SOAT2:LIPC:LCAT:APOE:APOB	http://www.gsea-msigdb.org/gsea/msigdb/cards/GO_SECONDARY_ALCOHOL_METABOLIC_PROCESS
GO_bp	GO_STEROL_METABOLIC_PROCESS	96	6	9.34995e-12	5.72684e-09	PCSK9:SOAT2:LIPC:LCAT:APOE:APOB	http://www.gsea-msigdb.org/gsea/msigdb/cards/GO_STEROL_METABOLIC_PROCESS
GO_bp	GO_ACYLGLYCEROL_HOMEOSTASIS	37	5	1.12333e-11	6.35113e-09	LIPC:APOE:GCKR:HNF4A:LPL	http://www.gsea-msigdb.org/gsea/msigdb/cards/GO_ACYLGLYCEROL_HOMEOSTASIS
GO_bp	GO_STEROL_TRANSPORT	108	6	1.92261e-11	9.03549e-09	PCSK9:SOAT2:LIPC:LCAT:APOE:APOB	http://www.gsea-msigdb.org/gsea/msigdb/cards/GO_STEROL_TRANSPORT
GO_bp	GO_LIPID_LOCALIZATION	406	8	2.00446e-11	9.03549e-09	PCSK9:CPT1A:SOAT2:LIPC:LCAT:APOE:APOB:LPL	http://www.gsea-msigdb.org/gsea/msigdb/cards/GO_LIPID_LOCALIZATION
GO_bp	GO_VERY_LOW_DENSITY_LIPOPROTEIN_PARTICLE_REMODELING	11	4	2.00858e-11	9.03549e-09	LIPC:LCAT:APOE:LPL	http://www.gsea-msigdb.org/gsea/msigdb/cards/GO_VERY_LOW_DENSITY_LIPOPROTEIN_PARTICLE_REMODELING
GO_bp	GO_TRIGLYCERIDE_METABOLIC_PROCESS	42	5	2.18858e-11	9.03549e-09	PCSK9:CPT1A:APOE:APOB:LPL	http://www.gsea-msigdb.org/gsea/msigdb/cards/GO_TRIGLYCERIDE_METABOLIC_PROCESS
GO_bp	GO_GLYCEROLIPID_METABOLIC_PROCESS	230	7	2.21277e-11	9.03549e-09	PCSK9:CPT1A:LCAT:ABHD3:APOE:APOB:LPL	http://www.gsea-msigdb.org/gsea/msigdb/cards/GO_GLYCEROLIPID_METABOLIC_PROCESS
GO_bp	GO_NEUTRAL_LIPID_METABOLIC_PROCESS	125	6	4.68743e-11	1.8133e-08	PCSK9:CPT1A:LIPC:APOE:APOB:LPL	http://www.gsea-msigdb.org/gsea/msigdb/cards/GO_NEUTRAL_LIPID_METABOLIC_PROCESS
GO_bp	GO_ACYLGLYCEROL_METABOLIC_PROCESS	63	5	1.79579e-10	6.59951e-08	PCSK9:CPT1A:APOE:APOB:LPL	http://www.gsea-msigdb.org/gsea/msigdb/cards/GO_ACYLGLYCEROL_METABOLIC_PROCESS
GO_bp	GO_PLASMA_LIPOPROTEIN_PARTICLE_CLEARANCE	68	5	2.65882e-10	9.30586e-08	PCSK9:SOAT2:LIPC:APOE:APOB	http://www.gsea-msigdb.org/gsea/msigdb/cards/GO_PLASMA_LIPOPROTEIN_PARTICLE_CLEARANCE
GO_bp	GO_CELLULAR_LIPID_CATABOLIC_PROCESS	207	6	9.88808e-10	3.30352e-07	CPT1A:LIPC:ABHD3:APOE:APOB:LPL	http://www.gsea-msigdb.org/gsea/msigdb/cards/GO_CELLULAR_LIPID_CATABOLIC_PROCESS
GO_bp	GO_ALCOHOL_METABOLIC_PROCESS	222	6	1.50486e-09	4.80902e-07	PCSK9:SOAT2:LIPC:LCAT:APOE:APOB	http://www.gsea-msigdb.org/gsea/msigdb/cards/GO_ALCOHOL_METABOLIC_PROCESS
GO_bp	GO_PROTEIN_LIPID_COMPLEX_ASSEMBLY	32	4	2.17309e-09	6.6551e-07	SOAT2:LCAT:APOE:APOB	http://www.gsea-msigdb.org/gsea/msigdb/cards/GO_PROTEIN_LIPID_COMPLEX_ASSEMBLY
GO_bp	GO_TRIGLYCERIDE_CATABOLIC_PROCESS	33	4	2.47198e-09	7.26763e-07	LIPC:APOE:APOB:LPL	http://www.gsea-msigdb.org/gsea/msigdb/cards/GO_TRIGLYCERIDE_CATABOLIC_PROCESS
GO_bp	GO_ORGANIC_HYDROXY_COMPOUND_TRANSPORT	254	6	3.37062e-09	9.52848e-07	PCSK9:SOAT2:LIPC:LCAT:APOE:APOB	http://www.gsea-msigdb.org/gsea/msigdb/cards/GO_ORGANIC_HYDROXY_COMPOUND_TRANSPORT
GO_bp	GO_CHEMICAL_HOMEOSTASIS	1177	9	3.51239e-09	9.56151e-07	PCSK9:SOAT2:LIPC:LCAT:APOE:APOB:GCKR:HNF4A:LPL	http://www.gsea-msigdb.org/gsea/msigdb/cards/GO_CHEMICAL_HOMEOSTASIS
GO_bp	GO_ORGANIC_HYDROXY_COMPOUND_METABOLIC_PROCESS	486	7	4.04581e-09	1.06203e-06	PCSK9:SOAT2:LIPC:LCAT:APOE:SPHK2:APOB	http://www.gsea-msigdb.org/gsea/msigdb/cards/GO_ORGANIC_HYDROXY_COMPOUND_METABOLIC_PROCESS
GO_bp	GO_NEUTRAL_LIPID_CATABOLIC_PROCESS	40	4	5.5077e-09	1.39592e-06	LIPC:APOE:APOB:LPL	http://www.gsea-msigdb.org/gsea/msigdb/cards/GO_NEUTRAL_LIPID_CATABOLIC_PROCESS
GO_bp	GO_CHYLOMICRON_REMODELING	9	3	1.1232e-08	2.66308e-06	APOE:APOB:LPL	http://www.gsea-msigdb.org/gsea/msigdb/cards/GO_CHYLOMICRON_REMODELING
GO_bp	GO_TRIGLYCERIDE_RICH_LIPOPROTEIN_PARTICLE_CLEARANCE	9	3	1.1232e-08	2.66308e-06	LIPC:APOE:APOB	http://www.gsea-msigdb.org/gsea/msigdb/cards/GO_TRIGLYCERIDE_RICH_LIPOPROTEIN_PARTICLE_CLEARANCE
GO_bp	GO_STEROID_METABOLIC_PROCESS	314	6	1.19383e-08	2.74209e-06	PCSK9:SOAT2:LIPC:LCAT:APOE:APOB	http://www.gsea-msigdb.org/gsea/msigdb/cards/GO_STEROID_METABOLIC_PROCESS
GO_bp	GO_LIPID_CATABOLIC_PROCESS	325	6	1.46505e-08	3.26307e-06	CPT1A:LIPC:ABHD3:APOE:APOB:LPL	http://www.gsea-msigdb.org/gsea/msigdb/cards/GO_LIPID_CATABOLIC_PROCESS
GO_bp	GO_GLYCEROLIPID_CATABOLIC_PROCESS	61	4	3.12252e-08	6.75014e-06	LIPC:APOE:APOB:LPL	http://www.gsea-msigdb.org/gsea/msigdb/cards/GO_GLYCEROLIPID_CATABOLIC_PROCESS
GO_bp	GO_SMALL_MOLECULE_BIOSYNTHETIC_PROCESS	666	7	3.51838e-08	7.38859e-06	LIPC:ABHD3:APOE:SPHK2:APOB:ELOVL2:LPL	http://www.gsea-msigdb.org/gsea/msigdb/cards/GO_SMALL_MOLECULE_BIOSYNTHETIC_PROCESS
GO_bp	GO_LOW_DENSITY_LIPOPROTEIN_PARTICLE_REMODELING	14	3	4.85892e-08	9.65217e-06	LIPC:APOE:APOB	http://www.gsea-msigdb.org/gsea/msigdb/cards/GO_LOW_DENSITY_LIPOPROTEIN_PARTICLE_REMODELING
GO_bp	GO_STEROID_ESTERIFICATION	14	3	4.85892e-08	9.65217e-06	SOAT2:LCAT:APOE	http://www.gsea-msigdb.org/gsea/msigdb/cards/GO_STEROID_ESTERIFICATION
GO_bp	GO_EXTRACELLULAR_STRUCTURE_ORGANIZATION	417	6	6.41324e-08	1.24046e-05	SOAT2:LIPC:LCAT:APOE:APOB:LPL	http://www.gsea-msigdb.org/gsea/msigdb/cards/GO_EXTRACELLULAR_STRUCTURE_ORGANIZATION
GO_bp	GO_HIGH_DENSITY_LIPOPROTEIN_PARTICLE_REMODELING	17	3	9.0678e-08	1.70893e-05	LIPC:LCAT:APOE	http://www.gsea-msigdb.org/gsea/msigdb/cards/GO_HIGH_DENSITY_LIPOPROTEIN_PARTICLE_REMODELING
GO_bp	GO_REVERSE_CHOLESTEROL_TRANSPORT	19	3	1.29128e-07	2.37273e-05	LIPC:LCAT:APOE	http://www.gsea-msigdb.org/gsea/msigdb/cards/GO_REVERSE_CHOLESTEROL_TRANSPORT
GO_bp	GO_LIPID_MODIFICATION	235	5	1.3806e-07	2.47498e-05	CPT1A:SOAT2:LCAT:APOE:SPHK2	http://www.gsea-msigdb.org/gsea/msigdb/cards/GO_LIPID_MODIFICATION
GO_bp	GO_ORGANONITROGEN_COMPOUND_BIOSYNTHETIC_PROCESS	1814	9	1.47106e-07	2.57435e-05	LCAT:ABHD3:CERS4:APOE:SPHK2:APOB:SPTLC3:AGPAT3:ELOVL2	http://www.gsea-msigdb.org/gsea/msigdb/cards/GO_ORGANONITROGEN_COMPOUND_BIOSYNTHETIC_PROCESS
GO_bp	GO_PHOSPHOLIPID_METABOLIC_PROCESS	259	5	2.23608e-07	3.74592e-05	PCSK9:LCAT:ABHD3:AGPAT3:LPL	http://www.gsea-msigdb.org/gsea/msigdb/cards/GO_PHOSPHOLIPID_METABOLIC_PROCESS
GO_bp	GO_HOMEOSTATIC_PROCESS	1906	9	2.24246e-07	3.74592e-05	PCSK9:SOAT2:LIPC:LCAT:APOE:APOB:GCKR:HNF4A:LPL	http://www.gsea-msigdb.org/gsea/msigdb/cards/GO_HOMEOSTATIC_PROCESS
GO_bp	GO_SPHINGOLIPID_BIOSYNTHETIC_PROCESS	102	4	2.50734e-07	4.09533e-05	CERS4:SPHK2:SPTLC3:ELOVL2	http://www.gsea-msigdb.org/gsea/msigdb/cards/GO_SPHINGOLIPID_BIOSYNTHETIC_PROCESS
GO_bp	GO_ORGANIC_ACID_METABOLIC_PROCESS	901	7	2.73963e-07	4.37746e-05	CPT1A:LIPC:ABHD3:GCKR:HNF4A:ELOVL2:LPL	http://www.gsea-msigdb.org/gsea/msigdb/cards/GO_ORGANIC_ACID_METABOLIC_PROCESS
GO_bp	GO_MEMBRANE_LIPID_BIOSYNTHETIC_PROCESS	142	4	9.44859e-07	0.00014485	CERS4:SPHK2:SPTLC3:ELOVL2	http://www.gsea-msigdb.org/gsea/msigdb/cards/GO_MEMBRANE_LIPID_BIOSYNTHETIC_PROCESS
GO_bp	GO_FOAM_CELL_DIFFERENTIATION	36	3	9.4596e-07	0.00014485	SOAT2:APOB:LPL	http://www.gsea-msigdb.org/gsea/msigdb/cards/GO_FOAM_CELL_DIFFERENTIATION
GO_bp	GO_REGULATION_OF_LIPID_LOCALIZATION	152	4	1.23974e-06	0.000182241	PCSK9:APOE:APOB:LPL	http://www.gsea-msigdb.org/gsea/msigdb/cards/GO_REGULATION_OF_LIPID_LOCALIZATION
GO_bp	GO_FATTY_ACID_BIOSYNTHETIC_PROCESS	152	4	1.23974e-06	0.000182241	LIPC:ABHD3:ELOVL2:LPL	http://www.gsea-msigdb.org/gsea/msigdb/cards/GO_FATTY_ACID_BIOSYNTHETIC_PROCESS
GO_bp	GO_REGULATION_OF_LIPID_METABOLIC_PROCESS	383	5	1.53638e-06	0.000221419	CPT1A:TM6SF2:APOE:APOB:HNF4A	http://www.gsea-msigdb.org/gsea/msigdb/cards/GO_REGULATION_OF_LIPID_METABOLIC_PROCESS
GO_bp	GO_LOW_DENSITY_LIPOPROTEIN_PARTICLE_CLEARANCE	43	3	1.63112e-06	0.000230553	PCSK9:SOAT2:APOB	http://www.gsea-msigdb.org/gsea/msigdb/cards/GO_LOW_DENSITY_LIPOPROTEIN_PARTICLE_CLEARANCE
GO_bp	GO_POSITIVE_REGULATION_OF_RECEPTOR_CATABOLIC_PROCESS	5	2	2.76688e-06	0.000383709	PCSK9:APOE	http://www.gsea-msigdb.org/gsea/msigdb/cards/GO_POSITIVE_REGULATION_OF_RECEPTOR_CATABOLIC_PROCESS
GO_bp	GO_CHOLESTEROL_EFFLUX	54	3	3.26607e-06	0.000444549	SOAT2:APOE:APOB	http://www.gsea-msigdb.org/gsea/msigdb/cards/GO_CHOLESTEROL_EFFLUX
GO_bp	GO_MONOCARBOXYLIC_ACID_BIOSYNTHETIC_PROCESS	197	4	3.47619e-06	0.000464545	LIPC:ABHD3:ELOVL2:LPL	http://www.gsea-msigdb.org/gsea/msigdb/cards/GO_MONOCARBOXYLIC_ACID_BIOSYNTHETIC_PROCESS
GO_bp	GO_MEMBRANE_LIPID_METABOLIC_PROCESS	205	4	4.06993e-06	0.000534179	CERS4:SPHK2:SPTLC3:ELOVL2	http://www.gsea-msigdb.org/gsea/msigdb/cards/GO_MEMBRANE_LIPID_METABOLIC_PROCESS
GO_bp	GO_REGULATION_OF_LOW_DENSITY_LIPOPROTEIN_PARTICLE_RECEPTOR_CATABOLIC_PROCESS	6	2	4.14898e-06	0.000535	PCSK9:APOE	http://www.gsea-msigdb.org/gsea/msigdb/cards/GO_REGULATION_OF_LOW_DENSITY_LIPOPROTEIN_PARTICLE_RECEPTOR_CATABOLIC_PROCESS
GO_bp	GO_MONOCARBOXYLIC_ACID_METABOLIC_PROCESS	474	5	4.34891e-06	0.000551112	CPT1A:LIPC:ABHD3:ELOVL2:LPL	http://www.gsea-msigdb.org/gsea/msigdb/cards/GO_MONOCARBOXYLIC_ACID_METABOLIC_PROCESS
GO_bp	GO_GLYCEROLIPID_BIOSYNTHETIC_PROCESS	222	4	5.57752e-06	0.000694827	LCAT:ABHD3:AGPAT3:LPL	http://www.gsea-msigdb.org/gsea/msigdb/cards/GO_GLYCEROLIPID_BIOSYNTHETIC_PROCESS
GO_bp	GO_POSITIVE_REGULATION_OF_CHOLESTEROL_STORAGE	7	2	5.8067e-06	0.00071132	APOB:LPL	http://www.gsea-msigdb.org/gsea/msigdb/cards/GO_POSITIVE_REGULATION_OF_CHOLESTEROL_STORAGE
GO_bp	GO_LIPID_STORAGE	66	3	6.00082e-06	0.000723049	APOE:APOB:LPL	http://www.gsea-msigdb.org/gsea/msigdb/cards/GO_LIPID_STORAGE
GO_bp	GO_RESPONSE_TO_CARBOHYDRATE	228	4	6.19711e-06	0.000734657	APOB:GCKR:HNF4A:LPL	http://www.gsea-msigdb.org/gsea/msigdb/cards/GO_RESPONSE_TO_CARBOHYDRATE
GO_bp	GO_PHOSPHOLIPID_BIOSYNTHETIC_PROCESS	233	4	6.75115e-06	0.000787634	LCAT:ABHD3:SPHK2:AGPAT3	http://www.gsea-msigdb.org/gsea/msigdb/cards/GO_PHOSPHOLIPID_BIOSYNTHETIC_PROCESS
GO_bp	GO_ORGANOPHOSPHATE_METABOLIC_PROCESS	532	5	7.61422e-06	0.000874446	PCSK9:LCAT:ABHD3:AGPAT3:LPL	http://www.gsea-msigdb.org/gsea/msigdb/cards/GO_ORGANOPHOSPHATE_METABOLIC_PROCESS
GO_bp	GO_ORGANOPHOSPHATE_BIOSYNTHETIC_PROCESS	553	5	9.18231e-06	0.00103831	LCAT:ABHD3:SPHK2:AGPAT3:ELOVL2	http://www.gsea-msigdb.org/gsea/msigdb/cards/GO_ORGANOPHOSPHATE_BIOSYNTHETIC_PROCESS
GO_bp	GO_POSITIVE_REGULATION_OF_LIPID_LOCALIZATION	81	3	1.11314e-05	0.00123963	APOE:APOB:LPL	http://www.gsea-msigdb.org/gsea/msigdb/cards/GO_POSITIVE_REGULATION_OF_LIPID_LOCALIZATION
GO_bp	GO_CHYLOMICRON_ASSEMBLY	10	2	1.24309e-05	0.00132223	APOE:APOB	http://www.gsea-msigdb.org/gsea/msigdb/cards/GO_CHYLOMICRON_ASSEMBLY
GO_bp	GO_REGULATION_OF_RECEPTOR_CATABOLIC_PROCESS	10	2	1.24309e-05	0.00132223	PCSK9:APOE	http://www.gsea-msigdb.org/gsea/msigdb/cards/GO_REGULATION_OF_RECEPTOR_CATABOLIC_PROCESS
GO_bp	GO_VERY_LOW_DENSITY_LIPOPROTEIN_PARTICLE_CLEARANCE	10	2	1.24309e-05	0.00132223	APOE:APOB	http://www.gsea-msigdb.org/gsea/msigdb/cards/GO_VERY_LOW_DENSITY_LIPOPROTEIN_PARTICLE_CLEARANCE
GO_bp	GO_RESPONSE_TO_OXYGEN_CONTAINING_COMPOUND	1603	7	1.25927e-05	0.00132223	PCSK9:CPT1A:APOE:APOB:GCKR:HNF4A:LPL	http://www.gsea-msigdb.org/gsea/msigdb/cards/GO_RESPONSE_TO_OXYGEN_CONTAINING_COMPOUND
GO_bp	GO_DITERPENOID_METABOLIC_PROCESS	88	3	1.42827e-05	0.00147856	APOE:APOB:LPL	http://www.gsea-msigdb.org/gsea/msigdb/cards/GO_DITERPENOID_METABOLIC_PROCESS
GO_bp	GO_VERY_LOW_DENSITY_LIPOPROTEIN_PARTICLE_ASSEMBLY	11	2	1.51884e-05	0.00155048	SOAT2:APOB	http://www.gsea-msigdb.org/gsea/msigdb/cards/GO_VERY_LOW_DENSITY_LIPOPROTEIN_PARTICLE_ASSEMBLY
GO_bp	GO_LIPOPROTEIN_BIOSYNTHETIC_PROCESS	94	3	1.74108e-05	0.00174161	LCAT:APOE:APOB	http://www.gsea-msigdb.org/gsea/msigdb/cards/GO_LIPOPROTEIN_BIOSYNTHETIC_PROCESS
GO_bp	GO_ORGANIC_ACID_BIOSYNTHETIC_PROCESS	297	4	1.75345e-05	0.00174161	LIPC:ABHD3:ELOVL2:LPL	http://www.gsea-msigdb.org/gsea/msigdb/cards/GO_ORGANIC_ACID_BIOSYNTHETIC_PROCESS
GO_bp	GO_SPHINGOID_BIOSYNTHETIC_PROCESS	12	2	1.82202e-05	0.00178558	SPHK2:SPTLC3	http://www.gsea-msigdb.org/gsea/msigdb/cards/GO_SPHINGOID_BIOSYNTHETIC_PROCESS
GO_bp	GO_LIPOPROTEIN_CATABOLIC_PROCESS	13	2	2.1526e-05	0.00208179	APOE:APOB	http://www.gsea-msigdb.org/gsea/msigdb/cards/GO_LIPOPROTEIN_CATABOLIC_PROCESS
GO_bp	GO_ISOPRENOID_METABOLIC_PROCESS	104	3	2.35726e-05	0.00225011	APOE:APOB:LPL	http://www.gsea-msigdb.org/gsea/msigdb/cards/GO_ISOPRENOID_METABOLIC_PROCESS
GO_bp	GO_LOW_DENSITY_LIPOPROTEIN_PARTICLE_RECEPTOR_CATABOLIC_PROCESS	14	2	2.51056e-05	0.00236572	PCSK9:APOE	http://www.gsea-msigdb.org/gsea/msigdb/cards/GO_LOW_DENSITY_LIPOPROTEIN_PARTICLE_RECEPTOR_CATABOLIC_PROCESS
GO_bp	GO_HIGH_DENSITY_LIPOPROTEIN_PARTICLE_ASSEMBLY	15	2	2.89587e-05	0.00269426	LCAT:APOE	http://www.gsea-msigdb.org/gsea/msigdb/cards/GO_HIGH_DENSITY_LIPOPROTEIN_PARTICLE_ASSEMBLY
GO_bp	GO_REGULATION_OF_SMALL_MOLECULE_METABOLIC_PROCESS	343	4	3.07884e-05	0.00282868	CPT1A:APOE:APOB:GCKR	http://www.gsea-msigdb.org/gsea/msigdb/cards/GO_REGULATION_OF_SMALL_MOLECULE_METABOLIC_PROCESS
GO_bp	GO_POSITIVE_REGULATION_OF_MACROPHAGE_DERIVED_FOAM_CELL_DIFFERENTIATION	17	2	3.74842e-05	0.00335986	APOB:LPL	http://www.gsea-msigdb.org/gsea/msigdb/cards/GO_POSITIVE_REGULATION_OF_MACROPHAGE_DERIVED_FOAM_CELL_DIFFERENTIATION
GO_bp	GO_CHOLESTEROL_STORAGE	17	2	3.74842e-05	0.00335986	APOB:LPL	http://www.gsea-msigdb.org/gsea/msigdb/cards/GO_CHOLESTEROL_STORAGE
GO_bp	GO_POSITIVE_REGULATION_OF_LIPID_STORAGE	22	2	6.35654e-05	0.00562898	APOB:LPL	http://www.gsea-msigdb.org/gsea/msigdb/cards/GO_POSITIVE_REGULATION_OF_LIPID_STORAGE
GO_bp	GO_REGULATION_OF_LIPOPROTEIN_LIPASE_ACTIVITY	23	2	6.95968e-05	0.00601808	LIPC:LPL	http://www.gsea-msigdb.org/gsea/msigdb/cards/GO_REGULATION_OF_LIPOPROTEIN_LIPASE_ACTIVITY
GO_bp	GO_LOW_DENSITY_LIPOPROTEIN_RECEPTOR_PARTICLE_METABOLIC_PROCESS	23	2	6.95968e-05	0.00601808	PCSK9:APOE	http://www.gsea-msigdb.org/gsea/msigdb/cards/GO_LOW_DENSITY_LIPOPROTEIN_RECEPTOR_PARTICLE_METABOLIC_PROCESS
GO_bp	GO_ALCOHOL_BIOSYNTHETIC_PROCESS	175	3	0.000110927	0.00941722	APOE:SPHK2:APOB	http://www.gsea-msigdb.org/gsea/msigdb/cards/GO_ALCOHOL_BIOSYNTHETIC_PROCESS
GO_bp	GO_LIPOPROTEIN_METABOLIC_PROCESS	29	2	0.000111469	0.00941722	PCSK9:APOE	http://www.gsea-msigdb.org/gsea/msigdb/cards/GO_LIPOPROTEIN_METABOLIC_PROCESS
GO_bp	GO_REGULATION_OF_MACROPHAGE_DERIVED_FOAM_CELL_DIFFERENTIATION	30	2	0.000119393	0.00997201	APOB:LPL	http://www.gsea-msigdb.org/gsea/msigdb/cards/GO_REGULATION_OF_MACROPHAGE_DERIVED_FOAM_CELL_DIFFERENTIATION
GO_bp	GO_CELLULAR_RESPONSE_TO_LIPOPROTEIN_PARTICLE_STIMULUS	33	2	0.000144778	0.0119564	APOE:LPL	http://www.gsea-msigdb.org/gsea/msigdb/cards/GO_CELLULAR_RESPONSE_TO_LIPOPROTEIN_PARTICLE_STIMULUS
GO_bp	GO_RECEPTOR_CATABOLIC_PROCESS	34	2	0.000153777	0.0125585	PCSK9:APOE	http://www.gsea-msigdb.org/gsea/msigdb/cards/GO_RECEPTOR_CATABOLIC_PROCESS
GO_bp	GO_PHOSPHATIDYLCHOLINE_BIOSYNTHETIC_PROCESS	38	2	0.000192453	0.0155442	LCAT:ABHD3	http://www.gsea-msigdb.org/gsea/msigdb/cards/GO_PHOSPHATIDYLCHOLINE_BIOSYNTHETIC_PROCESS
GO_bp	GO_INTRACELLULAR_LIPID_TRANSPORT	41	2	0.000224265	0.0177242	PCSK9:CPT1A	http://www.gsea-msigdb.org/gsea/msigdb/cards/GO_INTRACELLULAR_LIPID_TRANSPORT
GO_bp	GO_PHOSPHATIDYLCHOLINE_METABOLIC_PROCESS	41	2	0.000224265	0.0177242	LCAT:ABHD3	http://www.gsea-msigdb.org/gsea/msigdb/cards/GO_PHOSPHATIDYLCHOLINE_METABOLIC_PROCESS
GO_bp	GO_REGULATION_OF_LIPID_STORAGE	45	2	0.000270411	0.0211438	APOB:LPL	http://www.gsea-msigdb.org/gsea/msigdb/cards/GO_REGULATION_OF_LIPID_STORAGE
GO_bp	GO_REGULATION_OF_CHOLESTEROL_BIOSYNTHETIC_PROCESS	50	2	0.00033406	0.0258457	APOE:APOB	http://www.gsea-msigdb.org/gsea/msigdb/cards/GO_REGULATION_OF_CHOLESTEROL_BIOSYNTHETIC_PROCESS
GO_bp	GO_FATTY_ACID_METABOLIC_PROCESS	257	3	0.000343522	0.0263009	CPT1A:ELOVL2:LPL	http://www.gsea-msigdb.org/gsea/msigdb/cards/GO_FATTY_ACID_METABOLIC_PROCESS
GO_bp	GO_ORGANIC_HYDROXY_COMPOUND_BIOSYNTHETIC_PROCESS	264	3	0.00037159	0.0281565	APOE:SPHK2:APOB	http://www.gsea-msigdb.org/gsea/msigdb/cards/GO_ORGANIC_HYDROXY_COMPOUND_BIOSYNTHETIC_PROCESS
GO_bp	GO_CELLULAR_RESPONSE_TO_FATTY_ACID	54	2	0.000389734	0.0292301	CPT1A:APOB	http://www.gsea-msigdb.org/gsea/msigdb/cards/GO_CELLULAR_RESPONSE_TO_FATTY_ACID
GO_bp	GO_ANION_HOMEOSTASIS	57	2	0.000434252	0.0322399	APOE:HNF4A	http://www.gsea-msigdb.org/gsea/msigdb/cards/GO_ANION_HOMEOSTASIS
GO_bp	GO_CELLULAR_RESPONSE_TO_HORMONE_STIMULUS	689	4	0.000449114	0.0330099	PCSK9:APOB:HNF4A:LPL	http://www.gsea-msigdb.org/gsea/msigdb/cards/GO_CELLULAR_RESPONSE_TO_HORMONE_STIMULUS
GO_bp	GO_REGULATION_OF_STEROL_TRANSPORT	59	2	0.000465242	0.0338567	PCSK9:APOE	http://www.gsea-msigdb.org/gsea/msigdb/cards/GO_REGULATION_OF_STEROL_TRANSPORT
GO_bp	GO_AMMONIUM_ION_METABOLIC_PROCESS	61	2	0.000497279	0.0358334	LCAT:ABHD3	http://www.gsea-msigdb.org/gsea/msigdb/cards/GO_AMMONIUM_ION_METABOLIC_PROCESS
GO_bp	GO_LONG_CHAIN_FATTY_ACID_TRANSPORT	69	2	0.000635855	0.0453741	CPT1A:APOE	http://www.gsea-msigdb.org/gsea/msigdb/cards/GO_LONG_CHAIN_FATTY_ACID_TRANSPORT
GO_bp	GO_ARTERY_MORPHOGENESIS	70	2	0.000654345	0.0462446	APOE:APOB	http://www.gsea-msigdb.org/gsea/msigdb/cards/GO_ARTERY_MORPHOGENESIS
GO_bp	GO_MAINTENANCE_OF_LOCATION	325	3	0.000680434	0.0476304	APOE:APOB:LPL	http://www.gsea-msigdb.org/gsea/msigdb/cards/GO_MAINTENANCE_OF_LOCATION
GO_cc	GO_ENDOPLASMIC_RETICULUM_PART	1344	11	1.40222e-11	8.47862e-09	PCSK9:SOAT2:LIPC:CERS4:TM6SF2:APOE:APOB:SPTLC3:AGPAT3:ELOVL2:ERMP1	http://www.gsea-msigdb.org/gsea/msigdb/cards/GO_ENDOPLASMIC_RETICULUM_PART
GO_cc	GO_PROTEIN_LIPID_COMPLEX	40	5	1.69403e-11	8.47862e-09	LIPC:LCAT:APOE:APOB:LPL	http://www.gsea-msigdb.org/gsea/msigdb/cards/GO_PROTEIN_LIPID_COMPLEX
GO_cc	GO_ENDOPLASMIC_RETICULUM	1884	11	5.18142e-10	1.72887e-07	PCSK9:SOAT2:LIPC:CERS4:TM6SF2:APOE:APOB:SPTLC3:AGPAT3:ELOVL2:ERMP1	http://www.gsea-msigdb.org/gsea/msigdb/cards/GO_ENDOPLASMIC_RETICULUM
GO_cc	GO_HIGH_DENSITY_LIPOPROTEIN_PARTICLE	27	4	1.06237e-09	2.65859e-07	LIPC:LCAT:APOE:APOB	http://www.gsea-msigdb.org/gsea/msigdb/cards/GO_HIGH_DENSITY_LIPOPROTEIN_PARTICLE
GO_cc	GO_CHYLOMICRON	13	3	3.81902e-08	7.23598e-06	APOE:APOB:LPL	http://www.gsea-msigdb.org/gsea/msigdb/cards/GO_CHYLOMICRON
GO_cc	GO_NUCLEAR_OUTER_MEMBRANE_ENDOPLASMIC_RETICULUM_MEMBRANE_NETWORK	1080	8	4.33725e-08	7.23598e-06	SOAT2:CERS4:TM6SF2:APOB:SPTLC3:AGPAT3:ELOVL2:ERMP1	http://www.gsea-msigdb.org/gsea/msigdb/cards/GO_NUCLEAR_OUTER_MEMBRANE_ENDOPLASMIC_RETICULUM_MEMBRANE_NETWORK
GO_cc	GO_TRIGLYCERIDE_RICH_PLASMA_LIPOPROTEIN_PARTICLE	20	3	1.51863e-07	2.17165e-05	APOE:APOB:LPL	http://www.gsea-msigdb.org/gsea/msigdb/cards/GO_TRIGLYCERIDE_RICH_PLASMA_LIPOPROTEIN_PARTICLE
GO_cc	GO_INTERMEDIATE_DENSITY_LIPOPROTEIN_PARTICLE	5	2	2.76688e-06	0.000346206	APOE:APOB	http://www.gsea-msigdb.org/gsea/msigdb/cards/GO_INTERMEDIATE_DENSITY_LIPOPROTEIN_PARTICLE
GO_cc	GO_ENDOPLASMIC_RETICULUM_LUMEN	307	4	1.99629e-05	0.00222031	PCSK9:LIPC:APOE:APOB	http://www.gsea-msigdb.org/gsea/msigdb/cards/GO_ENDOPLASMIC_RETICULUM_LUMEN
GO_cc	GO_LOW_DENSITY_LIPOPROTEIN_PARTICLE	14	2	2.51056e-05	0.00251307	APOE:APOB	http://www.gsea-msigdb.org/gsea/msigdb/cards/GO_LOW_DENSITY_LIPOPROTEIN_PARTICLE
GO_cc	GO_ENDOCYTIC_VESICLE_LUMEN	20	2	5.2317e-05	0.00476084	APOE:APOB	http://www.gsea-msigdb.org/gsea/msigdb/cards/GO_ENDOCYTIC_VESICLE_LUMEN
GO_cc	GO_CLATHRIN_COATED_ENDOCYTIC_VESICLE_MEMBRANE	41	2	0.000224265	0.0187075	APOE:APOB	http://www.gsea-msigdb.org/gsea/msigdb/cards/GO_CLATHRIN_COATED_ENDOCYTIC_VESICLE_MEMBRANE
GO_cc	GO_COATED_VESICLE	282	3	0.00045045	0.0344008	PCSK9:APOE:APOB	http://www.gsea-msigdb.org/gsea/msigdb/cards/GO_COATED_VESICLE
GO_cc	GO_CLATHRIN_COATED_ENDOCYTIC_VESICLE	60	2	0.00048113	0.0344008	APOE:APOB	http://www.gsea-msigdb.org/gsea/msigdb/cards/GO_CLATHRIN_COATED_ENDOCYTIC_VESICLE
GO_mf	GO_TRANSFERASE_ACTIVITY_TRANSFERRING_ACYL_GROUPS	255	7	4.56374e-11	7.50735e-08	CPT1A:SOAT2:LCAT:CERS4:SPTLC3:AGPAT3:ELOVL2	http://www.gsea-msigdb.org/gsea/msigdb/cards/GO_TRANSFERASE_ACTIVITY_TRANSFERRING_ACYL_GROUPS
GO_mf	GO_APOLIPOPROTEIN_BINDING	17	4	1.44564e-10	1.18904e-07	PCSK9:LIPC:LCAT:LPL	http://www.gsea-msigdb.org/gsea/msigdb/cards/GO_APOLIPOPROTEIN_BINDING
GO_mf	GO_PROTEIN_LIPID_COMPLEX_BINDING	34	4	2.80063e-09	1.53568e-06	PCSK9:LIPC:APOE:LPL	http://www.gsea-msigdb.org/gsea/msigdb/cards/GO_PROTEIN_LIPID_COMPLEX_BINDING
GO_mf	GO_O_ACYLTRANSFERASE_ACTIVITY	47	4	1.07236e-08	4.4101e-06	CPT1A:SOAT2:LCAT:AGPAT3	http://www.gsea-msigdb.org/gsea/msigdb/cards/GO_O_ACYLTRANSFERASE_ACTIVITY
GO_mf	GO_SULFUR_COMPOUND_BINDING	242	5	1.59711e-07	4.85586e-05	SOAT2:LIPC:APOE:APOB:LPL	http://www.gsea-msigdb.org/gsea/msigdb/cards/GO_SULFUR_COMPOUND_BINDING
GO_mf	GO_LOW_DENSITY_LIPOPROTEIN_PARTICLE_RECEPTOR_BINDING	21	3	1.77113e-07	4.85586e-05	PCSK9:APOE:APOB	http://www.gsea-msigdb.org/gsea/msigdb/cards/GO_LOW_DENSITY_LIPOPROTEIN_PARTICLE_RECEPTOR_BINDING
GO_mf	GO_LIPOPROTEIN_PARTICLE_RECEPTOR_BINDING	26	3	3.45646e-07	8.12268e-05	PCSK9:APOE:APOB	http://www.gsea-msigdb.org/gsea/msigdb/cards/GO_LIPOPROTEIN_PARTICLE_RECEPTOR_BINDING
GO_mf	GO_HEPARIN_BINDING	163	4	1.63774e-06	0.000336761	LIPC:APOE:APOB:LPL	http://www.gsea-msigdb.org/gsea/msigdb/cards/GO_HEPARIN_BINDING
GO_mf	GO_GLYCOSAMINOGLYCAN_BINDING	222	4	5.57752e-06	0.00101945	LIPC:APOE:APOB:LPL	http://www.gsea-msigdb.org/gsea/msigdb/cards/GO_GLYCOSAMINOGLYCAN_BINDING
GO_mf	GO_PHOSPHOLIPASE_ACTIVITY	98	3	1.97286e-05	0.00324535	LIPC:ABHD3:LPL	http://www.gsea-msigdb.org/gsea/msigdb/cards/GO_PHOSPHOLIPASE_ACTIVITY
GO_mf	GO_HEPARAN_SULFATE_PROTEOGLYCAN_BINDING	16	2	3.30849e-05	0.00429466	APOE:LPL	http://www.gsea-msigdb.org/gsea/msigdb/cards/GO_HEPARAN_SULFATE_PROTEOGLYCAN_BINDING
GO_mf	GO_LOW_DENSITY_LIPOPROTEIN_PARTICLE_BINDING	16	2	3.30849e-05	0.00429466	PCSK9:LIPC	http://www.gsea-msigdb.org/gsea/msigdb/cards/GO_LOW_DENSITY_LIPOPROTEIN_PARTICLE_BINDING
GO_mf	GO_LIPID_BINDING	726	5	3.39395e-05	0.00429466	SOAT2:APOE:APOB:HNF4A:LPL	http://www.gsea-msigdb.org/gsea/msigdb/cards/GO_LIPID_BINDING
GO_mf	GO_LIPASE_ACTIVITY	124	3	3.98709e-05	0.00468483	LIPC:ABHD3:LPL	http://www.gsea-msigdb.org/gsea/msigdb/cards/GO_LIPASE_ACTIVITY
GO_mf	GO_CARBOXYLIC_ESTER_HYDROLASE_ACTIVITY	133	3	4.91282e-05	0.00537884	LIPC:ABHD3:LPL	http://www.gsea-msigdb.org/gsea/msigdb/cards/GO_CARBOXYLIC_ESTER_HYDROLASE_ACTIVITY
GO_mf	GO_CHOLESTEROL_TRANSPORTER_ACTIVITY	20	2	5.2317e-05	0.00537884	APOE:APOB	http://www.gsea-msigdb.org/gsea/msigdb/cards/GO_CHOLESTEROL_TRANSPORTER_ACTIVITY
GO_mf	GO_TRIGLYCERIDE_LIPASE_ACTIVITY	21	2	5.78054e-05	0.00559352	LIPC:LPL	http://www.gsea-msigdb.org/gsea/msigdb/cards/GO_TRIGLYCERIDE_LIPASE_ACTIVITY
GO_mf	GO_STEROL_TRANSPORTER_ACTIVITY	34	2	0.000153777	0.0140535	APOE:APOB	http://www.gsea-msigdb.org/gsea/msigdb/cards/GO_STEROL_TRANSPORTER_ACTIVITY
GO_mf	GO_PROTEOGLYCAN_BINDING	36	2	0.000172579	0.0149417	APOE:LPL	http://www.gsea-msigdb.org/gsea/msigdb/cards/GO_PROTEOGLYCAN_BINDING
GO_mf	GO_PALMITOYLTRANSFERASE_ACTIVITY	39	2	0.00020279	0.0166795	CPT1A:SPTLC3	http://www.gsea-msigdb.org/gsea/msigdb/cards/GO_PALMITOYLTRANSFERASE_ACTIVITY
GO_mf	GO_STEROL_BINDING	56	2	0.00041915	0.0328334	SOAT2:APOE	http://www.gsea-msigdb.org/gsea/msigdb/cards/GO_STEROL_BINDING
GWAScatalog	Lipid metabolism phenotypes	34	7	2.0491e-17	3.71912e-14	PCSK9:CPT1A:LIPC:APOE:APOB:GCKR:LPL
GWAScatalog	Metabolite levels	117	7	1.84272e-13	1.67227e-10	PCSK9:LIPC:APOE:APOB:GCKR:ELOVL2:LPL
GWAScatalog	Metabolite levels (lipoprotein measures)	27	5	2.08738e-12	1.18219e-09	PCSK9:LIPC:APOE:APOB:LPL
GWAScatalog	Medication use (HMG CoA reductase inhibitors)	78	6	2.60539e-12	1.18219e-09	PCSK9:TM6SF2:APOE:APOB:GCKR:LPL
GWAScatalog	Cholesterol, total	121	6	3.84559e-11	1.39595e-08	PCSK9:LIPC:APOE:APOB:GCKR:HNF4A
GWAScatalog	Metabolic syndrome	53	5	7.35611e-11	2.22522e-08	LIPC:APOE:APOB:GCKR:LPL
GWAScatalog	Triglyceride levels	145	6	1.15428e-10	2.99289e-08	LIPC:TM6SF2:APOE:APOB:GCKR:LPL
GWAScatalog	Cardiovascular disease risk factors	21	4	3.6304e-10	8.23648e-08	LIPC:APOB:GCKR:LPL
GWAScatalog	Total cholesterol levels	189	6	5.7213e-10	1.1538e-07	PCSK9:LIPC:LCAT:APOE:APOB:GCKR
GWAScatalog	Lipid traits	25	4	7.6628e-10	1.3908e-07	LIPC:APOE:GCKR:LPL
GWAScatalog	Phospholipid levels (plasma)	28	4	1.23901e-09	2.04437e-07	LIPC:ABHD3:GCKR:ELOVL2
GWAScatalog	HDL cholesterol	242	6	2.5233e-09	3.81649e-07	LIPC:LCAT:APOE:APOB:HNF4A:LPL
GWAScatalog	Type 2 diabetes (adjusted for BMI)	44	4	8.16998e-09	1.14065e-06	TM6SF2:GCKR:HNF4A:LPL
GWAScatalog	Metabolic traits	51	4	1.50039e-08	1.94515e-06	APOB:GCKR:ELOVL2:LPL
GWAScatalog	HDL cholesterol levels	154	5	1.67559e-08	2.02747e-06	LIPC:LCAT:APOE:HNF4A:LPL
GWAScatalog	Blood metabolite ratios	54	4	1.89682e-08	2.1517e-06	APOE:GCKR:SPTLC3:ELOVL2
GWAScatalog	LDL cholesterol	182	5	3.86627e-08	4.1172e-06	PCSK9:APOE:APOB:GCKR:SPTLC3
GWAScatalog	Triglycerides	184	5	4.08318e-08	4.1172e-06	LIPC:APOE:APOB:GCKR:LPL
GWAScatalog	Sphingolipid levels	14	3	4.85892e-08	4.64154e-06	CERS4:APOE:SPTLC3
GWAScatalog	Lipoprotein-associated phospholipase A2 activity and mass	15	3	6.07157e-08	5.50995e-06	APOE:APOB:GCKR
GWAScatalog	High density lipoprotein cholesterol levels	81	4	9.88716e-08	8.54533e-06	LIPC:LCAT:APOE:LPL
GWAScatalog	Plasma omega-3 polyunsaturated fatty acid levels (docosapentaenoic acid)	20	3	1.51863e-07	1.25287e-05	GCKR:AGPAT3:ELOVL2
GWAScatalog	Serum metabolite ratios in chronic kidney disease	21	3	1.77113e-07	1.39766e-05	CERS4:SPTLC3:ELOVL2
GWAScatalog	LDL cholesterol levels x alcohol consumption (drinkers vs non-drinkers) interaction (2df)	99	4	2.22334e-07	1.68083e-05	PCSK9:LIPC:APOB:HNF4A
GWAScatalog	Coronary artery disease (myocardial infarction, percutaneous transluminal coronary angioplasty, coronary artery bypass grafting, angina or chromic ischemic heart disease)	100	4	2.31519e-07	1.68083e-05	PCSK9:APOE:APOB:LPL
GWAScatalog	LDL cholesterol levels	102	4	2.50734e-07	1.75032e-05	PCSK9:APOE:APOB:SPTLC3
GWAScatalog	Very long-chain saturated fatty acid levels (fatty acid 20:0)	28	3	4.35216e-07	2.92562e-05	CERS4:APOE:SPTLC3
GWAScatalog	C-reactive protein	31	3	5.96549e-07	3.86691e-05	APOE:GCKR:HNF4A
GWAScatalog	Hematological and biochemical traits	37	3	1.02908e-06	6.44059e-05	LIPC:GCKR:LPL
GWAScatalog	Hypertriglyceridemia	42	3	1.51784e-06	9.18294e-05	APOB:GCKR:LPL
GWAScatalog	Blood metabolite levels	162	4	1.5981e-06	9.35661e-05	LIPC:GCKR:SPTLC3:ELOVL2
GWAScatalog	Low density lipoprotein cholesterol levels	49	3	2.43013e-06	0.000137834	PCSK9:LIPC:APOE
GWAScatalog	Cholesterol efflux capacity	5	2	2.76688e-06	0.000152178	LIPC:LPL
GWAScatalog	Metabolic syndrome (multivariate analysis)	6	2	4.14898e-06	0.000221482	GCKR:LPL
GWAScatalog	Alzheimer's disease or HDL levels (pleiotropy)	59	3	4.27333e-06	0.000221603	LIPC:APOE:APOB
GWAScatalog	Type 2 diabetes	494	5	5.31609e-06	0.000268019	TM6SF2:APOE:GCKR:HNF4A:LPL
GWAScatalog	Triglycerides-Blood Pressure (TG-BP)	8	2	7.73976e-06	0.000369676	GCKR:LPL
GWAScatalog	Metabolic syndrome (bivariate traits)	8	2	7.73976e-06	0.000369676	LIPC:LPL
GWAScatalog	LDL cholesterol levels in current drinkers	73	3	8.1367e-06	0.00037867	PCSK9:APOB:HNF4A
GWAScatalog	Triglyceride levels in current drinkers	84	3	1.24186e-05	0.000563496	LIPC:APOB:LPL
GWAScatalog	Triglyceride levels x alcohol consumption (regular vs non-regular drinkers) interaction (2df)	92	3	1.63225e-05	0.000722571	LIPC:APOB:LPL
GWAScatalog	LDL cholesterol levels x alcohol consumption (regular vs non-regular drinkers) interaction (2df)	95	3	1.79724e-05	0.000765014	PCSK9:APOB:HNF4A
GWAScatalog	Medication use (antithrombotic agents)	12	2	1.82202e-05	0.000765014	APOE:LPL
GWAScatalog	C-reactive protein levels	96	3	1.85458e-05	0.000765014	APOE:GCKR:HNF4A
GWAScatalog	Lipoprotein phospholipase A2 activity in cardiovascular disease	13	2	2.1526e-05	0.000868217	APOE:LPL
GWAScatalog	Glycerophospholipid levels	15	2	2.89587e-05	0.00114261	SPTLC3:ELOVL2
GWAScatalog	Response to statins (LDL cholesterol change)	16	2	3.30849e-05	0.00126761	PCSK9:APOE
GWAScatalog	HDL cholesterol levels in current drinkers	117	3	3.35235e-05	0.00126761	LIPC:HNF4A:LPL
GWAScatalog	Myeloid white cell count	124	3	3.98709e-05	0.00147685	SPHK2:GCKR:HNF4A
GWAScatalog	HDL cholesterol levels x alcohol consumption (regular vs non-regular drinkers) interaction (2df)	129	3	4.48571e-05	0.00162831	LIPC:HNF4A:LPL
GWAScatalog	Nonalcoholic fatty liver disease	20	2	5.2317e-05	0.00186187	TM6SF2:GCKR
GWAScatalog	HDL cholesterol levels x alcohol consumption (drinkers vs non-drinkers) interaction (2df)	139	3	5.6022e-05	0.00195538	LIPC:HNF4A:LPL
GWAScatalog	C-reactive protein levels or HDL-cholesterol levels (pleiotropy)	21	2	5.78054e-05	0.00197956	LIPC:HNF4A
GWAScatalog	C-reactive protein levels or total cholesterol levels (pleiotropy)	23	2	6.95968e-05	0.00233923	GCKR:HNF4A
GWAScatalog	Factor VII activity	25	2	8.24727e-05	0.0027216	GCKR:HNF4A
GWAScatalog	C-reactive protein levels or LDL-cholesterol levels (pleiotropy)	26	2	8.93166e-05	0.00289481	GCKR:HNF4A
GWAScatalog	C-reactive protein levels or triglyceride levels (pleiotropy)	28	2	0.000103815	0.00330569	GCKR:LPL
GWAScatalog	Carotid intima media thickness	30	2	0.000119393	0.00367284	APOE:APOB
GWAScatalog	Gallstone disease	30	2	0.000119393	0.00367284	GCKR:HNF4A
GWAScatalog	Lipoprotein (a) levels	41	2	0.000224265	0.00678403	SOAT2:APOE
GWAScatalog	Medication use (drugs used in diabetes)	49	2	0.000320801	0.00954515	GCKR:HNF4A
GWAScatalog	Gout	56	2	0.00041915	0.0122703	LIPC:GCKR
GWAScatalog	Advanced age-related macular degeneration	63	2	0.000530361	0.0152794	LIPC:APOE
GWAScatalog	Age-related macular degeneration	65	2	0.000564486	0.0160085	LIPC:APOE
GWAScatalog	Triglyceride levels x alcohol consumption (drinkers vs non-drinkers) interaction (2df)	91	2	0.00110206	0.030773	LIPC:LPL
Hallmark_gene_sets	HALLMARK_XENOBIOTIC_METABOLISM	200	4	3.69074e-06	0.000184537	LCAT:APOE:GCKR:HNF4A	http://www.gsea-msigdb.org/gsea/msigdb/cards/HALLMARK_XENOBIOTIC_METABOLISM
Hallmark_gene_sets	HALLMARK_ADIPOGENESIS	200	3	0.00016453	0.00411324	APOE:AGPAT3:LPL	http://www.gsea-msigdb.org/gsea/msigdb/cards/HALLMARK_ADIPOGENESIS
KEGG	KEGG_GLYCEROLIPID_METABOLISM	49	3	2.43013e-06	0.000452005	LIPC:AGPAT3:LPL	http://www.gsea-msigdb.org/gsea/msigdb/cards/KEGG_GLYCEROLIPID_METABOLISM
KEGG	KEGG_PPAR_SIGNALING_PATHWAY	69	2	0.000635855	0.0490429	CPT1A:LPL	http://www.gsea-msigdb.org/gsea/msigdb/cards/KEGG_PPAR_SIGNALING_PATHWAY
KEGG	KEGG_GLYCEROPHOSPHOLIPID_METABOLISM	77	2	0.000791015	0.0490429	LCAT:AGPAT3	http://www.gsea-msigdb.org/gsea/msigdb/cards/KEGG_GLYCEROPHOSPHOLIPID_METABOLISM
Oncogenic_signatures	ESC_J1_UP_LATE.V1_UP	189	3	0.000139248	0.0263179	SOAT2:APOB:HNF4A	http://www.gsea-msigdb.org/gsea/msigdb/cards/ESC_J1_UP_LATE.V1_UP
Reactome	REACTOME_PLASMA_LIPOPROTEIN_ASSEMBLY_REMODELING_AND_CLEARANCE	71	7	5.00981e-15	7.5097e-12	PCSK9:SOAT2:LIPC:LCAT:APOE:APOB:LPL	http://www.gsea-msigdb.org/gsea/msigdb/cards/REACTOME_PLASMA_LIPOPROTEIN_ASSEMBLY_REMODELING_AND_CLEARANCE
Reactome	REACTOME_PLASMA_LIPOPROTEIN_REMODELING	32	5	5.19819e-12	3.06016e-09	LIPC:LCAT:APOE:APOB:LPL	http://www.gsea-msigdb.org/gsea/msigdb/cards/REACTOME_PLASMA_LIPOPROTEIN_REMODELING
Reactome	REACTOME_PLASMA_LIPOPROTEIN_CLEARANCE	33	5	6.1244e-12	3.06016e-09	PCSK9:SOAT2:LIPC:APOE:APOB	http://www.gsea-msigdb.org/gsea/msigdb/cards/REACTOME_PLASMA_LIPOPROTEIN_CLEARANCE
Reactome	REACTOME_CHYLOMICRON_CLEARANCE	5	3	1.33898e-09	5.01782e-07	LIPC:APOE:APOB	http://www.gsea-msigdb.org/gsea/msigdb/cards/REACTOME_CHYLOMICRON_CLEARANCE
Reactome	REACTOME_CHYLOMICRON_REMODELING	10	3	1.60403e-08	4.80888e-06	APOE:APOB:LPL	http://www.gsea-msigdb.org/gsea/msigdb/cards/REACTOME_CHYLOMICRON_REMODELING
Reactome	REACTOME_TRANSPORT_OF_SMALL_MOLECULES	728	7	6.45584e-08	1.517e-05	PCSK9:SOAT2:LIPC:LCAT:APOE:APOB:LPL	http://www.gsea-msigdb.org/gsea/msigdb/cards/REACTOME_TRANSPORT_OF_SMALL_MOLECULES
Reactome	REACTOME_METABOLISM_OF_LIPIDS	738	7	7.08404e-08	1.517e-05	CPT1A:ABHD3:CERS4:SPHK2:SPTLC3:AGPAT3:ELOVL2	http://www.gsea-msigdb.org/gsea/msigdb/cards/REACTOME_METABOLISM_OF_LIPIDS
Reactome	REACTOME_LDL_CLEARANCE	19	3	1.29128e-07	2.41953e-05	PCSK9:SOAT2:APOB	http://www.gsea-msigdb.org/gsea/msigdb/cards/REACTOME_LDL_CLEARANCE
Reactome	REACTOME_SPHINGOLIPID_DE_NOVO_BIOSYNTHESIS	44	3	1.74987e-06	0.000291451	CERS4:SPHK2:SPTLC3	http://www.gsea-msigdb.org/gsea/msigdb/cards/REACTOME_SPHINGOLIPID_DE_NOVO_BIOSYNTHESIS
Reactome	REACTOME_METABOLISM_OF_FAT_SOLUBLE_VITAMINS	48	3	2.28213e-06	0.000342091	APOE:APOB:LPL	http://www.gsea-msigdb.org/gsea/msigdb/cards/REACTOME_METABOLISM_OF_FAT_SOLUBLE_VITAMINS
Reactome	REACTOME_HDL_REMODELING	10	2	1.24309e-05	0.00155282	LCAT:APOE	http://www.gsea-msigdb.org/gsea/msigdb/cards/REACTOME_HDL_REMODELING
Reactome	REACTOME_CHYLOMICRON_ASSEMBLY	10	2	1.24309e-05	0.00155282	APOE:APOB	http://www.gsea-msigdb.org/gsea/msigdb/cards/REACTOME_CHYLOMICRON_ASSEMBLY
Reactome	REACTOME_SPHINGOLIPID_METABOLISM	89	3	1.47759e-05	0.00170377	CERS4:SPHK2:SPTLC3	http://www.gsea-msigdb.org/gsea/msigdb/cards/REACTOME_SPHINGOLIPID_METABOLISM
Reactome	REACTOME_VISUAL_PHOTOTRANSDUCTION	100	3	2.096e-05	0.00224421	APOE:APOB:LPL	http://www.gsea-msigdb.org/gsea/msigdb/cards/REACTOME_VISUAL_PHOTOTRANSDUCTION
Reactome	REACTOME_REGULATION_OF_INSULIN_LIKE_GROWTH_FACTOR_IGF_TRANSPORT_AND_UPTAKE_BY_INSULIN_LIKE_GROWTH_FACTOR_BINDING_PROTEINS_IGFBPS	124	3	3.98709e-05	0.00392242	PCSK9:APOE:APOB	http://www.gsea-msigdb.org/gsea/msigdb/cards/REACTOME_REGULATION_OF_INSULIN_LIKE_GROWTH_FACTOR_IGF_TRANSPORT_AND_UPTAKE_BY_INSULIN_LIKE_GROWTH_FACTOR_BINDING_PROTEINS_IGFBPS
Reactome	REACTOME_ASSEMBLY_OF_ACTIVE_LPL_AND_LIPC_LIPASE_COMPLEXES	19	2	4.71005e-05	0.00392242	LIPC:LPL	http://www.gsea-msigdb.org/gsea/msigdb/cards/REACTOME_ASSEMBLY_OF_ACTIVE_LPL_AND_LIPC_LIPASE_COMPLEXES
Reactome	REACTOME_PLASMA_LIPOPROTEIN_ASSEMBLY	19	2	4.71005e-05	0.00392242	APOE:APOB	http://www.gsea-msigdb.org/gsea/msigdb/cards/REACTOME_PLASMA_LIPOPROTEIN_ASSEMBLY
Reactome	REACTOME_SCAVENGING_BY_CLASS_A_RECEPTORS	19	2	4.71005e-05	0.00392242	APOE:APOB	http://www.gsea-msigdb.org/gsea/msigdb/cards/REACTOME_SCAVENGING_BY_CLASS_A_RECEPTORS
Reactome	REACTOME_METABOLISM_OF_VITAMINS_AND_COFACTORS	189	3	0.000139248	0.0109859	APOE:APOB:LPL	http://www.gsea-msigdb.org/gsea/msigdb/cards/REACTOME_METABOLISM_OF_VITAMINS_AND_COFACTORS
Wikipathways	Metabolic pathway of LDL, HDL and TG, including diseases	16	6	8.28441e-17	4.49843e-14	PCSK9:LIPC:LCAT:APOE:APOB:LPL	http://www.wikipathways.org/instance/WP4522_r104036
Wikipathways	Statin Pathway	31	5	4.38743e-12	1.19119e-09	LIPC:LCAT:APOE:APOB:LPL	http://www.wikipathways.org/instance/WP430_r106797
Wikipathways	Composition of Lipid Particles	9	4	7.67435e-12	1.38906e-09	LCAT:APOE:APOB:LPL	http://www.wikipathways.org/instance/WP3601_r106212
Wikipathways	Triacylglyceride Synthesis	24	3	2.69256e-07	3.65515e-05	LIPC:AGPAT3:LPL	http://www.wikipathways.org/instance/WP325_r107140
Wikipathways	Sphingolipid pathway	30	3	5.39002e-07	5.85356e-05	CERS4:SPHK2:SPTLC3	http://www.wikipathways.org/instance/WP1422_r106689
Wikipathways	Fatty Acid Beta Oxidation	34	3	7.93346e-07	7.17978e-05	CPT1A:LIPC:LPL	http://www.wikipathways.org/instance/WP143_r107117
Wikipathways	Vitamin B12 Metabolism	51	2	0.000347583	0.0269625	APOE:APOB	http://www.wikipathways.org/instance/WP1533_r107121
Wikipathways	PPAR signaling pathway	67	2	0.000599651	0.0372633	CPT1A:LPL	http://www.wikipathways.org/instance/WP3942_r106517
Wikipathways	AMP-activated Protein Kinase (AMPK) Signaling	68	2	0.000617623	0.0372633	CPT1A:HNF4A	http://www.wikipathways.org/instance/WP1403_r106688

## Sheet: FUMA_FOCUS
Category	GeneSet	N_genes	N_overlap	p	adjP	genes	link
Cancer_gene_neighborhoods	CAR_IGFBP1	57	3	1.94083e-05	0.00828736	APOA1:AQP9:APOB	http://www.gsea-msigdb.org/gsea/msigdb/cards/CAR_IGFBP1
Cancer_gene_neighborhoods	CAR_HPX	73	3	4.08488e-05	0.00872121	APOA1:AQP9:APOB	http://www.gsea-msigdb.org/gsea/msigdb/cards/CAR_HPX
Cancer_modules	MODULE_236	18	4	1.71669e-09	7.39895e-07	APOA1:SCARB1:CETP:APOB	http://www.gsea-msigdb.org/gsea/msigdb/cards/MODULE_236
Canonical_Pathways	REACTOME_PLASMA_LIPOPROTEIN_ASSEMBLY_REMODELING_AND_CLEARANCE	71	6	4.76361e-11	9.81596e-08	APOA5:APOA1:SCARB1:CETP:LIPG:APOB	http://www.gsea-msigdb.org/gsea/msigdb/cards/REACTOME_PLASMA_LIPOPROTEIN_ASSEMBLY_REMODELING_AND_CLEARANCE
Canonical_Pathways	REACTOME_PLASMA_LIPOPROTEIN_REMODELING	32	5	8.92766e-11	9.81596e-08	APOA5:APOA1:CETP:LIPG:APOB	http://www.gsea-msigdb.org/gsea/msigdb/cards/REACTOME_PLASMA_LIPOPROTEIN_REMODELING
Canonical_Pathways	REACTOME_SCAVENGING_BY_CLASS_B_RECEPTORS	6	3	1.36915e-08	1.00359e-05	APOA1:SCARB1:APOB	http://www.gsea-msigdb.org/gsea/msigdb/cards/REACTOME_SCAVENGING_BY_CLASS_B_RECEPTORS
Canonical_Pathways	REACTOME_CHYLOMICRON_REMODELING	10	3	8.19458e-08	3.60398e-05	APOA5:APOA1:APOB	http://www.gsea-msigdb.org/gsea/msigdb/cards/REACTOME_CHYLOMICRON_REMODELING
Canonical_Pathways	REACTOME_HDL_REMODELING	10	3	8.19458e-08	3.60398e-05	APOA1:CETP:LIPG	http://www.gsea-msigdb.org/gsea/msigdb/cards/REACTOME_HDL_REMODELING
Canonical_Pathways	REACTOME_TRANSPORT_OF_SMALL_MOLECULES	728	7	3.41138e-06	0.00115389	APOA5:APOA1:SCARB1:AQP9:CETP:LIPG:APOB	http://www.gsea-msigdb.org/gsea/msigdb/cards/REACTOME_TRANSPORT_OF_SMALL_MOLECULES
Canonical_Pathways	REACTOME_PLASMA_LIPOPROTEIN_CLEARANCE	33	3	3.67314e-06	0.00115389	APOA1:SCARB1:APOB	http://www.gsea-msigdb.org/gsea/msigdb/cards/REACTOME_PLASMA_LIPOPROTEIN_CLEARANCE
Canonical_Pathways	REACTOME_HDL_CLEARANCE	5	2	8.01963e-06	0.00220439	APOA1:SCARB1	http://www.gsea-msigdb.org/gsea/msigdb/cards/REACTOME_HDL_CLEARANCE
Canonical_Pathways	KEGG_GLYCEROLIPID_METABOLISM	49	3	1.22814e-05	0.00300075	GPAM:LIPG:PNPLA3	http://www.gsea-msigdb.org/gsea/msigdb/cards/KEGG_GLYCEROLIPID_METABOLISM
Canonical_Pathways	REACTOME_CHYLOMICRON_ASSEMBLY	10	2	3.59858e-05	0.00791327	APOA1:APOB	http://www.gsea-msigdb.org/gsea/msigdb/cards/REACTOME_CHYLOMICRON_ASSEMBLY
Canonical_Pathways	REACTOME_BINDING_AND_UPTAKE_OF_LIGANDS_BY_SCAVENGER_RECEPTORS	98	3	9.83608e-05	0.0196632	APOA1:SCARB1:APOB	http://www.gsea-msigdb.org/gsea/msigdb/cards/REACTOME_BINDING_AND_UPTAKE_OF_LIGANDS_BY_SCAVENGER_RECEPTORS
Canonical_Pathways	REACTOME_SCAVENGING_BY_CLASS_A_RECEPTORS	19	2	0.000136047	0.0230129	APOA1:APOB	http://www.gsea-msigdb.org/gsea/msigdb/cards/REACTOME_SCAVENGING_BY_CLASS_A_RECEPTORS
Canonical_Pathways	REACTOME_PLASMA_LIPOPROTEIN_ASSEMBLY	19	2	0.000136047	0.0230129	APOA1:APOB	http://www.gsea-msigdb.org/gsea/msigdb/cards/REACTOME_PLASMA_LIPOPROTEIN_ASSEMBLY
Canonical_Pathways	REACTOME_REGULATION_OF_INSULIN_LIKE_GROWTH_FACTOR_IGF_TRANSPORT_AND_UPTAKE_BY_INSULIN_LIKE_GROWTH_FACTOR_BINDING_PROTEINS_IGFBPS	124	3	0.000197361	0.0309998	APOA5:APOA1:APOB	http://www.gsea-msigdb.org/gsea/msigdb/cards/REACTOME_REGULATION_OF_INSULIN_LIKE_GROWTH_FACTOR_IGF_TRANSPORT_AND_UPTAKE_BY_INSULIN_LIKE_GROWTH_FACTOR_BINDING_PROTEINS_IGFBPS
Computational_gene_sets	MODULE_236	18	4	1.71669e-09	1.47292e-06	APOA1:SCARB1:CETP:APOB	http://www.gsea-msigdb.org/gsea/msigdb/cards/MODULE_236
Computational_gene_sets	CAR_IGFBP1	57	3	1.94083e-05	0.00832617	APOA1:AQP9:APOB	http://www.gsea-msigdb.org/gsea/msigdb/cards/CAR_IGFBP1
Computational_gene_sets	CAR_HPX	73	3	4.08488e-05	0.0116827	APOA1:AQP9:APOB	http://www.gsea-msigdb.org/gsea/msigdb/cards/CAR_HPX
Curated_gene_sets	REACTOME_PLASMA_LIPOPROTEIN_ASSEMBLY_REMODELING_AND_CLEARANCE	71	6	4.76361e-11	2.45555e-07	APOA5:APOA1:SCARB1:CETP:LIPG:APOB	http://www.gsea-msigdb.org/gsea/msigdb/cards/REACTOME_PLASMA_LIPOPROTEIN_ASSEMBLY_REMODELING_AND_CLEARANCE
Curated_gene_sets	REACTOME_PLASMA_LIPOPROTEIN_REMODELING	32	5	8.92766e-11	2.45555e-07	APOA5:APOA1:CETP:LIPG:APOB	http://www.gsea-msigdb.org/gsea/msigdb/cards/REACTOME_PLASMA_LIPOPROTEIN_REMODELING
Curated_gene_sets	REACTOME_SCAVENGING_BY_CLASS_B_RECEPTORS	6	3	1.36915e-08	2.51056e-05	APOA1:SCARB1:APOB	http://www.gsea-msigdb.org/gsea/msigdb/cards/REACTOME_SCAVENGING_BY_CLASS_B_RECEPTORS
Curated_gene_sets	REACTOME_CHYLOMICRON_REMODELING	10	3	8.19458e-08	9.01568e-05	APOA5:APOA1:APOB	http://www.gsea-msigdb.org/gsea/msigdb/cards/REACTOME_CHYLOMICRON_REMODELING
Curated_gene_sets	REACTOME_HDL_REMODELING	10	3	8.19458e-08	9.01568e-05	APOA1:CETP:LIPG	http://www.gsea-msigdb.org/gsea/msigdb/cards/REACTOME_HDL_REMODELING
Curated_gene_sets	REACTOME_TRANSPORT_OF_SMALL_MOLECULES	728	7	3.41138e-06	0.00288656	APOA5:APOA1:SCARB1:AQP9:CETP:LIPG:APOB	http://www.gsea-msigdb.org/gsea/msigdb/cards/REACTOME_TRANSPORT_OF_SMALL_MOLECULES
Curated_gene_sets	REACTOME_PLASMA_LIPOPROTEIN_CLEARANCE	33	3	3.67314e-06	0.00288656	APOA1:SCARB1:APOB	http://www.gsea-msigdb.org/gsea/msigdb/cards/REACTOME_PLASMA_LIPOPROTEIN_CLEARANCE
Curated_gene_sets	REACTOME_HDL_CLEARANCE	5	2	8.01963e-06	0.00551449	APOA1:SCARB1	http://www.gsea-msigdb.org/gsea/msigdb/cards/REACTOME_HDL_CLEARANCE
Curated_gene_sets	KEGG_GLYCEROLIPID_METABOLISM	49	3	1.22814e-05	0.00750665	GPAM:LIPG:PNPLA3	http://www.gsea-msigdb.org/gsea/msigdb/cards/KEGG_GLYCEROLIPID_METABOLISM
Curated_gene_sets	MCBRYAN_PUBERTAL_BREAST_6_7WK_UP	188	4	2.53733e-05	0.0139579	GPAM:PRPF19:LIPG:CNOT3	http://www.gsea-msigdb.org/gsea/msigdb/cards/MCBRYAN_PUBERTAL_BREAST_6_7WK_UP
Curated_gene_sets	REACTOME_CHYLOMICRON_ASSEMBLY	10	2	3.59858e-05	0.0179961	APOA1:APOB	http://www.gsea-msigdb.org/gsea/msigdb/cards/REACTOME_CHYLOMICRON_ASSEMBLY
Curated_gene_sets	PILON_KLF1_TARGETS_UP	485	5	7.26233e-05	0.0332917	APOA1:BFAR:MIB1:LIPG:APOB	http://www.gsea-msigdb.org/gsea/msigdb/cards/PILON_KLF1_TARGETS_UP
Curated_gene_sets	REACTOME_BINDING_AND_UPTAKE_OF_LIGANDS_BY_SCAVENGER_RECEPTORS	98	3	9.83608e-05	0.0416217	APOA1:SCARB1:APOB	http://www.gsea-msigdb.org/gsea/msigdb/cards/REACTOME_BINDING_AND_UPTAKE_OF_LIGANDS_BY_SCAVENGER_RECEPTORS
Curated_gene_sets	REACTOME_SCAVENGING_BY_CLASS_A_RECEPTORS	19	2	0.000136047	0.0498931	APOA1:APOB	http://www.gsea-msigdb.org/gsea/msigdb/cards/REACTOME_SCAVENGING_BY_CLASS_A_RECEPTORS
Curated_gene_sets	REACTOME_PLASMA_LIPOPROTEIN_ASSEMBLY	19	2	0.000136047	0.0498931	APOA1:APOB	http://www.gsea-msigdb.org/gsea/msigdb/cards/REACTOME_PLASMA_LIPOPROTEIN_ASSEMBLY
GO_bp	GO_PROTEIN_CONTAINING_COMPLEX_REMODELING	30	6	2.02703e-13	1.48987e-09	APOA5:APOA1:SCARB1:CETP:LIPG:APOB	http://www.gsea-msigdb.org/gsea/msigdb/cards/GO_PROTEIN_CONTAINING_COMPLEX_REMODELING
GO_bp	GO_LIPID_HOMEOSTASIS	145	8	6.68638e-13	2.45724e-09	GPAM:APOA5:APOA1:SCARB1:CETP:LIPG:APOB:PNPLA3	http://www.gsea-msigdb.org/gsea/msigdb/cards/GO_LIPID_HOMEOSTASIS
GO_bp	GO_REVERSE_CHOLESTEROL_TRANSPORT	19	5	5.19819e-12	9.84229e-09	APOA5:APOA1:SCARB1:CETP:LIPG	http://www.gsea-msigdb.org/gsea/msigdb/cards/GO_REVERSE_CHOLESTEROL_TRANSPORT
GO_bp	GO_PROTEIN_LIPID_COMPLEX_SUBUNIT_ORGANIZATION	50	6	5.35635e-12	9.84229e-09	APOA5:APOA1:SCARB1:CETP:LIPG:APOB	http://www.gsea-msigdb.org/gsea/msigdb/cards/GO_PROTEIN_LIPID_COMPLEX_SUBUNIT_ORGANIZATION
GO_bp	GO_NEUTRAL_LIPID_METABOLIC_PROCESS	125	7	1.90029e-11	2.79343e-08	GPAM:APOA5:APOA1:SCARB1:CETP:APOB:PNPLA3	http://www.gsea-msigdb.org/gsea/msigdb/cards/GO_NEUTRAL_LIPID_METABOLIC_PROCESS
GO_bp	GO_PHOSPHOLIPID_HOMEOSTASIS	10	4	1.18415e-10	1.45058e-07	GPAM:APOA1:CETP:LIPG	http://www.gsea-msigdb.org/gsea/msigdb/cards/GO_PHOSPHOLIPID_HOMEOSTASIS
GO_bp	GO_STEROL_HOMEOSTASIS	93	6	2.50013e-10	2.62514e-07	APOA5:APOA1:SCARB1:CETP:LIPG:APOB	http://www.gsea-msigdb.org/gsea/msigdb/cards/GO_STEROL_HOMEOSTASIS
GO_bp	GO_TRIGLYCERIDE_RICH_LIPOPROTEIN_PARTICLE_REMODELING	13	4	4.02404e-10	3.37753e-07	APOA5:APOA1:CETP:APOB	http://www.gsea-msigdb.org/gsea/msigdb/cards/GO_TRIGLYCERIDE_RICH_LIPOPROTEIN_PARTICLE_REMODELING
GO_bp	GO_REGULATION_OF_PLASMA_LIPOPROTEIN_PARTICLE_LEVELS	101	6	4.13575e-10	3.37753e-07	APOA5:APOA1:SCARB1:CETP:LIPG:APOB	http://www.gsea-msigdb.org/gsea/msigdb/cards/GO_REGULATION_OF_PLASMA_LIPOPROTEIN_PARTICLE_LEVELS
GO_bp	GO_STEROL_TRANSPORT	108	6	6.21686e-10	4.56939e-07	APOA5:APOA1:SCARB1:CETP:LIPG:APOB	http://www.gsea-msigdb.org/gsea/msigdb/cards/GO_STEROL_TRANSPORT
GO_bp	GO_HIGH_DENSITY_LIPOPROTEIN_PARTICLE_REMODELING	17	4	1.33606e-09	8.46733e-07	APOA1:SCARB1:CETP:LIPG	http://www.gsea-msigdb.org/gsea/msigdb/cards/GO_HIGH_DENSITY_LIPOPROTEIN_PARTICLE_REMODELING
GO_bp	GO_CHOLESTEROL_EFFLUX	54	5	1.38242e-09	8.46733e-07	APOA5:APOA1:SCARB1:CETP:APOB	http://www.gsea-msigdb.org/gsea/msigdb/cards/GO_CHOLESTEROL_EFFLUX
GO_bp	GO_GLYCEROLIPID_CATABOLIC_PROCESS	61	5	2.5889e-09	1.43714e-06	APOA5:APOA1:SCARB1:APOB:PNPLA3	http://www.gsea-msigdb.org/gsea/msigdb/cards/GO_GLYCEROLIPID_CATABOLIC_PROCESS
GO_bp	GO_ORGANIC_HYDROXY_COMPOUND_TRANSPORT	254	7	2.73741e-09	1.43714e-06	APOA5:APOA1:SCARB1:AQP9:CETP:LIPG:APOB	http://www.gsea-msigdb.org/gsea/msigdb/cards/GO_ORGANIC_HYDROXY_COMPOUND_TRANSPORT
GO_bp	GO_REGULATION_OF_LIPID_LOCALIZATION	152	6	4.89703e-09	2.39955e-06	APOA5:APOA1:SCARB1:CETP:LIPG:APOB	http://www.gsea-msigdb.org/gsea/msigdb/cards/GO_REGULATION_OF_LIPID_LOCALIZATION
GO_bp	GO_TRIGLYCERIDE_CATABOLIC_PROCESS	33	4	2.2738e-08	1.04453e-05	APOA5:APOA1:APOB:PNPLA3	http://www.gsea-msigdb.org/gsea/msigdb/cards/GO_TRIGLYCERIDE_CATABOLIC_PROCESS
GO_bp	GO_CELLULAR_LIPID_CATABOLIC_PROCESS	207	6	3.09841e-08	1.33961e-05	APOA5:APOA1:SCARB1:LIPG:APOB:PNPLA3	http://www.gsea-msigdb.org/gsea/msigdb/cards/GO_CELLULAR_LIPID_CATABOLIC_PROCESS
GO_bp	GO_ACYLGLYCEROL_HOMEOSTASIS	37	4	3.66058e-08	1.49474e-05	APOA5:APOA1:SCARB1:CETP	http://www.gsea-msigdb.org/gsea/msigdb/cards/GO_ACYLGLYCEROL_HOMEOSTASIS
GO_bp	GO_NEUTRAL_LIPID_CATABOLIC_PROCESS	40	4	5.05566e-08	1.95574e-05	APOA5:APOA1:APOB:PNPLA3	http://www.gsea-msigdb.org/gsea/msigdb/cards/GO_NEUTRAL_LIPID_CATABOLIC_PROCESS
GO_bp	GO_TRIGLYCERIDE_METABOLIC_PROCESS	42	4	6.18403e-08	2.27263e-05	APOA5:CETP:APOB:PNPLA3	http://www.gsea-msigdb.org/gsea/msigdb/cards/GO_TRIGLYCERIDE_METABOLIC_PROCESS
GO_bp	GO_CELLULAR_LIPID_METABOLIC_PROCESS	885	9	6.5256e-08	2.28396e-05	GPAM:APOA5:APOA1:SCARB1:CETP:LIPG:CERS4:APOB:PNPLA3	http://www.gsea-msigdb.org/gsea/msigdb/cards/GO_CELLULAR_LIPID_METABOLIC_PROCESS
GO_bp	GO_LIPID_LOCALIZATION	406	7	6.84705e-08	2.28754e-05	APOA5:APOA1:SCARB1:AQP9:CETP:LIPG:APOB	http://www.gsea-msigdb.org/gsea/msigdb/cards/GO_LIPID_LOCALIZATION
GO_bp	GO_VERY_LOW_DENSITY_LIPOPROTEIN_PARTICLE_REMODELING	11	3	1.12606e-07	3.52099e-05	APOA5:APOA1:CETP	http://www.gsea-msigdb.org/gsea/msigdb/cards/GO_VERY_LOW_DENSITY_LIPOPROTEIN_PARTICLE_REMODELING
GO_bp	GO_LIPID_BIOSYNTHETIC_PROCESS	668	8	1.14971e-07	3.52099e-05	GPAM:PRPF19:APOA5:APOA1:SCARB1:CERS4:APOB:PNPLA3	http://www.gsea-msigdb.org/gsea/msigdb/cards/GO_LIPID_BIOSYNTHETIC_PROCESS
GO_bp	GO_ANION_HOMEOSTASIS	57	4	2.16162e-07	6.35516e-05	GPAM:APOA1:CETP:LIPG	http://www.gsea-msigdb.org/gsea/msigdb/cards/GO_ANION_HOMEOSTASIS
GO_bp	GO_REGULATION_OF_STEROL_TRANSPORT	59	4	2.48742e-07	7.03174e-05	APOA5:APOA1:CETP:LIPG	http://www.gsea-msigdb.org/gsea/msigdb/cards/GO_REGULATION_OF_STEROL_TRANSPORT
GO_bp	GO_ACYLGLYCEROL_METABOLIC_PROCESS	63	4	3.24722e-07	8.83966e-05	APOA5:CETP:APOB:PNPLA3	http://www.gsea-msigdb.org/gsea/msigdb/cards/GO_ACYLGLYCEROL_METABOLIC_PROCESS
GO_bp	GO_STEROID_METABOLIC_PROCESS	314	6	3.61584e-07	9.49159e-05	GPAM:APOA5:APOA1:SCARB1:CETP:APOB	http://www.gsea-msigdb.org/gsea/msigdb/cards/GO_STEROID_METABOLIC_PROCESS
GO_bp	GO_HIGH_DENSITY_LIPOPROTEIN_PARTICLE_CLEARANCE	16	3	3.80996e-07	9.65628e-05	APOA1:SCARB1:LIPG	http://www.gsea-msigdb.org/gsea/msigdb/cards/GO_HIGH_DENSITY_LIPOPROTEIN_PARTICLE_CLEARANCE
GO_bp	GO_LIPID_CATABOLIC_PROCESS	325	6	4.42181e-07	0.000104925	APOA5:APOA1:SCARB1:LIPG:APOB:PNPLA3	http://www.gsea-msigdb.org/gsea/msigdb/cards/GO_LIPID_CATABOLIC_PROCESS
GO_bp	GO_PLASMA_LIPOPROTEIN_PARTICLE_CLEARANCE	68	4	4.42543e-07	0.000104925	APOA1:SCARB1:LIPG:APOB	http://www.gsea-msigdb.org/gsea/msigdb/cards/GO_PLASMA_LIPOPROTEIN_PARTICLE_CLEARANCE
GO_bp	GO_HOMEOSTATIC_PROCESS	1906	11	5.19246e-07	0.000119264	DOCK7:GPAM:APOA5:APOA1:SCARB1:AQP9:CETP:LIPG:CNOT3:APOB:PNPLA3	http://www.gsea-msigdb.org/gsea/msigdb/cards/GO_HOMEOSTATIC_PROCESS
GO_bp	GO_CHEMICAL_HOMEOSTASIS	1177	9	7.19893e-07	0.00016034	GPAM:APOA5:APOA1:SCARB1:AQP9:CETP:LIPG:APOB:PNPLA3	http://www.gsea-msigdb.org/gsea/msigdb/cards/GO_CHEMICAL_HOMEOSTASIS
GO_bp	GO_REGULATION_OF_LIPID_BIOSYNTHETIC_PROCESS	188	5	7.4409e-07	0.000160855	GPAM:APOA5:APOA1:SCARB1:APOB	http://www.gsea-msigdb.org/gsea/msigdb/cards/GO_REGULATION_OF_LIPID_BIOSYNTHETIC_PROCESS
GO_bp	GO_STEROID_BIOSYNTHETIC_PROCESS	195	5	8.9105e-07	0.000178113	GPAM:APOA5:APOA1:SCARB1:APOB	http://www.gsea-msigdb.org/gsea/msigdb/cards/GO_STEROID_BIOSYNTHETIC_PROCESS
GO_bp	GO_POSITIVE_REGULATION_OF_LIPID_LOCALIZATION	81	4	8.96626e-07	0.000178113	APOA1:SCARB1:LIPG:APOB	http://www.gsea-msigdb.org/gsea/msigdb/cards/GO_POSITIVE_REGULATION_OF_LIPID_LOCALIZATION
GO_bp	GO_STEROL_BIOSYNTHETIC_PROCESS	81	4	8.96626e-07	0.000178113	GPAM:APOA5:APOA1:APOB	http://www.gsea-msigdb.org/gsea/msigdb/cards/GO_STEROL_BIOSYNTHETIC_PROCESS
GO_bp	GO_LIPID_METABOLIC_PROCESS	1241	9	1.11723e-06	0.000216095	GPAM:APOA5:APOA1:SCARB1:CETP:LIPG:CERS4:APOB:PNPLA3	http://www.gsea-msigdb.org/gsea/msigdb/cards/GO_LIPID_METABOLIC_PROCESS
GO_bp	GO_PHOSPHOLIPID_TRANSPORT	89	4	1.30915e-06	0.000246725	APOA5:APOA1:SCARB1:CETP	http://www.gsea-msigdb.org/gsea/msigdb/cards/GO_PHOSPHOLIPID_TRANSPORT
GO_bp	GO_EXTRACELLULAR_STRUCTURE_ORGANIZATION	417	6	1.87987e-06	0.000345426	APOA5:APOA1:SCARB1:CETP:LIPG:APOB	http://www.gsea-msigdb.org/gsea/msigdb/cards/GO_EXTRACELLULAR_STRUCTURE_ORGANIZATION
GO_bp	GO_LIPOPROTEIN_METABOLIC_PROCESS	29	3	2.46607e-06	0.000442089	APOA5:APOA1:LIPG	http://www.gsea-msigdb.org/gsea/msigdb/cards/GO_LIPOPROTEIN_METABOLIC_PROCESS
GO_bp	GO_PROTEIN_LIPID_COMPLEX_ASSEMBLY	32	3	3.34128e-06	0.000584724	APOA5:APOA1:APOB	http://www.gsea-msigdb.org/gsea/msigdb/cards/GO_PROTEIN_LIPID_COMPLEX_ASSEMBLY
GO_bp	GO_ORGANOPHOSPHATE_ESTER_TRANSPORT	117	4	3.90475e-06	0.00066744	APOA5:APOA1:SCARB1:CETP	http://www.gsea-msigdb.org/gsea/msigdb/cards/GO_ORGANOPHOSPHATE_ESTER_TRANSPORT
GO_bp	GO_INTESTINAL_ABSORPTION	35	3	4.40083e-06	0.000735139	APOA5:APOA1:SCARB1	http://www.gsea-msigdb.org/gsea/msigdb/cards/GO_INTESTINAL_ABSORPTION
GO_bp	GO_REGULATION_OF_STEROID_METABOLIC_PROCESS	122	4	4.61144e-06	0.000736827	GPAM:APOA5:APOA1:APOB	http://www.gsea-msigdb.org/gsea/msigdb/cards/GO_REGULATION_OF_STEROID_METABOLIC_PROCESS
GO_bp	GO_REGULATION_OF_LIPID_TRANSPORT	122	4	4.61144e-06	0.000736827	APOA5:APOA1:CETP:LIPG	http://www.gsea-msigdb.org/gsea/msigdb/cards/GO_REGULATION_OF_LIPID_TRANSPORT
GO_bp	GO_NEUTRAL_LIPID_BIOSYNTHETIC_PROCESS	41	3	7.14118e-06	0.00111676	GPAM:SCARB1:PNPLA3	http://www.gsea-msigdb.org/gsea/msigdb/cards/GO_NEUTRAL_LIPID_BIOSYNTHETIC_PROCESS
GO_bp	GO_REGULATION_OF_VERY_LOW_DENSITY_LIPOPROTEIN_PARTICLE_REMODELING	5	2	8.01963e-06	0.00122801	APOA5:APOA1	http://www.gsea-msigdb.org/gsea/msigdb/cards/GO_REGULATION_OF_VERY_LOW_DENSITY_LIPOPROTEIN_PARTICLE_REMODELING
GO_bp	GO_POSITIVE_REGULATION_OF_CHOLESTEROL_STORAGE	7	2	1.68221e-05	0.00252331	SCARB1:APOB	http://www.gsea-msigdb.org/gsea/msigdb/cards/GO_POSITIVE_REGULATION_OF_CHOLESTEROL_STORAGE
GO_bp	GO_ALCOHOL_BIOSYNTHETIC_PROCESS	175	4	1.91625e-05	0.00281689	GPAM:APOA5:APOA1:APOB	http://www.gsea-msigdb.org/gsea/msigdb/cards/GO_ALCOHOL_BIOSYNTHETIC_PROCESS
GO_bp	GO_REGULATION_OF_INTESTINAL_ABSORPTION	8	2	2.24166e-05	0.00323063	APOA5:APOA1	http://www.gsea-msigdb.org/gsea/msigdb/cards/GO_REGULATION_OF_INTESTINAL_ABSORPTION
GO_bp	GO_REGULATION_OF_LIPID_METABOLIC_PROCESS	383	5	2.3681e-05	0.00334722	GPAM:APOA5:APOA1:SCARB1:APOB	http://www.gsea-msigdb.org/gsea/msigdb/cards/GO_REGULATION_OF_LIPID_METABOLIC_PROCESS
GO_bp	GO_POSITIVE_REGULATION_OF_CHOLESTEROL_ESTERIFICATION	9	2	2.8805e-05	0.00392068	APOA5:APOA1	http://www.gsea-msigdb.org/gsea/msigdb/cards/GO_POSITIVE_REGULATION_OF_CHOLESTEROL_ESTERIFICATION
GO_bp	GO_CHYLOMICRON_REMODELING	9	2	2.8805e-05	0.00392068	APOA1:APOB	http://www.gsea-msigdb.org/gsea/msigdb/cards/GO_CHYLOMICRON_REMODELING
GO_bp	GO_LIPID_STORAGE	66	3	3.01844e-05	0.00403373	APOA1:SCARB1:APOB	http://www.gsea-msigdb.org/gsea/msigdb/cards/GO_LIPID_STORAGE
GO_bp	GO_STEROL_IMPORT	10	2	3.59858e-05	0.00464027	APOA1:SCARB1	http://www.gsea-msigdb.org/gsea/msigdb/cards/GO_STEROL_IMPORT
GO_bp	GO_CHYLOMICRON_ASSEMBLY	10	2	3.59858e-05	0.00464027	APOA1:APOB	http://www.gsea-msigdb.org/gsea/msigdb/cards/GO_CHYLOMICRON_ASSEMBLY
GO_bp	GO_REGULATION_OF_CHOLESTEROL_ESTERIFICATION	11	2	4.39576e-05	0.00557048	APOA5:APOA1	http://www.gsea-msigdb.org/gsea/msigdb/cards/GO_REGULATION_OF_CHOLESTEROL_ESTERIFICATION
GO_bp	GO_GLYCEROLIPID_BIOSYNTHETIC_PROCESS	222	4	4.85171e-05	0.00604408	GPAM:APOA1:SCARB1:PNPLA3	http://www.gsea-msigdb.org/gsea/msigdb/cards/GO_GLYCEROLIPID_BIOSYNTHETIC_PROCESS
GO_bp	GO_POSITIVE_REGULATION_OF_LIPID_BIOSYNTHETIC_PROCESS	79	3	5.17448e-05	0.00633873	APOA5:APOA1:SCARB1	http://www.gsea-msigdb.org/gsea/msigdb/cards/GO_POSITIVE_REGULATION_OF_LIPID_BIOSYNTHETIC_PROCESS
GO_bp	GO_PHOSPHOLIPID_EFFLUX	12	2	5.27191e-05	0.00635222	APOA5:APOA1	http://www.gsea-msigdb.org/gsea/msigdb/cards/GO_PHOSPHOLIPID_EFFLUX
GO_bp	GO_GLYCEROLIPID_METABOLIC_PROCESS	230	4	5.56664e-05	0.00659916	APOA5:CETP:APOB:PNPLA3	http://www.gsea-msigdb.org/gsea/msigdb/cards/GO_GLYCEROLIPID_METABOLIC_PROCESS
GO_bp	GO_SECONDARY_ALCOHOL_METABOLIC_PROCESS	85	3	6.43901e-05	0.00751218	APOA1:CETP:APOB	http://www.gsea-msigdb.org/gsea/msigdb/cards/GO_SECONDARY_ALCOHOL_METABOLIC_PROCESS
GO_bp	GO_LOW_DENSITY_LIPOPROTEIN_PARTICLE_REMODELING	14	2	7.26057e-05	0.00804453	CETP:APOB	http://www.gsea-msigdb.org/gsea/msigdb/cards/GO_LOW_DENSITY_LIPOPROTEIN_PARTICLE_REMODELING
GO_bp	GO_STEROID_ESTERIFICATION	14	2	7.26057e-05	0.00804453	APOA5:APOA1	http://www.gsea-msigdb.org/gsea/msigdb/cards/GO_STEROID_ESTERIFICATION
GO_bp	GO_ORGANIC_ANION_TRANSPORT	485	5	7.26233e-05	0.00804453	APOA5:APOA1:SCARB1:AQP9:CETP	http://www.gsea-msigdb.org/gsea/msigdb/cards/GO_ORGANIC_ANION_TRANSPORT
GO_bp	GO_ORGANIC_HYDROXY_COMPOUND_METABOLIC_PROCESS	486	5	7.33311e-05	0.00804453	GPAM:APOA5:APOA1:CETP:APOB	http://www.gsea-msigdb.org/gsea/msigdb/cards/GO_ORGANIC_HYDROXY_COMPOUND_METABOLIC_PROCESS
GO_bp	GO_HIGH_DENSITY_LIPOPROTEIN_PARTICLE_ASSEMBLY	15	2	8.37282e-05	0.00905003	APOA5:APOA1	http://www.gsea-msigdb.org/gsea/msigdb/cards/GO_HIGH_DENSITY_LIPOPROTEIN_PARTICLE_ASSEMBLY
GO_bp	GO_STEROL_METABOLIC_PROCESS	96	3	9.25151e-05	0.00976273	APOA1:CETP:APOB	http://www.gsea-msigdb.org/gsea/msigdb/cards/GO_STEROL_METABOLIC_PROCESS
GO_bp	GO_ORGANIC_HYDROXY_COMPOUND_BIOSYNTHETIC_PROCESS	264	4	9.48773e-05	0.00976273	GPAM:APOA5:APOA1:APOB	http://www.gsea-msigdb.org/gsea/msigdb/cards/GO_ORGANIC_HYDROXY_COMPOUND_BIOSYNTHETIC_PROCESS
GO_bp	GO_DIGESTIVE_SYSTEM_PROCESS	97	3	9.54087e-05	0.00976273	APOA5:APOA1:SCARB1	http://www.gsea-msigdb.org/gsea/msigdb/cards/GO_DIGESTIVE_SYSTEM_PROCESS
GO_bp	GO_INTESTINAL_LIPID_ABSORPTION	16	2	9.56349e-05	0.00976273	APOA5:APOA1	http://www.gsea-msigdb.org/gsea/msigdb/cards/GO_INTESTINAL_LIPID_ABSORPTION
GO_bp	GO_CHOLESTEROL_STORAGE	17	2	0.000108325	0.0109067	SCARB1:APOB	http://www.gsea-msigdb.org/gsea/msigdb/cards/GO_CHOLESTEROL_STORAGE
GO_bp	GO_REGULATION_OF_HYDROLASE_ACTIVITY	1261	7	0.000115363	0.0114584	DOCK7:CNN3:APOA5:APOA1:NLRP1:PPP6R1:GRAMD4	http://www.gsea-msigdb.org/gsea/msigdb/cards/GO_REGULATION_OF_HYDROLASE_ACTIVITY
GO_bp	GO_LIPID_DIGESTION	19	2	0.000136047	0.0133326	APOA5:APOA1	http://www.gsea-msigdb.org/gsea/msigdb/cards/GO_LIPID_DIGESTION
GO_bp	GO_POSITIVE_REGULATION_OF_MULTICELLULAR_ORGANISMAL_PROCESS	1771	8	0.000145329	0.0140548	GPAM:PRPF19:APOA5:SCARB1:DHX33:NLRP1:LIPG:CNOT3	http://www.gsea-msigdb.org/gsea/msigdb/cards/GO_POSITIVE_REGULATION_OF_MULTICELLULAR_ORGANISMAL_PROCESS
GO_bp	GO_NUCLEAR_MIGRATION	20	2	0.000151078	0.0144211	DOCK7:SYNE2	http://www.gsea-msigdb.org/gsea/msigdb/cards/GO_NUCLEAR_MIGRATION
GO_bp	GO_REGULATION_OF_TRANSPORT	1827	8	0.00018009	0.01697	GPAM:APOA5:APOA1:SCARB1:CETP:NLRP1:MIB1:LIPG	http://www.gsea-msigdb.org/gsea/msigdb/cards/GO_REGULATION_OF_TRANSPORT
GO_bp	GO_POSITIVE_REGULATION_OF_LIPID_STORAGE	22	2	0.00018347	0.0170697	SCARB1:APOB	http://www.gsea-msigdb.org/gsea/msigdb/cards/GO_POSITIVE_REGULATION_OF_LIPID_STORAGE
GO_bp	GO_POSITIVE_REGULATION_OF_STEROL_TRANSPORT	23	2	0.000200829	0.0184512	APOA1:LIPG	http://www.gsea-msigdb.org/gsea/msigdb/cards/GO_POSITIVE_REGULATION_OF_STEROL_TRANSPORT
GO_bp	GO_MAINTENANCE_OF_LOCATION	325	4	0.00021051	0.0191018	APOA1:SCARB1:SYNE2:APOB	http://www.gsea-msigdb.org/gsea/msigdb/cards/GO_MAINTENANCE_OF_LOCATION
GO_bp	GO_ANION_TRANSPORT	611	5	0.000213442	0.0191317	APOA5:APOA1:SCARB1:AQP9:CETP	http://www.gsea-msigdb.org/gsea/msigdb/cards/GO_ANION_TRANSPORT
GO_bp	GO_NUCLEUS_LOCALIZATION	24	2	0.000218962	0.01939	DOCK7:SYNE2	http://www.gsea-msigdb.org/gsea/msigdb/cards/GO_NUCLEUS_LOCALIZATION
GO_bp	GO_ENDOCYTOSIS	634	5	0.00025314	0.0219171	APOA5:APOA1:SCARB1:MIB1:APOB	http://www.gsea-msigdb.org/gsea/msigdb/cards/GO_ENDOCYTOSIS
GO_bp	GO_DIGESTION	135	3	0.000253463	0.0219171	APOA5:APOA1:SCARB1	http://www.gsea-msigdb.org/gsea/msigdb/cards/GO_DIGESTION
GO_bp	GO_IN_UTERO_EMBRYONIC_DEVELOPMENT	344	4	0.000261314	0.0223332	PRPF19:MIB1:CNOT3:APOB	http://www.gsea-msigdb.org/gsea/msigdb/cards/GO_IN_UTERO_EMBRYONIC_DEVELOPMENT
GO_bp	GO_POSITIVE_REGULATION_OF_LIPID_METABOLIC_PROCESS	137	3	0.000264656	0.0223589	APOA5:APOA1:SCARB1	http://www.gsea-msigdb.org/gsea/msigdb/cards/GO_POSITIVE_REGULATION_OF_LIPID_METABOLIC_PROCESS
GO_bp	GO_RECEPTOR_MEDIATED_ENDOCYTOSIS	353	4	0.000288226	0.0240734	APOA5:APOA1:SCARB1:APOB	http://www.gsea-msigdb.org/gsea/msigdb/cards/GO_RECEPTOR_MEDIATED_ENDOCYTOSIS
GO_bp	GO_POSITIVE_REGULATION_OF_STEROID_METABOLIC_PROCESS	30	2	0.000343927	0.0280874	APOA5:APOA1	http://www.gsea-msigdb.org/gsea/msigdb/cards/GO_POSITIVE_REGULATION_OF_STEROID_METABOLIC_PROCESS
GO_bp	GO_REGULATION_OF_MACROPHAGE_DERIVED_FOAM_CELL_DIFFERENTIATION	30	2	0.000343927	0.0280874	CETP:APOB	http://www.gsea-msigdb.org/gsea/msigdb/cards/GO_REGULATION_OF_MACROPHAGE_DERIVED_FOAM_CELL_DIFFERENTIATION
GO_bp	GO_VITAMIN_TRANSPORT	36	2	0.000496405	0.039232	APOA1:SCARB1	http://www.gsea-msigdb.org/gsea/msigdb/cards/GO_VITAMIN_TRANSPORT
GO_bp	GO_FOAM_CELL_DIFFERENTIATION	36	2	0.000496405	0.039232	CETP:APOB	http://www.gsea-msigdb.org/gsea/msigdb/cards/GO_FOAM_CELL_DIFFERENTIATION
GO_bp	GO_REGULATION_OF_CHOLESTEROL_EFFLUX	36	2	0.000496405	0.039232	APOA1:CETP	http://www.gsea-msigdb.org/gsea/msigdb/cards/GO_REGULATION_OF_CHOLESTEROL_EFFLUX
GO_bp	GO_GLYCEROPHOSPHOLIPID_METABOLIC_PROCESS	171	3	0.000506179	0.0395789	APOA5:CETP:PNPLA3	http://www.gsea-msigdb.org/gsea/msigdb/cards/GO_GLYCEROPHOSPHOLIPID_METABOLIC_PROCESS
GO_bp	GO_POSITIVE_REGULATION_OF_HYDROLASE_ACTIVITY	748	5	0.000539079	0.0417077	DOCK7:APOA5:APOA1:NLRP1:GRAMD4	http://www.gsea-msigdb.org/gsea/msigdb/cards/GO_POSITIVE_REGULATION_OF_HYDROLASE_ACTIVITY
GO_bp	GO_REGULATION_OF_DEFENSE_RESPONSE	754	5	0.00055895	0.0427946	APOA1:NLRP1:APOB:FNDC4:GRAMD4	http://www.gsea-msigdb.org/gsea/msigdb/cards/GO_REGULATION_OF_DEFENSE_RESPONSE
GO_bp	GO_PHOSPHOLIPID_CATABOLIC_PROCESS	39	2	0.000582873	0.0441661	SCARB1:LIPG	http://www.gsea-msigdb.org/gsea/msigdb/cards/GO_PHOSPHOLIPID_CATABOLIC_PROCESS
GO_bp	GO_REGULATION_OF_DIGESTIVE_SYSTEM_PROCESS	40	2	0.000613202	0.0459901	APOA5:APOA1	http://www.gsea-msigdb.org/gsea/msigdb/cards/GO_REGULATION_OF_DIGESTIVE_SYSTEM_PROCESS
GO_bp	GO_IMPORT_INTO_CELL	773	5	0.000625534	0.0464412	APOA5:APOA1:SCARB1:MIB1:APOB	http://www.gsea-msigdb.org/gsea/msigdb/cards/GO_IMPORT_INTO_CELL
GO_bp	GO_PHOSPHATIDYLCHOLINE_METABOLIC_PROCESS	41	2	0.000644282	0.0473547	APOA5:CETP	http://www.gsea-msigdb.org/gsea/msigdb/cards/GO_PHOSPHATIDYLCHOLINE_METABOLIC_PROCESS
GO_bp	GO_SMALL_MOLECULE_METABOLIC_PROCESS	1685	7	0.000672947	0.0487198	GPAM:APOA5:APOA1:SCARB1:CETP:APOB:PNPLA3	http://www.gsea-msigdb.org/gsea/msigdb/cards/GO_SMALL_MOLECULE_METABOLIC_PROCESS
GO_bp	GO_PHOSPHATIDIC_ACID_BIOSYNTHETIC_PROCESS	42	2	0.000676112	0.0487198	GPAM:PNPLA3	http://www.gsea-msigdb.org/gsea/msigdb/cards/GO_PHOSPHATIDIC_ACID_BIOSYNTHETIC_PROCESS
GO_cc	GO_HIGH_DENSITY_LIPOPROTEIN_PARTICLE	27	4	9.7894e-09	9.79919e-06	APOA5:APOA1:CETP:APOB	http://www.gsea-msigdb.org/gsea/msigdb/cards/GO_HIGH_DENSITY_LIPOPROTEIN_PARTICLE
GO_cc	GO_PROTEIN_LIPID_COMPLEX	40	4	5.05566e-08	2.53036e-05	APOA5:APOA1:CETP:APOB	http://www.gsea-msigdb.org/gsea/msigdb/cards/GO_PROTEIN_LIPID_COMPLEX
GO_cc	GO_ENDOPLASMIC_RETICULUM_PART	1344	10	1.9357e-07	4.87842e-05	APOA5:APOA1:MLEC:SYNE2:BFAR:NOMO1:CERS4:APOB:PNPLA3:ERMP1	http://www.gsea-msigdb.org/gsea/msigdb/cards/GO_ENDOPLASMIC_RETICULUM_PART
GO_cc	GO_CHYLOMICRON	13	3	1.94942e-07	4.87842e-05	APOA5:APOA1:APOB	http://www.gsea-msigdb.org/gsea/msigdb/cards/GO_CHYLOMICRON
GO_cc	GO_ENDOPLASMIC_RETICULUM	1884	11	4.62623e-07	9.26171e-05	APOA5:APOA1:MLEC:SYNE2:BFAR:NOMO1:CERS4:APOB:FNDC4:PNPLA3:ERMP1	http://www.gsea-msigdb.org/gsea/msigdb/cards/GO_ENDOPLASMIC_RETICULUM
GO_cc	GO_TRIGLYCERIDE_RICH_PLASMA_LIPOPROTEIN_PARTICLE	20	3	7.73681e-07	0.000129076	APOA5:APOA1:APOB	http://www.gsea-msigdb.org/gsea/msigdb/cards/GO_TRIGLYCERIDE_RICH_PLASMA_LIPOPROTEIN_PARTICLE
GO_cc	GO_NUCLEAR_OUTER_MEMBRANE_ENDOPLASMIC_RETICULUM_MEMBRANE_NETWORK	1080	8	4.23058e-06	0.000604973	MLEC:SYNE2:BFAR:NOMO1:CERS4:APOB:PNPLA3:ERMP1	http://www.gsea-msigdb.org/gsea/msigdb/cards/GO_NUCLEAR_OUTER_MEMBRANE_ENDOPLASMIC_RETICULUM_MEMBRANE_NETWORK
GO_cc	GO_INTERMEDIATE_DENSITY_LIPOPROTEIN_PARTICLE	5	2	8.01963e-06	0.00100346	APOA1:APOB	http://www.gsea-msigdb.org/gsea/msigdb/cards/GO_INTERMEDIATE_DENSITY_LIPOPROTEIN_PARTICLE
GO_cc	GO_LOW_DENSITY_LIPOPROTEIN_PARTICLE	14	2	7.26057e-05	0.00726783	APOA1:APOB	http://www.gsea-msigdb.org/gsea/msigdb/cards/GO_LOW_DENSITY_LIPOPROTEIN_PARTICLE
GO_cc	GO_INFLAMMASOME_COMPLEX	14	2	7.26057e-05	0.00726783	DHX33:NLRP1	http://www.gsea-msigdb.org/gsea/msigdb/cards/GO_INFLAMMASOME_COMPLEX
GO_cc	GO_ENDOCYTIC_VESICLE_LUMEN	20	2	0.000151078	0.0137481	APOA1:APOB	http://www.gsea-msigdb.org/gsea/msigdb/cards/GO_ENDOCYTIC_VESICLE_LUMEN
GO_mf	GO_CHOLESTEROL_TRANSPORTER_ACTIVITY	20	4	2.71463e-09	4.46557e-06	APOA5:APOA1:CETP:APOB	http://www.gsea-msigdb.org/gsea/msigdb/cards/GO_CHOLESTEROL_TRANSPORTER_ACTIVITY
GO_mf	GO_STEROL_TRANSPORTER_ACTIVITY	34	4	2.57533e-08	2.11821e-05	APOA5:APOA1:CETP:APOB	http://www.gsea-msigdb.org/gsea/msigdb/cards/GO_STEROL_TRANSPORTER_ACTIVITY
GO_mf	GO_LIPOPROTEIN_PARTICLE_RECEPTOR_BINDING	26	3	1.75799e-06	0.000839504	APOA5:APOA1:APOB	http://www.gsea-msigdb.org/gsea/msigdb/cards/GO_LIPOPROTEIN_PARTICLE_RECEPTOR_BINDING
GO_mf	GO_PHOSPHOLIPID_BINDING	423	6	2.04135e-06	0.000839504	APOA5:APOA1:SCARB1:CETP:APOB:PNPLA3	http://www.gsea-msigdb.org/gsea/msigdb/cards/GO_PHOSPHOLIPID_BINDING
GO_mf	GO_LIPID_TRANSPORTER_ACTIVITY	146	4	9.39157e-06	0.00282531	APOA5:APOA1:CETP:APOB	http://www.gsea-msigdb.org/gsea/msigdb/cards/GO_LIPID_TRANSPORTER_ACTIVITY
GO_mf	GO_LIPASE_BINDING	6	2	1.20226e-05	0.00282531	APOA5:APOB	http://www.gsea-msigdb.org/gsea/msigdb/cards/GO_LIPASE_BINDING
GO_mf	GO_PHOSPHATIDYLCHOLINE_STEROL_O_ACYLTRANSFERASE_ACTIVATOR_ACTIVITY	6	2	1.20226e-05	0.00282531	APOA5:APOA1	http://www.gsea-msigdb.org/gsea/msigdb/cards/GO_PHOSPHATIDYLCHOLINE_STEROL_O_ACYLTRANSFERASE_ACTIVATOR_ACTIVITY
GO_mf	GO_STEROL_BINDING	56	3	1.83982e-05	0.00378313	APOA5:APOA1:CETP	http://www.gsea-msigdb.org/gsea/msigdb/cards/GO_STEROL_BINDING
GO_mf	GO_LIPID_BINDING	726	6	4.36465e-05	0.0079776	APOA5:APOA1:SCARB1:CETP:APOB:PNPLA3	http://www.gsea-msigdb.org/gsea/msigdb/cards/GO_LIPID_BINDING
GO_mf	GO_ALCOHOL_BINDING	85	3	6.43901e-05	0.0101383	APOA5:APOA1:CETP	http://www.gsea-msigdb.org/gsea/msigdb/cards/GO_ALCOHOL_BINDING
GO_mf	GO_SULFUR_COMPOUND_BINDING	242	4	6.77938e-05	0.0101383	APOA5:LIPG:APOB:PNPLA3	http://www.gsea-msigdb.org/gsea/msigdb/cards/GO_SULFUR_COMPOUND_BINDING
GO_mf	GO_STEROID_BINDING	95	3	8.96794e-05	0.0121015	APOA5:APOA1:CETP	http://www.gsea-msigdb.org/gsea/msigdb/cards/GO_STEROID_BINDING
GO_mf	GO_HIGH_DENSITY_LIPOPROTEIN_PARTICLE_BINDING	16	2	9.56349e-05	0.0121015	APOA1:SCARB1	http://www.gsea-msigdb.org/gsea/msigdb/cards/GO_HIGH_DENSITY_LIPOPROTEIN_PARTICLE_BINDING
GO_mf	GO_LOW_DENSITY_LIPOPROTEIN_PARTICLE_RECEPTOR_BINDING	21	2	0.000166886	0.0183018	APOA5:APOB	http://www.gsea-msigdb.org/gsea/msigdb/cards/GO_LOW_DENSITY_LIPOPROTEIN_PARTICLE_RECEPTOR_BINDING
GO_mf	GO_TRIGLYCERIDE_LIPASE_ACTIVITY	21	2	0.000166886	0.0183018	LIPG:PNPLA3	http://www.gsea-msigdb.org/gsea/msigdb/cards/GO_TRIGLYCERIDE_LIPASE_ACTIVITY
GO_mf	GO_QUATERNARY_AMMONIUM_GROUP_BINDING	27	2	0.000277987	0.0285806	APOA5:CETP	http://www.gsea-msigdb.org/gsea/msigdb/cards/GO_QUATERNARY_AMMONIUM_GROUP_BINDING
GO_mf	GO_HEPARIN_BINDING	163	3	0.000440195	0.0404432	APOA5:LIPG:APOB	http://www.gsea-msigdb.org/gsea/msigdb/cards/GO_HEPARIN_BINDING
GO_mf	GO_PROTEIN_LIPID_COMPLEX_BINDING	34	2	0.00044254	0.0404432	APOA1:SCARB1	http://www.gsea-msigdb.org/gsea/msigdb/cards/GO_PROTEIN_LIPID_COMPLEX_BINDING
GWAScatalog	Total cholesterol levels	189	9	7.83504e-14	1.42206e-10	DOCK7:GPAM:APOA5:APOA1:SCARB1:CETP:LIPG:APOB:PNPLA3
GWAScatalog	HDL cholesterol	242	9	7.33191e-13	6.65371e-10	DOCK7:GPAM:APOA5:APOA1:SCARB1:CETP:LIPG:APOB:PNPLA3
GWAScatalog	Metabolite levels	117	7	1.1878e-11	6.8446e-09	DOCK7:APOA5:APOA1:AQP9:CETP:APOB:PNPLA3
GWAScatalog	Cholesterol, total	121	7	1.50845e-11	6.8446e-09	DOCK7:GPAM:APOA5:APOA1:CETP:LIPG:APOB
GWAScatalog	HDL cholesterol levels	154	7	8.30659e-11	3.01529e-08	GPAM:APOA5:APOA1:SCARB1:AQP9:CETP:LIPG
GWAScatalog	Lipid metabolism phenotypes	34	5	1.23202e-10	3.72686e-08	APOA5:APOA1:CETP:LIPG:APOB
GWAScatalog	LDL cholesterol	182	7	2.68559e-10	6.96336e-08	DOCK7:GPAM:APOA5:APOA1:CETP:LIPG:APOB
GWAScatalog	LDL cholesterol levels x alcohol consumption (drinkers vs non-drinkers) interaction (2df)	99	6	3.66131e-10	8.30659e-08	DOCK7:GPAM:AQP9:CETP:LIPG:APOB
GWAScatalog	LDL cholesterol levels	102	6	4.39145e-10	8.85608e-08	DOCK7:GPAM:APOA5:APOA1:CETP:APOB
GWAScatalog	HDL cholesterol levels in current drinkers	117	6	1.01032e-09	1.83373e-07	DOCK7:GPAM:SCARB1:AQP9:CETP:LIPG
GWAScatalog	HDL cholesterol levels x alcohol consumption (regular vs non-regular drinkers) interaction (2df)	129	6	1.82351e-09	3.0088e-07	DOCK7:GPAM:SCARB1:AQP9:CETP:LIPG
GWAScatalog	HDL cholesterol levels x alcohol consumption (drinkers vs non-drinkers) interaction (2df)	139	6	2.86046e-09	4.32645e-07	DOCK7:GPAM:SCARB1:AQP9:CETP:LIPG
GWAScatalog	Triglyceride levels	145	6	3.68884e-09	5.15019e-07	DOCK7:APOA5:APOA1:AQP9:CETP:APOB
GWAScatalog	Lipid traits	25	4	7.06518e-09	9.1595e-07	DOCK7:APOA5:APOA1:CETP
GWAScatalog	Metabolite levels (lipoprotein measures)	27	4	9.7894e-09	1.18452e-06	SCARB1:CETP:LIPG:APOB
GWAScatalog	High density lipoprotein cholesterol levels	81	5	1.10078e-08	1.2487e-06	GPAM:APOA5:SCARB1:CETP:LIPG
GWAScatalog	Triglyceride levels in current drinkers	84	5	1.32381e-08	1.41336e-06	DOCK7:GPAM:AQP9:CETP:APOB
GWAScatalog	Triglycerides	184	6	1.53662e-08	1.54942e-06	DOCK7:APOA5:APOA1:SCARB1:CETP:APOB
GWAScatalog	Triglyceride levels x alcohol consumption (regular vs non-regular drinkers) interaction (2df)	92	5	2.09795e-08	2.0041e-06	DOCK7:GPAM:AQP9:CETP:APOB
GWAScatalog	LDL cholesterol levels x alcohol consumption (regular vs non-regular drinkers) interaction (2df)	95	5	2.46706e-08	2.23886e-06	DOCK7:GPAM:CETP:LIPG:APOB
GWAScatalog	Coronary artery disease (myocardial infarction, percutaneous transluminal coronary angioplasty, coronary artery bypass grafting, angina or chromic ischemic heart disease)	100	5	3.19543e-08	2.76176e-06	APOA5:APOA1:SCARB1:CETP:APOB
GWAScatalog	Hematological and biochemical traits	37	4	3.66058e-08	3.01998e-06	APOA5:APOA1:CETP:PNPLA3
GWAScatalog	Hypertriglyceridemia	42	4	6.18403e-08	4.88001e-06	APOA5:APOA1:APOB:FNDC4
GWAScatalog	Lipoprotein-associated phospholipase A2 activity and mass	15	3	3.09751e-07	2.34249e-05	SCARB1:CETP:APOB
GWAScatalog	LDL cholesterol levels in current drinkers	73	4	5.89578e-07	4.28034e-05	DOCK7:GPAM:LIPG:APOB
GWAScatalog	Triglyceride levels x alcohol consumption (drinkers vs non-drinkers) interaction (2df)	91	4	1.43121e-06	9.99092e-05	DOCK7:GPAM:AQP9:CETP
GWAScatalog	Coronary artery disease	460	6	3.30693e-06	0.000222299	APOA5:APOA1:SCARB1:CETP:LIPG:HNRNPM
GWAScatalog	Apolipoprotein A1 levels	5	2	8.01963e-06	0.000519844	CETP:LIPG
GWAScatalog	Metabolic syndrome	53	3	1.55771e-05	0.000974912	APOA5:CETP:APOB
GWAScatalog	HDL Cholesterol - Triglycerides (HDLC-TG)	7	2	1.68221e-05	0.00101773	APOA5:CETP
GWAScatalog	Alzheimer's disease or HDL levels (pleiotropy)	59	3	2.15368e-05	0.00126094	SCARB1:LIPG:APOB
GWAScatalog	Medication use (HMG CoA reductase inhibitors)	78	3	4.98106e-05	0.00282519	DOCK7:SCARB1:APOB
GWAScatalog	C-reactive protein levels or HDL-cholesterol levels (pleiotropy)	21	2	0.000166886	0.00865422	CETP:LIPG
GWAScatalog	Cardiovascular disease risk factors	21	2	0.000166886	0.00865422	CETP:APOB
GWAScatalog	Serum metabolite ratios in chronic kidney disease	21	2	0.000166886	0.00865422	SYNE2:CERS4
GWAScatalog	Very long-chain saturated fatty acid levels (fatty acid 20:0)	28	2	0.000299201	0.014677	DOCK7:CERS4
GWAScatalog	Phospholipid levels (plasma)	28	2	0.000299201	0.014677	APOA5:PLEKHH1
GWAScatalog	Blood metabolite levels	162	3	0.00043236	0.0206509	APOA5:CETP:LIPG
GWAScatalog	Alanine transaminase levels	40	2	0.000613202	0.0285375	GPAM:PNPLA3
GWAScatalog	Delirium	45	2	0.000776086	0.0352149	APOA5:APOA1
Immunologic_signatures	GSE10325_MYELOID_VS_LUPUS_MYELOID_UP	195	5	8.9105e-07	0.0022825	APOA1:MLEC:CETP:LIPG:APOB	http://www.gsea-msigdb.org/gsea/msigdb/cards/GSE10325_MYELOID_VS_LUPUS_MYELOID_UP
Immunologic_signatures	GSE3920_UNTREATED_VS_IFNG_TREATED_ENDOTHELIAL_CELL_DN	197	5	9.36985e-07	0.0022825	MLEC:SCARB1:AQP9:NOMO1:ERMP1	http://www.gsea-msigdb.org/gsea/msigdb/cards/GSE3920_UNTREATED_VS_IFNG_TREATED_ENDOTHELIAL_CELL_DN
Immunologic_signatures	GSE3982_MAC_VS_NEUTROPHIL_DN	194	4	2.86897e-05	0.0262387	SYNE2:AQP9:CERS4:PPP6R1	http://www.gsea-msigdb.org/gsea/msigdb/cards/GSE3982_MAC_VS_NEUTROPHIL_DN
Immunologic_signatures	GSE360_HIGH_DOSE_B_MALAYI_VS_M_TUBERCULOSIS_DC_UP	197	4	3.04622e-05	0.0262387	MLEC:SCARB1:HNRNPM:PYGB	http://www.gsea-msigdb.org/gsea/msigdb/cards/GSE360_HIGH_DOSE_B_MALAYI_VS_M_TUBERCULOSIS_DC_UP
Immunologic_signatures	GSE4748_CTRL_VS_LPS_AND_CYANOBACTERIUM_LPSLIKE_STIM_DC_3H_DN	199	4	3.16876e-05	0.0262387	SCARB1:NOMO1:CERS4:ERMP1	http://www.gsea-msigdb.org/gsea/msigdb/cards/GSE4748_CTRL_VS_LPS_AND_CYANOBACTERIUM_LPSLIKE_STIM_DC_3H_DN
Immunologic_signatures	GSE30083_SP1_VS_SP4_THYMOCYTE_UP	200	4	3.23137e-05	0.0262387	CNN3:CCDC86:PRPF19:AQP9	http://www.gsea-msigdb.org/gsea/msigdb/cards/GSE30083_SP1_VS_SP4_THYMOCYTE_UP
KEGG	KEGG_GLYCEROLIPID_METABOLISM	49	3	1.22814e-05	0.00228434	GPAM:LIPG:PNPLA3	http://www.gsea-msigdb.org/gsea/msigdb/cards/KEGG_GLYCEROLIPID_METABOLISM
microRNA_targets	GAGCCAG_MIR149	145	3	0.000312615	0.0348965	MLEC:MIB1:APOB	http://www.gsea-msigdb.org/gsea/msigdb/cards/GAGCCAG_MIR149
microRNA_targets	ACCATTT_MIR522	162	3	0.00043236	0.0348965	DOCK7:AQP9:HNRNPM	http://www.gsea-msigdb.org/gsea/msigdb/cards/ACCATTT_MIR522
microRNA_targets	GTGCCTT_MIR506	727	5	0.000473708	0.0348965	GPAM:CCDC86:MLEC:PLEKHH1:MIB1	http://www.gsea-msigdb.org/gsea/msigdb/cards/GTGCCTT_MIR506
Reactome	REACTOME_PLASMA_LIPOPROTEIN_ASSEMBLY_REMODELING_AND_CLEARANCE	71	6	4.76361e-11	6.69128e-08	APOA5:APOA1:SCARB1:CETP:LIPG:APOB	http://www.gsea-msigdb.org/gsea/msigdb/cards/REACTOME_PLASMA_LIPOPROTEIN_ASSEMBLY_REMODELING_AND_CLEARANCE
Reactome	REACTOME_PLASMA_LIPOPROTEIN_REMODELING	32	5	8.92766e-11	6.69128e-08	APOA5:APOA1:CETP:LIPG:APOB	http://www.gsea-msigdb.org/gsea/msigdb/cards/REACTOME_PLASMA_LIPOPROTEIN_REMODELING
Reactome	REACTOME_SCAVENGING_BY_CLASS_B_RECEPTORS	6	3	1.36915e-08	6.84118e-06	APOA1:SCARB1:APOB	http://www.gsea-msigdb.org/gsea/msigdb/cards/REACTOME_SCAVENGING_BY_CLASS_B_RECEPTORS
Reactome	REACTOME_CHYLOMICRON_REMODELING	10	3	8.19458e-08	2.45673e-05	APOA5:APOA1:APOB	http://www.gsea-msigdb.org/gsea/msigdb/cards/REACTOME_CHYLOMICRON_REMODELING
Reactome	REACTOME_HDL_REMODELING	10	3	8.19458e-08	2.45673e-05	APOA1:CETP:LIPG	http://www.gsea-msigdb.org/gsea/msigdb/cards/REACTOME_HDL_REMODELING
Reactome	REACTOME_TRANSPORT_OF_SMALL_MOLECULES	728	7	3.41138e-06	0.000786576	APOA5:APOA1:SCARB1:AQP9:CETP:LIPG:APOB	http://www.gsea-msigdb.org/gsea/msigdb/cards/REACTOME_TRANSPORT_OF_SMALL_MOLECULES
Reactome	REACTOME_PLASMA_LIPOPROTEIN_CLEARANCE	33	3	3.67314e-06	0.000786576	APOA1:SCARB1:APOB	http://www.gsea-msigdb.org/gsea/msigdb/cards/REACTOME_PLASMA_LIPOPROTEIN_CLEARANCE
Reactome	REACTOME_HDL_CLEARANCE	5	2	8.01963e-06	0.00150268	APOA1:SCARB1	http://www.gsea-msigdb.org/gsea/msigdb/cards/REACTOME_HDL_CLEARANCE
Reactome	REACTOME_CHYLOMICRON_ASSEMBLY	10	2	3.59858e-05	0.00599363	APOA1:APOB	http://www.gsea-msigdb.org/gsea/msigdb/cards/REACTOME_CHYLOMICRON_ASSEMBLY
Reactome	REACTOME_BINDING_AND_UPTAKE_OF_LIGANDS_BY_SCAVENGER_RECEPTORS	98	3	9.83608e-05	0.0147443	APOA1:SCARB1:APOB	http://www.gsea-msigdb.org/gsea/msigdb/cards/REACTOME_BINDING_AND_UPTAKE_OF_LIGANDS_BY_SCAVENGER_RECEPTORS
Reactome	REACTOME_SCAVENGING_BY_CLASS_A_RECEPTORS	19	2	0.000136047	0.0169946	APOA1:APOB	http://www.gsea-msigdb.org/gsea/msigdb/cards/REACTOME_SCAVENGING_BY_CLASS_A_RECEPTORS
Reactome	REACTOME_PLASMA_LIPOPROTEIN_ASSEMBLY	19	2	0.000136047	0.0169946	APOA1:APOB	http://www.gsea-msigdb.org/gsea/msigdb/cards/REACTOME_PLASMA_LIPOPROTEIN_ASSEMBLY
Reactome	REACTOME_REGULATION_OF_INSULIN_LIKE_GROWTH_FACTOR_IGF_TRANSPORT_AND_UPTAKE_BY_INSULIN_LIKE_GROWTH_FACTOR_BINDING_PROTEINS_IGFBPS	124	3	0.000197361	0.0227573	APOA5:APOA1:APOB	http://www.gsea-msigdb.org/gsea/msigdb/cards/REACTOME_REGULATION_OF_INSULIN_LIKE_GROWTH_FACTOR_IGF_TRANSPORT_AND_UPTAKE_BY_INSULIN_LIKE_GROWTH_FACTOR_BINDING_PROTEINS_IGFBPS
Wikipathways	Metabolic pathway of LDL, HDL and TG, including diseases	16	5	1.95643e-12	1.06234e-09	APOA1:SCARB1:CETP:LIPG:APOB	http://www.wikipathways.org/instance/WP4522_r104036
Wikipathways	Statin Pathway	31	5	7.53754e-11	2.04644e-08	APOA5:APOA1:SCARB1:CETP:APOB	http://www.wikipathways.org/instance/WP430_r106797
Wikipathways	Composition of Lipid Particles	9	3	5.73976e-08	1.0389e-05	APOA1:CETP:APOB	http://www.wikipathways.org/instance/WP3601_r106212
Wikipathways	Vitamin B12 Metabolism	51	3	1.38647e-05	0.00188213	APOA1:SCARB1:APOB	http://www.wikipathways.org/instance/WP1533_r107121
Wikipathways	Folate Metabolism	70	3	3.60186e-05	0.00391162	APOA1:SCARB1:APOB	http://www.wikipathways.org/instance/WP176_r107123
Wikipathways	Selenium Micronutrient Network	89	3	7.38518e-05	0.00668358	APOA1:SCARB1:APOB	http://www.wikipathways.org/instance/WP15_r107118
Wikipathways	PPAR Alpha Pathway	26	2	0.000257542	0.0199779	APOA5:APOA1	http://www.wikipathways.org/instance/WP2878_r106549
