# Supplementary material for: Genome-wide association analysis of plasma lipidome identifies 495 genetic associations
Source: Nat Commun. 2023 Oct 31;14:6934. doi: 10.1038/s41467-023-42532-8 (PMC10618167; doi:10.1038/s41467-023-42532-8)
Supplement: Supplementary file 8 — Supplementary Data 5 [file 41467_2023_42532_MOESM8_ESM.xlsx]

## Sheet: Description
Supplementary Data 5: Results of PheWAS.
Tables:
PheWAS results	Results of PheWAS reaching P<5.24659e-5. Two-sided P-values for disease endpoints were calculated using mixed-model logistic regression.
included endpoints	List of FinnGen endpoints included in PheWAS
disease groups PheWAS BFS	Disease groups of FinnGen endpoints reaching the Bonferroni-corrected significance threshold (BFS) (P<5.24659e-11). Selected endpoints are colored green. Two-sided P-values for disease endpoints were calculated using mixed-model logistic regression.
PheWAS BFS selected endpoints	Results of PheWAS reaching P<5.24659e-11 for selected endpoints. Two-sided P-values for disease endpoints were calculated using mixed-model logistic regression.
Column descriptions:
variant	variant associated with the endpoint
rsid	rsid of variant
locus	locus of variant
lead_var_uv_BFS	univariate traits (lipid species) for which variant was BFS lead variant of a BFS GWAS region
lead_var_mv_BFS	multivariate traits (clusters) for which variant was BFS lead variant of a BFS GWAS region
repr_var_uv_BFS	univariate traits (lipid species) for which variant was representative variant in fine-mapping analysis of a BFS GWAS region
repr_var_mv_BFS	multivariate traits (clusters) for which variant was representative variant in fine-mapping analysis of a BFS GWAS region
endpoint	endpoint from FinnGen associated with the variant
category	category of FinnGen endpoint
P	P-value for association of variant with endpoint
lead_var_uv_GWS	univariate traits (lipid species) for which variant was BFS lead variant of a GWS GWAS region
lead_var_mv_GWS	multivariate traits (clusters) for which variant was BFS lead variant of a GWS GWAS region
repr_var_uv_GWS	univariate traits (lipid species) for which variant was representative variant in fine-mapping analysis of a GWS GWAS region
repr_var_mv_GWS	multivariate traits (clusters) for which variant was representative variant in fine-mapping analysis of a GWS GWAS region
uninf_CS_repr_uv	univariate traits (lipid species) for which variant was representative variant of an uninformative credible set from fine-mapping analysis
uninf_CS_repr_mv	multivariate traits (clusters) for which variant was representative variant of an uninformative credible set from fine-mapping analysis
phenocode	phenocode of endpoint
Ncases	number of cases of endpoint
Ncontrols	number of controls of endpoint
disease_group	disease group assigned to endpoint
ICD10_chapter	ICD-10 chapter of endpoint
N	sample size of endpoint
Neff	effective sample size

## Sheet: PheWAS results
variant	rsid	locus	lead_var_uv_BFS	lead_var_mv_BFS	repr_var_uv_BFS	repr_var_mv_BFS	endpoint	category	P	lead_var_uv_GWS	lead_var_mv_GWS	repr_var_uv_GWS	repr_var_mv_GWS	uninf_CS_repr_uv	uninf_CS_repr_mv
2:43839108:G:C	rs11887534	ABCG8				cluster9	Cholelithiasis	XI Diseases of the digestive system (K11_)	<4,94e-324
2:43839108:G:C	rs11887534	ABCG8				cluster9	Cholecystectomy	XI Diseases of the digestive system (K11_)	<4,94e-324
2:43846861:G:A	rs4953023	ABCG8			CE 20:2;0		Cholelithiasis	XI Diseases of the digestive system (K11_)	<4,94e-324
2:43846861:G:A	rs4953023	ABCG8			CE 20:2;0		Cholecystectomy	XI Diseases of the digestive system (K11_)	<4,94e-324
19:44893408:G:T	rs1454241996	APOE				cluster11	Alzheimer's disease, wide definition	VI Diseases of the nervous system (G6_)	<4,94e-324	DAG 18:1;0_18:2;0
19:44893408:G:T	rs1454241996	APOE				cluster11	Alzheimer disease	VI Diseases of the nervous system (G6_)	<4,94e-324	DAG 18:1;0_18:2;0
19:44893408:G:T	rs1454241996	APOE				cluster11	Alzheimer's disease (Late onset) (more control exclusions)	Neurological endpoints	<4,94e-324	DAG 18:1;0_18:2;0
19:44908684:T:C	rs429358	APOE	CE 14:0;0, CE 18:0;0, CE 20:2;0	cluster9	CE 14:0;0, CE 16:0;0, CE 18:0;0, CE 18:1;0, CE 18:2;0, CE 20:2;0	cluster3, cluster6, cluster7, cluster9	Alzheimer's disease, wide definition	VI Diseases of the nervous system (G6_)	<4,94e-324	CE 17:0;0		CE 17:0;0
19:44908684:T:C	rs429358	APOE	CE 14:0;0, CE 18:0;0, CE 20:2;0	cluster9	CE 14:0;0, CE 16:0;0, CE 18:0;0, CE 18:1;0, CE 18:2;0, CE 20:2;0	cluster3, cluster6, cluster7, cluster9	Alzheimer disease	VI Diseases of the nervous system (G6_)	<4,94e-324	CE 17:0;0		CE 17:0;0
19:44908684:T:C	rs429358	APOE	CE 14:0;0, CE 18:0;0, CE 20:2;0	cluster9	CE 14:0;0, CE 16:0;0, CE 18:0;0, CE 18:1;0, CE 18:2;0, CE 20:2;0	cluster3, cluster6, cluster7, cluster9	Alzheimer's disease (Late onset) (more control exclusions)	Neurological endpoints	<4,94e-324	CE 17:0;0		CE 17:0;0
19:44908822:C:T	rs7412	APOE	CE 16:0;0, CE 18:1;0, CE 18:2;0, CE 20:4;0, CE 22:6;0	cluster11, cluster3, cluster6, cluster7, cluster8	CE 16:0;0, CE 18:1;0, CE 18:2;0, CE 20:4;0, CE 22:6;0	cluster11, cluster3, cluster6, cluster7, cluster8	Statin medication	IX Diseases of the circulatory system (I9_)	<4,94e-324	PC O-16:0;0/20:3;0, SM 42:2;2, TAG 56:3;0		PC O-16:0;0/20:3;0, PE O-18:1;0/20:4;0, SM 42:2;2, TAG 56:3;0		CE 20:2;0
19:44913484:C:T	rs438811	APOE					Alzheimer's disease, wide definition	VI Diseases of the nervous system (G6_)	<4,94e-324			DAG 18:1;0_18:2;0
19:44913484:C:T	rs438811	APOE					Alzheimer disease	VI Diseases of the nervous system (G6_)	<4,94e-324			DAG 18:1;0_18:2;0
19:44913484:C:T	rs438811	APOE					Alzheimer's disease (Late onset) (more control exclusions)	Neurological endpoints	<4,94e-324			DAG 18:1;0_18:2;0
19:44919589:G:A	rs56131196	APOE				cluster8	Alzheimer's disease, wide definition	VI Diseases of the nervous system (G6_)	<4,94e-324
19:44919589:G:A	rs56131196	APOE				cluster8	Alzheimer disease	VI Diseases of the nervous system (G6_)	<4,94e-324
19:44919589:G:A	rs56131196	APOE				cluster8	Alzheimer's disease (Late onset) (more control exclusions)	Neurological endpoints	<4,94e-324
19:44919689:A:G	rs4420638	APOE					Alzheimer's disease, wide definition	VI Diseases of the nervous system (G6_)	<4,94e-324					CE 22:6;0
19:44919689:A:G	rs4420638	APOE					Alzheimer disease	VI Diseases of the nervous system (G6_)	<4,94e-324					CE 22:6;0
19:44919689:A:G	rs4420638	APOE					Alzheimer's disease (Late onset) (more control exclusions)	Neurological endpoints	<4,94e-324					CE 22:6;0
1:55039974:G:T	rs11591147	PCSK9	CE 16:0;0, CE 18:1;0, CE 18:2;0, CE 20:4;0, SM 34:1;2, SM 38:1;2, SM 40:1;2, SM 42:2;2	cluster3, cluster7, cluster8	CE 16:0;0, CE 18:1;0, CE 18:2;0, CE 20:4;0, SM 34:1;2, SM 38:1;2, SM 40:1;2, SM 42:2;2	cluster3, cluster7, cluster8	Statin medication	IX Diseases of the circulatory system (I9_)	5.68853e-289	SM 36:1;2, SM 40:2;2		SM 36:1;2, SM 40:2;2
1:55119171:G:A	rs191448950	PCSK9		cluster6		cluster6	Statin medication	IX Diseases of the circulatory system (I9_)	7.70903e-269
19:11091312:GT:G	rs60173709	CERS4		cluster7			Statin medication	IX Diseases of the circulatory system (I9_)	1.71396e-241
19:11082239:A:G	rs73015021	CERS4					Statin medication	IX Diseases of the circulatory system (I9_)	1.75792e-237	PC 16:0;0_16:0;0	cluster3
19:11078622:CG:C	rs200495339	CERS4	SM 34:2;2				Statin medication	IX Diseases of the circulatory system (I9_)	2.23357e-237
19:11079868:C:T	rs118068660	CERS4	CE 16:0;0, CE 18:2;0, SM 34:1;2, SM 42:2;2				Statin medication	IX Diseases of the circulatory system (I9_)	3.12608e-237	CE 18:1;0, Chol
19:11079088:T:C	rs73015011	SMARCA4			CE 16:0;0, CE 18:2;0, SM 34:1;2, SM 34:2;2, SM 42:2;2	cluster7	Statin medication	IX Diseases of the circulatory system (I9_)	1.86638e-236			CE 18:1;0, Chol, PC 16:0;0_16:0;0	cluster3
19:44908684:T:C	rs429358	APOE	CE 14:0;0, CE 18:0;0, CE 20:2;0	cluster9	CE 14:0;0, CE 16:0;0, CE 18:0;0, CE 18:1;0, CE 18:2;0, CE 20:2;0	cluster3, cluster6, cluster7, cluster9	Statin medication	IX Diseases of the circulatory system (I9_)	5.09331e-227	CE 17:0;0		CE 17:0;0
6:32168770:T:G	rs1061808	AGPAT1		cluster3			Type 1 diabetes, wide definition	Diabetes endpoints	3.60579e-219	TAG 50:1;0
6:32159700:C:A	rs3134950	AGPAT1					Type 1 diabetes, wide definition	Diabetes endpoints	9.7051e-219	PC 16:0;0_16:0;0
19:44912383:G:A	rs445925	APOE	TAG 56:6;0, TAG 58:7;0		TAG 56:6;0, TAG 58:7;0		Statin medication	IX Diseases of the circulatory system (I9_)	1.56675e-218
1:55117537:G:A	rs530804537	PCSK9					Statin medication	IX Diseases of the circulatory system (I9_)	4.25598e-209	CE 20:3;0		CE 20:3;0
19:44919589:G:A	rs56131196	APOE				cluster8	Statin medication	IX Diseases of the circulatory system (I9_)	1.24165e-196
19:44919689:A:G	rs4420638	APOE					Statin medication	IX Diseases of the circulatory system (I9_)	5.91562e-196					CE 22:6;0
6:32159700:C:A	rs3134950	AGPAT1					Type 1 diabetes with other specified/multiple/unspecified complications	IV Endocrine, nutritional and metabolic diseases (E4_)	1.19124e-173	PC 16:0;0_16:0;0
6:32168770:T:G	rs1061808	AGPAT1		cluster3			Type 1 diabetes with other specified/multiple/unspecified complications	IV Endocrine, nutritional and metabolic diseases (E4_)	1.47571e-173	TAG 50:1;0
4:73167847:G:C	rs187918276	ANKRD17	CE 18:1;0, CE 18:2;0, SM 34:1;2, SM 36:1;2, SM 36:2;2, SM 38:1;2, SM 38:2;2, SM 40:1;2, SM 40:2;2, SM 42:2;2	cluster3, cluster8	CE 18:1;0, CE 18:2;0, SM 34:1;2, SM 36:1;2, SM 36:2;2, SM 38:1;2, SM 38:2;2, SM 40:1;2, SM 40:2;2, SM 42:2;2	cluster3, cluster8	Statin medication	IX Diseases of the circulatory system (I9_)	1.78649e-172	SM 34:2;2		SM 34:2;2
2:43845437:G:T	rs386645487	ABCG8			CE 20:2;0		Cholelithiasis	XI Diseases of the digestive system (K11_)	6.1235e-162
6:32168770:T:G	rs1061808	AGPAT1		cluster3			Type 1 diabetes with ophthalmic complications	IV Endocrine, nutritional and metabolic diseases (E4_)	1.40281e-158	TAG 50:1;0
6:32159700:C:A	rs3134950	AGPAT1					Type 1 diabetes with ophthalmic complications	IV Endocrine, nutritional and metabolic diseases (E4_)	1.94536e-158	PC 16:0;0_16:0;0
6:32168770:T:G	rs1061808	AGPAT1		cluster3			Coeliac disease	XI Diseases of the digestive system (K11_)	1.28825e-151	TAG 50:1;0
6:32159700:C:A	rs3134950	AGPAT1					Coeliac disease	XI Diseases of the digestive system (K11_)	1.74582e-151	PC 16:0;0_16:0;0
2:43847292:C:T	rs4245791	ABCG8	CE 20:2;0	cluster9		cluster9	Cholelithiasis	XI Diseases of the digestive system (K11_)	8.09096e-150
19:44908684:T:C	rs429358	APOE	CE 14:0;0, CE 18:0;0, CE 20:2;0	cluster9	CE 14:0;0, CE 16:0;0, CE 18:0;0, CE 18:1;0, CE 18:2;0, CE 20:2;0	cluster3, cluster6, cluster7, cluster9	Alzheimer's disease (Early onset) (more control exclusions)	Neurological endpoints	8.60994e-150	CE 17:0;0		CE 17:0;0
4:73928089:G:A	rs181372486	ANKRD17	CE 16:0;0	cluster7	CE 16:0;0		Statin medication	IX Diseases of the circulatory system (I9_)	2.33346e-132	Chol		Chol
4:73987570:G:A	rs148885848	ANKRD17	CE 20:3;0		CE 20:3;0	cluster7	Statin medication	IX Diseases of the circulatory system (I9_)	4.38531e-132	CE 20:4;0		CE 20:4;0
11:116778201:G:C	rs964184	ZPR1	DAG 16:0;0_18:1;0, DAG 16:0;0_18:2;0, DAG 18:1;0_18:1;0, DAG 18:1;0_18:2;0, DAG 18:1;0_18:3;0, PC 16:0;0_18:2;0, PC 17:0;0_18:2;0, PC O-16:1;0/18:1;0, PE 18:0;0_18:2;0, PI 18:0;0_18:2;0, PI 18:0;0_20:3;0, PI 18:0;0_20:4;0, TAG 48:3;0, TAG 49:2;0, TAG 50:1;0, TAG 50:2;0, TAG 50:3;0, TAG 50:4;0, TAG 50:5;0, TAG 51:3;0, TAG 52:2;0, TAG 52:3;0, TAG 52:4;0, TAG 52:5;0, TAG 52:6;0, TAG 53:2;0, TAG 53:3…	cluster1, cluster10, cluster2, cluster3, cluster4, cluster7, cluster8	DAG 16:0;0_18:1;0, DAG 16:0;0_18:2;0, DAG 18:1;0_18:1;0, DAG 18:1;0_18:2;0, DAG 18:1;0_18:3;0, PC 16:0;0_18:2;0, PC 17:0;0_18:2;0, PC O-16:1;0/18:1;0, PI 18:0;0_18:2;0, PI 18:0;0_20:3;0, PI 18:0;0_20:4;0, TAG 48:3;0, TAG 50:1;0, TAG 50:4;0, TAG 50:5;0, TAG 51:2;0, TAG 51:3;0, TAG 52:2;0, TAG 52:3;0, TAG 52:4;0, TAG 52:5;0, TAG 52:6;0, TAG 53:2;0, TAG 53:3;0, TAG 53:4;0, TAG 54:3;0, TAG 54:4;0, TA…	cluster1, cluster10, cluster2, cluster3, cluster4, cluster7, cluster8	Statin medication	IX Diseases of the circulatory system (I9_)	7.99834e-130	PC 18:0;0_18:2;0, TAG 48:1;0, TAG 48:2;0		PC 18:0;0_18:2;0, TAG 48:1;0
2:21041028:G:A	rs1367117	APOB		cluster7		cluster7	Statin medication	IX Diseases of the circulatory system (I9_)	8.12831e-130	CE 16:0;0		CE 16:0;0
6:32168770:T:G	rs1061808	AGPAT1		cluster3			Type1 diabetes, definitions combined	Diabetes endpoints	6.15177e-126	TAG 50:1;0
6:32159700:C:A	rs3134950	AGPAT1					Type1 diabetes, definitions combined	Diabetes endpoints	1.64437e-125	PC 16:0;0_16:0;0
19:44908684:T:C	rs429358	APOE	CE 14:0;0, CE 18:0;0, CE 20:2;0	cluster9	CE 14:0;0, CE 16:0;0, CE 18:0;0, CE 18:1;0, CE 18:2;0, CE 20:2;0	cluster3, cluster6, cluster7, cluster9	Alzheimer's disease (Atypical or mixed) (more control exclusions)	Neurological endpoints	2.63633e-124	CE 17:0;0		CE 17:0;0
6:32168770:T:G	rs1061808	AGPAT1		cluster3			Diabetic ketoacidosis	Diabetes endpoints	4.4978e-123	TAG 50:1;0
6:32159700:C:A	rs3134950	AGPAT1					Diabetic ketoacidosis	Diabetes endpoints	5.32108e-123	PC 16:0;0_16:0;0
11:116752497:TA:T	rs1591295324	ZPR1	DAG 16:1;0_18:1;0, PC 15:0;0_18:2;0, PI 18:0;0_18:1;0, PI 18:1;0_18:1;0, TAG 51:2;0, TAG 51:4;0	cluster5	DAG 16:1;0_18:1;0, PC 15:0;0_18:2;0, PI 18:0;0_18:1;0, PI 18:1;0_18:1;0, TAG 51:4;0	cluster5	Statin medication	IX Diseases of the circulatory system (I9_)	3.01301e-116	CE 18:0;0		CE 18:0;0
2:21100497:A:G	rs17395333	APOB					Statin medication	IX Diseases of the circulatory system (I9_)	2.61216e-114	CE 18:2;0		CE 18:2;0
2:43845437:G:T	rs386645487	ABCG8			CE 20:2;0		Cholecystectomy	XI Diseases of the digestive system (K11_)	2.23872e-111
9:133266456:T:C	rs977371848	ABO		cluster8		cluster8	Venous thromboembolism	IX Diseases of the circulatory system (I9_)	1.64437e-110
9:133273983:A:G	rs992108547	ABO	CE 18:0;0		CE 18:0;0		Venous thromboembolism	IX Diseases of the circulatory system (I9_)	2.18776e-109
19:44893408:G:T	rs1454241996	APOE				cluster11	Alzheimer's disease (Early onset) (more control exclusions)	Neurological endpoints	1.30918e-105	DAG 18:1;0_18:2;0
19:44908822:C:T	rs7412	APOE	CE 16:0;0, CE 18:1;0, CE 18:2;0, CE 20:4;0, CE 22:6;0	cluster11, cluster3, cluster6, cluster7, cluster8	CE 16:0;0, CE 18:1;0, CE 18:2;0, CE 20:4;0, CE 22:6;0	cluster11, cluster3, cluster6, cluster7, cluster8	Disorders of lipoprotein metabolism and other lipidaemias	IV Endocrine, nutritional and metabolic diseases (E4_)	9.1622e-105	PC O-16:0;0/20:3;0, SM 42:2;2, TAG 56:3;0		PC O-16:0;0/20:3;0, PE O-18:1;0/20:4;0, SM 42:2;2, TAG 56:3;0		CE 20:2;0
2:43847292:C:T	rs4245791	ABCG8	CE 20:2;0	cluster9		cluster9	Cholecystectomy	XI Diseases of the digestive system (K11_)	2.41546e-103
19:44913484:C:T	rs438811	APOE					Alzheimer's disease (Early onset) (more control exclusions)	Neurological endpoints	1.62181e-99			DAG 18:1;0_18:2;0
11:116786845:C:T	rs3741298	ZPR1					Statin medication	IX Diseases of the circulatory system (I9_)	1.10053e-94	PI 18:1;0_20:4;0		PI 18:1;0_20:4;0
19:44881148:T:C	rs73052307	APOE					Statin medication	IX Diseases of the circulatory system (I9_)	5.72269e-93						cluster9
19:44919589:G:A	rs56131196	APOE				cluster8	Alzheimer's disease (Early onset) (more control exclusions)	Neurological endpoints	2.82033e-91
19:44919689:A:G	rs4420638	APOE					Alzheimer's disease (Early onset) (more control exclusions)	Neurological endpoints	2.83009e-91					CE 22:6;0
6:32168770:T:G	rs1061808	AGPAT1		cluster3			Autoimmune diseases	Diseases marked as autimmune origin	2.07922e-90	TAG 50:1;0
6:32159700:C:A	rs3134950	AGPAT1					Autoimmune diseases	Diseases marked as autimmune origin	2.89734e-90	PC 16:0;0_16:0;0
19:44893408:G:T	rs1454241996	APOE				cluster11	Alzheimer's disease (Atypical or mixed) (more control exclusions)	Neurological endpoints	5.84252e-87	DAG 18:1;0_18:2;0
6:32168770:T:G	rs1061808	AGPAT1		cluster3			Type1 diabetes, definitions combined, early onset	Diabetes endpoints	2.91877e-86	TAG 50:1;0
6:32159700:C:A	rs3134950	AGPAT1					Type1 diabetes, definitions combined, early onset	Diabetes endpoints	8.26609e-86	PC 16:0;0_16:0;0
19:44908822:C:T	rs7412	APOE	CE 16:0;0, CE 18:1;0, CE 18:2;0, CE 20:4;0, CE 22:6;0	cluster11, cluster3, cluster6, cluster7, cluster8	CE 16:0;0, CE 18:1;0, CE 18:2;0, CE 20:4;0, CE 22:6;0	cluster11, cluster3, cluster6, cluster7, cluster8	Pure hypercholesterolaemia	IV Endocrine, nutritional and metabolic diseases (E4_)	6.12209e-80	PC O-16:0;0/20:3;0, SM 42:2;2, TAG 56:3;0		PC O-16:0;0/20:3;0, PE O-18:1;0/20:4;0, SM 42:2;2, TAG 56:3;0		CE 20:2;0
9:133266456:T:C	rs977371848	ABO		cluster8		cluster8	DVT of lower extremities	IX Diseases of the circulatory system (I9_)	1.75833e-79
9:133273983:A:G	rs992108547	ABO	CE 18:0;0		CE 18:0;0		DVT of lower extremities	IX Diseases of the circulatory system (I9_)	3.59667e-79
6:32168770:T:G	rs1061808	AGPAT1		cluster3			Diabetic retinopathy (more control exclusions)	Diabetes endpoints	6.30522e-79	TAG 50:1;0
19:44913484:C:T	rs438811	APOE					Alzheimer's disease (Atypical or mixed) (more control exclusions)	Neurological endpoints	1.02164e-78			DAG 18:1;0_18:2;0
6:32159700:C:A	rs3134950	AGPAT1					Diabetic retinopathy (more control exclusions)	Diabetes endpoints	1.0932e-78	PC 16:0;0_16:0;0
6:32168770:T:G	rs1061808	AGPAT1		cluster3			Type 1 diabetes with ketoacidosis	IV Endocrine, nutritional and metabolic diseases (E4_)	1.25026e-78	TAG 50:1;0
6:32159700:C:A	rs3134950	AGPAT1					Type 1 diabetes with ketoacidosis	IV Endocrine, nutritional and metabolic diseases (E4_)	4.35612e-78	PC 16:0;0_16:0;0
6:32159700:C:A	rs3134950	AGPAT1					Diabetes, insulin treatment (Kela reimbursement) (more control exclusions)	Diabetes endpoints	1.04665e-76	PC 16:0;0_16:0;0
6:32168770:T:G	rs1061808	AGPAT1		cluster3			Diabetes, insulin treatment (Kela reimbursement) (more control exclusions)	Diabetes endpoints	1.34246e-76	TAG 50:1;0
1:55039974:G:T	rs11591147	PCSK9	CE 16:0;0, CE 18:1;0, CE 18:2;0, CE 20:4;0, SM 34:1;2, SM 38:1;2, SM 40:1;2, SM 42:2;2	cluster3, cluster7, cluster8	CE 16:0;0, CE 18:1;0, CE 18:2;0, CE 20:4;0, SM 34:1;2, SM 38:1;2, SM 40:1;2, SM 42:2;2	cluster3, cluster7, cluster8	Disorders of lipoprotein metabolism and other lipidaemias	IV Endocrine, nutritional and metabolic diseases (E4_)	1.49417e-76	SM 36:1;2, SM 40:2;2		SM 36:1;2, SM 40:2;2
6:32168770:T:G	rs1061808	AGPAT1		cluster3			Unspecified diabetes	IV Endocrine, nutritional and metabolic diseases (E4_)	1.7338e-74	TAG 50:1;0
6:32159700:C:A	rs3134950	AGPAT1					Unspecified diabetes	IV Endocrine, nutritional and metabolic diseases (E4_)	3.53265e-74	PC 16:0;0_16:0;0
9:133273983:A:G	rs992108547	ABO	CE 18:0;0		CE 18:0;0		Statin medication	IX Diseases of the circulatory system (I9_)	7.44218e-74
9:133266456:T:C	rs977371848	ABO		cluster8		cluster8	Statin medication	IX Diseases of the circulatory system (I9_)	9.49948e-74
19:44919689:A:G	rs4420638	APOE					Alzheimer's disease (Atypical or mixed) (more control exclusions)	Neurological endpoints	1.97697e-70					CE 22:6;0
19:44919589:G:A	rs56131196	APOE				cluster8	Alzheimer's disease (Atypical or mixed) (more control exclusions)	Neurological endpoints	4.37925e-70
6:32168770:T:G	rs1061808	AGPAT1		cluster3			Type 1 diabetes with coma	IV Endocrine, nutritional and metabolic diseases (E4_)	1.23994e-69	TAG 50:1;0
6:32159700:C:A	rs3134950	AGPAT1					Type 1 diabetes with coma	IV Endocrine, nutritional and metabolic diseases (E4_)	1.68616e-69	PC 16:0;0_16:0;0
19:44893408:G:T	rs1454241996	APOE				cluster11	Statin medication	IX Diseases of the circulatory system (I9_)	3.44429e-69	DAG 18:1;0_18:2;0
6:32159700:C:A	rs3134950	AGPAT1					Autoimmune diseases excluding thyroid diseases	Diseases marked as autimmune origin	7.59102e-69	PC 16:0;0_16:0;0
6:32168770:T:G	rs1061808	AGPAT1		cluster3			Autoimmune diseases excluding thyroid diseases	Diseases marked as autimmune origin	1.05536e-68	TAG 50:1;0
20:44413724:C:T	rs1800961	HNF4A	CE 18:3;0, CE 20:3;0	cluster2	CE 18:3;0, CE 20:3;0	cluster2	Cholelithiasis	XI Diseases of the digestive system (K11_)	6.73907e-68	CE 16:0;0, CE 16:1;0, CE 18:1;0, CE 18:2;0	cluster7	CE 16:0;0, CE 16:1;0, CE 18:1;0, CE 18:2;0	cluster7
6:32159700:C:A	rs3134950	AGPAT1					Autoimmune diseases excluding thyroid diseases, strict definition	Diseases marked as autimmune origin	3.16592e-66	PC 16:0;0_16:0;0
6:32168770:T:G	rs1061808	AGPAT1		cluster3			Autoimmune diseases excluding thyroid diseases, strict definition	Diseases marked as autimmune origin	3.54405e-66	TAG 50:1;0
2:43839108:G:C	rs11887534	ABCG8				cluster9	Statin medication	IX Diseases of the circulatory system (I9_)	2.9363e-64
1:55119171:G:A	rs191448950	PCSK9		cluster6		cluster6	Disorders of lipoprotein metabolism and other lipidaemias	IV Endocrine, nutritional and metabolic diseases (E4_)	3.75751e-64
19:11091312:GT:G	rs60173709	CERS4		cluster7			Disorders of lipoprotein metabolism and other lipidaemias	IV Endocrine, nutritional and metabolic diseases (E4_)	4.07474e-64
19:11079088:T:C	rs73015011	SMARCA4			CE 16:0;0, CE 18:2;0, SM 34:1;2, SM 34:2;2, SM 42:2;2	cluster7	Disorders of lipoprotein metabolism and other lipidaemias	IV Endocrine, nutritional and metabolic diseases (E4_)	5.72005e-64			CE 18:1;0, Chol, PC 16:0;0_16:0;0	cluster3
2:43846861:G:A	rs4953023	ABCG8			CE 20:2;0		Statin medication	IX Diseases of the circulatory system (I9_)	8.64769e-64
19:11079868:C:T	rs118068660	CERS4	CE 16:0;0, CE 18:2;0, SM 34:1;2, SM 42:2;2				Disorders of lipoprotein metabolism and other lipidaemias	IV Endocrine, nutritional and metabolic diseases (E4_)	9.9793e-64	CE 18:1;0, Chol
19:11078622:CG:C	rs200495339	CERS4	SM 34:2;2				Disorders of lipoprotein metabolism and other lipidaemias	IV Endocrine, nutritional and metabolic diseases (E4_)	1.30017e-63
19:11082239:A:G	rs73015021	CERS4					Disorders of lipoprotein metabolism and other lipidaemias	IV Endocrine, nutritional and metabolic diseases (E4_)	1.56964e-63	PC 16:0;0_16:0;0	cluster3
9:133273983:A:G	rs992108547	ABO	CE 18:0;0		CE 18:0;0		Diseases of veins, lymphatic vessels and lymph nodes, not elsewhere classified	IX Diseases of the circulatory system (I9_)	1.21171e-62
9:133266456:T:C	rs977371848	ABO		cluster8		cluster8	Diseases of veins, lymphatic vessels and lymph nodes, not elsewhere classified	IX Diseases of the circulatory system (I9_)	1.23737e-62
2:43847292:C:T	rs4245791	ABCG8	CE 20:2;0	cluster9		cluster9	Statin medication	IX Diseases of the circulatory system (I9_)	3.51237e-61
2:43845437:G:T	rs386645487	ABCG8			CE 20:2;0		Statin medication	IX Diseases of the circulatory system (I9_)	6.3387e-61
19:44908822:C:T	rs7412	APOE	CE 16:0;0, CE 18:1;0, CE 18:2;0, CE 20:4;0, CE 22:6;0	cluster11, cluster3, cluster6, cluster7, cluster8	CE 16:0;0, CE 18:1;0, CE 18:2;0, CE 20:4;0, CE 22:6;0	cluster11, cluster3, cluster6, cluster7, cluster8	Metabolic disorders	IV Endocrine, nutritional and metabolic diseases (E4_)	4.80729e-60	PC O-16:0;0/20:3;0, SM 42:2;2, TAG 56:3;0		PC O-16:0;0/20:3;0, PE O-18:1;0/20:4;0, SM 42:2;2, TAG 56:3;0		CE 20:2;0
1:55039974:G:T	rs11591147	PCSK9	CE 16:0;0, CE 18:1;0, CE 18:2;0, CE 20:4;0, SM 34:1;2, SM 38:1;2, SM 40:1;2, SM 42:2;2	cluster3, cluster7, cluster8	CE 16:0;0, CE 18:1;0, CE 18:2;0, CE 20:4;0, SM 34:1;2, SM 38:1;2, SM 40:1;2, SM 42:2;2	cluster3, cluster7, cluster8	Pure hypercholesterolaemia	IV Endocrine, nutritional and metabolic diseases (E4_)	1.33015e-58	SM 36:1;2, SM 40:2;2		SM 36:1;2, SM 40:2;2
11:116778201:G:C	rs964184	ZPR1	DAG 16:0;0_18:1;0, DAG 16:0;0_18:2;0, DAG 18:1;0_18:1;0, DAG 18:1;0_18:2;0, DAG 18:1;0_18:3;0, PC 16:0;0_18:2;0, PC 17:0;0_18:2;0, PC O-16:1;0/18:1;0, PE 18:0;0_18:2;0, PI 18:0;0_18:2;0, PI 18:0;0_20:3;0, PI 18:0;0_20:4;0, TAG 48:3;0, TAG 49:2;0, TAG 50:1;0, TAG 50:2;0, TAG 50:3;0, TAG 50:4;0, TAG 50:5;0, TAG 51:3;0, TAG 52:2;0, TAG 52:3;0, TAG 52:4;0, TAG 52:5;0, TAG 52:6;0, TAG 53:2;0, TAG 53:3…	cluster1, cluster10, cluster2, cluster3, cluster4, cluster7, cluster8	DAG 16:0;0_18:1;0, DAG 16:0;0_18:2;0, DAG 18:1;0_18:1;0, DAG 18:1;0_18:2;0, DAG 18:1;0_18:3;0, PC 16:0;0_18:2;0, PC 17:0;0_18:2;0, PC O-16:1;0/18:1;0, PI 18:0;0_18:2;0, PI 18:0;0_20:3;0, PI 18:0;0_20:4;0, TAG 48:3;0, TAG 50:1;0, TAG 50:4;0, TAG 50:5;0, TAG 51:2;0, TAG 51:3;0, TAG 52:2;0, TAG 52:3;0, TAG 52:4;0, TAG 52:5;0, TAG 52:6;0, TAG 53:2;0, TAG 53:3;0, TAG 53:4;0, TAG 54:3;0, TAG 54:4;0, TA…	cluster1, cluster10, cluster2, cluster3, cluster4, cluster7, cluster8	Disorders of lipoprotein metabolism and other lipidaemias	IV Endocrine, nutritional and metabolic diseases (E4_)	9.37346e-58	PC 18:0;0_18:2;0, TAG 48:1;0, TAG 48:2;0		PC 18:0;0_18:2;0, TAG 48:1;0
22:43928847:C:G	rs738409	PNPLA3	TAG 56:5;0, TAG 56:6;0		TAG 56:5;0, TAG 56:6;0	cluster1	Cirrhosis, broad definition used in the article https://doi.org/10.1101/594523	Gastrointestinal endpoints	1.60842e-57		cluster2		cluster2
19:11079088:T:C	rs73015011	SMARCA4			CE 16:0;0, CE 18:2;0, SM 34:1;2, SM 34:2;2, SM 42:2;2	cluster7	Pure hypercholesterolaemia	IV Endocrine, nutritional and metabolic diseases (E4_)	3.75664e-57			CE 18:1;0, Chol, PC 16:0;0_16:0;0	cluster3
19:11078622:CG:C	rs200495339	CERS4	SM 34:2;2				Pure hypercholesterolaemia	IV Endocrine, nutritional and metabolic diseases (E4_)	1.17571e-56
19:11079868:C:T	rs118068660	CERS4	CE 16:0;0, CE 18:2;0, SM 34:1;2, SM 42:2;2				Pure hypercholesterolaemia	IV Endocrine, nutritional and metabolic diseases (E4_)	1.45479e-56	CE 18:1;0, Chol
19:11082239:A:G	rs73015021	CERS4					Pure hypercholesterolaemia	IV Endocrine, nutritional and metabolic diseases (E4_)	1.61065e-56	PC 16:0;0_16:0;0	cluster3
19:11091312:GT:G	rs60173709	CERS4		cluster7			Pure hypercholesterolaemia	IV Endocrine, nutritional and metabolic diseases (E4_)	2.71894e-56
19:44912383:G:A	rs445925	APOE	TAG 56:6;0, TAG 58:7;0		TAG 56:6;0, TAG 58:7;0		Disorders of lipoprotein metabolism and other lipidaemias	IV Endocrine, nutritional and metabolic diseases (E4_)	4.3401e-56
11:116752497:TA:T	rs1591295324	ZPR1	DAG 16:1;0_18:1;0, PC 15:0;0_18:2;0, PI 18:0;0_18:1;0, PI 18:1;0_18:1;0, TAG 51:2;0, TAG 51:4;0	cluster5	DAG 16:1;0_18:1;0, PC 15:0;0_18:2;0, PI 18:0;0_18:1;0, PI 18:1;0_18:1;0, TAG 51:4;0	cluster5	Disorders of lipoprotein metabolism and other lipidaemias	IV Endocrine, nutritional and metabolic diseases (E4_)	1.2249e-53	CE 18:0;0		CE 18:0;0
22:43928847:C:G	rs738409	PNPLA3	TAG 56:5;0, TAG 56:6;0		TAG 56:5;0, TAG 56:6;0	cluster1	Diseases of liver	XI Diseases of the digestive system (K11_)	2.64484e-53		cluster2		cluster2
19:44927023:C:G	rs5112	APOE					Alzheimer's disease, wide definition	VI Diseases of the nervous system (G6_)	3.22329e-53					DAG 18:1;0_18:2;0
19:44908684:T:C	rs429358	APOE	CE 14:0;0, CE 18:0;0, CE 20:2;0	cluster9	CE 14:0;0, CE 16:0;0, CE 18:0;0, CE 18:1;0, CE 18:2;0, CE 20:2;0	cluster3, cluster6, cluster7, cluster9	Disorders of lipoprotein metabolism and other lipidaemias	IV Endocrine, nutritional and metabolic diseases (E4_)	4.40251e-52	CE 17:0;0		CE 17:0;0
2:21008652:G:A	rs676210	APOB				cluster8	Statin medication	IX Diseases of the circulatory system (I9_)	6.45803e-51			DAG 18:1;0_18:1;0, TAG 51:3;0, TAG 52:3;0, TAG 52:4;0, TAG 54:4;0		Cer 42:2;2
19:44919589:G:A	rs56131196	APOE				cluster8	Disorders of lipoprotein metabolism and other lipidaemias	IV Endocrine, nutritional and metabolic diseases (E4_)	1.0522e-50
19:44919689:A:G	rs4420638	APOE					Disorders of lipoprotein metabolism and other lipidaemias	IV Endocrine, nutritional and metabolic diseases (E4_)	2.20597e-50					CE 22:6;0
2:21014672:G:A	rs673548	APOB					Statin medication	IX Diseases of the circulatory system (I9_)	3.17687e-50	TAG 52:3;0, TAG 54:4;0
1:55039974:G:T	rs11591147	PCSK9	CE 16:0;0, CE 18:1;0, CE 18:2;0, CE 20:4;0, SM 34:1;2, SM 38:1;2, SM 40:1;2, SM 42:2;2	cluster3, cluster7, cluster8	CE 16:0;0, CE 18:1;0, CE 18:2;0, CE 20:4;0, SM 34:1;2, SM 38:1;2, SM 40:1;2, SM 42:2;2	cluster3, cluster7, cluster8	Metabolic disorders	IV Endocrine, nutritional and metabolic diseases (E4_)	4.29932e-50	SM 36:1;2, SM 40:2;2		SM 36:1;2, SM 40:2;2
19:44908822:C:T	rs7412	APOE	CE 16:0;0, CE 18:1;0, CE 18:2;0, CE 20:4;0, CE 22:6;0	cluster11, cluster3, cluster6, cluster7, cluster8	CE 16:0;0, CE 18:1;0, CE 18:2;0, CE 20:4;0, CE 22:6;0	cluster11, cluster3, cluster6, cluster7, cluster8	Alzheimer's disease, wide definition	VI Diseases of the nervous system (G6_)	5.75043e-50	PC O-16:0;0/20:3;0, SM 42:2;2, TAG 56:3;0		PC O-16:0;0/20:3;0, PE O-18:1;0/20:4;0, SM 42:2;2, TAG 56:3;0		CE 20:2;0
2:21002409:C:T	rs1042034	APOB		cluster8			Statin medication	IX Diseases of the circulatory system (I9_)	8.89816e-50	Cer 42:2;2, DAG 18:1;0_18:1;0, TAG 51:3;0, TAG 52:4;0
9:133266456:T:C	rs977371848	ABO		cluster8		cluster8	Phlebitis and thrombophlebitis (not including DVT)	IX Diseases of the circulatory system (I9_)	1.26415e-49
9:133273983:A:G	rs992108547	ABO	CE 18:0;0		CE 18:0;0		Phlebitis and thrombophlebitis (not including DVT)	IX Diseases of the circulatory system (I9_)	2.65461e-49
22:43945024:C:T	rs2294915	PNPLA3		cluster1			Cirrhosis, broad definition used in the article https://doi.org/10.1101/594523	Gastrointestinal endpoints	3.37443e-49
1:55119171:G:A	rs191448950	PCSK9		cluster6		cluster6	Pure hypercholesterolaemia	IV Endocrine, nutritional and metabolic diseases (E4_)	9.55873e-49
22:43928847:C:G	rs738409	PNPLA3	TAG 56:5;0, TAG 56:6;0		TAG 56:5;0, TAG 56:6;0	cluster1	Nonalcoholic fatty liver disease	Gastrointestinal endpoints	2.1697e-48		cluster2		cluster2
19:44940390:T:C	rs111809714	APOE				cluster11	Alzheimer's disease, wide definition	VI Diseases of the nervous system (G6_)	6.47143e-48
19:44908822:C:T	rs7412	APOE	CE 16:0;0, CE 18:1;0, CE 18:2;0, CE 20:4;0, CE 22:6;0	cluster11, cluster3, cluster6, cluster7, cluster8	CE 16:0;0, CE 18:1;0, CE 18:2;0, CE 20:4;0, CE 22:6;0	cluster11, cluster3, cluster6, cluster7, cluster8	Hyperlipidaemia, other/unspecified	IV Endocrine, nutritional and metabolic diseases (E4_)	6.79673e-48	PC O-16:0;0/20:3;0, SM 42:2;2, TAG 56:3;0		PC O-16:0;0/20:3;0, PE O-18:1;0/20:4;0, SM 42:2;2, TAG 56:3;0		CE 20:2;0
1:55117537:G:A	rs530804537	PCSK9					Disorders of lipoprotein metabolism and other lipidaemias	IV Endocrine, nutritional and metabolic diseases (E4_)	1.02518e-47	CE 20:3;0		CE 20:3;0
19:44941309:G:T	rs112784534	APOE					Alzheimer's disease, wide definition	VI Diseases of the nervous system (G6_)	1.90195e-47					SM 42:2;2
19:44908684:T:C	rs429358	APOE	CE 14:0;0, CE 18:0;0, CE 20:2;0	cluster9	CE 14:0;0, CE 16:0;0, CE 18:0;0, CE 18:1;0, CE 18:2;0, CE 20:2;0	cluster3, cluster6, cluster7, cluster9	Alzheimer's disease (undefined) (more control exclusions)	Neurological endpoints	1.38899e-46	CE 17:0;0		CE 17:0;0
11:116784884:G:A	rs757721812	ZPR1			PE 18:0;0_18:2;0, TAG 50:2;0, TAG 50:3;0		Statin medication	IX Diseases of the circulatory system (I9_)	2.63937e-46			TAG 48:2;0		TAG 49:2;0
11:116791691:G:C	rs3135506	ZPR1					Statin medication	IX Diseases of the circulatory system (I9_)	4.71954e-46					PE 18:0;0_20:4;0
6:32168770:T:G	rs1061808	AGPAT1		cluster3			Unspecified diabetic retinopathy	Diabetes endpoints	6.73132e-46	TAG 50:1;0
22:43928847:C:G	rs738409	PNPLA3	TAG 56:5;0, TAG 56:6;0		TAG 56:5;0, TAG 56:6;0	cluster1	Cirrhosis of liver, NAS	Gastrointestinal endpoints	8.06306e-46		cluster2		cluster2
6:32159700:C:A	rs3134950	AGPAT1					Unspecified diabetic retinopathy	Diabetes endpoints	3.70084e-45	PC 16:0;0_16:0;0
19:11079868:C:T	rs118068660	CERS4	CE 16:0;0, CE 18:2;0, SM 34:1;2, SM 42:2;2				Metabolic disorders	IV Endocrine, nutritional and metabolic diseases (E4_)	2.54976e-44	CE 18:1;0, Chol
19:11091312:GT:G	rs60173709	CERS4		cluster7			Metabolic disorders	IV Endocrine, nutritional and metabolic diseases (E4_)	3.08248e-44
19:11079088:T:C	rs73015011	SMARCA4			CE 16:0;0, CE 18:2;0, SM 34:1;2, SM 34:2;2, SM 42:2;2	cluster7	Metabolic disorders	IV Endocrine, nutritional and metabolic diseases (E4_)	3.99393e-44			CE 18:1;0, Chol, PC 16:0;0_16:0;0	cluster3
19:11078622:CG:C	rs200495339	CERS4	SM 34:2;2				Metabolic disorders	IV Endocrine, nutritional and metabolic diseases (E4_)	6.5268e-44
19:11082239:A:G	rs73015021	CERS4					Metabolic disorders	IV Endocrine, nutritional and metabolic diseases (E4_)	7.9726e-44	PC 16:0;0_16:0;0	cluster3
20:44413724:C:T	rs1800961	HNF4A	CE 18:3;0, CE 20:3;0	cluster2	CE 18:3;0, CE 20:3;0	cluster2	Cholecystectomy	XI Diseases of the digestive system (K11_)	1.95884e-43	CE 16:0;0, CE 16:1;0, CE 18:1;0, CE 18:2;0	cluster7	CE 16:0;0, CE 16:1;0, CE 18:1;0, CE 18:2;0	cluster7
19:44912383:G:A	rs445925	APOE	TAG 56:6;0, TAG 58:7;0		TAG 56:6;0, TAG 58:7;0		Pure hypercholesterolaemia	IV Endocrine, nutritional and metabolic diseases (E4_)	2.34315e-43
6:32168770:T:G	rs1061808	AGPAT1		cluster3			Diabetic maculopathy (more control exclusions)	Diabetes endpoints	1.29539e-42	TAG 50:1;0
6:32159700:C:A	rs3134950	AGPAT1					Other diseases of the digestive system	XI Diseases of the digestive system (K11_)	2.23666e-42	PC 16:0;0_16:0;0
6:32159700:C:A	rs3134950	AGPAT1					Diabetic maculopathy (more control exclusions)	Diabetes endpoints	2.68906e-42	PC 16:0;0_16:0;0
6:32168770:T:G	rs1061808	AGPAT1		cluster3			Other diseases of the digestive system	XI Diseases of the digestive system (K11_)	3.17907e-42	TAG 50:1;0
9:133266456:T:C	rs977371848	ABO		cluster8		cluster8	Pulmonary embolism	IX Diseases of the circulatory system (I9_)	3.10242e-41
22:43945024:C:T	rs2294915	PNPLA3		cluster1			Diseases of liver	XI Diseases of the digestive system (K11_)	4.99689e-41
11:116778201:G:C	rs964184	ZPR1	DAG 16:0;0_18:1;0, DAG 16:0;0_18:2;0, DAG 18:1;0_18:1;0, DAG 18:1;0_18:2;0, DAG 18:1;0_18:3;0, PC 16:0;0_18:2;0, PC 17:0;0_18:2;0, PC O-16:1;0/18:1;0, PE 18:0;0_18:2;0, PI 18:0;0_18:2;0, PI 18:0;0_20:3;0, PI 18:0;0_20:4;0, TAG 48:3;0, TAG 49:2;0, TAG 50:1;0, TAG 50:2;0, TAG 50:3;0, TAG 50:4;0, TAG 50:5;0, TAG 51:3;0, TAG 52:2;0, TAG 52:3;0, TAG 52:4;0, TAG 52:5;0, TAG 52:6;0, TAG 53:2;0, TAG 53:3…	cluster1, cluster10, cluster2, cluster3, cluster4, cluster7, cluster8	DAG 16:0;0_18:1;0, DAG 16:0;0_18:2;0, DAG 18:1;0_18:1;0, DAG 18:1;0_18:2;0, DAG 18:1;0_18:3;0, PC 16:0;0_18:2;0, PC 17:0;0_18:2;0, PC O-16:1;0/18:1;0, PI 18:0;0_18:2;0, PI 18:0;0_20:3;0, PI 18:0;0_20:4;0, TAG 48:3;0, TAG 50:1;0, TAG 50:4;0, TAG 50:5;0, TAG 51:2;0, TAG 51:3;0, TAG 52:2;0, TAG 52:3;0, TAG 52:4;0, TAG 52:5;0, TAG 52:6;0, TAG 53:2;0, TAG 53:3;0, TAG 53:4;0, TAG 54:3;0, TAG 54:4;0, TA…	cluster1, cluster10, cluster2, cluster3, cluster4, cluster7, cluster8	Pure hypercholesterolaemia	IV Endocrine, nutritional and metabolic diseases (E4_)	5.5552e-41	PC 18:0;0_18:2;0, TAG 48:1;0, TAG 48:2;0		PC 18:0;0_18:2;0, TAG 48:1;0
9:133273983:A:G	rs992108547	ABO	CE 18:0;0		CE 18:0;0		Pulmonary embolism	IX Diseases of the circulatory system (I9_)	9.24485e-41
19:44927023:C:G	rs5112	APOE					Alzheimer disease	VI Diseases of the nervous system (G6_)	1.03371e-40					DAG 18:1;0_18:2;0
11:116834852:G:T	rs10750098	ZPR1					Statin medication	IX Diseases of the circulatory system (I9_)	1.28677e-40	PE 18:0;0_20:4;0
11:116832924:G:C	rs5128	ZPR1					Statin medication	IX Diseases of the circulatory system (I9_)	1.34369e-40					TAG 52:4;0, TAG 52:5;0
11:116831407:T:C	rs386757819	ZPR1			TAG 50:3;0		Statin medication	IX Diseases of the circulatory system (I9_)	1.41612e-40
19:11114839:G:T	rs9789328	SMARCA4					Statin medication	IX Diseases of the circulatory system (I9_)	1.94446e-40				cluster3
11:116739533:A:G	rs10466588	ZPR1					Statin medication	IX Diseases of the circulatory system (I9_)	3.40487e-40						cluster8
11:116778201:G:C	rs964184	ZPR1	DAG 16:0;0_18:1;0, DAG 16:0;0_18:2;0, DAG 18:1;0_18:1;0, DAG 18:1;0_18:2;0, DAG 18:1;0_18:3;0, PC 16:0;0_18:2;0, PC 17:0;0_18:2;0, PC O-16:1;0/18:1;0, PE 18:0;0_18:2;0, PI 18:0;0_18:2;0, PI 18:0;0_20:3;0, PI 18:0;0_20:4;0, TAG 48:3;0, TAG 49:2;0, TAG 50:1;0, TAG 50:2;0, TAG 50:3;0, TAG 50:4;0, TAG 50:5;0, TAG 51:3;0, TAG 52:2;0, TAG 52:3;0, TAG 52:4;0, TAG 52:5;0, TAG 52:6;0, TAG 53:2;0, TAG 53:3…	cluster1, cluster10, cluster2, cluster3, cluster4, cluster7, cluster8	DAG 16:0;0_18:1;0, DAG 16:0;0_18:2;0, DAG 18:1;0_18:1;0, DAG 18:1;0_18:2;0, DAG 18:1;0_18:3;0, PC 16:0;0_18:2;0, PC 17:0;0_18:2;0, PC O-16:1;0/18:1;0, PI 18:0;0_18:2;0, PI 18:0;0_20:3;0, PI 18:0;0_20:4;0, TAG 48:3;0, TAG 50:1;0, TAG 50:4;0, TAG 50:5;0, TAG 51:2;0, TAG 51:3;0, TAG 52:2;0, TAG 52:3;0, TAG 52:4;0, TAG 52:5;0, TAG 52:6;0, TAG 53:2;0, TAG 53:3;0, TAG 53:4;0, TAG 54:3;0, TAG 54:4;0, TA…	cluster1, cluster10, cluster2, cluster3, cluster4, cluster7, cluster8	Metabolic disorders	IV Endocrine, nutritional and metabolic diseases (E4_)	4.67735e-40	PC 18:0;0_18:2;0, TAG 48:1;0, TAG 48:2;0		PC 18:0;0_18:2;0, TAG 48:1;0
22:43928847:C:G	rs738409	PNPLA3	TAG 56:5;0, TAG 56:6;0		TAG 56:5;0, TAG 56:6;0	cluster1	Oesophageal varices	IX Diseases of the circulatory system (I9_)	7.64892e-40		cluster2		cluster2
1:55119171:G:A	rs191448950	PCSK9		cluster6		cluster6	Metabolic disorders	IV Endocrine, nutritional and metabolic diseases (E4_)	8.70563e-40
19:44908684:T:C	rs429358	APOE	CE 14:0;0, CE 18:0;0, CE 20:2;0	cluster9	CE 14:0;0, CE 16:0;0, CE 18:0;0, CE 18:1;0, CE 18:2;0, CE 20:2;0	cluster3, cluster6, cluster7, cluster9	Pure hypercholesterolaemia	IV Endocrine, nutritional and metabolic diseases (E4_)	1.23112e-39	CE 17:0;0		CE 17:0;0
19:44908822:C:T	rs7412	APOE	CE 16:0;0, CE 18:1;0, CE 18:2;0, CE 20:4;0, CE 22:6;0	cluster11, cluster3, cluster6, cluster7, cluster8	CE 16:0;0, CE 18:1;0, CE 18:2;0, CE 20:4;0, CE 22:6;0	cluster11, cluster3, cluster6, cluster7, cluster8	Alzheimer disease	VI Diseases of the nervous system (G6_)	1.46926e-39	PC O-16:0;0/20:3;0, SM 42:2;2, TAG 56:3;0		PC O-16:0;0/20:3;0, PE O-18:1;0/20:4;0, SM 42:2;2, TAG 56:3;0		CE 20:2;0
19:44919589:G:A	rs56131196	APOE				cluster8	Pure hypercholesterolaemia	IV Endocrine, nutritional and metabolic diseases (E4_)	5.32844e-39
6:32168770:T:G	rs1061808	AGPAT1		cluster3			Diabetes, several complications	Diabetes endpoints	7.49549e-39	TAG 50:1;0
6:32159700:C:A	rs3134950	AGPAT1					Diabetes, several complications	Diabetes endpoints	8.66762e-39	PC 16:0;0_16:0;0
19:44908684:T:C	rs429358	APOE	CE 14:0;0, CE 18:0;0, CE 20:2;0	cluster9	CE 14:0;0, CE 16:0;0, CE 18:0;0, CE 18:1;0, CE 18:2;0, CE 20:2;0	cluster3, cluster6, cluster7, cluster9	Vascular dementia (undefined)	Neurological endpoints	9.26616e-39	CE 17:0;0		CE 17:0;0
19:44919689:A:G	rs4420638	APOE					Pure hypercholesterolaemia	IV Endocrine, nutritional and metabolic diseases (E4_)	1.00438e-38					CE 22:6;0
11:116752497:TA:T	rs1591295324	ZPR1	DAG 16:1;0_18:1;0, PC 15:0;0_18:2;0, PI 18:0;0_18:1;0, PI 18:1;0_18:1;0, TAG 51:2;0, TAG 51:4;0	cluster5	DAG 16:1;0_18:1;0, PC 15:0;0_18:2;0, PI 18:0;0_18:1;0, PI 18:1;0_18:1;0, TAG 51:4;0	cluster5	Metabolic disorders	IV Endocrine, nutritional and metabolic diseases (E4_)	2.1923e-38	CE 18:0;0		CE 18:0;0
11:116752497:TA:T	rs1591295324	ZPR1	DAG 16:1;0_18:1;0, PC 15:0;0_18:2;0, PI 18:0;0_18:1;0, PI 18:1;0_18:1;0, TAG 51:2;0, TAG 51:4;0	cluster5	DAG 16:1;0_18:1;0, PC 15:0;0_18:2;0, PI 18:0;0_18:1;0, PI 18:1;0_18:1;0, TAG 51:4;0	cluster5	Pure hypercholesterolaemia	IV Endocrine, nutritional and metabolic diseases (E4_)	2.33453e-38	CE 18:0;0		CE 18:0;0
19:44940390:T:C	rs111809714	APOE				cluster11	Alzheimer disease	VI Diseases of the nervous system (G6_)	3.90032e-38
22:43945024:C:T	rs2294915	PNPLA3		cluster1			Cirrhosis of liver, NAS	Gastrointestinal endpoints	4.81837e-38
19:44941309:G:T	rs112784534	APOE					Alzheimer disease	VI Diseases of the nervous system (G6_)	6.47739e-38					SM 42:2;2
19:44919589:G:A	rs56131196	APOE				cluster8	Metabolic disorders	IV Endocrine, nutritional and metabolic diseases (E4_)	2.58048e-37
6:32168770:T:G	rs1061808	AGPAT1		cluster3			Type 1 diabetes with neurological complications	IV Endocrine, nutritional and metabolic diseases (E4_)	2.69092e-37	TAG 50:1;0
6:32159700:C:A	rs3134950	AGPAT1					Type 1 diabetes with neurological complications	IV Endocrine, nutritional and metabolic diseases (E4_)	2.97783e-37	PC 16:0;0_16:0;0
19:44919689:A:G	rs4420638	APOE					Metabolic disorders	IV Endocrine, nutritional and metabolic diseases (E4_)	3.90661e-37					CE 22:6;0
6:32168770:T:G	rs1061808	AGPAT1		cluster3			Type 1 diabetes with renal complications	IV Endocrine, nutritional and metabolic diseases (E4_)	9.19602e-37	TAG 50:1;0
11:116786845:C:T	rs3741298	ZPR1					Disorders of lipoprotein metabolism and other lipidaemias	IV Endocrine, nutritional and metabolic diseases (E4_)	1.27468e-36	PI 18:1;0_20:4;0		PI 18:1;0_20:4;0
6:32159700:C:A	rs3134950	AGPAT1					Type 1 diabetes with renal complications	IV Endocrine, nutritional and metabolic diseases (E4_)	1.4067e-36	PC 16:0;0_16:0;0
6:32168770:T:G	rs1061808	AGPAT1		cluster3			Diabetic hypoglycemia	Diabetes endpoints	1.83527e-36	TAG 50:1;0
19:44940390:T:C	rs111809714	APOE				cluster11	Alzheimer's disease (Late onset) (more control exclusions)	Neurological endpoints	2.26517e-36
19:44941309:G:T	rs112784534	APOE					Alzheimer's disease (Late onset) (more control exclusions)	Neurological endpoints	2.89268e-36					SM 42:2;2
22:43945024:C:T	rs2294915	PNPLA3		cluster1			Nonalcoholic fatty liver disease	Gastrointestinal endpoints	2.95529e-36
6:32159700:C:A	rs3134950	AGPAT1					Diabetic hypoglycemia	Diabetes endpoints	4.25305e-36	PC 16:0;0_16:0;0
19:44908822:C:T	rs7412	APOE	CE 16:0;0, CE 18:1;0, CE 18:2;0, CE 20:4;0, CE 22:6;0	cluster11, cluster3, cluster6, cluster7, cluster8	CE 16:0;0, CE 18:1;0, CE 18:2;0, CE 20:4;0, CE 22:6;0	cluster11, cluster3, cluster6, cluster7, cluster8	Alzheimer's disease (Late onset) (more control exclusions)	Neurological endpoints	6.60541e-36	PC O-16:0;0/20:3;0, SM 42:2;2, TAG 56:3;0		PC O-16:0;0/20:3;0, PE O-18:1;0/20:4;0, SM 42:2;2, TAG 56:3;0		CE 20:2;0
4:73167847:G:C	rs187918276	ANKRD17	CE 18:1;0, CE 18:2;0, SM 34:1;2, SM 36:1;2, SM 36:2;2, SM 38:1;2, SM 38:2;2, SM 40:1;2, SM 40:2;2, SM 42:2;2	cluster3, cluster8	CE 18:1;0, CE 18:2;0, SM 34:1;2, SM 36:1;2, SM 36:2;2, SM 38:1;2, SM 38:2;2, SM 40:1;2, SM 40:2;2, SM 42:2;2	cluster3, cluster8	Disorders of lipoprotein metabolism and other lipidaemias	IV Endocrine, nutritional and metabolic diseases (E4_)	7.88678e-36	SM 34:2;2		SM 34:2;2
2:21041028:G:A	rs1367117	APOB		cluster7		cluster7	Disorders of lipoprotein metabolism and other lipidaemias	IV Endocrine, nutritional and metabolic diseases (E4_)	1.5167e-35	CE 16:0;0		CE 16:0;0
1:55117537:G:A	rs530804537	PCSK9					Pure hypercholesterolaemia	IV Endocrine, nutritional and metabolic diseases (E4_)	1.81552e-35	CE 20:3;0		CE 20:3;0
4:73987570:G:A	rs148885848	ANKRD17	CE 20:3;0		CE 20:3;0	cluster7	Disorders of lipoprotein metabolism and other lipidaemias	IV Endocrine, nutritional and metabolic diseases (E4_)	1.43615e-34	CE 20:4;0		CE 20:4;0
4:73928089:G:A	rs181372486	ANKRD17	CE 16:0;0	cluster7	CE 16:0;0		Disorders of lipoprotein metabolism and other lipidaemias	IV Endocrine, nutritional and metabolic diseases (E4_)	2.45867e-34	Chol		Chol
22:43945024:C:T	rs2294915	PNPLA3		cluster1			Oesophageal varices	IX Diseases of the circulatory system (I9_)	2.84119e-34
19:44927023:C:G	rs5112	APOE					Alzheimer's disease (Late onset) (more control exclusions)	Neurological endpoints	2.89334e-34					DAG 18:1;0_18:2;0
22:43928847:C:G	rs738409	PNPLA3	TAG 56:5;0, TAG 56:6;0		TAG 56:5;0, TAG 56:6;0	cluster1	Other diseases of liver	XI Diseases of the digestive system (K11_)	5.07925e-34		cluster2		cluster2
19:44908684:T:C	rs429358	APOE	CE 14:0;0, CE 18:0;0, CE 20:2;0	cluster9	CE 14:0;0, CE 16:0;0, CE 18:0;0, CE 18:1;0, CE 18:2;0, CE 20:2;0	cluster3, cluster6, cluster7, cluster9	Metabolic disorders	IV Endocrine, nutritional and metabolic diseases (E4_)	7.37904e-34	CE 17:0;0		CE 17:0;0
19:44881148:T:C	rs73052307	APOE					Alzheimer's disease, wide definition	VI Diseases of the nervous system (G6_)	1.17139e-33						cluster9
19:44893408:G:T	rs1454241996	APOE				cluster11	Alzheimer's disease (undefined) (more control exclusions)	Neurological endpoints	1.50487e-33	DAG 18:1;0_18:2;0
19:19282905:G:A	rs8100204	TM6SF2	Cer 42:1;2, PC 18:2;0_20:4;0				Statin medication	IX Diseases of the circulatory system (I9_)	2.2075e-33
11:61806212:T:C	rs174551	FADS2	PC 16:0;0_22:4;0, PC O-18:1;0/18:2;0		CE 20:4;0, PC 16:0;0_22:4;0, PC 17:0;0_18:2;0, PC O-18:1;0/18:2;0		Statin medication	IX Diseases of the circulatory system (I9_)	7.09578e-33
11:61785208:G:T	rs174537	FADS2	PC 18:0;0_20:4;0, PC 18:1;0_20:4;0, PC O-18:2;0/20:4;0, PE 18:0;0_20:4;0, PI 16:0;0_20:4;0		PC O-18:2;0/20:4;0, PE 18:0;0_20:4;0, PI 16:0;0_20:4;0		Statin medication	IX Diseases of the circulatory system (I9_)	7.2929e-33
11:61832870:A:C	rs174574	FADS2	PC 16:0;0_18:2;0, PC 16:1;0_18:2;0, PC 18:1;0_18:1;0, PC 18:1;0_18:2;0, PC 18:2;0_18:2;0, PC O-16:0;0/18:2;0, PC O-18:2;0/18:2;0	cluster1, cluster4	PC 16:1;0_18:2;0, PC 18:1;0_18:1;0, PC 18:1;0_18:2;0, PC 18:2;0_18:2;0, PC O-16:0;0/18:2;0, PC O-18:2;0/18:2;0		Statin medication	IX Diseases of the circulatory system (I9_)	7.80728e-33
11:61826344:C:T	rs174568	FADS2	PI 18:1;0_18:2;0		PI 18:1;0_18:2;0	cluster8	Statin medication	IX Diseases of the circulatory system (I9_)	7.89405e-33
11:61828850:CA:C	rs5792235	FADS2	PC O-16:0;0/20:4;0		PC O-16:0;0/20:4;0, SM 34:2;2		Statin medication	IX Diseases of the circulatory system (I9_)	8.37722e-33
7:44541277:G:T	rs41279633	NPC1L1		cluster8		cluster8	Statin medication	IX Diseases of the circulatory system (I9_)	8.84097e-33
22:43928847:C:G	rs738409	PNPLA3	TAG 56:5;0, TAG 56:6;0		TAG 56:5;0, TAG 56:6;0	cluster1	Alcoholic liver disease	XI Diseases of the digestive system (K11_)	9.19179e-33		cluster2		cluster2
11:61827448:CT:C	rs3834458	FADS2	PI 18:1;0_18:1;0		PI 18:1;0_18:1;0, SM 36:2;2		Statin medication	IX Diseases of the circulatory system (I9_)	9.36915e-33
11:61843278:G:A	rs174584	FADS2	CE 18:3;0, TAG 54:7;0		CE 18:3;0, PC 15:0;0_18:2;0, TAG 54:7;0		Statin medication	IX Diseases of the circulatory system (I9_)	9.40156e-33
11:61784455:A:C	rs174536	FADS2	PC O-18:0;0/20:4;0, PC O-18:1;0/20:4;0, PE O-18:1;0/20:4;0		PC O-16:1;0/20:4;0, PC O-18:0;0/20:4;0, PC O-18:1;0/20:4;0, PE O-18:1;0/20:4;0		Statin medication	IX Diseases of the circulatory system (I9_)	1.64778e-32
19:44912383:G:A	rs445925	APOE	TAG 56:6;0, TAG 58:7;0		TAG 56:6;0, TAG 58:7;0		Metabolic disorders	IV Endocrine, nutritional and metabolic diseases (E4_)	1.80053e-32
11:61804006:T:C	rs174550	FADS2	CE 16:0;0, PE O-18:1;0/18:2;0		PE O-18:1;0/18:2;0		Statin medication	IX Diseases of the circulatory system (I9_)	1.94536e-32
11:61824890:A:G	rs174566	FADS2	PC 15:0;0_18:2;0, PC 17:0;0_18:2;0, PC O-18:2;0/16:0;0, PI 18:0;0_18:2;0	cluster5	PC O-18:2;0/16:0;0	cluster5	Statin medication	IX Diseases of the circulatory system (I9_)	2.10329e-32
11:61839170:A:G	rs174580	FADS2	PC 18:1;0_20:2;0				Statin medication	IX Diseases of the circulatory system (I9_)	2.20597e-32
11:61817672:A:G	rs174562	FADS2	CE 20:4;0				Statin medication	IX Diseases of the circulatory system (I9_)	2.68164e-32
11:61803311:T:C	rs174547	FADS2	PC 18:0;0_20:2;0	cluster10	CE 16:0;0	cluster10	Statin medication	IX Diseases of the circulatory system (I9_)	3.05985e-32
11:61802358:C:T	rs174546	FADS2	PC 16:0;0_16:0;0		PC 16:0;0_16:0;0		Statin medication	IX Diseases of the circulatory system (I9_)	3.08745e-32
19:11118069:T:C	rs2569550	SMARCA4				cluster7	Statin medication	IX Diseases of the circulatory system (I9_)	3.76791e-32
11:61818856:C:CT	rs35473591	FADS2	CE 22:6;0, LPC 20:4;0		CE 22:6;0, LPC 20:4;0, PE 18:0;0_18:2;0	cluster1, cluster9	Statin medication	IX Diseases of the circulatory system (I9_)	3.95822e-32
11:61811991:A:G	rs174554	FADS2	TAG 56:7;0		TAG 56:7;0		Statin medication	IX Diseases of the circulatory system (I9_)	4.52793e-32	TAG 54:6;0		TAG 54:6;0
11:61781553:G:A	rs174533	FADS2	PC 16:0;0_20:4;0, PC 16:0;0_22:5;0, PC 17:0;0_20:4;0, PI 18:0;0_20:4;0, TAG 56:6;0		PC 16:0;0_20:4;0, PC 16:0;0_22:5;0, PC 17:0;0_20:4;0, PC 18:0;0_20:4;0, PC 18:1;0_20:4;0, PI 18:0;0_20:4;0, TAG 56:6;0		Statin medication	IX Diseases of the circulatory system (I9_)	5.29541e-32
11:61790354:T:C	rs102274	FADS2	PC 16:0;0_20:5;0, PC 18:2;0_20:4;0, TAG 52:6;0		PC 16:0;0_20:5;0, PC 18:2;0_20:4;0, TAG 52:6;0		Statin medication	IX Diseases of the circulatory system (I9_)	6.00067e-32
11:61825533:A:G	rs174567	FADS2	PE 18:0;0_18:2;0	cluster9			Statin medication	IX Diseases of the circulatory system (I9_)	6.15886e-32
11:61820833:A:G	rs174564	FADS2	PC O-18:2;0/18:1;0, PE 16:0;0_18:2;0	cluster6	PC O-18:2;0/18:1;0, PE 16:0;0_18:2;0	cluster6	Statin medication	IX Diseases of the circulatory system (I9_)	6.8533e-32
11:61839211:G:A	rs174581	FADS2	CE 20:5;0		CE 20:5;0, PI 18:0;0_20:3;0		Statin medication	IX Diseases of the circulatory system (I9_)	7.04531e-32
11:61783884:T:C	rs174535	FADS2	PC 16:1;0_20:4;0, PC O-16:1;0/20:4;0		PC 16:1;0_20:4;0		Statin medication	IX Diseases of the circulatory system (I9_)	7.80189e-32
19:44881148:T:C	rs73052307	APOE					Alzheimer disease	VI Diseases of the nervous system (G6_)	8.17711e-32						cluster9
1:55039974:G:T	rs11591147	PCSK9	CE 16:0;0, CE 18:1;0, CE 18:2;0, CE 20:4;0, SM 34:1;2, SM 38:1;2, SM 40:1;2, SM 42:2;2	cluster3, cluster7, cluster8	CE 16:0;0, CE 18:1;0, CE 18:2;0, CE 20:4;0, SM 34:1;2, SM 38:1;2, SM 40:1;2, SM 42:2;2	cluster3, cluster7, cluster8	Hyperlipidaemia, other/unspecified	IV Endocrine, nutritional and metabolic diseases (E4_)	8.92483e-32	SM 36:1;2, SM 40:2;2		SM 36:1;2, SM 40:2;2
11:61790331:T:C	rs102275	FADS2	PC 18:0;0_20:5;0, PC 18:0;0_22:5;0, TAG 58:7;0		PC 18:0;0_20:5;0, PC 18:0;0_22:5;0, TAG 58:7;0		Statin medication	IX Diseases of the circulatory system (I9_)	1.30377e-31
22:43928847:C:G	rs738409	PNPLA3	TAG 56:5;0, TAG 56:6;0		TAG 56:5;0, TAG 56:6;0	cluster1	Fibrosis and cirrhosis of liver	XI Diseases of the digestive system (K11_)	2.12471e-31		cluster2		cluster2
19:19347579:A:G	rs182611493	TM6SF2	CE 18:3;0, TAG 52:6;0, TAG 56:7;0	cluster1, cluster2			Statin medication	IX Diseases of the circulatory system (I9_)	2.26308e-31	TAG 54:7;0, TAG 58:8;0
19:19269704:A:G	rs187429064	TM6SF2	CE 14:0;0, CE 20:3;0, CE 20:4;0, Cer 42:2;2, PC 17:0;0_20:4;0, PC 18:1;0_20:4;0	cluster7	CE 14:0;0, CE 16:0;0, CE 18:3;0, CE 20:3;0, CE 20:4;0, Cer 42:1;2, Cer 42:2;2, PC 17:0;0_20:4;0, PC 18:1;0_20:3;0, PC 18:1;0_20:4;0, PC 18:2;0_20:4;0, TAG 52:6;0, TAG 56:7;0, TAG 56:8;0	cluster1, cluster2, cluster7, cluster8	Statin medication	IX Diseases of the circulatory system (I9_)	2.89334e-31	CE 16:1;0, CE 17:1;0, PC 16:0;0_20:4;0, TAG 50:5;0		CE 16:1;0, CE 17:1;0, PC 16:0;0_20:4;0, TAG 50:5;0, TAG 54:7;0, TAG 58:8;0
19:44913484:C:T	rs438811	APOE					Alzheimer's disease (undefined) (more control exclusions)	Neurological endpoints	3.44271e-31			DAG 18:1;0_18:2;0
19:44908684:T:C	rs429358	APOE	CE 14:0;0, CE 18:0;0, CE 20:2;0	cluster9	CE 14:0;0, CE 16:0;0, CE 18:0;0, CE 18:1;0, CE 18:2;0, CE 20:2;0	cluster3, cluster6, cluster7, cluster9	Memory loss	Neurological endpoints	5.11564e-31	CE 17:0;0		CE 17:0;0
11:61855668:C:T	rs174601	FADS2	PC 16:0;0_18:0;0		PC 16:0;0_18:0;0		Statin medication	IX Diseases of the circulatory system (I9_)	7.14003e-31
6:32168770:T:G	rs1061808	AGPAT1		cluster3			Hypothyroidism, strict autoimmune	IV Endocrine, nutritional and metabolic diseases (E4_)	1.15558e-30	TAG 50:1;0
11:61851136:A:G	rs174592	FADS2	PC 16:0;0_20:2;0, TAG 56:4;0		LPE 18:2;0, PC 16:0;0_20:2;0, TAG 56:4;0	cluster3	Statin medication	IX Diseases of the circulatory system (I9_)	1.23027e-30
11:61854084:G:C	rs174599	FADS2	PC 18:2;0_20:1;0		PC 18:2;0_20:1;0		Statin medication	IX Diseases of the circulatory system (I9_)	1.37562e-30
11:61852357:C:A	rs174594	FADS2	PC 16:0;0_20:1;0, PC 18:0;0_18:2;0		PC 16:0;0_18:2;0, PC 16:0;0_20:1;0, PC 18:0;0_18:2;0	cluster7	Statin medication	IX Diseases of the circulatory system (I9_)	1.7791e-30
6:32159700:C:A	rs3134950	AGPAT1					Hypothyroidism, strict autoimmune	IV Endocrine, nutritional and metabolic diseases (E4_)	2.09267e-30	PC 16:0;0_16:0;0
11:61856709:T:C	rs97384	FADS2	PE O-16:1;0/20:4;0, TAG 56:5;0		PE O-16:1;0/20:4;0, TAG 56:5;0		Statin medication	IX Diseases of the circulatory system (I9_)	3.64167e-30						cluster2
11:117087191:C:G	rs6589592	ZPR1			TAG 50:2;0		Statin medication	IX Diseases of the circulatory system (I9_)	4.49469e-30			TAG 48:2;0		TAG 50:1;0, TAG 52:2;0, TAG 52:3;0
11:117050674:T:C	rs1815786	ZPR1					Statin medication	IX Diseases of the circulatory system (I9_)	4.60681e-30					DAG 16:1;0_18:1;0, DAG 18:1;0_18:1;0, TAG 54:3;0
19:44881148:T:C	rs73052307	APOE					Alzheimer's disease (Late onset) (more control exclusions)	Neurological endpoints	7.60501e-30						cluster9
11:116833462:C:A	rs7123454	ZPR1			PE 18:0;0_18:2;0, TAG 49:2;0		Statin medication	IX Diseases of the circulatory system (I9_)	9.53455e-30			PE 18:0;0_20:4;0
11:61779120:A:G	rs174530	FADS2	PC 18:0;0_22:6;0, PE O-16:1;0/18:2;0, TAG 56:8;0		PC 18:0;0_22:6;0, PC 18:1;0_20:2;0, PE O-16:1;0/18:2;0, TAG 56:8;0		Statin medication	IX Diseases of the circulatory system (I9_)	9.83332e-30
22:43945024:C:T	rs2294915	PNPLA3		cluster1			Alcoholic liver disease	XI Diseases of the digestive system (K11_)	1.1508e-29
6:32168770:T:G	rs1061808	AGPAT1		cluster3			Proliferative diabetic retinopathy	Diabetes endpoints	1.18796e-29	TAG 50:1;0
4:73167847:G:C	rs187918276	ANKRD17	CE 18:1;0, CE 18:2;0, SM 34:1;2, SM 36:1;2, SM 36:2;2, SM 38:1;2, SM 38:2;2, SM 40:1;2, SM 40:2;2, SM 42:2;2	cluster3, cluster8	CE 18:1;0, CE 18:2;0, SM 34:1;2, SM 36:1;2, SM 36:2;2, SM 38:1;2, SM 38:2;2, SM 40:1;2, SM 40:2;2, SM 42:2;2	cluster3, cluster8	Pure hypercholesterolaemia	IV Endocrine, nutritional and metabolic diseases (E4_)	1.20726e-29	SM 34:2;2		SM 34:2;2
19:19210016:C:G	rs150057262	TM6SF2	CE 16:0;0, PC 18:1;0_20:3;0	cluster3		cluster3	Statin medication	IX Diseases of the circulatory system (I9_)	1.31432e-29
4:73987570:G:A	rs148885848	ANKRD17	CE 20:3;0		CE 20:3;0	cluster7	Pure hypercholesterolaemia	IV Endocrine, nutritional and metabolic diseases (E4_)	1.39862e-29	CE 20:4;0		CE 20:4;0
4:73928089:G:A	rs181372486	ANKRD17	CE 16:0;0	cluster7	CE 16:0;0		Pure hypercholesterolaemia	IV Endocrine, nutritional and metabolic diseases (E4_)	3.0318e-29	Chol		Chol
6:32159700:C:A	rs3134950	AGPAT1					Proliferative diabetic retinopathy	Diabetes endpoints	3.27944e-29	PC 16:0;0_16:0;0
11:61815236:T:C	rs174561	FADS2	SM 34:2;2, SM 40:2;2		SM 40:2;2		Statin medication	IX Diseases of the circulatory system (I9_)	9.53455e-29
11:61813163:C:T	rs174556	FADS2	PE O-18:2;0/20:4;0, SM 38:2;2		PC 18:0;0_20:4;0, PE O-18:2;0/20:4;0, SM 38:2;2		Statin medication	IX Diseases of the circulatory system (I9_)	1.19729e-28	PI 16:0;0_18:1;0		PI 16:0;0_18:1;0
1:55117537:G:A	rs530804537	PCSK9					Metabolic disorders	IV Endocrine, nutritional and metabolic diseases (E4_)	1.20476e-28	CE 20:3;0		CE 20:3;0
11:61800281:C:A	rs174544	FADS2	PC 16:0;0_22:6;0, SM 36:2;2		PC 16:0;0_22:6;0		Statin medication	IX Diseases of the circulatory system (I9_)	1.29122e-28
11:61814292:T:C	rs174560	FADS2	LPC 18:2;0, LPE 18:2;0, PC 16:1;0_18:1;0, TAG 54:3;0, TAG 56:3;0	cluster8	LPC 18:2;0, LPE 18:2;0, PC 16:1;0_18:1;0, PI 18:0;0_18:2;0, TAG 54:3;0, TAG 56:3;0		Statin medication	IX Diseases of the circulatory system (I9_)	1.71514e-28
1:55039974:G:T	rs11591147	PCSK9	CE 16:0;0, CE 18:1;0, CE 18:2;0, CE 20:4;0, SM 34:1;2, SM 38:1;2, SM 40:1;2, SM 42:2;2	cluster3, cluster7, cluster8	CE 16:0;0, CE 18:1;0, CE 18:2;0, CE 20:4;0, SM 34:1;2, SM 38:1;2, SM 40:1;2, SM 42:2;2	cluster3, cluster7, cluster8	Ischaemic heart disease, wide definition	IX Diseases of the circulatory system (I9_)	2.38726e-28	SM 36:1;2, SM 40:2;2		SM 36:1;2, SM 40:2;2
11:61803910:G:A	rs174549	FADS2	PI 16:0;0_18:2;0		PI 16:0;0_18:2;0		Statin medication	IX Diseases of the circulatory system (I9_)	2.85365e-28
11:61796827:G:T	rs4246215	FADS2	CE 18:0;0		CE 18:0;0, CE 20:3;0		Statin medication	IX Diseases of the circulatory system (I9_)	2.92752e-28					PC 18:0;0_20:3;0, PC 18:1;0_20:3;0
11:116791691:G:C	rs3135506	ZPR1					Disorders of lipoprotein metabolism and other lipidaemias	IV Endocrine, nutritional and metabolic diseases (E4_)	3.11745e-28					PE 18:0;0_20:4;0
19:19268740:C:T	rs58542926	TM6SF2			CE 18:3;0, Cer 42:2;2, PC 18:1;0_20:4;0	cluster2, cluster3, cluster8	Statin medication	IX Diseases of the circulatory system (I9_)	3.26212e-28					PC 17:0;0_20:4;0, PC 18:1;0_20:3;0
19:11091312:GT:G	rs60173709	CERS4		cluster7			Coronary artery bypass grafting	IX Diseases of the circulatory system (I9_)	3.65763e-28
1:62633352:T:C	rs10889352	DOCK7	PC 18:1;0_18:2;0, PI 18:0;0_18:1;0, PI 18:1;0_18:1;0, PI 18:1;0_18:2;0	cluster5			Statin medication	IX Diseases of the circulatory system (I9_)	5.18084e-28	PC 18:1;0_18:1;0	cluster9
19:11079088:T:C	rs73015011	SMARCA4			CE 16:0;0, CE 18:2;0, SM 34:1;2, SM 34:2;2, SM 42:2;2	cluster7	Coronary artery bypass grafting	IX Diseases of the circulatory system (I9_)	7.12525e-28			CE 18:1;0, Chol, PC 16:0;0_16:0;0	cluster3
1:62455915:T:C	rs3913007	DOCK7		cluster2		cluster2	Statin medication	IX Diseases of the circulatory system (I9_)	7.2144e-28
1:62591465:T:C	rs1748199	DOCK7	PI 18:0;0_18:2;0				Statin medication	IX Diseases of the circulatory system (I9_)	7.84332e-28	PI 16:0;0_18:2;0
11:61803876:C:G	rs174548	FADS2	PC 14:0;0_18:2;0, PC 18:2;0_20:3;0, PC O-16:0;0/22:5;0, PC O-18:1;0/20:3;0, PE 18:1;0_18:1;0		CE 20:5;0, PC 14:0;0_18:2;0, PC 16:0;0_22:5;0, PC 18:0;0_20:2;0, PC 18:0;0_20:5;0, PC 18:2;0_20:3;0, PC O-16:0;0/22:5;0, PC O-18:1;0/20:3;0, PE 18:0;0_18:2;0, PE 18:1;0_18:1;0	cluster6	Statin medication	IX Diseases of the circulatory system (I9_)	8.41783e-28					PC 16:0;0_20:5;0, PC 18:1;0_18:2;0
19:11082239:A:G	rs73015021	CERS4					Coronary artery bypass grafting	IX Diseases of the circulatory system (I9_)	8.75387e-28	PC 16:0;0_16:0;0	cluster3
11:61822009:A:G	rs28456	FADS2	PI 18:0;0_20:3;0		PC 17:0;0_20:4;0, PC 18:1;0_20:2;0		Statin medication	IX Diseases of the circulatory system (I9_)	8.99705e-28
1:62687528:TCAGAA:T	rs56280080	DOCK7	PI 18:0;0_20:3;0				Statin medication	IX Diseases of the circulatory system (I9_)	9.13061e-28
19:11078622:CG:C	rs200495339	CERS4	SM 34:2;2				Coronary artery bypass grafting	IX Diseases of the circulatory system (I9_)	9.22571e-28
1:62662654:A:G	rs1168104	DOCK7	PI 18:0;0_20:4;0				Statin medication	IX Diseases of the circulatory system (I9_)	1.09774e-27
1:62497063:A:G	rs1168036	DOCK7					Statin medication	IX Diseases of the circulatory system (I9_)	1.20809e-27	PC 15:0;0_18:2;0
19:11079868:C:T	rs118068660	CERS4	CE 16:0;0, CE 18:2;0, SM 34:1;2, SM 42:2;2				Coronary artery bypass grafting	IX Diseases of the circulatory system (I9_)	1.27732e-27	CE 18:1;0, Chol
11:61798436:T:C	rs174541	FADS2					Statin medication	IX Diseases of the circulatory system (I9_)	1.66571e-27					CE 20:4;0
6:32159700:C:A	rs3134950	AGPAT1					Hypothyroidism, drug reimbursement	IV Endocrine, nutritional and metabolic diseases (E4_)	1.92664e-27	PC 16:0;0_16:0;0
11:116784884:G:A	rs757721812	ZPR1			PE 18:0;0_18:2;0, TAG 50:2;0, TAG 50:3;0		Disorders of lipoprotein metabolism and other lipidaemias	IV Endocrine, nutritional and metabolic diseases (E4_)	2.41435e-27			TAG 48:2;0		TAG 49:2;0
6:32168770:T:G	rs1061808	AGPAT1		cluster3			Hypothyroidism, drug reimbursement	IV Endocrine, nutritional and metabolic diseases (E4_)	2.6485e-27	TAG 50:1;0
9:133273983:A:G	rs992108547	ABO	CE 18:0;0		CE 18:0;0		Other embolism and thrombosis	IX Diseases of the circulatory system (I9_)	3.17395e-27
9:133266456:T:C	rs977371848	ABO		cluster8		cluster8	Other embolism and thrombosis	IX Diseases of the circulatory system (I9_)	3.74455e-27
1:55119171:G:A	rs191448950	PCSK9		cluster6		cluster6	Hyperlipidaemia, other/unspecified	IV Endocrine, nutritional and metabolic diseases (E4_)	4.53106e-27
1:62437688:T:C	rs9436221	DOCK7	PC 16:0;0_18:2;0				Statin medication	IX Diseases of the circulatory system (I9_)	4.63981e-27
12:120977112:G:A	rs2255531	HNF1A					Statin medication	IX Diseases of the circulatory system (I9_)	7.37904e-27	CE 18:3;0		CE 18:3;0
1:55119171:G:A	rs191448950	PCSK9		cluster6		cluster6	Coronary artery bypass grafting	IX Diseases of the circulatory system (I9_)	9.86734e-27
6:32159700:C:A	rs3134950	AGPAT1					Diabetic neuropathy	Diabetes endpoints	1.04112e-26	PC 16:0;0_16:0;0
6:32168770:T:G	rs1061808	AGPAT1		cluster3			Diabetic neuropathy	Diabetes endpoints	1.17706e-26	TAG 50:1;0
6:32168770:T:G	rs1061808	AGPAT1		cluster3			Diabetic nephropathy (more control exclusions)	Diabetes endpoints	1.31917e-26	TAG 50:1;0
19:44893408:G:T	rs1454241996	APOE				cluster11	Vascular dementia (undefined)	Neurological endpoints	1.53709e-26	DAG 18:1;0_18:2;0
2:21041028:G:A	rs1367117	APOB		cluster7		cluster7	Pure hypercholesterolaemia	IV Endocrine, nutritional and metabolic diseases (E4_)	1.61176e-26	CE 16:0;0		CE 16:0;0
2:27508073:T:C	rs1260326	GCKR	DAG 18:1;0_18:1;0, DAG 18:1;0_18:2;0, LPE 18:2;0, PC 16:0;0_16:1;0, PC 16:0;0_18:3;0, PC 16:1;0_18:1;0, PE 18:0;0_18:2;0, TAG 48:1;0, TAG 48:2;0, TAG 48:3;0, TAG 49:2;0, TAG 50:1;0, TAG 50:2;0, TAG 50:3;0, TAG 50:4;0, TAG 50:5;0, TAG 51:2;0, TAG 51:3;0, TAG 51:4;0, TAG 52:2;0, TAG 52:3;0, TAG 52:4;0, TAG 52:5;0, TAG 52:6;0, TAG 53:2;0, TAG 53:3;0, TAG 53:4;0, TAG 54:5;0, TAG 54:6;0, TAG 56:6;0	cluster1, cluster2, cluster3, cluster4, cluster8	DAG 18:1;0_18:1;0, DAG 18:1;0_18:2;0, LPE 18:2;0, PC 16:0;0_16:1;0, PC 16:0;0_18:3;0, PC 16:1;0_18:1;0, PE 18:0;0_18:2;0, TAG 48:1;0, TAG 48:2;0, TAG 48:3;0, TAG 49:2;0, TAG 50:1;0, TAG 50:2;0, TAG 50:3;0, TAG 50:4;0, TAG 50:5;0, TAG 51:2;0, TAG 51:3;0, TAG 51:4;0, TAG 52:2;0, TAG 52:3;0, TAG 52:4;0, TAG 52:5;0, TAG 52:6;0, TAG 53:2;0, TAG 53:3;0, TAG 53:4;0, TAG 54:5;0, TAG 54:6;0, TAG 56:6;0	cluster1, cluster2, cluster3, cluster4, cluster8	Statin medication	IX Diseases of the circulatory system (I9_)	1.70059e-26	CE 18:3;0, Cer 40:1;2, DAG 16:1;0_18:1;0, LPC 16:0;0, PC 14:0;0_18:1;0, PC 16:0;0_18:1;0, PC 16:0;0_20:2;0, PC 16:1;0_18:0;0, PC 16:1;0_18:2;0, PC 18:0;0_22:5;0, PE 16:0;0_18:2;0, PI 16:0;0_20:4;0, PI 18:0;0_20:4;0, TAG 46:2;0, TAG 54:4;0, TAG 54:7;0, TAG 56:7;0, TAG 58:7;0		CE 18:3;0, Cer 40:1;2, DAG 16:1;0_18:1;0, LPC 16:0;0, PC 14:0;0_18:1;0, PC 16:0;0_18:1;0, PC 16:0;0_20:2;0, PC 16:1;0_18:0;0, PC 16:1;0_18:2;0, PC 18:0;0_22:5;0, PE 16:0;0_18:2;0, PI 16:0;0_20:4;0, PI 18:0;0_20:4;0, TAG 46:2;0, TAG 54:4;0, TAG 54:7;0, TAG 56:7;0, TAG 58:7;0
6:32159700:C:A	rs3134950	AGPAT1					Diabetic nephropathy (more control exclusions)	Diabetes endpoints	1.92619e-26	PC 16:0;0_16:0;0
2:21100497:A:G	rs17395333	APOB					Disorders of lipoprotein metabolism and other lipidaemias	IV Endocrine, nutritional and metabolic diseases (E4_)	2.22844e-26	CE 18:2;0		CE 18:2;0
19:19547663:G:T	rs16996148	TM6SF2			TAG 56:6;0, TAG 56:7;0		Statin medication	IX Diseases of the circulatory system (I9_)	2.55918e-26			TAG 54:7;0		TAG 49:2;0, TAG 50:5;0, TAG 51:3;0, TAG 52:6;0, TAG 56:8;0
19:44908822:C:T	rs7412	APOE	CE 16:0;0, CE 18:1;0, CE 18:2;0, CE 20:4;0, CE 22:6;0	cluster11, cluster3, cluster6, cluster7, cluster8	CE 16:0;0, CE 18:1;0, CE 18:2;0, CE 20:4;0, CE 22:6;0	cluster11, cluster3, cluster6, cluster7, cluster8	Ischaemic heart disease, wide definition	IX Diseases of the circulatory system (I9_)	3.01301e-26	PC O-16:0;0/20:3;0, SM 42:2;2, TAG 56:3;0		PC O-16:0;0/20:3;0, PE O-18:1;0/20:4;0, SM 42:2;2, TAG 56:3;0		CE 20:2;0
11:116786845:C:T	rs3741298	ZPR1					Metabolic disorders	IV Endocrine, nutritional and metabolic diseases (E4_)	3.40173e-26	PI 18:1;0_20:4;0		PI 18:1;0_20:4;0
2:21041028:G:A	rs1367117	APOB		cluster7		cluster7	Metabolic disorders	IV Endocrine, nutritional and metabolic diseases (E4_)	3.45621e-26	CE 16:0;0		CE 16:0;0
1:55039974:G:T	rs11591147	PCSK9	CE 16:0;0, CE 18:1;0, CE 18:2;0, CE 20:4;0, SM 34:1;2, SM 38:1;2, SM 40:1;2, SM 42:2;2	cluster3, cluster7, cluster8	CE 16:0;0, CE 18:1;0, CE 18:2;0, CE 20:4;0, SM 34:1;2, SM 38:1;2, SM 40:1;2, SM 42:2;2	cluster3, cluster7, cluster8	Coronary artery bypass grafting	IX Diseases of the circulatory system (I9_)	4.1783e-26	SM 36:1;2, SM 40:2;2		SM 36:1;2, SM 40:2;2
1:55039974:G:T	rs11591147	PCSK9	CE 16:0;0, CE 18:1;0, CE 18:2;0, CE 20:4;0, SM 34:1;2, SM 38:1;2, SM 40:1;2, SM 42:2;2	cluster3, cluster7, cluster8	CE 16:0;0, CE 18:1;0, CE 18:2;0, CE 20:4;0, SM 34:1;2, SM 38:1;2, SM 40:1;2, SM 42:2;2	cluster3, cluster7, cluster8	Coronary revascularization (ANGIO or CABG)	IX Diseases of the circulatory system (I9_)	4.72825e-26	SM 36:1;2, SM 40:2;2		SM 36:1;2, SM 40:2;2
19:19551411:C:T	rs17216525	TM6SF2					Statin medication	IX Diseases of the circulatory system (I9_)	5.04661e-26					TAG 50:4;0, TAG 52:5;0
19:44908822:C:T	rs7412	APOE	CE 16:0;0, CE 18:1;0, CE 18:2;0, CE 20:4;0, CE 22:6;0	cluster11, cluster3, cluster6, cluster7, cluster8	CE 16:0;0, CE 18:1;0, CE 18:2;0, CE 20:4;0, CE 22:6;0	cluster11, cluster3, cluster6, cluster7, cluster8	Coronary atherosclerosis	IX Diseases of the circulatory system (I9_)	6.18016e-26	PC O-16:0;0/20:3;0, SM 42:2;2, TAG 56:3;0		PC O-16:0;0/20:3;0, PE O-18:1;0/20:4;0, SM 42:2;2, TAG 56:3;0		CE 20:2;0
19:44912383:G:A	rs445925	APOE	TAG 56:6;0, TAG 58:7;0		TAG 56:6;0, TAG 58:7;0		Hyperlipidaemia, other/unspecified	IV Endocrine, nutritional and metabolic diseases (E4_)	6.7655e-26
19:44919689:A:G	rs4420638	APOE					Alzheimer's disease (undefined) (more control exclusions)	Neurological endpoints	8.75992e-26					CE 22:6;0
11:116888939:G:A	rs17174502	ZPR1					Statin medication	IX Diseases of the circulatory system (I9_)	1.04232e-25	PE 18:1;0_18:1;0		PE 18:1;0_18:1;0
19:44919589:G:A	rs56131196	APOE				cluster8	Alzheimer's disease (undefined) (more control exclusions)	Neurological endpoints	2.09846e-25
7:44542387:T:C	rs17725246	NPC1L1					Statin medication	IX Diseases of the circulatory system (I9_)	3.29534e-25	CE 18:0;0		CE 18:0;0
22:43945024:C:T	rs2294915	PNPLA3		cluster1			Fibrosis and cirrhosis of liver	XI Diseases of the digestive system (K11_)	4.76102e-25
1:55119171:G:A	rs191448950	PCSK9		cluster6		cluster6	Ischaemic heart disease, wide definition	IX Diseases of the circulatory system (I9_)	5.40754e-25
1:55039974:G:T	rs11591147	PCSK9	CE 16:0;0, CE 18:1;0, CE 18:2;0, CE 20:4;0, SM 34:1;2, SM 38:1;2, SM 40:1;2, SM 42:2;2	cluster3, cluster7, cluster8	CE 16:0;0, CE 18:1;0, CE 18:2;0, CE 20:4;0, SM 34:1;2, SM 38:1;2, SM 40:1;2, SM 42:2;2	cluster3, cluster7, cluster8	Coronary atherosclerosis	IX Diseases of the circulatory system (I9_)	5.84655e-25	SM 36:1;2, SM 40:2;2		SM 36:1;2, SM 40:2;2
22:43945024:C:T	rs2294915	PNPLA3		cluster1			Other diseases of liver	XI Diseases of the digestive system (K11_)	9.22784e-25
19:44908822:C:T	rs7412	APOE	CE 16:0;0, CE 18:1;0, CE 18:2;0, CE 20:4;0, CE 22:6;0	cluster11, cluster3, cluster6, cluster7, cluster8	CE 16:0;0, CE 18:1;0, CE 18:2;0, CE 20:4;0, CE 22:6;0	cluster11, cluster3, cluster6, cluster7, cluster8	Major coronary heart disease event	IX Diseases of the circulatory system (I9_)	1.06758e-24	PC O-16:0;0/20:3;0, SM 42:2;2, TAG 56:3;0		PC O-16:0;0/20:3;0, PE O-18:1;0/20:4;0, SM 42:2;2, TAG 56:3;0		CE 20:2;0
11:116778201:G:C	rs964184	ZPR1	DAG 16:0;0_18:1;0, DAG 16:0;0_18:2;0, DAG 18:1;0_18:1;0, DAG 18:1;0_18:2;0, DAG 18:1;0_18:3;0, PC 16:0;0_18:2;0, PC 17:0;0_18:2;0, PC O-16:1;0/18:1;0, PE 18:0;0_18:2;0, PI 18:0;0_18:2;0, PI 18:0;0_20:3;0, PI 18:0;0_20:4;0, TAG 48:3;0, TAG 49:2;0, TAG 50:1;0, TAG 50:2;0, TAG 50:3;0, TAG 50:4;0, TAG 50:5;0, TAG 51:3;0, TAG 52:2;0, TAG 52:3;0, TAG 52:4;0, TAG 52:5;0, TAG 52:6;0, TAG 53:2;0, TAG 53:3…	cluster1, cluster10, cluster2, cluster3, cluster4, cluster7, cluster8	DAG 16:0;0_18:1;0, DAG 16:0;0_18:2;0, DAG 18:1;0_18:1;0, DAG 18:1;0_18:2;0, DAG 18:1;0_18:3;0, PC 16:0;0_18:2;0, PC 17:0;0_18:2;0, PC O-16:1;0/18:1;0, PI 18:0;0_18:2;0, PI 18:0;0_20:3;0, PI 18:0;0_20:4;0, TAG 48:3;0, TAG 50:1;0, TAG 50:4;0, TAG 50:5;0, TAG 51:2;0, TAG 51:3;0, TAG 52:2;0, TAG 52:3;0, TAG 52:4;0, TAG 52:5;0, TAG 52:6;0, TAG 53:2;0, TAG 53:3;0, TAG 53:4;0, TAG 54:3;0, TAG 54:4;0, TA…	cluster1, cluster10, cluster2, cluster3, cluster4, cluster7, cluster8	Hyperlipidaemia, other/unspecified	IV Endocrine, nutritional and metabolic diseases (E4_)	1.99205e-24	PC 18:0;0_18:2;0, TAG 48:1;0, TAG 48:2;0		PC 18:0;0_18:2;0, TAG 48:1;0
19:44932959:A:G	rs7260330	APOE					Alzheimer's disease, wide definition	VI Diseases of the nervous system (G6_)	2.35885e-24						cluster8
1:55039974:G:T	rs11591147	PCSK9	CE 16:0;0, CE 18:1;0, CE 18:2;0, CE 20:4;0, SM 34:1;2, SM 38:1;2, SM 40:1;2, SM 42:2;2	cluster3, cluster7, cluster8	CE 16:0;0, CE 18:1;0, CE 18:2;0, CE 20:4;0, SM 34:1;2, SM 38:1;2, SM 40:1;2, SM 42:2;2	cluster3, cluster7, cluster8	Major coronary heart disease event	IX Diseases of the circulatory system (I9_)	3.58179e-24	SM 36:1;2, SM 40:2;2		SM 36:1;2, SM 40:2;2
6:32168770:T:G	rs1061808	AGPAT1		cluster3			Disorders of the thyroid gland	IV Endocrine, nutritional and metabolic diseases (E4_)	3.94003e-24	TAG 50:1;0
6:32159700:C:A	rs3134950	AGPAT1					Disorders of the thyroid gland	IV Endocrine, nutritional and metabolic diseases (E4_)	5.05359e-24	PC 16:0;0_16:0;0
6:32159700:C:A	rs3134950	AGPAT1					Thyrotoxicosis with diffuse goitre	IV Endocrine, nutritional and metabolic diseases (E4_)	5.83983e-24	PC 16:0;0_16:0;0
19:19215154:G:T	rs3761077	TM6SF2			PC 18:2;0_20:4;0		Statin medication	IX Diseases of the circulatory system (I9_)	6.35916e-24
6:32168770:T:G	rs1061808	AGPAT1		cluster3			Thyrotoxicosis with diffuse goitre	IV Endocrine, nutritional and metabolic diseases (E4_)	1.23766e-23	TAG 50:1;0
19:44913484:C:T	rs438811	APOE					Vascular dementia (undefined)	Neurological endpoints	1.38867e-23			DAG 18:1;0_18:2;0
8:19967156:C:T	rs15285	LPL			TAG 54:5;0		Statin medication	IX Diseases of the circulatory system (I9_)	2.1722e-23	TAG 51:3;0, TAG 52:2;0, TAG 53:3;0, TAG 58:7;0		TAG 52:2;0, TAG 53:3;0, TAG 58:7;0		TAG 51:3;0
19:11091312:GT:G	rs60173709	CERS4		cluster7			Coronary atherosclerosis	IX Diseases of the circulatory system (I9_)	2.59239e-23
4:73928089:G:A	rs181372486	ANKRD17	CE 16:0;0	cluster7	CE 16:0;0		Metabolic disorders	IV Endocrine, nutritional and metabolic diseases (E4_)	2.80479e-23	Chol		Chol
1:55119171:G:A	rs191448950	PCSK9		cluster6		cluster6	Coronary revascularization (ANGIO or CABG)	IX Diseases of the circulatory system (I9_)	3.06408e-23
11:116752497:TA:T	rs1591295324	ZPR1	DAG 16:1;0_18:1;0, PC 15:0;0_18:2;0, PI 18:0;0_18:1;0, PI 18:1;0_18:1;0, TAG 51:2;0, TAG 51:4;0	cluster5	DAG 16:1;0_18:1;0, PC 15:0;0_18:2;0, PI 18:0;0_18:1;0, PI 18:1;0_18:1;0, TAG 51:4;0	cluster5	Hyperlipidaemia, other/unspecified	IV Endocrine, nutritional and metabolic diseases (E4_)	3.3335e-23	CE 18:0;0		CE 18:0;0
4:73987570:G:A	rs148885848	ANKRD17	CE 20:3;0		CE 20:3;0	cluster7	Metabolic disorders	IV Endocrine, nutritional and metabolic diseases (E4_)	3.99209e-23	CE 20:4;0		CE 20:4;0
11:61837495:C:T	rs2072113	FADS2			PC 18:1;0_20:4;0		Statin medication	IX Diseases of the circulatory system (I9_)	4.03088e-23
11:61835886:A:T	rs2727271	FADS2	CE 20:3;0				Statin medication	IX Diseases of the circulatory system (I9_)	4.47301e-23
11:116786845:C:T	rs3741298	ZPR1					Pure hypercholesterolaemia	IV Endocrine, nutritional and metabolic diseases (E4_)	4.64408e-23	PI 18:1;0_20:4;0		PI 18:1;0_20:4;0
11:61853722:G:A	rs174598	FADS2	PC 16:0;0_18:3;0		PC 16:0;0_18:3;0		Statin medication	IX Diseases of the circulatory system (I9_)	5.20355e-23
11:61835765:C:T	rs2727270	FADS2	PE O-18:2;0/18:2;0		PC 16:0;0_20:4;0, PC O-16:0;0/20:4;0, PE O-18:2;0/18:2;0		Statin medication	IX Diseases of the circulatory system (I9_)	5.28324e-23					PC 16:1;0_20:4;0
11:116778201:G:C	rs964184	ZPR1	DAG 16:0;0_18:1;0, DAG 16:0;0_18:2;0, DAG 18:1;0_18:1;0, DAG 18:1;0_18:2;0, DAG 18:1;0_18:3;0, PC 16:0;0_18:2;0, PC 17:0;0_18:2;0, PC O-16:1;0/18:1;0, PE 18:0;0_18:2;0, PI 18:0;0_18:2;0, PI 18:0;0_20:3;0, PI 18:0;0_20:4;0, TAG 48:3;0, TAG 49:2;0, TAG 50:1;0, TAG 50:2;0, TAG 50:3;0, TAG 50:4;0, TAG 50:5;0, TAG 51:3;0, TAG 52:2;0, TAG 52:3;0, TAG 52:4;0, TAG 52:5;0, TAG 52:6;0, TAG 53:2;0, TAG 53:3…	cluster1, cluster10, cluster2, cluster3, cluster4, cluster7, cluster8	DAG 16:0;0_18:1;0, DAG 16:0;0_18:2;0, DAG 18:1;0_18:1;0, DAG 18:1;0_18:2;0, DAG 18:1;0_18:3;0, PC 16:0;0_18:2;0, PC 17:0;0_18:2;0, PC O-16:1;0/18:1;0, PI 18:0;0_18:2;0, PI 18:0;0_20:3;0, PI 18:0;0_20:4;0, TAG 48:3;0, TAG 50:1;0, TAG 50:4;0, TAG 50:5;0, TAG 51:2;0, TAG 51:3;0, TAG 52:2;0, TAG 52:3;0, TAG 52:4;0, TAG 52:5;0, TAG 52:6;0, TAG 53:2;0, TAG 53:3;0, TAG 53:4;0, TAG 54:3;0, TAG 54:4;0, TA…	cluster1, cluster10, cluster2, cluster3, cluster4, cluster7, cluster8	Mixed hyperlipidaemia	IV Endocrine, nutritional and metabolic diseases (E4_)	6.44614e-23	PC 18:0;0_18:2;0, TAG 48:1;0, TAG 48:2;0		PC 18:0;0_18:2;0, TAG 48:1;0
11:62717059:C:T	rs142868058	FADS2					Hypertrophic cardiomyopathy	IX Diseases of the circulatory system (I9_)	7.92136e-23					TAG 54:4;0
19:44919589:G:A	rs56131196	APOE				cluster8	Vascular dementia (undefined)	Neurological endpoints	8.51334e-23
4:73167847:G:C	rs187918276	ANKRD17	CE 18:1;0, CE 18:2;0, SM 34:1;2, SM 36:1;2, SM 36:2;2, SM 38:1;2, SM 38:2;2, SM 40:1;2, SM 40:2;2, SM 42:2;2	cluster3, cluster8	CE 18:1;0, CE 18:2;0, SM 34:1;2, SM 36:1;2, SM 36:2;2, SM 38:1;2, SM 38:2;2, SM 40:1;2, SM 40:2;2, SM 42:2;2	cluster3, cluster8	Metabolic disorders	IV Endocrine, nutritional and metabolic diseases (E4_)	8.60796e-23	SM 34:2;2		SM 34:2;2
8:19967357:G:A	rs3916027	LPL	TAG 56:7;0	cluster1	TAG 56:7;0	cluster1	Statin medication	IX Diseases of the circulatory system (I9_)	9.57414e-23
19:44919689:A:G	rs4420638	APOE					Vascular dementia (undefined)	Neurological endpoints	9.6272e-23					CE 22:6;0
11:116739533:A:G	rs10466588	ZPR1					Disorders of lipoprotein metabolism and other lipidaemias	IV Endocrine, nutritional and metabolic diseases (E4_)	1.07325e-22						cluster8
11:61837310:A:T	rs2524299	FADS2	CE 18:2;0		CE 18:2;0, CE 20:4;0, LPC 20:4;0, PC 15:0;0_18:2;0, PC 16:0;0_18:2;0, PC 16:1;0_18:2;0, PC 17:0;0_18:2;0, PC 18:0;0_20:4;0	cluster10, cluster5	Statin medication	IX Diseases of the circulatory system (I9_)	1.08568e-22						cluster4, cluster8
19:11082239:A:G	rs73015021	CERS4					Coronary atherosclerosis	IX Diseases of the circulatory system (I9_)	1.09018e-22	PC 16:0;0_16:0;0	cluster3
19:11078622:CG:C	rs200495339	CERS4	SM 34:2;2				Coronary atherosclerosis	IX Diseases of the circulatory system (I9_)	1.14657e-22
19:44987378:T:C	rs204468	APOE					Alzheimer's disease, wide definition	VI Diseases of the nervous system (G6_)	1.21032e-22	PE O-18:1;0/20:4;0		PE O-18:1;0/20:4;0
17:4789345:G:T	rs79202680	GLTPD2	SM 34:0;2, SM 34:1;2, SM 36:1;2, SM 38:1;2, SM 40:1;2, SM 42:2;2	cluster11, cluster8	SM 34:0;2, SM 34:1;2, SM 36:1;2, SM 38:1;2, SM 40:1;2, SM 42:2;2	cluster11, cluster8	Statin medication	IX Diseases of the circulatory system (I9_)	1.39573e-22
19:11079868:C:T	rs118068660	CERS4	CE 16:0;0, CE 18:2;0, SM 34:1;2, SM 42:2;2				Coronary atherosclerosis	IX Diseases of the circulatory system (I9_)	1.45512e-22	CE 18:1;0, Chol
19:19485324:G:A	rs189452885	TM6SF2	TAG 50:3;0, TAG 50:4;0, TAG 51:3;0, TAG 52:5;0, TAG 56:6;0		TAG 50:3;0, TAG 50:4;0, TAG 51:3;0, TAG 52:5;0, TAG 56:6;0		Statin medication	IX Diseases of the circulatory system (I9_)	1.50557e-22	TAG 49:2;0, TAG 52:4;0		TAG 49:2;0, TAG 52:4;0
19:11079088:T:C	rs73015011	SMARCA4			CE 16:0;0, CE 18:2;0, SM 34:1;2, SM 34:2;2, SM 42:2;2	cluster7	Coronary atherosclerosis	IX Diseases of the circulatory system (I9_)	1.94178e-22			CE 18:1;0, Chol, PC 16:0;0_16:0;0	cluster3
11:61837743:A:G	rs2072114	FADS2			PC O-16:1;0/20:4;0		Statin medication	IX Diseases of the circulatory system (I9_)	2.25009e-22
12:120977490:G:A	rs7139079	HNF1A					Statin medication	IX Diseases of the circulatory system (I9_)	2.40381e-22		cluster2		cluster2
19:19568751:C:T	rs150536132	TM6SF2	Cer 40:1;2		Cer 40:1;2		Statin medication	IX Diseases of the circulatory system (I9_)	2.63572e-22
11:61824164:C:G	rs174565	FADS2			PC 18:0;0_20:2;0	cluster11	Statin medication	IX Diseases of the circulatory system (I9_)	2.96006e-22					PC 17:0;0_20:4;0, PI 18:0;0_18:2;0
6:32159700:C:A	rs3134950	AGPAT1					Type 2 diabetes, wide definition	Diabetes endpoints	3.65258e-22	PC 16:0;0_16:0;0
9:133273983:A:G	rs992108547	ABO	CE 18:0;0		CE 18:0;0		Cardiovascular diseases (excluding rheumatic etc)	Cardiometabolic endpoints	3.74455e-22
11:116943088:C:T	rs510988	ZPR1					Statin medication	IX Diseases of the circulatory system (I9_)	4.14095e-22	PE 16:0;0_18:2;0		PE 16:0;0_18:2;0
2:21100497:A:G	rs17395333	APOB					Pure hypercholesterolaemia	IV Endocrine, nutritional and metabolic diseases (E4_)	4.32713e-22	CE 18:2;0		CE 18:2;0
11:116962963:C:T	rs493134	ZPR1					Statin medication	IX Diseases of the circulatory system (I9_)	4.57931e-22					TAG 53:3;0
9:133266456:T:C	rs977371848	ABO		cluster8		cluster8	Cardiovascular diseases (excluding rheumatic etc)	Cardiometabolic endpoints	4.69245e-22
6:32159700:C:A	rs3134950	AGPAT1					Type 2 diabetes with ophthalmic complications	IV Endocrine, nutritional and metabolic diseases (E4_)	4.86295e-22	PC 16:0;0_16:0;0
6:32168770:T:G	rs1061808	AGPAT1		cluster3			Type 2 diabetes with ophthalmic complications	IV Endocrine, nutritional and metabolic diseases (E4_)	5.02805e-22	TAG 50:1;0
6:32168770:T:G	rs1061808	AGPAT1		cluster3			Type 2 diabetes, wide definition	Diabetes endpoints	6.13056e-22	TAG 50:1;0
19:44908684:T:C	rs429358	APOE	CE 14:0;0, CE 18:0;0, CE 20:2;0	cluster9	CE 14:0;0, CE 16:0;0, CE 18:0;0, CE 18:1;0, CE 18:2;0, CE 20:2;0	cluster3, cluster6, cluster7, cluster9	Type 2 diabetes with other specified/multiple/unspecified complications	IV Endocrine, nutritional and metabolic diseases (E4_)	7.66832e-22	CE 17:0;0		CE 17:0;0
11:116954168:T:G	rs511676	ZPR1			DAG 16:0;0_18:2;0		Statin medication	IX Diseases of the circulatory system (I9_)	8.81658e-22					DAG 18:1;0_18:2;0, TAG 51:2;0, TAG 51:3;0, TAG 56:6;0
1:55119171:G:A	rs191448950	PCSK9		cluster6		cluster6	Coronary atherosclerosis	IX Diseases of the circulatory system (I9_)	9.58738e-22
11:61814184:G:A	rs1216204017	FADS2				cluster3	Statin medication	IX Diseases of the circulatory system (I9_)	9.59622e-22
19:19141970:G:A	rs190121281	TM6SF2		cluster8			Statin medication	IX Diseases of the circulatory system (I9_)	9.76787e-22
1:55039974:G:T	rs11591147	PCSK9	CE 16:0;0, CE 18:1;0, CE 18:2;0, CE 20:4;0, SM 34:1;2, SM 38:1;2, SM 40:1;2, SM 42:2;2	cluster3, cluster7, cluster8	CE 16:0;0, CE 18:1;0, CE 18:2;0, CE 20:4;0, SM 34:1;2, SM 38:1;2, SM 40:1;2, SM 42:2;2	cluster3, cluster7, cluster8	Angina pectoris	IX Diseases of the circulatory system (I9_)	1.24222e-21	SM 36:1;2, SM 40:2;2		SM 36:1;2, SM 40:2;2
19:44893408:G:T	rs1454241996	APOE				cluster11	Memory loss	Neurological endpoints	2.46661e-21	DAG 18:1;0_18:2;0
19:44908684:T:C	rs429358	APOE	CE 14:0;0, CE 18:0;0, CE 20:2;0	cluster9	CE 14:0;0, CE 16:0;0, CE 18:0;0, CE 18:1;0, CE 18:2;0, CE 20:2;0	cluster3, cluster6, cluster7, cluster9	Diabetes, insulin treatment (Kela reimbursement) (more control exclusions)	Diabetes endpoints	2.71269e-21	CE 17:0;0		CE 17:0;0
19:44932959:A:G	rs7260330	APOE					Statin medication	IX Diseases of the circulatory system (I9_)	3.09671e-21						cluster8
12:120985856:A:G	rs9738226	HNF1A					Statin medication	IX Diseases of the circulatory system (I9_)	4.02717e-21	SM 36:2;2		SM 36:2;2
9:133273983:A:G	rs992108547	ABO	CE 18:0;0		CE 18:0;0		Disorders of lipoprotein metabolism and other lipidaemias	IV Endocrine, nutritional and metabolic diseases (E4_)	4.53419e-21
11:61858251:CA:C	rs397705608	FADS2					Statin medication	IX Diseases of the circulatory system (I9_)	4.69894e-21	TAG 54:4;0		TAG 54:4;0
9:133266456:T:C	rs977371848	ABO		cluster8		cluster8	Disorders of lipoprotein metabolism and other lipidaemias	IV Endocrine, nutritional and metabolic diseases (E4_)	5.04894e-21
22:43928847:C:G	rs738409	PNPLA3	TAG 56:5;0, TAG 56:6;0		TAG 56:5;0, TAG 56:6;0	cluster1	Hepatocellular carcinoma (controls excluding all cancers)	II Neoplasms, from cancer register (ICD-O-3)	6.76239e-21		cluster2		cluster2
1:55117537:G:A	rs530804537	PCSK9					Hyperlipidaemia, other/unspecified	IV Endocrine, nutritional and metabolic diseases (E4_)	6.98232e-21	CE 20:3;0		CE 20:3;0
12:120982457:A:G	rs7979473	HNF1A	PI 18:0;0_18:2;0		PI 18:0;0_18:2;0		Statin medication	IX Diseases of the circulatory system (I9_)	1.60805e-20
19:44908822:C:T	rs7412	APOE	CE 16:0;0, CE 18:1;0, CE 18:2;0, CE 20:4;0, CE 22:6;0	cluster11, cluster3, cluster6, cluster7, cluster8	CE 16:0;0, CE 18:1;0, CE 18:2;0, CE 20:4;0, CE 22:6;0	cluster11, cluster3, cluster6, cluster7, cluster8	Myocardial infarction, strict	IX Diseases of the circulatory system (I9_)	1.67225e-20	PC O-16:0;0/20:3;0, SM 42:2;2, TAG 56:3;0		PC O-16:0;0/20:3;0, PE O-18:1;0/20:4;0, SM 42:2;2, TAG 56:3;0		CE 20:2;0
19:44983921:C:T	rs204474	APOE					Alzheimer's disease, wide definition	VI Diseases of the nervous system (G6_)	1.95749e-20	PE O-18:2;0/20:4;0		PE O-18:2;0/20:4;0
6:32168770:T:G	rs1061808	AGPAT1		cluster3			Other disorders of glucose regulation and pancreatic internal secretion	IV Endocrine, nutritional and metabolic diseases (E4_)	2.52058e-20	TAG 50:1;0
11:116786845:C:T	rs3741298	ZPR1					Hyperlipidaemia, other/unspecified	IV Endocrine, nutritional and metabolic diseases (E4_)	2.98607e-20	PI 18:1;0_20:4;0		PI 18:1;0_20:4;0
2:43839108:G:C	rs11887534	ABCG8				cluster9	Disorders of lipoprotein metabolism and other lipidaemias	IV Endocrine, nutritional and metabolic diseases (E4_)	3.3861e-20
1:55117537:G:A	rs530804537	PCSK9					Ischaemic heart disease, wide definition	IX Diseases of the circulatory system (I9_)	3.46099e-20	CE 20:3;0		CE 20:3;0
1:55119171:G:A	rs191448950	PCSK9		cluster6		cluster6	Major coronary heart disease event	IX Diseases of the circulatory system (I9_)	3.66691e-20
19:44913484:C:T	rs438811	APOE					Diabetes, insulin treatment (Kela reimbursement) (more control exclusions)	Diabetes endpoints	4.81948e-20			DAG 18:1;0_18:2;0
11:116752497:TA:T	rs1591295324	ZPR1	DAG 16:1;0_18:1;0, PC 15:0;0_18:2;0, PI 18:0;0_18:1;0, PI 18:1;0_18:1;0, TAG 51:2;0, TAG 51:4;0	cluster5	DAG 16:1;0_18:1;0, PC 15:0;0_18:2;0, PI 18:0;0_18:1;0, PI 18:1;0_18:1;0, TAG 51:4;0	cluster5	Mixed hyperlipidaemia	IV Endocrine, nutritional and metabolic diseases (E4_)	5.02574e-20	CE 18:0;0		CE 18:0;0
6:32159700:C:A	rs3134950	AGPAT1					MS-disease / Multiple Sclerosis	VI Diseases of the nervous system (G6_)	5.03501e-20	PC 16:0;0_16:0;0
9:133273983:A:G	rs992108547	ABO	CE 18:0;0		CE 18:0;0		Varicose veins	IX Diseases of the circulatory system (I9_)	6.22874e-20
1:55117537:G:A	rs530804537	PCSK9					Coronary atherosclerosis	IX Diseases of the circulatory system (I9_)	6.32121e-20	CE 20:3;0		CE 20:3;0
6:32168770:T:G	rs1061808	AGPAT1		cluster3			MS-disease / Multiple Sclerosis	VI Diseases of the nervous system (G6_)	7.15649e-20	TAG 50:1;0
2:43846861:G:A	rs4953023	ABCG8			CE 20:2;0		Disorders of lipoprotein metabolism and other lipidaemias	IV Endocrine, nutritional and metabolic diseases (E4_)	7.28283e-20
9:133266456:T:C	rs977371848	ABO		cluster8		cluster8	Varicose veins	IX Diseases of the circulatory system (I9_)	7.50585e-20
19:44893408:G:T	rs1454241996	APOE				cluster11	Type 2 diabetes with other specified/multiple/unspecified complications	IV Endocrine, nutritional and metabolic diseases (E4_)	8.09469e-20	DAG 18:1;0_18:2;0
19:19210016:C:G	rs150057262	TM6SF2	CE 16:0;0, PC 18:1;0_20:3;0	cluster3		cluster3	Diseases of liver	XI Diseases of the digestive system (K11_)	8.13767e-20
19:19269704:A:G	rs187429064	TM6SF2	CE 14:0;0, CE 20:3;0, CE 20:4;0, Cer 42:2;2, PC 17:0;0_20:4;0, PC 18:1;0_20:4;0	cluster7	CE 14:0;0, CE 16:0;0, CE 18:3;0, CE 20:3;0, CE 20:4;0, Cer 42:1;2, Cer 42:2;2, PC 17:0;0_20:4;0, PC 18:1;0_20:3;0, PC 18:1;0_20:4;0, PC 18:2;0_20:4;0, TAG 52:6;0, TAG 56:7;0, TAG 56:8;0	cluster1, cluster2, cluster7, cluster8	Diseases of liver	XI Diseases of the digestive system (K11_)	8.91251e-20	CE 16:1;0, CE 17:1;0, PC 16:0;0_20:4;0, TAG 50:5;0		CE 16:1;0, CE 17:1;0, PC 16:0;0_20:4;0, TAG 50:5;0, TAG 54:7;0, TAG 58:8;0
19:19635342:G:T	rs2304128	TM6SF2				cluster1	Statin medication	IX Diseases of the circulatory system (I9_)	9.9243e-20
6:32159700:C:A	rs3134950	AGPAT1					Other disorders of glucose regulation and pancreatic internal secretion	IV Endocrine, nutritional and metabolic diseases (E4_)	1.06243e-19	PC 16:0;0_16:0;0
1:55119171:G:A	rs191448950	PCSK9		cluster6		cluster6	Angina pectoris	IX Diseases of the circulatory system (I9_)	1.10611e-19
19:19347579:A:G	rs182611493	TM6SF2	CE 18:3;0, TAG 52:6;0, TAG 56:7;0	cluster1, cluster2			Diseases of liver	XI Diseases of the digestive system (K11_)	1.24423e-19	TAG 54:7;0, TAG 58:8;0
1:55039974:G:T	rs11591147	PCSK9	CE 16:0;0, CE 18:1;0, CE 18:2;0, CE 20:4;0, SM 34:1;2, SM 38:1;2, SM 40:1;2, SM 42:2;2	cluster3, cluster7, cluster8	CE 16:0;0, CE 18:1;0, CE 18:2;0, CE 20:4;0, SM 34:1;2, SM 38:1;2, SM 40:1;2, SM 42:2;2	cluster3, cluster7, cluster8	Myocardial infarction, strict	IX Diseases of the circulatory system (I9_)	1.38835e-19	SM 36:1;2, SM 40:2;2		SM 36:1;2, SM 40:2;2
22:43932163:T:C	rs1883350	PNPLA3					Nonalcoholic fatty liver disease	Gastrointestinal endpoints	1.54241e-19	TAG 58:7;0		TAG 58:7;0
2:21100497:A:G	rs17395333	APOB					Metabolic disorders	IV Endocrine, nutritional and metabolic diseases (E4_)	1.61771e-19	CE 18:2;0		CE 18:2;0
19:19282905:G:A	rs8100204	TM6SF2	Cer 42:1;2, PC 18:2;0_20:4;0				Hepatocellular carcinoma (controls excluding all cancers)	II Neoplasms, from cancer register (ICD-O-3)	1.63117e-19
2:27375230:T:C	rs4665972	GCKR	PC 14:0;0_18:2;0		PC 14:0;0_18:2;0		Statin medication	IX Diseases of the circulatory system (I9_)	1.65044e-19
19:44893408:G:T	rs1454241996	APOE				cluster11	Diabetes, insulin treatment (Kela reimbursement) (more control exclusions)	Diabetes endpoints	2.14585e-19	DAG 18:1;0_18:2;0
19:11091312:GT:G	rs60173709	CERS4		cluster7			Coronary revascularization (ANGIO or CABG)	IX Diseases of the circulatory system (I9_)	2.26517e-19
19:44919589:G:A	rs56131196	APOE				cluster8	Hyperlipidaemia, other/unspecified	IV Endocrine, nutritional and metabolic diseases (E4_)	2.52697e-19
19:19269704:A:G	rs187429064	TM6SF2	CE 14:0;0, CE 20:3;0, CE 20:4;0, Cer 42:2;2, PC 17:0;0_20:4;0, PC 18:1;0_20:4;0	cluster7	CE 14:0;0, CE 16:0;0, CE 18:3;0, CE 20:3;0, CE 20:4;0, Cer 42:1;2, Cer 42:2;2, PC 17:0;0_20:4;0, PC 18:1;0_20:3;0, PC 18:1;0_20:4;0, PC 18:2;0_20:4;0, TAG 52:6;0, TAG 56:7;0, TAG 56:8;0	cluster1, cluster2, cluster7, cluster8	Cirrhosis, broad definition used in the article https://doi.org/10.1101/594523	Gastrointestinal endpoints	3.34888e-19	CE 16:1;0, CE 17:1;0, PC 16:0;0_20:4;0, TAG 50:5;0		CE 16:1;0, CE 17:1;0, PC 16:0;0_20:4;0, TAG 50:5;0, TAG 54:7;0, TAG 58:8;0
6:32168770:T:G	rs1061808	AGPAT1		cluster3			Type 1 diabetes with peripheral circulatory complications	IV Endocrine, nutritional and metabolic diseases (E4_)	3.36822e-19	TAG 50:1;0
19:44919689:A:G	rs4420638	APOE					Hyperlipidaemia, other/unspecified	IV Endocrine, nutritional and metabolic diseases (E4_)	3.50106e-19					CE 22:6;0
12:120978819:C:G	rs1169289	HNF1A	PC 18:0;0_22:5;0		PC 18:0;0_22:5;0		Statin medication	IX Diseases of the circulatory system (I9_)	3.5229e-19
6:32159700:C:A	rs3134950	AGPAT1					Type 1 diabetes with peripheral circulatory complications	IV Endocrine, nutritional and metabolic diseases (E4_)	3.92555e-19	PC 16:0;0_16:0;0
12:120997672:G:A	rs2464195	HNF1A			SM 38:2;2	cluster8	Statin medication	IX Diseases of the circulatory system (I9_)	4.05695e-19			Cer 42:2;2
11:61851136:A:G	rs174592	FADS2	PC 16:0;0_20:2;0, TAG 56:4;0		LPE 18:2;0, PC 16:0;0_20:2;0, TAG 56:4;0	cluster3	Cholelithiasis	XI Diseases of the digestive system (K11_)	4.43711e-19
19:44913484:C:T	rs438811	APOE					Type 2 diabetes with other specified/multiple/unspecified complications	IV Endocrine, nutritional and metabolic diseases (E4_)	4.50921e-19			DAG 18:1;0_18:2;0
19:19347579:A:G	rs182611493	TM6SF2	CE 18:3;0, TAG 52:6;0, TAG 56:7;0	cluster1, cluster2			Cirrhosis, broad definition used in the article https://doi.org/10.1101/594523	Gastrointestinal endpoints	4.67412e-19	TAG 54:7;0, TAG 58:8;0
2:43845437:G:T	rs386645487	ABCG8			CE 20:2;0		Disorders of lipoprotein metabolism and other lipidaemias	IV Endocrine, nutritional and metabolic diseases (E4_)	4.71737e-19
19:44908822:C:T	rs7412	APOE	CE 16:0;0, CE 18:1;0, CE 18:2;0, CE 20:4;0, CE 22:6;0	cluster11, cluster3, cluster6, cluster7, cluster8	CE 16:0;0, CE 18:1;0, CE 18:2;0, CE 20:4;0, CE 22:6;0	cluster11, cluster3, cluster6, cluster7, cluster8	Coronary revascularization (ANGIO or CABG)	IX Diseases of the circulatory system (I9_)	5.16535e-19	PC O-16:0;0/20:3;0, SM 42:2;2, TAG 56:3;0		PC O-16:0;0/20:3;0, PE O-18:1;0/20:4;0, SM 42:2;2, TAG 56:3;0		CE 20:2;0
19:19739741:A:AC	rs549504960	TM6SF2	TAG 56:8;0				Statin medication	IX Diseases of the circulatory system (I9_)	5.76368e-19
11:61852357:C:A	rs174594	FADS2	PC 16:0;0_20:1;0, PC 18:0;0_18:2;0		PC 16:0;0_18:2;0, PC 16:0;0_20:1;0, PC 18:0;0_18:2;0	cluster7	Cholelithiasis	XI Diseases of the digestive system (K11_)	5.91834e-19
11:116791691:G:C	rs3135506	ZPR1					Metabolic disorders	IV Endocrine, nutritional and metabolic diseases (E4_)	6.30376e-19					PE 18:0;0_20:4;0
19:44919589:G:A	rs56131196	APOE				cluster8	Memory loss	Neurological endpoints	6.94704e-19
11:116778201:G:C	rs964184	ZPR1	DAG 16:0;0_18:1;0, DAG 16:0;0_18:2;0, DAG 18:1;0_18:1;0, DAG 18:1;0_18:2;0, DAG 18:1;0_18:3;0, PC 16:0;0_18:2;0, PC 17:0;0_18:2;0, PC O-16:1;0/18:1;0, PE 18:0;0_18:2;0, PI 18:0;0_18:2;0, PI 18:0;0_20:3;0, PI 18:0;0_20:4;0, TAG 48:3;0, TAG 49:2;0, TAG 50:1;0, TAG 50:2;0, TAG 50:3;0, TAG 50:4;0, TAG 50:5;0, TAG 51:3;0, TAG 52:2;0, TAG 52:3;0, TAG 52:4;0, TAG 52:5;0, TAG 52:6;0, TAG 53:2;0, TAG 53:3…	cluster1, cluster10, cluster2, cluster3, cluster4, cluster7, cluster8	DAG 16:0;0_18:1;0, DAG 16:0;0_18:2;0, DAG 18:1;0_18:1;0, DAG 18:1;0_18:2;0, DAG 18:1;0_18:3;0, PC 16:0;0_18:2;0, PC 17:0;0_18:2;0, PC O-16:1;0/18:1;0, PI 18:0;0_18:2;0, PI 18:0;0_20:3;0, PI 18:0;0_20:4;0, TAG 48:3;0, TAG 50:1;0, TAG 50:4;0, TAG 50:5;0, TAG 51:2;0, TAG 51:3;0, TAG 52:2;0, TAG 52:3;0, TAG 52:4;0, TAG 52:5;0, TAG 52:6;0, TAG 53:2;0, TAG 53:3;0, TAG 53:4;0, TAG 54:3;0, TAG 54:4;0, TA…	cluster1, cluster10, cluster2, cluster3, cluster4, cluster7, cluster8	Pure hyperglyceridaemia	IV Endocrine, nutritional and metabolic diseases (E4_)	7.11705e-19	PC 18:0;0_18:2;0, TAG 48:1;0, TAG 48:2;0		PC 18:0;0_18:2;0, TAG 48:1;0
11:61803910:G:A	rs174549	FADS2	PI 16:0;0_18:2;0		PI 16:0;0_18:2;0		Cholelithiasis	XI Diseases of the digestive system (K11_)	7.78395e-19
19:44881148:T:C	rs73052307	APOE					Disorders of lipoprotein metabolism and other lipidaemias	IV Endocrine, nutritional and metabolic diseases (E4_)	7.8614e-19						cluster9
19:11079088:T:C	rs73015011	SMARCA4			CE 16:0;0, CE 18:2;0, SM 34:1;2, SM 34:2;2, SM 42:2;2	cluster7	Familial hypercholesterolemia	IV Endocrine, nutritional and metabolic diseases (E4_)	7.86683e-19			CE 18:1;0, Chol, PC 16:0;0_16:0;0	cluster3
19:11082239:A:G	rs73015021	CERS4					Coronary revascularization (ANGIO or CABG)	IX Diseases of the circulatory system (I9_)	7.96893e-19	PC 16:0;0_16:0;0	cluster3
11:61804006:T:C	rs174550	FADS2	CE 16:0;0, PE O-18:1;0/18:2;0		PE O-18:1;0/18:2;0		Cholelithiasis	XI Diseases of the digestive system (K11_)	8.17523e-19
11:61855668:C:T	rs174601	FADS2	PC 16:0;0_18:0;0		PC 16:0;0_18:0;0		Cholelithiasis	XI Diseases of the digestive system (K11_)	8.2966e-19
19:11078622:CG:C	rs200495339	CERS4	SM 34:2;2				Coronary revascularization (ANGIO or CABG)	IX Diseases of the circulatory system (I9_)	8.46447e-19
11:61803311:T:C	rs174547	FADS2	PC 18:0;0_20:2;0	cluster10	CE 16:0;0	cluster10	Cholelithiasis	XI Diseases of the digestive system (K11_)	8.47032e-19
11:61802358:C:T	rs174546	FADS2	PC 16:0;0_16:0;0		PC 16:0;0_16:0;0		Cholelithiasis	XI Diseases of the digestive system (K11_)	8.77809e-19
19:44919689:A:G	rs4420638	APOE					Memory loss	Neurological endpoints	8.87565e-19					CE 22:6;0
11:61854084:G:C	rs174599	FADS2	PC 18:2;0_20:1;0		PC 18:2;0_20:1;0		Cholelithiasis	XI Diseases of the digestive system (K11_)	9.05733e-19
19:11079868:C:T	rs118068660	CERS4	CE 16:0;0, CE 18:2;0, SM 34:1;2, SM 42:2;2				Coronary revascularization (ANGIO or CABG)	IX Diseases of the circulatory system (I9_)	9.23847e-19	CE 18:1;0, Chol
11:61817672:A:G	rs174562	FADS2	CE 20:4;0				Cholelithiasis	XI Diseases of the digestive system (K11_)	9.47982e-19
1:55117537:G:A	rs530804537	PCSK9					Coronary artery bypass grafting	IX Diseases of the circulatory system (I9_)	9.76787e-19	CE 20:3;0		CE 20:3;0
11:61803876:C:G	rs174548	FADS2	PC 14:0;0_18:2;0, PC 18:2;0_20:3;0, PC O-16:0;0/22:5;0, PC O-18:1;0/20:3;0, PE 18:1;0_18:1;0		CE 20:5;0, PC 14:0;0_18:2;0, PC 16:0;0_22:5;0, PC 18:0;0_20:2;0, PC 18:0;0_20:5;0, PC 18:2;0_20:3;0, PC O-16:0;0/22:5;0, PC O-18:1;0/20:3;0, PE 18:0;0_18:2;0, PE 18:1;0_18:1;0	cluster6	Cholelithiasis	XI Diseases of the digestive system (K11_)	1.02589e-18					PC 16:0;0_20:5;0, PC 18:1;0_18:2;0
2:43847292:C:T	rs4245791	ABCG8	CE 20:2;0	cluster9		cluster9	Disorders of lipoprotein metabolism and other lipidaemias	IV Endocrine, nutritional and metabolic diseases (E4_)	1.05245e-18
12:121000508:C:T	rs1169306	HNF1A	SM 38:2;2	cluster8			Statin medication	IX Diseases of the circulatory system (I9_)	1.10841e-18	Cer 42:2;2
11:61839211:G:A	rs174581	FADS2	CE 20:5;0		CE 20:5;0, PI 18:0;0_20:3;0		Cholelithiasis	XI Diseases of the digestive system (K11_)	1.14842e-18
11:61822009:A:G	rs28456	FADS2	PI 18:0;0_20:3;0		PC 17:0;0_20:4;0, PC 18:1;0_20:2;0		Cholelithiasis	XI Diseases of the digestive system (K11_)	1.15425e-18
11:116784884:G:A	rs757721812	ZPR1			PE 18:0;0_18:2;0, TAG 50:2;0, TAG 50:3;0		Metabolic disorders	IV Endocrine, nutritional and metabolic diseases (E4_)	1.16869e-18			TAG 48:2;0		TAG 49:2;0
11:61820833:A:G	rs174564	FADS2	PC O-18:2;0/18:1;0, PE 16:0;0_18:2;0	cluster6	PC O-18:2;0/18:1;0, PE 16:0;0_18:2;0	cluster6	Cholelithiasis	XI Diseases of the digestive system (K11_)	1.22321e-18
19:11078622:CG:C	rs200495339	CERS4	SM 34:2;2				Familial hypercholesterolemia	IV Endocrine, nutritional and metabolic diseases (E4_)	1.23453e-18
11:61818856:C:CT	rs35473591	FADS2	CE 22:6;0, LPC 20:4;0		CE 22:6;0, LPC 20:4;0, PE 18:0;0_18:2;0	cluster1, cluster9	Cholelithiasis	XI Diseases of the digestive system (K11_)	1.35238e-18
11:61781553:G:A	rs174533	FADS2	PC 16:0;0_20:4;0, PC 16:0;0_22:5;0, PC 17:0;0_20:4;0, PI 18:0;0_20:4;0, TAG 56:6;0		PC 16:0;0_20:4;0, PC 16:0;0_22:5;0, PC 17:0;0_20:4;0, PC 18:0;0_20:4;0, PC 18:1;0_20:4;0, PI 18:0;0_20:4;0, TAG 56:6;0		Cholelithiasis	XI Diseases of the digestive system (K11_)	1.36207e-18
11:61811991:A:G	rs174554	FADS2	TAG 56:7;0		TAG 56:7;0		Cholelithiasis	XI Diseases of the digestive system (K11_)	1.4481e-18	TAG 54:6;0		TAG 54:6;0
11:61825533:A:G	rs174567	FADS2	PE 18:0;0_18:2;0	cluster9			Cholelithiasis	XI Diseases of the digestive system (K11_)	1.45211e-18
19:11082239:A:G	rs73015021	CERS4					Familial hypercholesterolemia	IV Endocrine, nutritional and metabolic diseases (E4_)	1.4615e-18	PC 16:0;0_16:0;0	cluster3
19:11079088:T:C	rs73015011	SMARCA4			CE 16:0;0, CE 18:2;0, SM 34:1;2, SM 34:2;2, SM 42:2;2	cluster7	Coronary revascularization (ANGIO or CABG)	IX Diseases of the circulatory system (I9_)	1.5244e-18			CE 18:1;0, Chol, PC 16:0;0_16:0;0	cluster3
11:61856709:T:C	rs97384	FADS2	PE O-16:1;0/20:4;0, TAG 56:5;0		PE O-16:1;0/20:4;0, TAG 56:5;0		Cholelithiasis	XI Diseases of the digestive system (K11_)	1.72227e-18						cluster2
19:11079868:C:T	rs118068660	CERS4	CE 16:0;0, CE 18:2;0, SM 34:1;2, SM 42:2;2				Familial hypercholesterolemia	IV Endocrine, nutritional and metabolic diseases (E4_)	1.88408e-18	CE 18:1;0, Chol
19:44908684:T:C	rs429358	APOE	CE 14:0;0, CE 18:0;0, CE 20:2;0	cluster9	CE 14:0;0, CE 16:0;0, CE 18:0;0, CE 18:1;0, CE 18:2;0, CE 20:2;0	cluster3, cluster6, cluster7, cluster9	Hyperlipidaemia, other/unspecified	IV Endocrine, nutritional and metabolic diseases (E4_)	1.91249e-18	CE 17:0;0		CE 17:0;0
11:61790331:T:C	rs102275	FADS2	PC 18:0;0_20:5;0, PC 18:0;0_22:5;0, TAG 58:7;0		PC 18:0;0_20:5;0, PC 18:0;0_22:5;0, TAG 58:7;0		Cholelithiasis	XI Diseases of the digestive system (K11_)	2.03517e-18
11:61815236:T:C	rs174561	FADS2	SM 34:2;2, SM 40:2;2		SM 40:2;2		Cholelithiasis	XI Diseases of the digestive system (K11_)	2.11739e-18
19:19282905:G:A	rs8100204	TM6SF2	Cer 42:1;2, PC 18:2;0_20:4;0				Type 2 diabetes with other specified/multiple/unspecified complications	IV Endocrine, nutritional and metabolic diseases (E4_)	2.12373e-18
9:133266456:T:C	rs977371848	ABO		cluster8		cluster8	Cholelithiasis	XI Diseases of the digestive system (K11_)	2.16123e-18
11:61806212:T:C	rs174551	FADS2	PC 16:0;0_22:4;0, PC O-18:1;0/18:2;0		CE 20:4;0, PC 16:0;0_22:4;0, PC 17:0;0_18:2;0, PC O-18:1;0/18:2;0		Cholelithiasis	XI Diseases of the digestive system (K11_)	2.39332e-18
11:61790354:T:C	rs102274	FADS2	PC 16:0;0_20:5;0, PC 18:2;0_20:4;0, TAG 52:6;0		PC 16:0;0_20:5;0, PC 18:2;0_20:4;0, TAG 52:6;0		Cholelithiasis	XI Diseases of the digestive system (K11_)	2.54566e-18
19:19282905:G:A	rs8100204	TM6SF2	Cer 42:1;2, PC 18:2;0_20:4;0				Nonalcoholic fatty liver disease	Gastrointestinal endpoints	2.65338e-18
11:61828850:CA:C	rs5792235	FADS2	PC O-16:0;0/20:4;0		PC O-16:0;0/20:4;0, SM 34:2;2		Cholelithiasis	XI Diseases of the digestive system (K11_)	2.72647e-18
19:44908684:T:C	rs429358	APOE	CE 14:0;0, CE 18:0;0, CE 20:2;0	cluster9	CE 14:0;0, CE 16:0;0, CE 18:0;0, CE 18:1;0, CE 18:2;0, CE 20:2;0	cluster3, cluster6, cluster7, cluster9	Type 2 diabetes, definitions combined	Diabetes endpoints	2.82618e-18	CE 17:0;0		CE 17:0;0
11:61824890:A:G	rs174566	FADS2	PC 15:0;0_18:2;0, PC 17:0;0_18:2;0, PC O-18:2;0/16:0;0, PI 18:0;0_18:2;0	cluster5	PC O-18:2;0/16:0;0	cluster5	Cholelithiasis	XI Diseases of the digestive system (K11_)	2.87475e-18
11:61813163:C:T	rs174556	FADS2	PE O-18:2;0/20:4;0, SM 38:2;2		PC 18:0;0_20:4;0, PE O-18:2;0/20:4;0, SM 38:2;2		Cholelithiasis	XI Diseases of the digestive system (K11_)	3.00193e-18	PI 16:0;0_18:1;0		PI 16:0;0_18:1;0
19:19210016:C:G	rs150057262	TM6SF2	CE 16:0;0, PC 18:1;0_20:3;0	cluster3		cluster3	Cirrhosis, broad definition used in the article https://doi.org/10.1101/594523	Gastrointestinal endpoints	3.08816e-18
11:61800281:C:A	rs174544	FADS2	PC 16:0;0_22:6;0, SM 36:2;2		PC 16:0;0_22:6;0		Cholelithiasis	XI Diseases of the digestive system (K11_)	3.09457e-18
11:61839170:A:G	rs174580	FADS2	PC 18:1;0_20:2;0				Cholelithiasis	XI Diseases of the digestive system (K11_)	3.16373e-18
9:133273983:A:G	rs992108547	ABO	CE 18:0;0		CE 18:0;0		Cholelithiasis	XI Diseases of the digestive system (K11_)	3.18493e-18
1:55117537:G:A	rs530804537	PCSK9					Coronary revascularization (ANGIO or CABG)	IX Diseases of the circulatory system (I9_)	3.31742e-18	CE 20:3;0		CE 20:3;0
11:61814292:T:C	rs174560	FADS2	LPC 18:2;0, LPE 18:2;0, PC 16:1;0_18:1;0, TAG 54:3;0, TAG 56:3;0	cluster8	LPC 18:2;0, LPE 18:2;0, PC 16:1;0_18:1;0, PI 18:0;0_18:2;0, TAG 54:3;0, TAG 56:3;0		Cholelithiasis	XI Diseases of the digestive system (K11_)	3.85745e-18
19:19282905:G:A	rs8100204	TM6SF2	Cer 42:1;2, PC 18:2;0_20:4;0				Diabetes, insulin treatment (Kela reimbursement) (more control exclusions)	Diabetes endpoints	4.11055e-18
11:61783884:T:C	rs174535	FADS2	PC 16:1;0_20:4;0, PC O-16:1;0/20:4;0		PC 16:1;0_20:4;0		Cholelithiasis	XI Diseases of the digestive system (K11_)	4.12952e-18
11:61826344:C:T	rs174568	FADS2	PI 18:1;0_18:2;0		PI 18:1;0_18:2;0	cluster8	Cholelithiasis	XI Diseases of the digestive system (K11_)	4.17927e-18
11:61832870:A:C	rs174574	FADS2	PC 16:0;0_18:2;0, PC 16:1;0_18:2;0, PC 18:1;0_18:1;0, PC 18:1;0_18:2;0, PC 18:2;0_18:2;0, PC O-16:0;0/18:2;0, PC O-18:2;0/18:2;0	cluster1, cluster4	PC 16:1;0_18:2;0, PC 18:1;0_18:1;0, PC 18:1;0_18:2;0, PC 18:2;0_18:2;0, PC O-16:0;0/18:2;0, PC O-18:2;0/18:2;0		Cholelithiasis	XI Diseases of the digestive system (K11_)	4.54674e-18
11:61827448:CT:C	rs3834458	FADS2	PI 18:1;0_18:1;0		PI 18:1;0_18:1;0, SM 36:2;2		Cholelithiasis	XI Diseases of the digestive system (K11_)	4.86743e-18
19:19269704:A:G	rs187429064	TM6SF2	CE 14:0;0, CE 20:3;0, CE 20:4;0, Cer 42:2;2, PC 17:0;0_20:4;0, PC 18:1;0_20:4;0	cluster7	CE 14:0;0, CE 16:0;0, CE 18:3;0, CE 20:3;0, CE 20:4;0, Cer 42:1;2, Cer 42:2;2, PC 17:0;0_20:4;0, PC 18:1;0_20:3;0, PC 18:1;0_20:4;0, PC 18:2;0_20:4;0, TAG 52:6;0, TAG 56:7;0, TAG 56:8;0	cluster1, cluster2, cluster7, cluster8	Hepatocellular carcinoma (controls excluding all cancers)	II Neoplasms, from cancer register (ICD-O-3)	5.04313e-18	CE 16:1;0, CE 17:1;0, PC 16:0;0_20:4;0, TAG 50:5;0		CE 16:1;0, CE 17:1;0, PC 16:0;0_20:4;0, TAG 50:5;0, TAG 54:7;0, TAG 58:8;0
11:116778201:G:C	rs964184	ZPR1	DAG 16:0;0_18:1;0, DAG 16:0;0_18:2;0, DAG 18:1;0_18:1;0, DAG 18:1;0_18:2;0, DAG 18:1;0_18:3;0, PC 16:0;0_18:2;0, PC 17:0;0_18:2;0, PC O-16:1;0/18:1;0, PE 18:0;0_18:2;0, PI 18:0;0_18:2;0, PI 18:0;0_20:3;0, PI 18:0;0_20:4;0, TAG 48:3;0, TAG 49:2;0, TAG 50:1;0, TAG 50:2;0, TAG 50:3;0, TAG 50:4;0, TAG 50:5;0, TAG 51:3;0, TAG 52:2;0, TAG 52:3;0, TAG 52:4;0, TAG 52:5;0, TAG 52:6;0, TAG 53:2;0, TAG 53:3…	cluster1, cluster10, cluster2, cluster3, cluster4, cluster7, cluster8	DAG 16:0;0_18:1;0, DAG 16:0;0_18:2;0, DAG 18:1;0_18:1;0, DAG 18:1;0_18:2;0, DAG 18:1;0_18:3;0, PC 16:0;0_18:2;0, PC 17:0;0_18:2;0, PC O-16:1;0/18:1;0, PI 18:0;0_18:2;0, PI 18:0;0_20:3;0, PI 18:0;0_20:4;0, TAG 48:3;0, TAG 50:1;0, TAG 50:4;0, TAG 50:5;0, TAG 51:2;0, TAG 51:3;0, TAG 52:2;0, TAG 52:3;0, TAG 52:4;0, TAG 52:5;0, TAG 52:6;0, TAG 53:2;0, TAG 53:3;0, TAG 53:4;0, TAG 54:3;0, TAG 54:4;0, TA…	cluster1, cluster10, cluster2, cluster3, cluster4, cluster7, cluster8	Familial hypercholesterolemia	IV Endocrine, nutritional and metabolic diseases (E4_)	5.10505e-18	PC 18:0;0_18:2;0, TAG 48:1;0, TAG 48:2;0		PC 18:0;0_18:2;0, TAG 48:1;0
19:44932959:A:G	rs7260330	APOE					Alzheimer disease	VI Diseases of the nervous system (G6_)	5.12153e-18						cluster8
19:19347579:A:G	rs182611493	TM6SF2	CE 18:3;0, TAG 52:6;0, TAG 56:7;0	cluster1, cluster2			Hepatocellular carcinoma (controls excluding all cancers)	II Neoplasms, from cancer register (ICD-O-3)	5.31007e-18	TAG 54:7;0, TAG 58:8;0
9:133266456:T:C	rs977371848	ABO		cluster8		cluster8	Pure hypercholesterolaemia	IV Endocrine, nutritional and metabolic diseases (E4_)	5.83311e-18
11:61843278:G:A	rs174584	FADS2	CE 18:3;0, TAG 54:7;0		CE 18:3;0, PC 15:0;0_18:2;0, TAG 54:7;0		Cholelithiasis	XI Diseases of the digestive system (K11_)	5.93335e-18
11:61785208:G:T	rs174537	FADS2	PC 18:0;0_20:4;0, PC 18:1;0_20:4;0, PC O-18:2;0/20:4;0, PE 18:0;0_20:4;0, PI 16:0;0_20:4;0		PC O-18:2;0/20:4;0, PE 18:0;0_20:4;0, PI 16:0;0_20:4;0		Cholelithiasis	XI Diseases of the digestive system (K11_)	6.01728e-18
11:116786845:C:T	rs3741298	ZPR1					Mixed hyperlipidaemia	IV Endocrine, nutritional and metabolic diseases (E4_)	6.64814e-18	PI 18:1;0_20:4;0		PI 18:1;0_20:4;0
9:133273983:A:G	rs992108547	ABO	CE 18:0;0		CE 18:0;0		Pure hypercholesterolaemia	IV Endocrine, nutritional and metabolic diseases (E4_)	6.89446e-18
6:32159700:C:A	rs3134950	AGPAT1					Autoimmune hyperthyroidism	IV Endocrine, nutritional and metabolic diseases (E4_)	7.79471e-18	PC 16:0;0_16:0;0
11:61798436:T:C	rs174541	FADS2					Cholelithiasis	XI Diseases of the digestive system (K11_)	7.81268e-18					CE 20:4;0
19:44908822:C:T	rs7412	APOE	CE 16:0;0, CE 18:1;0, CE 18:2;0, CE 20:4;0, CE 22:6;0	cluster11, cluster3, cluster6, cluster7, cluster8	CE 16:0;0, CE 18:1;0, CE 18:2;0, CE 20:4;0, CE 22:6;0	cluster11, cluster3, cluster6, cluster7, cluster8	Familial hypercholesterolemia	IV Endocrine, nutritional and metabolic diseases (E4_)	8.04637e-18	PC O-16:0;0/20:3;0, SM 42:2;2, TAG 56:3;0		PC O-16:0;0/20:3;0, PE O-18:1;0/20:4;0, SM 42:2;2, TAG 56:3;0		CE 20:2;0
19:44913484:C:T	rs438811	APOE					Type 2 diabetes, definitions combined	Diabetes endpoints	8.62581e-18			DAG 18:1;0_18:2;0
6:32168770:T:G	rs1061808	AGPAT1		cluster3			Autoimmune hyperthyroidism	IV Endocrine, nutritional and metabolic diseases (E4_)	8.91251e-18	TAG 50:1;0
11:116832924:G:C	rs5128	ZPR1					Disorders of lipoprotein metabolism and other lipidaemias	IV Endocrine, nutritional and metabolic diseases (E4_)	9.53455e-18					TAG 52:4;0, TAG 52:5;0
11:116833462:C:A	rs7123454	ZPR1			PE 18:0;0_18:2;0, TAG 49:2;0		Disorders of lipoprotein metabolism and other lipidaemias	IV Endocrine, nutritional and metabolic diseases (E4_)	1.01578e-17			PE 18:0;0_20:4;0
19:11091312:GT:G	rs60173709	CERS4		cluster7			Hard cardiovascular diseases	Cardiometabolic endpoints	1.05828e-17
11:61784455:A:C	rs174536	FADS2	PC O-18:0;0/20:4;0, PC O-18:1;0/20:4;0, PE O-18:1;0/20:4;0		PC O-16:1;0/20:4;0, PC O-18:0;0/20:4;0, PC O-18:1;0/20:4;0, PE O-18:1;0/20:4;0		Cholelithiasis	XI Diseases of the digestive system (K11_)	1.06807e-17
19:11091312:GT:G	rs60173709	CERS4		cluster7			Familial hypercholesterolemia	IV Endocrine, nutritional and metabolic diseases (E4_)	1.08693e-17
11:116834852:G:T	rs10750098	ZPR1					Disorders of lipoprotein metabolism and other lipidaemias	IV Endocrine, nutritional and metabolic diseases (E4_)	1.21339e-17	PE 18:0;0_20:4;0
11:116831407:T:C	rs386757819	ZPR1			TAG 50:3;0		Disorders of lipoprotein metabolism and other lipidaemias	IV Endocrine, nutritional and metabolic diseases (E4_)	1.22405e-17
19:44908684:T:C	rs429358	APOE	CE 14:0;0, CE 18:0;0, CE 20:2;0	cluster9	CE 14:0;0, CE 16:0;0, CE 18:0;0, CE 18:1;0, CE 18:2;0, CE 20:2;0	cluster3, cluster6, cluster7, cluster9	Vascular dementia (multiple infarctions)	Neurological endpoints	1.33506e-17	CE 17:0;0		CE 17:0;0
19:44908822:C:T	rs7412	APOE	CE 16:0;0, CE 18:1;0, CE 18:2;0, CE 20:4;0, CE 22:6;0	cluster11, cluster3, cluster6, cluster7, cluster8	CE 16:0;0, CE 18:1;0, CE 18:2;0, CE 20:4;0, CE 22:6;0	cluster11, cluster3, cluster6, cluster7, cluster8	Angina pectoris	IX Diseases of the circulatory system (I9_)	1.48286e-17	PC O-16:0;0/20:3;0, SM 42:2;2, TAG 56:3;0		PC O-16:0;0/20:3;0, PE O-18:1;0/20:4;0, SM 42:2;2, TAG 56:3;0		CE 20:2;0
11:61833906:C:T	rs2524296	FADS2				cluster3	Statin medication	IX Diseases of the circulatory system (I9_)	1.56892e-17
2:43839108:G:C	rs11887534	ABCG8				cluster9	Pure hypercholesterolaemia	IV Endocrine, nutritional and metabolic diseases (E4_)	1.65006e-17
2:43839108:G:C	rs11887534	ABCG8				cluster9	Cholecystitis	XI Diseases of the digestive system (K11_)	1.65082e-17
19:44908684:T:C	rs429358	APOE	CE 14:0;0, CE 18:0;0, CE 20:2;0	cluster9	CE 14:0;0, CE 16:0;0, CE 18:0;0, CE 18:1;0, CE 18:2;0, CE 20:2;0	cluster3, cluster6, cluster7, cluster9	Vascular dementia (subcortical)	Neurological endpoints	1.74221e-17	CE 17:0;0		CE 17:0;0
19:11091312:GT:G	rs60173709	CERS4		cluster7			Ischaemic heart disease, wide definition	IX Diseases of the circulatory system (I9_)	1.77992e-17
11:61834400:C:T	rs2845574	FADS2				cluster11, cluster4	Statin medication	IX Diseases of the circulatory system (I9_)	1.80302e-17
19:44893408:G:T	rs1454241996	APOE				cluster11	Type 2 diabetes, definitions combined	Diabetes endpoints	1.82516e-17	DAG 18:1;0_18:2;0
11:61834436:A:G	rs2845573	FADS2				cluster2, cluster7	Statin medication	IX Diseases of the circulatory system (I9_)	1.85396e-17
19:19210016:C:G	rs150057262	TM6SF2	CE 16:0;0, PC 18:1;0_20:3;0	cluster3		cluster3	Hepatocellular carcinoma (controls excluding all cancers)	II Neoplasms, from cancer register (ICD-O-3)	2.07635e-17
2:27508073:T:C	rs1260326	GCKR	DAG 18:1;0_18:1;0, DAG 18:1;0_18:2;0, LPE 18:2;0, PC 16:0;0_16:1;0, PC 16:0;0_18:3;0, PC 16:1;0_18:1;0, PE 18:0;0_18:2;0, TAG 48:1;0, TAG 48:2;0, TAG 48:3;0, TAG 49:2;0, TAG 50:1;0, TAG 50:2;0, TAG 50:3;0, TAG 50:4;0, TAG 50:5;0, TAG 51:2;0, TAG 51:3;0, TAG 51:4;0, TAG 52:2;0, TAG 52:3;0, TAG 52:4;0, TAG 52:5;0, TAG 52:6;0, TAG 53:2;0, TAG 53:3;0, TAG 53:4;0, TAG 54:5;0, TAG 54:6;0, TAG 56:6;0	cluster1, cluster2, cluster3, cluster4, cluster8	DAG 18:1;0_18:1;0, DAG 18:1;0_18:2;0, LPE 18:2;0, PC 16:0;0_16:1;0, PC 16:0;0_18:3;0, PC 16:1;0_18:1;0, PE 18:0;0_18:2;0, TAG 48:1;0, TAG 48:2;0, TAG 48:3;0, TAG 49:2;0, TAG 50:1;0, TAG 50:2;0, TAG 50:3;0, TAG 50:4;0, TAG 50:5;0, TAG 51:2;0, TAG 51:3;0, TAG 51:4;0, TAG 52:2;0, TAG 52:3;0, TAG 52:4;0, TAG 52:5;0, TAG 52:6;0, TAG 53:2;0, TAG 53:3;0, TAG 53:4;0, TAG 54:5;0, TAG 54:6;0, TAG 56:6;0	cluster1, cluster2, cluster3, cluster4, cluster8	Cholecystectomy	XI Diseases of the digestive system (K11_)	2.09556e-17	CE 18:3;0, Cer 40:1;2, DAG 16:1;0_18:1;0, LPC 16:0;0, PC 14:0;0_18:1;0, PC 16:0;0_18:1;0, PC 16:0;0_20:2;0, PC 16:1;0_18:0;0, PC 16:1;0_18:2;0, PC 18:0;0_22:5;0, PE 16:0;0_18:2;0, PI 16:0;0_20:4;0, PI 18:0;0_20:4;0, TAG 46:2;0, TAG 54:4;0, TAG 54:7;0, TAG 56:7;0, TAG 58:7;0		CE 18:3;0, Cer 40:1;2, DAG 16:1;0_18:1;0, LPC 16:0;0, PC 14:0;0_18:1;0, PC 16:0;0_18:1;0, PC 16:0;0_20:2;0, PC 16:1;0_18:0;0, PC 16:1;0_18:2;0, PC 18:0;0_22:5;0, PE 16:0;0_18:2;0, PI 16:0;0_20:4;0, PI 18:0;0_20:4;0, TAG 46:2;0, TAG 54:4;0, TAG 54:7;0, TAG 56:7;0, TAG 58:7;0
11:61779120:A:G	rs174530	FADS2	PC 18:0;0_22:6;0, PE O-16:1;0/18:2;0, TAG 56:8;0		PC 18:0;0_22:6;0, PC 18:1;0_20:2;0, PE O-16:1;0/18:2;0, TAG 56:8;0		Cholelithiasis	XI Diseases of the digestive system (K11_)	2.16272e-17
11:116791691:G:C	rs3135506	ZPR1					Pure hypercholesterolaemia	IV Endocrine, nutritional and metabolic diseases (E4_)	2.27196e-17					PE 18:0;0_20:4;0
19:11082239:A:G	rs73015021	CERS4					Hard cardiovascular diseases	Cardiometabolic endpoints	2.27929e-17	PC 16:0;0_16:0;0	cluster3
11:61796827:G:T	rs4246215	FADS2	CE 18:0;0		CE 18:0;0, CE 20:3;0		Cholelithiasis	XI Diseases of the digestive system (K11_)	2.28613e-17					PC 18:0;0_20:3;0, PC 18:1;0_20:3;0
19:11078622:CG:C	rs200495339	CERS4	SM 34:2;2				Hard cardiovascular diseases	Cardiometabolic endpoints	2.61577e-17
19:11079868:C:T	rs118068660	CERS4	CE 16:0;0, CE 18:2;0, SM 34:1;2, SM 42:2;2				Hard cardiovascular diseases	Cardiometabolic endpoints	2.88005e-17	CE 18:1;0, Chol
6:32159700:C:A	rs3134950	AGPAT1					KELA_REIMBURSEMENT_202	Gastrointestinal endpoints	3.07681e-17	PC 16:0;0_16:0;0
19:11079088:T:C	rs73015011	SMARCA4			CE 16:0;0, CE 18:2;0, SM 34:1;2, SM 34:2;2, SM 42:2;2	cluster7	Hard cardiovascular diseases	Cardiometabolic endpoints	3.69743e-17			CE 18:1;0, Chol, PC 16:0;0_16:0;0	cluster3
11:116739533:A:G	rs10466588	ZPR1					Metabolic disorders	IV Endocrine, nutritional and metabolic diseases (E4_)	4.59833e-17						cluster8
8:19970337:C:A	rs10105606	LPL	TAG 52:3;0, TAG 52:4;0, TAG 54:4;0, TAG 54:5;0, TAG 56:6;0		TAG 52:3;0, TAG 52:4;0, TAG 54:4;0, TAG 56:6;0		Statin medication	IX Diseases of the circulatory system (I9_)	4.97164e-17	TAG 52:5;0, TAG 53:4;0, TAG 54:3;0		TAG 52:5;0, TAG 53:4;0, TAG 54:3;0
19:19485324:G:A	rs189452885	TM6SF2	TAG 50:3;0, TAG 50:4;0, TAG 51:3;0, TAG 52:5;0, TAG 56:6;0		TAG 50:3;0, TAG 50:4;0, TAG 51:3;0, TAG 52:5;0, TAG 56:6;0		Hepatocellular carcinoma (controls excluding all cancers)	II Neoplasms, from cancer register (ICD-O-3)	5.34195e-17	TAG 49:2;0, TAG 52:4;0		TAG 49:2;0, TAG 52:4;0
6:32168770:T:G	rs1061808	AGPAT1		cluster3			KELA_REIMBURSEMENT_202	Gastrointestinal endpoints	5.84386e-17	TAG 50:1;0
2:43839108:G:C	rs11887534	ABCG8				cluster9	Acute pancreatitis	XI Diseases of the digestive system (K11_)	6.84384e-17
19:11082239:A:G	rs73015021	CERS4					Ischaemic heart disease, wide definition	IX Diseases of the circulatory system (I9_)	7.25437e-17	PC 16:0;0_16:0;0	cluster3
19:11078622:CG:C	rs200495339	CERS4	SM 34:2;2				Ischaemic heart disease, wide definition	IX Diseases of the circulatory system (I9_)	7.71436e-17
12:120977490:G:A	rs7139079	HNF1A					Type 2 diabetes, definitions combined	Diabetes endpoints	7.7464e-17		cluster2		cluster2
2:43846861:G:A	rs4953023	ABCG8			CE 20:2;0		Pure hypercholesterolaemia	IV Endocrine, nutritional and metabolic diseases (E4_)	7.91954e-17
11:61853722:G:A	rs174598	FADS2	PC 16:0;0_18:3;0		PC 16:0;0_18:3;0		Cholelithiasis	XI Diseases of the digestive system (K11_)	8.8736e-17
19:11079088:T:C	rs73015011	SMARCA4			CE 16:0;0, CE 18:2;0, SM 34:1;2, SM 34:2;2, SM 42:2;2	cluster7	Ischaemic heart disease, wide definition	IX Diseases of the circulatory system (I9_)	8.92072e-17			CE 18:1;0, Chol, PC 16:0;0_16:0;0	cluster3
11:116752497:TA:T	rs1591295324	ZPR1	DAG 16:1;0_18:1;0, PC 15:0;0_18:2;0, PI 18:0;0_18:1;0, PI 18:1;0_18:1;0, TAG 51:2;0, TAG 51:4;0	cluster5	DAG 16:1;0_18:1;0, PC 15:0;0_18:2;0, PI 18:0;0_18:1;0, PI 18:1;0_18:1;0, TAG 51:4;0	cluster5	Coronary atherosclerosis	IX Diseases of the circulatory system (I9_)	9.86052e-17	CE 18:0;0		CE 18:0;0
19:19568751:C:T	rs150536132	TM6SF2	Cer 40:1;2		Cer 40:1;2		Hepatocellular carcinoma (controls excluding all cancers)	II Neoplasms, from cancer register (ICD-O-3)	1.0392e-16
2:27375230:T:C	rs4665972	GCKR	PC 14:0;0_18:2;0		PC 14:0;0_18:2;0		Cholecystectomy	XI Diseases of the digestive system (K11_)	1.14288e-16
19:11079868:C:T	rs118068660	CERS4	CE 16:0;0, CE 18:2;0, SM 34:1;2, SM 42:2;2				Ischaemic heart disease, wide definition	IX Diseases of the circulatory system (I9_)	1.21088e-16	CE 18:1;0, Chol
8:19998749:T:G	rs2165558	LPL					Statin medication	IX Diseases of the circulatory system (I9_)	1.33875e-16	TAG 56:8;0		TAG 56:8;0
19:11091312:GT:G	rs60173709	CERS4		cluster7			Hyperlipidaemia, other/unspecified	IV Endocrine, nutritional and metabolic diseases (E4_)	1.35957e-16
1:55119171:G:A	rs191448950	PCSK9		cluster6		cluster6	Myocardial infarction, strict	IX Diseases of the circulatory system (I9_)	1.47537e-16
19:44908684:T:C	rs429358	APOE	CE 14:0;0, CE 18:0;0, CE 20:2;0	cluster9	CE 14:0;0, CE 16:0;0, CE 18:0;0, CE 18:1;0, CE 18:2;0, CE 20:2;0	cluster3, cluster6, cluster7, cluster9	Type 2 diabetes, wide definition	Diabetes endpoints	1.64097e-16	CE 17:0;0		CE 17:0;0
11:116778201:G:C	rs964184	ZPR1	DAG 16:0;0_18:1;0, DAG 16:0;0_18:2;0, DAG 18:1;0_18:1;0, DAG 18:1;0_18:2;0, DAG 18:1;0_18:3;0, PC 16:0;0_18:2;0, PC 17:0;0_18:2;0, PC O-16:1;0/18:1;0, PE 18:0;0_18:2;0, PI 18:0;0_18:2;0, PI 18:0;0_20:3;0, PI 18:0;0_20:4;0, TAG 48:3;0, TAG 49:2;0, TAG 50:1;0, TAG 50:2;0, TAG 50:3;0, TAG 50:4;0, TAG 50:5;0, TAG 51:3;0, TAG 52:2;0, TAG 52:3;0, TAG 52:4;0, TAG 52:5;0, TAG 52:6;0, TAG 53:2;0, TAG 53:3…	cluster1, cluster10, cluster2, cluster3, cluster4, cluster7, cluster8	DAG 16:0;0_18:1;0, DAG 16:0;0_18:2;0, DAG 18:1;0_18:1;0, DAG 18:1;0_18:2;0, DAG 18:1;0_18:3;0, PC 16:0;0_18:2;0, PC 17:0;0_18:2;0, PC O-16:1;0/18:1;0, PI 18:0;0_18:2;0, PI 18:0;0_20:3;0, PI 18:0;0_20:4;0, TAG 48:3;0, TAG 50:1;0, TAG 50:4;0, TAG 50:5;0, TAG 51:2;0, TAG 51:3;0, TAG 52:2;0, TAG 52:3;0, TAG 52:4;0, TAG 52:5;0, TAG 52:6;0, TAG 53:2;0, TAG 53:3;0, TAG 53:4;0, TAG 54:3;0, TAG 54:4;0, TA…	cluster1, cluster10, cluster2, cluster3, cluster4, cluster7, cluster8	Coronary atherosclerosis	IX Diseases of the circulatory system (I9_)	1.99434e-16	PC 18:0;0_18:2;0, TAG 48:1;0, TAG 48:2;0		PC 18:0;0_18:2;0, TAG 48:1;0
8:20005513:C:T	rs1441764	LPL	TAG 56:5;0		TAG 56:5;0		Statin medication	IX Diseases of the circulatory system (I9_)	1.99986e-16
8:9324101:G:A	rs2126263	AC022784.1		cluster2		cluster2, cluster5	Statin medication	IX Diseases of the circulatory system (I9_)	2.1717e-16
19:19282905:G:A	rs8100204	TM6SF2	Cer 42:1;2, PC 18:2;0_20:4;0				Diseases of liver	XI Diseases of the digestive system (K11_)	2.24905e-16
6:32159700:C:A	rs3134950	AGPAT1					Graves disease, strict definition	IV Endocrine, nutritional and metabolic diseases (E4_)	2.40658e-16	PC 16:0;0_16:0;0
11:61814184:G:A	rs1216204017	FADS2				cluster3	Cholelithiasis	XI Diseases of the digestive system (K11_)	2.90536e-16
19:44908822:C:T	rs7412	APOE	CE 16:0;0, CE 18:1;0, CE 18:2;0, CE 20:4;0, CE 22:6;0	cluster11, cluster3, cluster6, cluster7, cluster8	CE 16:0;0, CE 18:1;0, CE 18:2;0, CE 20:4;0, CE 22:6;0	cluster11, cluster3, cluster6, cluster7, cluster8	Coronary artery bypass grafting	IX Diseases of the circulatory system (I9_)	2.93697e-16	PC O-16:0;0/20:3;0, SM 42:2;2, TAG 56:3;0		PC O-16:0;0/20:3;0, PE O-18:1;0/20:4;0, SM 42:2;2, TAG 56:3;0		CE 20:2;0
2:27508073:T:C	rs1260326	GCKR	DAG 18:1;0_18:1;0, DAG 18:1;0_18:2;0, LPE 18:2;0, PC 16:0;0_16:1;0, PC 16:0;0_18:3;0, PC 16:1;0_18:1;0, PE 18:0;0_18:2;0, TAG 48:1;0, TAG 48:2;0, TAG 48:3;0, TAG 49:2;0, TAG 50:1;0, TAG 50:2;0, TAG 50:3;0, TAG 50:4;0, TAG 50:5;0, TAG 51:2;0, TAG 51:3;0, TAG 51:4;0, TAG 52:2;0, TAG 52:3;0, TAG 52:4;0, TAG 52:5;0, TAG 52:6;0, TAG 53:2;0, TAG 53:3;0, TAG 53:4;0, TAG 54:5;0, TAG 54:6;0, TAG 56:6;0	cluster1, cluster2, cluster3, cluster4, cluster8	DAG 18:1;0_18:1;0, DAG 18:1;0_18:2;0, LPE 18:2;0, PC 16:0;0_16:1;0, PC 16:0;0_18:3;0, PC 16:1;0_18:1;0, PE 18:0;0_18:2;0, TAG 48:1;0, TAG 48:2;0, TAG 48:3;0, TAG 49:2;0, TAG 50:1;0, TAG 50:2;0, TAG 50:3;0, TAG 50:4;0, TAG 50:5;0, TAG 51:2;0, TAG 51:3;0, TAG 51:4;0, TAG 52:2;0, TAG 52:3;0, TAG 52:4;0, TAG 52:5;0, TAG 52:6;0, TAG 53:2;0, TAG 53:3;0, TAG 53:4;0, TAG 54:5;0, TAG 54:6;0, TAG 56:6;0	cluster1, cluster2, cluster3, cluster4, cluster8	Cholelithiasis	XI Diseases of the digestive system (K11_)	3.3358e-16	CE 18:3;0, Cer 40:1;2, DAG 16:1;0_18:1;0, LPC 16:0;0, PC 14:0;0_18:1;0, PC 16:0;0_18:1;0, PC 16:0;0_20:2;0, PC 16:1;0_18:0;0, PC 16:1;0_18:2;0, PC 18:0;0_22:5;0, PE 16:0;0_18:2;0, PI 16:0;0_20:4;0, PI 18:0;0_20:4;0, TAG 46:2;0, TAG 54:4;0, TAG 54:7;0, TAG 56:7;0, TAG 58:7;0		CE 18:3;0, Cer 40:1;2, DAG 16:1;0_18:1;0, LPC 16:0;0, PC 14:0;0_18:1;0, PC 16:0;0_18:1;0, PC 16:0;0_20:2;0, PC 16:1;0_18:0;0, PC 16:1;0_18:2;0, PC 18:0;0_22:5;0, PE 16:0;0_18:2;0, PI 16:0;0_20:4;0, PI 18:0;0_20:4;0, TAG 46:2;0, TAG 54:4;0, TAG 54:7;0, TAG 56:7;0, TAG 58:7;0
8:9323885:A:G	rs2169387	AC022784.1		cluster5			Statin medication	IX Diseases of the circulatory system (I9_)	3.42926e-16
6:32168770:T:G	rs1061808	AGPAT1		cluster3			Graves disease, strict definition	IV Endocrine, nutritional and metabolic diseases (E4_)	3.43716e-16	TAG 50:1;0
8:9326154:A:G	rs4841133	AC022784.1		cluster3			Statin medication	IX Diseases of the circulatory system (I9_)	4.27366e-16
8:9326721:G:A	rs4240624	AC022784.1				cluster3	Statin medication	IX Diseases of the circulatory system (I9_)	4.30923e-16
6:32159700:C:A	rs3134950	AGPAT1					Type 2 diabetes with other specified/multiple/unspecified complications	IV Endocrine, nutritional and metabolic diseases (E4_)	4.31917e-16	PC 16:0;0_16:0;0
19:44908822:C:T	rs7412	APOE	CE 16:0;0, CE 18:1;0, CE 18:2;0, CE 20:4;0, CE 22:6;0	cluster11, cluster3, cluster6, cluster7, cluster8	CE 16:0;0, CE 18:1;0, CE 18:2;0, CE 20:4;0, CE 22:6;0	cluster11, cluster3, cluster6, cluster7, cluster8	Hard cardiovascular diseases	Cardiometabolic endpoints	4.61955e-16	PC O-16:0;0/20:3;0, SM 42:2;2, TAG 56:3;0		PC O-16:0;0/20:3;0, PE O-18:1;0/20:4;0, SM 42:2;2, TAG 56:3;0		CE 20:2;0
11:116784884:G:A	rs757721812	ZPR1			PE 18:0;0_18:2;0, TAG 50:2;0, TAG 50:3;0		Pure hypercholesterolaemia	IV Endocrine, nutritional and metabolic diseases (E4_)	4.91134e-16			TAG 48:2;0		TAG 49:2;0
1:55039974:G:T	rs11591147	PCSK9	CE 16:0;0, CE 18:1;0, CE 18:2;0, CE 20:4;0, SM 34:1;2, SM 38:1;2, SM 40:1;2, SM 42:2;2	cluster3, cluster7, cluster8	CE 16:0;0, CE 18:1;0, CE 18:2;0, CE 20:4;0, SM 34:1;2, SM 38:1;2, SM 40:1;2, SM 42:2;2	cluster3, cluster7, cluster8	Familial hypercholesterolemia	IV Endocrine, nutritional and metabolic diseases (E4_)	4.9877e-16	SM 36:1;2, SM 40:2;2		SM 36:1;2, SM 40:2;2
6:32168770:T:G	rs1061808	AGPAT1		cluster3			Type 2 diabetes with other specified/multiple/unspecified complications	IV Endocrine, nutritional and metabolic diseases (E4_)	4.99344e-16	TAG 50:1;0
11:116784884:G:A	rs757721812	ZPR1			PE 18:0;0_18:2;0, TAG 50:2;0, TAG 50:3;0		Hyperlipidaemia, other/unspecified	IV Endocrine, nutritional and metabolic diseases (E4_)	5.20715e-16			TAG 48:2;0		TAG 49:2;0
19:19739741:A:AC	rs549504960	TM6SF2	TAG 56:8;0				Hepatocellular carcinoma (controls excluding all cancers)	II Neoplasms, from cancer register (ICD-O-3)	6.03115e-16
19:19346108:C:T	rs58489806	TM6SF2			Cer 42:1;2	cluster7	Statin medication	IX Diseases of the circulatory system (I9_)	6.346e-16			CE 16:1;0		CE 16:0;0, CE 20:3;0, CE 20:4;0
6:32159700:C:A	rs3134950	AGPAT1					Peripheral angiopathy	Diabetes endpoints	6.56448e-16	PC 16:0;0_16:0;0
19:44913484:C:T	rs438811	APOE					Type 2 diabetes, wide definition	Diabetes endpoints	6.72822e-16			DAG 18:1;0_18:2;0
6:32168770:T:G	rs1061808	AGPAT1		cluster3			Peripheral angiopathy	Diabetes endpoints	7.72859e-16	TAG 50:1;0
19:19268740:C:T	rs58542926	TM6SF2			CE 18:3;0, Cer 42:2;2, PC 18:1;0_20:4;0	cluster2, cluster3, cluster8	Nonalcoholic fatty liver disease	Gastrointestinal endpoints	8.2054e-16					PC 17:0;0_20:4;0, PC 18:1;0_20:3;0
22:43945024:C:T	rs2294915	PNPLA3		cluster1			Hepatocellular carcinoma (controls excluding all cancers)	II Neoplasms, from cancer register (ICD-O-3)	8.60597e-16
19:44913484:C:T	rs438811	APOE					Memory loss	Neurological endpoints	8.82673e-16			DAG 18:1;0_18:2;0
19:11082239:A:G	rs73015021	CERS4					Major coronary heart disease event	IX Diseases of the circulatory system (I9_)	9.34329e-16	PC 16:0;0_16:0;0	cluster3
19:11091312:GT:G	rs60173709	CERS4		cluster7			Major coronary heart disease event	IX Diseases of the circulatory system (I9_)	9.58959e-16
19:11079088:T:C	rs73015011	SMARCA4			CE 16:0;0, CE 18:2;0, SM 34:1;2, SM 34:2;2, SM 42:2;2	cluster7	Major coronary heart disease event	IX Diseases of the circulatory system (I9_)	9.59622e-16			CE 18:1;0, Chol, PC 16:0;0_16:0;0	cluster3
19:19282905:G:A	rs8100204	TM6SF2	Cer 42:1;2, PC 18:2;0_20:4;0				Type 2 diabetes, definitions combined	Diabetes endpoints	9.98619e-16
19:11078622:CG:C	rs200495339	CERS4	SM 34:2;2				Major coronary heart disease event	IX Diseases of the circulatory system (I9_)	1.02896e-15
11:61837743:A:G	rs2072114	FADS2			PC O-16:1;0/20:4;0		Cholelithiasis	XI Diseases of the digestive system (K11_)	1.09522e-15
19:11079868:C:T	rs118068660	CERS4	CE 16:0;0, CE 18:2;0, SM 34:1;2, SM 42:2;2				Major coronary heart disease event	IX Diseases of the circulatory system (I9_)	1.1197e-15	CE 18:1;0, Chol
19:11091312:GT:G	rs60173709	CERS4		cluster7			Angina pectoris	IX Diseases of the circulatory system (I9_)	1.1749e-15
19:44987378:T:C	rs204468	APOE					Alzheimer disease	VI Diseases of the nervous system (G6_)	1.21647e-15	PE O-18:1;0/20:4;0		PE O-18:1;0/20:4;0
2:43845437:G:T	rs386645487	ABCG8			CE 20:2;0		Pure hypercholesterolaemia	IV Endocrine, nutritional and metabolic diseases (E4_)	1.39927e-15
1:55117537:G:A	rs530804537	PCSK9					Major coronary heart disease event	IX Diseases of the circulatory system (I9_)	1.4054e-15	CE 20:3;0		CE 20:3;0
19:19141970:G:A	rs190121281	TM6SF2		cluster8			Hepatocellular carcinoma (controls excluding all cancers)	II Neoplasms, from cancer register (ICD-O-3)	1.67533e-15
19:11079088:T:C	rs73015011	SMARCA4			CE 16:0;0, CE 18:2;0, SM 34:1;2, SM 34:2;2, SM 42:2;2	cluster7	Hyperlipidaemia, other/unspecified	IV Endocrine, nutritional and metabolic diseases (E4_)	1.67996e-15			CE 18:1;0, Chol, PC 16:0;0_16:0;0	cluster3
2:43846861:G:A	rs4953023	ABCG8			CE 20:2;0		Cholecystitis	XI Diseases of the digestive system (K11_)	1.77337e-15
19:11078622:CG:C	rs200495339	CERS4	SM 34:2;2				Hyperlipidaemia, other/unspecified	IV Endocrine, nutritional and metabolic diseases (E4_)	1.90634e-15
19:11082239:A:G	rs73015021	CERS4					Hyperlipidaemia, other/unspecified	IV Endocrine, nutritional and metabolic diseases (E4_)	2.10475e-15	PC 16:0;0_16:0;0	cluster3
19:11079088:T:C	rs73015011	SMARCA4			CE 16:0;0, CE 18:2;0, SM 34:1;2, SM 34:2;2, SM 42:2;2	cluster7	Angina pectoris	IX Diseases of the circulatory system (I9_)	2.11495e-15			CE 18:1;0, Chol, PC 16:0;0_16:0;0	cluster3
19:11082239:A:G	rs73015021	CERS4					Angina pectoris	IX Diseases of the circulatory system (I9_)	2.13157e-15	PC 16:0;0_16:0;0	cluster3
1:55117537:G:A	rs530804537	PCSK9					Angina pectoris	IX Diseases of the circulatory system (I9_)	2.14388e-15	CE 20:3;0		CE 20:3;0
19:11078622:CG:C	rs200495339	CERS4	SM 34:2;2				Angina pectoris	IX Diseases of the circulatory system (I9_)	2.334e-15
19:11079868:C:T	rs118068660	CERS4	CE 16:0;0, CE 18:2;0, SM 34:1;2, SM 42:2;2				Hyperlipidaemia, other/unspecified	IV Endocrine, nutritional and metabolic diseases (E4_)	2.40602e-15	CE 18:1;0, Chol
2:43845437:G:T	rs386645487	ABCG8			CE 20:2;0		Metabolic disorders	IV Endocrine, nutritional and metabolic diseases (E4_)	2.52988e-15
2:43847292:C:T	rs4245791	ABCG8	CE 20:2;0	cluster9		cluster9	Metabolic disorders	IV Endocrine, nutritional and metabolic diseases (E4_)	2.65277e-15
2:21041028:G:A	rs1367117	APOB		cluster7		cluster7	Hyperlipidaemia, other/unspecified	IV Endocrine, nutritional and metabolic diseases (E4_)	3.36899e-15	CE 16:0;0		CE 16:0;0
11:116791691:G:C	rs3135506	ZPR1					Hyperlipidaemia, other/unspecified	IV Endocrine, nutritional and metabolic diseases (E4_)	3.58592e-15					PE 18:0;0_20:4;0
2:27508073:T:C	rs1260326	GCKR	DAG 18:1;0_18:1;0, DAG 18:1;0_18:2;0, LPE 18:2;0, PC 16:0;0_16:1;0, PC 16:0;0_18:3;0, PC 16:1;0_18:1;0, PE 18:0;0_18:2;0, TAG 48:1;0, TAG 48:2;0, TAG 48:3;0, TAG 49:2;0, TAG 50:1;0, TAG 50:2;0, TAG 50:3;0, TAG 50:4;0, TAG 50:5;0, TAG 51:2;0, TAG 51:3;0, TAG 51:4;0, TAG 52:2;0, TAG 52:3;0, TAG 52:4;0, TAG 52:5;0, TAG 52:6;0, TAG 53:2;0, TAG 53:3;0, TAG 53:4;0, TAG 54:5;0, TAG 54:6;0, TAG 56:6;0	cluster1, cluster2, cluster3, cluster4, cluster8	DAG 18:1;0_18:1;0, DAG 18:1;0_18:2;0, LPE 18:2;0, PC 16:0;0_16:1;0, PC 16:0;0_18:3;0, PC 16:1;0_18:1;0, PE 18:0;0_18:2;0, TAG 48:1;0, TAG 48:2;0, TAG 48:3;0, TAG 49:2;0, TAG 50:1;0, TAG 50:2;0, TAG 50:3;0, TAG 50:4;0, TAG 50:5;0, TAG 51:2;0, TAG 51:3;0, TAG 51:4;0, TAG 52:2;0, TAG 52:3;0, TAG 52:4;0, TAG 52:5;0, TAG 52:6;0, TAG 53:2;0, TAG 53:3;0, TAG 53:4;0, TAG 54:5;0, TAG 54:6;0, TAG 56:6;0	cluster1, cluster2, cluster3, cluster4, cluster8	Type 2 diabetes, definitions combined	Diabetes endpoints	3.67959e-15	CE 18:3;0, Cer 40:1;2, DAG 16:1;0_18:1;0, LPC 16:0;0, PC 14:0;0_18:1;0, PC 16:0;0_18:1;0, PC 16:0;0_20:2;0, PC 16:1;0_18:0;0, PC 16:1;0_18:2;0, PC 18:0;0_22:5;0, PE 16:0;0_18:2;0, PI 16:0;0_20:4;0, PI 18:0;0_20:4;0, TAG 46:2;0, TAG 54:4;0, TAG 54:7;0, TAG 56:7;0, TAG 58:7;0		CE 18:3;0, Cer 40:1;2, DAG 16:1;0_18:1;0, LPC 16:0;0, PC 14:0;0_18:1;0, PC 16:0;0_18:1;0, PC 16:0;0_20:2;0, PC 16:1;0_18:0;0, PC 16:1;0_18:2;0, PC 18:0;0_22:5;0, PE 16:0;0_18:2;0, PI 16:0;0_20:4;0, PI 18:0;0_20:4;0, TAG 46:2;0, TAG 54:4;0, TAG 54:7;0, TAG 56:7;0, TAG 58:7;0
11:116786845:C:T	rs3741298	ZPR1					Coronary atherosclerosis	IX Diseases of the circulatory system (I9_)	3.71279e-15	PI 18:1;0_20:4;0		PI 18:1;0_20:4;0
11:61835765:C:T	rs2727270	FADS2	PE O-18:2;0/18:2;0		PC 16:0;0_20:4;0, PC O-16:0;0/20:4;0, PE O-18:2;0/18:2;0		Cholelithiasis	XI Diseases of the digestive system (K11_)	4.1639e-15					PC 16:1;0_20:4;0
19:11079868:C:T	rs118068660	CERS4	CE 16:0;0, CE 18:2;0, SM 34:1;2, SM 42:2;2				Angina pectoris	IX Diseases of the circulatory system (I9_)	4.50298e-15	CE 18:1;0, Chol
11:61837495:C:T	rs2072113	FADS2			PC 18:1;0_20:4;0		Cholelithiasis	XI Diseases of the digestive system (K11_)	4.91813e-15
11:116888939:G:A	rs17174502	ZPR1					Disorders of lipoprotein metabolism and other lipidaemias	IV Endocrine, nutritional and metabolic diseases (E4_)	5.10152e-15	PE 18:1;0_18:1;0		PE 18:1;0_18:1;0
22:43932163:T:C	rs1883350	PNPLA3					Diseases of liver	XI Diseases of the digestive system (K11_)	5.30152e-15	TAG 58:7;0		TAG 58:7;0
11:61835886:A:T	rs2727271	FADS2	CE 20:3;0				Cholelithiasis	XI Diseases of the digestive system (K11_)	5.32353e-15
19:19141970:G:A	rs190121281	TM6SF2		cluster8			Diseases of liver	XI Diseases of the digestive system (K11_)	5.46009e-15
22:43932163:T:C	rs1883350	PNPLA3					Cirrhosis, broad definition used in the article https://doi.org/10.1101/594523	Gastrointestinal endpoints	5.79562e-15	TAG 58:7;0		TAG 58:7;0
2:43847292:C:T	rs4245791	ABCG8	CE 20:2;0	cluster9		cluster9	Pure hypercholesterolaemia	IV Endocrine, nutritional and metabolic diseases (E4_)	5.83445e-15
11:116752497:TA:T	rs1591295324	ZPR1	DAG 16:1;0_18:1;0, PC 15:0;0_18:2;0, PI 18:0;0_18:1;0, PI 18:1;0_18:1;0, TAG 51:2;0, TAG 51:4;0	cluster5	DAG 16:1;0_18:1;0, PC 15:0;0_18:2;0, PI 18:0;0_18:1;0, PI 18:1;0_18:1;0, TAG 51:4;0	cluster5	Familial hypercholesterolemia	IV Endocrine, nutritional and metabolic diseases (E4_)	6.29796e-15	CE 18:0;0		CE 18:0;0
6:32159700:C:A	rs3134950	AGPAT1					Vitreous bleeding (caused by prolif. dmrp when together with H36.03*)	Diabetes endpoints	6.59022e-15	PC 16:0;0_16:0;0
19:19547663:G:T	rs16996148	TM6SF2			TAG 56:6;0, TAG 56:7;0		Nonalcoholic fatty liver disease	Gastrointestinal endpoints	6.64049e-15			TAG 54:7;0		TAG 49:2;0, TAG 50:5;0, TAG 51:3;0, TAG 52:6;0, TAG 56:8;0
11:61837310:A:T	rs2524299	FADS2	CE 18:2;0		CE 18:2;0, CE 20:4;0, LPC 20:4;0, PC 15:0;0_18:2;0, PC 16:0;0_18:2;0, PC 16:1;0_18:2;0, PC 17:0;0_18:2;0, PC 18:0;0_20:4;0	cluster10, cluster5	Cholelithiasis	XI Diseases of the digestive system (K11_)	6.90081e-15						cluster4, cluster8
19:11114839:G:T	rs9789328	SMARCA4					Disorders of lipoprotein metabolism and other lipidaemias	IV Endocrine, nutritional and metabolic diseases (E4_)	7.09741e-15				cluster3
6:32168770:T:G	rs1061808	AGPAT1		cluster3			Anaemias	III Diseases of the blood and blood-forming organs and certain disorders involving the immune mechanism (D3_)	7.45933e-15	TAG 50:1;0
6:32168770:T:G	rs1061808	AGPAT1		cluster3			Vitreous bleeding (caused by prolif. dmrp when together with H36.03*)	Diabetes endpoints	7.94511e-15	TAG 50:1;0
8:19980958:C:T	rs4464984	LPL					Statin medication	IX Diseases of the circulatory system (I9_)	8.34834e-15					DAG 18:1;0_18:2;0
6:32159700:C:A	rs3134950	AGPAT1					Anaemias	III Diseases of the blood and blood-forming organs and certain disorders involving the immune mechanism (D3_)	9.20662e-15	PC 16:0;0_16:0;0
11:116833462:C:A	rs7123454	ZPR1			PE 18:0;0_18:2;0, TAG 49:2;0		Metabolic disorders	IV Endocrine, nutritional and metabolic diseases (E4_)	9.57635e-15			PE 18:0;0_20:4;0
2:27375230:T:C	rs4665972	GCKR	PC 14:0;0_18:2;0		PC 14:0;0_18:2;0		Type 2 diabetes, definitions combined	Diabetes endpoints	9.98619e-15
19:19635342:G:T	rs2304128	TM6SF2				cluster1	Nonalcoholic fatty liver disease	Gastrointestinal endpoints	1.05584e-14
19:44908822:C:T	rs7412	APOE	CE 16:0;0, CE 18:1;0, CE 18:2;0, CE 20:4;0, CE 22:6;0	cluster11, cluster3, cluster6, cluster7, cluster8	CE 16:0;0, CE 18:1;0, CE 18:2;0, CE 20:4;0, CE 22:6;0	cluster11, cluster3, cluster6, cluster7, cluster8	Disorder of lipoprotein metabolism, unspecified	IV Endocrine, nutritional and metabolic diseases (E4_)	1.06292e-14	PC O-16:0;0/20:3;0, SM 42:2;2, TAG 56:3;0		PC O-16:0;0/20:3;0, PE O-18:1;0/20:4;0, SM 42:2;2, TAG 56:3;0		CE 20:2;0
1:62733706:T:C	rs12403212	DOCK7				cluster2	Statin medication	IX Diseases of the circulatory system (I9_)	1.06733e-14
1:62736587:G:A	rs61775963	DOCK7				cluster2	Statin medication	IX Diseases of the circulatory system (I9_)	1.09825e-14
19:19282905:G:A	rs8100204	TM6SF2	Cer 42:1;2, PC 18:2;0_20:4;0				Cirrhosis, broad definition used in the article https://doi.org/10.1101/594523	Gastrointestinal endpoints	1.20893e-14
9:133273983:A:G	rs992108547	ABO	CE 18:0;0		CE 18:0;0		Other disorders of veins	IX Diseases of the circulatory system (I9_)	1.21507e-14
2:43846861:G:A	rs4953023	ABCG8			CE 20:2;0		Acute pancreatitis	XI Diseases of the digestive system (K11_)	1.31371e-14
19:11114839:G:T	rs9789328	SMARCA4					Pure hypercholesterolaemia	IV Endocrine, nutritional and metabolic diseases (E4_)	1.3216e-14				cluster3
19:44893408:G:T	rs1454241996	APOE				cluster11	Vascular dementia (multiple infarctions)	Neurological endpoints	1.39991e-14	DAG 18:1;0_18:2;0
12:120982457:A:G	rs7979473	HNF1A	PI 18:0;0_18:2;0		PI 18:0;0_18:2;0		Cholelithiasis	XI Diseases of the digestive system (K11_)	1.523e-14
19:19551411:C:T	rs17216525	TM6SF2					Nonalcoholic fatty liver disease	Gastrointestinal endpoints	1.72703e-14					TAG 50:4;0, TAG 52:5;0
9:133266456:T:C	rs977371848	ABO		cluster8		cluster8	Metabolic disorders	IV Endocrine, nutritional and metabolic diseases (E4_)	1.77869e-14
19:44881148:T:C	rs73052307	APOE					Hyperlipidaemia, other/unspecified	IV Endocrine, nutritional and metabolic diseases (E4_)	1.83147e-14						cluster9
11:61834400:C:T	rs2845574	FADS2				cluster11, cluster4	Cholelithiasis	XI Diseases of the digestive system (K11_)	1.84799e-14
11:61834436:A:G	rs2845573	FADS2				cluster2, cluster7	Cholelithiasis	XI Diseases of the digestive system (K11_)	1.95344e-14
11:116786845:C:T	rs3741298	ZPR1					Ischaemic heart disease, wide definition	IX Diseases of the circulatory system (I9_)	1.97015e-14	PI 18:1;0_20:4;0		PI 18:1;0_20:4;0
11:61833906:C:T	rs2524296	FADS2				cluster3	Cholelithiasis	XI Diseases of the digestive system (K11_)	1.98976e-14
9:133266456:T:C	rs977371848	ABO		cluster8		cluster8	Other disorders of veins	IX Diseases of the circulatory system (I9_)	2.0193e-14
2:27375230:T:C	rs4665972	GCKR	PC 14:0;0_18:2;0		PC 14:0;0_18:2;0		Cholelithiasis	XI Diseases of the digestive system (K11_)	2.08353e-14
19:44932959:A:G	rs7260330	APOE					Alzheimer's disease (Late onset) (more control exclusions)	Neurological endpoints	2.09701e-14						cluster8
9:133273983:A:G	rs992108547	ABO	CE 18:0;0		CE 18:0;0		Metabolic disorders	IV Endocrine, nutritional and metabolic diseases (E4_)	2.11203e-14
11:61854084:G:C	rs174599	FADS2	PC 18:2;0_20:1;0		PC 18:2;0_20:1;0		Cholecystectomy	XI Diseases of the digestive system (K11_)	2.1508e-14
11:61855668:C:T	rs174601	FADS2	PC 16:0;0_18:0;0		PC 16:0;0_18:0;0		Cholecystectomy	XI Diseases of the digestive system (K11_)	2.18575e-14
2:27508073:T:C	rs1260326	GCKR	DAG 18:1;0_18:1;0, DAG 18:1;0_18:2;0, LPE 18:2;0, PC 16:0;0_16:1;0, PC 16:0;0_18:3;0, PC 16:1;0_18:1;0, PE 18:0;0_18:2;0, TAG 48:1;0, TAG 48:2;0, TAG 48:3;0, TAG 49:2;0, TAG 50:1;0, TAG 50:2;0, TAG 50:3;0, TAG 50:4;0, TAG 50:5;0, TAG 51:2;0, TAG 51:3;0, TAG 51:4;0, TAG 52:2;0, TAG 52:3;0, TAG 52:4;0, TAG 52:5;0, TAG 52:6;0, TAG 53:2;0, TAG 53:3;0, TAG 53:4;0, TAG 54:5;0, TAG 54:6;0, TAG 56:6;0	cluster1, cluster2, cluster3, cluster4, cluster8	DAG 18:1;0_18:1;0, DAG 18:1;0_18:2;0, LPE 18:2;0, PC 16:0;0_16:1;0, PC 16:0;0_18:3;0, PC 16:1;0_18:1;0, PE 18:0;0_18:2;0, TAG 48:1;0, TAG 48:2;0, TAG 48:3;0, TAG 49:2;0, TAG 50:1;0, TAG 50:2;0, TAG 50:3;0, TAG 50:4;0, TAG 50:5;0, TAG 51:2;0, TAG 51:3;0, TAG 51:4;0, TAG 52:2;0, TAG 52:3;0, TAG 52:4;0, TAG 52:5;0, TAG 52:6;0, TAG 53:2;0, TAG 53:3;0, TAG 53:4;0, TAG 54:5;0, TAG 54:6;0, TAG 56:6;0	cluster1, cluster2, cluster3, cluster4, cluster8	Diabetes, insulin treatment (Kela reimbursement) (more control exclusions)	Diabetes endpoints	2.19685e-14	CE 18:3;0, Cer 40:1;2, DAG 16:1;0_18:1;0, LPC 16:0;0, PC 14:0;0_18:1;0, PC 16:0;0_18:1;0, PC 16:0;0_20:2;0, PC 16:1;0_18:0;0, PC 16:1;0_18:2;0, PC 18:0;0_22:5;0, PE 16:0;0_18:2;0, PI 16:0;0_20:4;0, PI 18:0;0_20:4;0, TAG 46:2;0, TAG 54:4;0, TAG 54:7;0, TAG 56:7;0, TAG 58:7;0		CE 18:3;0, Cer 40:1;2, DAG 16:1;0_18:1;0, LPC 16:0;0, PC 14:0;0_18:1;0, PC 16:0;0_18:1;0, PC 16:0;0_20:2;0, PC 16:1;0_18:0;0, PC 16:1;0_18:2;0, PC 18:0;0_22:5;0, PE 16:0;0_18:2;0, PI 16:0;0_20:4;0, PI 18:0;0_20:4;0, TAG 46:2;0, TAG 54:4;0, TAG 54:7;0, TAG 56:7;0, TAG 58:7;0
22:43932163:T:C	rs1883350	PNPLA3					Oesophageal varices	IX Diseases of the circulatory system (I9_)	2.25684e-14	TAG 58:7;0		TAG 58:7;0
19:44893408:G:T	rs1454241996	APOE				cluster11	Disorders of lipoprotein metabolism and other lipidaemias	IV Endocrine, nutritional and metabolic diseases (E4_)	2.39552e-14	DAG 18:1;0_18:2;0
2:27375230:T:C	rs4665972	GCKR	PC 14:0;0_18:2;0		PC 14:0;0_18:2;0		Diabetes, insulin treatment (Kela reimbursement) (more control exclusions)	Diabetes endpoints	2.44625e-14
12:120977490:G:A	rs7139079	HNF1A					Type 2 diabetes, wide definition	Diabetes endpoints	2.55682e-14		cluster2		cluster2
12:121000508:C:T	rs1169306	HNF1A	SM 38:2;2	cluster8			Cholelithiasis	XI Diseases of the digestive system (K11_)	2.68534e-14	Cer 42:2;2
11:61803910:G:A	rs174549	FADS2	PI 16:0;0_18:2;0		PI 16:0;0_18:2;0		Cholecystectomy	XI Diseases of the digestive system (K11_)	2.71019e-14
11:61851136:A:G	rs174592	FADS2	PC 16:0;0_20:2;0, TAG 56:4;0		LPE 18:2;0, PC 16:0;0_20:2;0, TAG 56:4;0	cluster3	Cholecystectomy	XI Diseases of the digestive system (K11_)	2.73212e-14
12:120985856:A:G	rs9738226	HNF1A					Cholelithiasis	XI Diseases of the digestive system (K11_)	2.75423e-14	SM 36:2;2		SM 36:2;2
19:44912383:G:A	rs445925	APOE	TAG 56:6;0, TAG 58:7;0		TAG 56:6;0, TAG 58:7;0		Ischaemic heart disease, wide definition	IX Diseases of the circulatory system (I9_)	2.8655e-14
19:19485324:G:A	rs189452885	TM6SF2	TAG 50:3;0, TAG 50:4;0, TAG 51:3;0, TAG 52:5;0, TAG 56:6;0		TAG 50:3;0, TAG 50:4;0, TAG 51:3;0, TAG 52:5;0, TAG 56:6;0		Diseases of liver	XI Diseases of the digestive system (K11_)	2.94374e-14	TAG 49:2;0, TAG 52:4;0		TAG 49:2;0, TAG 52:4;0
19:44893408:G:T	rs1454241996	APOE				cluster11	Type 2 diabetes, wide definition	Diabetes endpoints	2.97577e-14	DAG 18:1;0_18:2;0
11:61856709:T:C	rs97384	FADS2	PE O-16:1;0/20:4;0, TAG 56:5;0		PE O-16:1;0/20:4;0, TAG 56:5;0		Cholecystectomy	XI Diseases of the digestive system (K11_)	3.06832e-14						cluster2
11:116752497:TA:T	rs1591295324	ZPR1	DAG 16:1;0_18:1;0, PC 15:0;0_18:2;0, PI 18:0;0_18:1;0, PI 18:1;0_18:1;0, TAG 51:2;0, TAG 51:4;0	cluster5	DAG 16:1;0_18:1;0, PC 15:0;0_18:2;0, PI 18:0;0_18:1;0, PI 18:1;0_18:1;0, TAG 51:4;0	cluster5	Ischaemic heart disease, wide definition	IX Diseases of the circulatory system (I9_)	3.13112e-14	CE 18:0;0		CE 18:0;0
12:120977490:G:A	rs7139079	HNF1A					Type 2 diabetes with other specified/multiple/unspecified complications	IV Endocrine, nutritional and metabolic diseases (E4_)	3.43242e-14		cluster2		cluster2
12:120977490:G:A	rs7139079	HNF1A					Cholelithiasis	XI Diseases of the digestive system (K11_)	3.47536e-14		cluster2		cluster2
11:61803311:T:C	rs174547	FADS2	PC 18:0;0_20:2;0	cluster10	CE 16:0;0	cluster10	Cholecystectomy	XI Diseases of the digestive system (K11_)	3.63496e-14
11:61852357:C:A	rs174594	FADS2	PC 16:0;0_20:1;0, PC 18:0;0_18:2;0		PC 16:0;0_18:2;0, PC 16:0;0_20:1;0, PC 18:0;0_18:2;0	cluster7	Cholecystectomy	XI Diseases of the digestive system (K11_)	3.69318e-14
11:61802358:C:T	rs174546	FADS2	PC 16:0;0_16:0;0		PC 16:0;0_16:0;0		Cholecystectomy	XI Diseases of the digestive system (K11_)	3.83266e-14
11:61804006:T:C	rs174550	FADS2	CE 16:0;0, PE O-18:1;0/18:2;0		PE O-18:1;0/18:2;0		Cholecystectomy	XI Diseases of the digestive system (K11_)	3.85745e-14
11:61817672:A:G	rs174562	FADS2	CE 20:4;0				Cholecystectomy	XI Diseases of the digestive system (K11_)	4.39542e-14
9:133266456:T:C	rs977371848	ABO		cluster8		cluster8	Cholecystectomy	XI Diseases of the digestive system (K11_)	4.52272e-14
19:44919689:A:G	rs4420638	APOE					Major coronary heart disease event	IX Diseases of the circulatory system (I9_)	4.54674e-14					CE 22:6;0
19:44912383:G:A	rs445925	APOE	TAG 56:6;0, TAG 58:7;0		TAG 56:6;0, TAG 58:7;0		Coronary atherosclerosis	IX Diseases of the circulatory system (I9_)	4.5941e-14
11:116778201:G:C	rs964184	ZPR1	DAG 16:0;0_18:1;0, DAG 16:0;0_18:2;0, DAG 18:1;0_18:1;0, DAG 18:1;0_18:2;0, DAG 18:1;0_18:3;0, PC 16:0;0_18:2;0, PC 17:0;0_18:2;0, PC O-16:1;0/18:1;0, PE 18:0;0_18:2;0, PI 18:0;0_18:2;0, PI 18:0;0_20:3;0, PI 18:0;0_20:4;0, TAG 48:3;0, TAG 49:2;0, TAG 50:1;0, TAG 50:2;0, TAG 50:3;0, TAG 50:4;0, TAG 50:5;0, TAG 51:3;0, TAG 52:2;0, TAG 52:3;0, TAG 52:4;0, TAG 52:5;0, TAG 52:6;0, TAG 53:2;0, TAG 53:3…	cluster1, cluster10, cluster2, cluster3, cluster4, cluster7, cluster8	DAG 16:0;0_18:1;0, DAG 16:0;0_18:2;0, DAG 18:1;0_18:1;0, DAG 18:1;0_18:2;0, DAG 18:1;0_18:3;0, PC 16:0;0_18:2;0, PC 17:0;0_18:2;0, PC O-16:1;0/18:1;0, PI 18:0;0_18:2;0, PI 18:0;0_20:3;0, PI 18:0;0_20:4;0, TAG 48:3;0, TAG 50:1;0, TAG 50:4;0, TAG 50:5;0, TAG 51:2;0, TAG 51:3;0, TAG 52:2;0, TAG 52:3;0, TAG 52:4;0, TAG 52:5;0, TAG 52:6;0, TAG 53:2;0, TAG 53:3;0, TAG 53:4;0, TAG 54:3;0, TAG 54:4;0, TA…	cluster1, cluster10, cluster2, cluster3, cluster4, cluster7, cluster8	Ischaemic heart disease, wide definition	IX Diseases of the circulatory system (I9_)	4.9023e-14	PC 18:0;0_18:2;0, TAG 48:1;0, TAG 48:2;0		PC 18:0;0_18:2;0, TAG 48:1;0
19:19568751:C:T	rs150536132	TM6SF2	Cer 40:1;2		Cer 40:1;2		Diseases of liver	XI Diseases of the digestive system (K11_)	4.95336e-14
2:21008652:G:A	rs676210	APOB				cluster8	Disorders of lipoprotein metabolism and other lipidaemias	IV Endocrine, nutritional and metabolic diseases (E4_)	4.99459e-14			DAG 18:1;0_18:1;0, TAG 51:3;0, TAG 52:3;0, TAG 52:4;0, TAG 54:4;0		Cer 42:2;2
19:44919589:G:A	rs56131196	APOE				cluster8	Major coronary heart disease event	IX Diseases of the circulatory system (I9_)	5.07575e-14
12:120997672:G:A	rs2464195	HNF1A			SM 38:2;2	cluster8	Cholelithiasis	XI Diseases of the digestive system (K11_)	5.25049e-14			Cer 42:2;2
11:61818856:C:CT	rs35473591	FADS2	CE 22:6;0, LPC 20:4;0		CE 22:6;0, LPC 20:4;0, PE 18:0;0_18:2;0	cluster1, cluster9	Cholecystectomy	XI Diseases of the digestive system (K11_)	5.28202e-14
11:61811991:A:G	rs174554	FADS2	TAG 56:7;0		TAG 56:7;0		Cholecystectomy	XI Diseases of the digestive system (K11_)	5.41253e-14	TAG 54:6;0		TAG 54:6;0
19:19547663:G:T	rs16996148	TM6SF2			TAG 56:6;0, TAG 56:7;0		Diseases of liver	XI Diseases of the digestive system (K11_)	5.45255e-14			TAG 54:7;0		TAG 49:2;0, TAG 50:5;0, TAG 51:3;0, TAG 52:6;0, TAG 56:8;0
19:44987378:T:C	rs204468	APOE					Alzheimer's disease (Late onset) (more control exclusions)	Neurological endpoints	5.47268e-14	PE O-18:1;0/20:4;0		PE O-18:1;0/20:4;0
2:21014672:G:A	rs673548	APOB					Disorders of lipoprotein metabolism and other lipidaemias	IV Endocrine, nutritional and metabolic diseases (E4_)	5.93198e-14	TAG 52:3;0, TAG 54:4;0
11:61803876:C:G	rs174548	FADS2	PC 14:0;0_18:2;0, PC 18:2;0_20:3;0, PC O-16:0;0/22:5;0, PC O-18:1;0/20:3;0, PE 18:1;0_18:1;0		CE 20:5;0, PC 14:0;0_18:2;0, PC 16:0;0_22:5;0, PC 18:0;0_20:2;0, PC 18:0;0_20:5;0, PC 18:2;0_20:3;0, PC O-16:0;0/22:5;0, PC O-18:1;0/20:3;0, PE 18:0;0_18:2;0, PE 18:1;0_18:1;0	cluster6	Cholecystectomy	XI Diseases of the digestive system (K11_)	5.99515e-14					PC 16:0;0_20:5;0, PC 18:1;0_18:2;0
1:55039974:G:T	rs11591147	PCSK9	CE 16:0;0, CE 18:1;0, CE 18:2;0, CE 20:4;0, SM 34:1;2, SM 38:1;2, SM 40:1;2, SM 42:2;2	cluster3, cluster7, cluster8	CE 16:0;0, CE 18:1;0, CE 18:2;0, CE 20:4;0, SM 34:1;2, SM 38:1;2, SM 40:1;2, SM 42:2;2	cluster3, cluster7, cluster8	Disorder of lipoprotein metabolism, unspecified	IV Endocrine, nutritional and metabolic diseases (E4_)	5.99653e-14	SM 36:1;2, SM 40:2;2		SM 36:1;2, SM 40:2;2
19:19739741:A:AC	rs549504960	TM6SF2	TAG 56:8;0				Diseases of liver	XI Diseases of the digestive system (K11_)	6.03532e-14
11:61822009:A:G	rs28456	FADS2	PI 18:0;0_20:3;0		PC 17:0;0_20:4;0, PC 18:1;0_20:2;0		Cholecystectomy	XI Diseases of the digestive system (K11_)	6.09256e-14
19:44893408:G:T	rs1454241996	APOE				cluster11	Vascular dementia (subcortical)	Neurological endpoints	6.38852e-14	DAG 18:1;0_18:2;0
11:61815236:T:C	rs174561	FADS2	SM 34:2;2, SM 40:2;2		SM 40:2;2		Cholecystectomy	XI Diseases of the digestive system (K11_)	6.5887e-14
2:27508073:T:C	rs1260326	GCKR	DAG 18:1;0_18:1;0, DAG 18:1;0_18:2;0, LPE 18:2;0, PC 16:0;0_16:1;0, PC 16:0;0_18:3;0, PC 16:1;0_18:1;0, PE 18:0;0_18:2;0, TAG 48:1;0, TAG 48:2;0, TAG 48:3;0, TAG 49:2;0, TAG 50:1;0, TAG 50:2;0, TAG 50:3;0, TAG 50:4;0, TAG 50:5;0, TAG 51:2;0, TAG 51:3;0, TAG 51:4;0, TAG 52:2;0, TAG 52:3;0, TAG 52:4;0, TAG 52:5;0, TAG 52:6;0, TAG 53:2;0, TAG 53:3;0, TAG 53:4;0, TAG 54:5;0, TAG 54:6;0, TAG 56:6;0	cluster1, cluster2, cluster3, cluster4, cluster8	DAG 18:1;0_18:1;0, DAG 18:1;0_18:2;0, LPE 18:2;0, PC 16:0;0_16:1;0, PC 16:0;0_18:3;0, PC 16:1;0_18:1;0, PE 18:0;0_18:2;0, TAG 48:1;0, TAG 48:2;0, TAG 48:3;0, TAG 49:2;0, TAG 50:1;0, TAG 50:2;0, TAG 50:3;0, TAG 50:4;0, TAG 50:5;0, TAG 51:2;0, TAG 51:3;0, TAG 51:4;0, TAG 52:2;0, TAG 52:3;0, TAG 52:4;0, TAG 52:5;0, TAG 52:6;0, TAG 53:2;0, TAG 53:3;0, TAG 53:4;0, TAG 54:5;0, TAG 54:6;0, TAG 56:6;0	cluster1, cluster2, cluster3, cluster4, cluster8	Gestational diabetes (for exclusion)	Diabetes endpoints	6.79204e-14	CE 18:3;0, Cer 40:1;2, DAG 16:1;0_18:1;0, LPC 16:0;0, PC 14:0;0_18:1;0, PC 16:0;0_18:1;0, PC 16:0;0_20:2;0, PC 16:1;0_18:0;0, PC 16:1;0_18:2;0, PC 18:0;0_22:5;0, PE 16:0;0_18:2;0, PI 16:0;0_20:4;0, PI 18:0;0_20:4;0, TAG 46:2;0, TAG 54:4;0, TAG 54:7;0, TAG 56:7;0, TAG 58:7;0		CE 18:3;0, Cer 40:1;2, DAG 16:1;0_18:1;0, LPC 16:0;0, PC 14:0;0_18:1;0, PC 16:0;0_18:1;0, PC 16:0;0_20:2;0, PC 16:1;0_18:0;0, PC 16:1;0_18:2;0, PC 18:0;0_22:5;0, PE 16:0;0_18:2;0, PI 16:0;0_20:4;0, PI 18:0;0_20:4;0, TAG 46:2;0, TAG 54:4;0, TAG 54:7;0, TAG 56:7;0, TAG 58:7;0
2:27508073:T:C	rs1260326	GCKR	DAG 18:1;0_18:1;0, DAG 18:1;0_18:2;0, LPE 18:2;0, PC 16:0;0_16:1;0, PC 16:0;0_18:3;0, PC 16:1;0_18:1;0, PE 18:0;0_18:2;0, TAG 48:1;0, TAG 48:2;0, TAG 48:3;0, TAG 49:2;0, TAG 50:1;0, TAG 50:2;0, TAG 50:3;0, TAG 50:4;0, TAG 50:5;0, TAG 51:2;0, TAG 51:3;0, TAG 51:4;0, TAG 52:2;0, TAG 52:3;0, TAG 52:4;0, TAG 52:5;0, TAG 52:6;0, TAG 53:2;0, TAG 53:3;0, TAG 53:4;0, TAG 54:5;0, TAG 54:6;0, TAG 56:6;0	cluster1, cluster2, cluster3, cluster4, cluster8	DAG 18:1;0_18:1;0, DAG 18:1;0_18:2;0, LPE 18:2;0, PC 16:0;0_16:1;0, PC 16:0;0_18:3;0, PC 16:1;0_18:1;0, PE 18:0;0_18:2;0, TAG 48:1;0, TAG 48:2;0, TAG 48:3;0, TAG 49:2;0, TAG 50:1;0, TAG 50:2;0, TAG 50:3;0, TAG 50:4;0, TAG 50:5;0, TAG 51:2;0, TAG 51:3;0, TAG 51:4;0, TAG 52:2;0, TAG 52:3;0, TAG 52:4;0, TAG 52:5;0, TAG 52:6;0, TAG 53:2;0, TAG 53:3;0, TAG 53:4;0, TAG 54:5;0, TAG 54:6;0, TAG 56:6;0	cluster1, cluster2, cluster3, cluster4, cluster8	Disorders of lipoprotein metabolism and other lipidaemias	IV Endocrine, nutritional and metabolic diseases (E4_)	7.01294e-14	CE 18:3;0, Cer 40:1;2, DAG 16:1;0_18:1;0, LPC 16:0;0, PC 14:0;0_18:1;0, PC 16:0;0_18:1;0, PC 16:0;0_20:2;0, PC 16:1;0_18:0;0, PC 16:1;0_18:2;0, PC 18:0;0_22:5;0, PE 16:0;0_18:2;0, PI 16:0;0_20:4;0, PI 18:0;0_20:4;0, TAG 46:2;0, TAG 54:4;0, TAG 54:7;0, TAG 56:7;0, TAG 58:7;0		CE 18:3;0, Cer 40:1;2, DAG 16:1;0_18:1;0, LPC 16:0;0, PC 14:0;0_18:1;0, PC 16:0;0_18:1;0, PC 16:0;0_20:2;0, PC 16:1;0_18:0;0, PC 16:1;0_18:2;0, PC 18:0;0_22:5;0, PE 16:0;0_18:2;0, PI 16:0;0_20:4;0, PI 18:0;0_20:4;0, TAG 46:2;0, TAG 54:4;0, TAG 54:7;0, TAG 56:7;0, TAG 58:7;0
19:19268740:C:T	rs58542926	TM6SF2			CE 18:3;0, Cer 42:2;2, PC 18:1;0_20:4;0	cluster2, cluster3, cluster8	Diseases of liver	XI Diseases of the digestive system (K11_)	7.36038e-14					PC 17:0;0_20:4;0, PC 18:1;0_20:3;0
2:21002409:C:T	rs1042034	APOB		cluster8			Disorders of lipoprotein metabolism and other lipidaemias	IV Endocrine, nutritional and metabolic diseases (E4_)	7.45075e-14	Cer 42:2;2, DAG 18:1;0_18:1;0, TAG 51:3;0, TAG 52:4;0
11:61813163:C:T	rs174556	FADS2	PE O-18:2;0/20:4;0, SM 38:2;2		PC 18:0;0_20:4;0, PE O-18:2;0/20:4;0, SM 38:2;2		Cholecystectomy	XI Diseases of the digestive system (K11_)	7.89405e-14	PI 16:0;0_18:1;0		PI 16:0;0_18:1;0
11:61800281:C:A	rs174544	FADS2	PC 16:0;0_22:6;0, SM 36:2;2		PC 16:0;0_22:6;0		Cholecystectomy	XI Diseases of the digestive system (K11_)	7.98546e-14
1:55039974:G:T	rs11591147	PCSK9	CE 16:0;0, CE 18:1;0, CE 18:2;0, CE 20:4;0, SM 34:1;2, SM 38:1;2, SM 40:1;2, SM 42:2;2	cluster3, cluster7, cluster8	CE 16:0;0, CE 18:1;0, CE 18:2;0, CE 20:4;0, SM 34:1;2, SM 38:1;2, SM 40:1;2, SM 42:2;2	cluster3, cluster7, cluster8	Familial hypercholesterolemia, with ischemic heart disease	IV Endocrine, nutritional and metabolic diseases (E4_)	8.25848e-14	SM 36:1;2, SM 40:2;2		SM 36:1;2, SM 40:2;2
12:120977112:G:A	rs2255531	HNF1A					Type 2 diabetes, definitions combined	Diabetes endpoints	8.34834e-14	CE 18:3;0		CE 18:3;0
19:19347579:A:G	rs182611493	TM6SF2	CE 18:3;0, TAG 52:6;0, TAG 56:7;0	cluster1, cluster2			Diabetes, insulin treatment (Kela reimbursement) (more control exclusions)	Diabetes endpoints	8.6457e-14	TAG 54:7;0, TAG 58:8;0
11:61781553:G:A	rs174533	FADS2	PC 16:0;0_20:4;0, PC 16:0;0_22:5;0, PC 17:0;0_20:4;0, PI 18:0;0_20:4;0, TAG 56:6;0		PC 16:0;0_20:4;0, PC 16:0;0_22:5;0, PC 17:0;0_20:4;0, PC 18:0;0_20:4;0, PC 18:1;0_20:4;0, PI 18:0;0_20:4;0, TAG 56:6;0		Cholecystectomy	XI Diseases of the digestive system (K11_)	9.11591e-14
11:61825533:A:G	rs174567	FADS2	PE 18:0;0_18:2;0	cluster9			Cholecystectomy	XI Diseases of the digestive system (K11_)	9.13692e-14
11:61806212:T:C	rs174551	FADS2	PC 16:0;0_22:4;0, PC O-18:1;0/18:2;0		CE 20:4;0, PC 16:0;0_22:4;0, PC 17:0;0_18:2;0, PC O-18:1;0/18:2;0		Cholecystectomy	XI Diseases of the digestive system (K11_)	9.37562e-14
11:61820833:A:G	rs174564	FADS2	PC O-18:2;0/18:1;0, PE 16:0;0_18:2;0	cluster6	PC O-18:2;0/18:1;0, PE 16:0;0_18:2;0	cluster6	Cholecystectomy	XI Diseases of the digestive system (K11_)	9.79941e-14
11:116954168:T:G	rs511676	ZPR1			DAG 16:0;0_18:2;0		Disorders of lipoprotein metabolism and other lipidaemias	IV Endocrine, nutritional and metabolic diseases (E4_)	9.80167e-14					DAG 18:1;0_18:2;0, TAG 51:2;0, TAG 51:3;0, TAG 56:6;0
19:44983921:C:T	rs204474	APOE					Alzheimer disease	VI Diseases of the nervous system (G6_)	9.84691e-14	PE O-18:2;0/20:4;0		PE O-18:2;0/20:4;0
11:61828850:CA:C	rs5792235	FADS2	PC O-16:0;0/20:4;0		PC O-16:0;0/20:4;0, SM 34:2;2		Cholecystectomy	XI Diseases of the digestive system (K11_)	9.84918e-14
19:19551411:C:T	rs17216525	TM6SF2					Diseases of liver	XI Diseases of the digestive system (K11_)	9.99309e-14					TAG 50:4;0, TAG 52:5;0
11:116739533:A:G	rs10466588	ZPR1					Hyperlipidaemia, other/unspecified	IV Endocrine, nutritional and metabolic diseases (E4_)	1.00809e-13						cluster8
11:61826344:C:T	rs174568	FADS2	PI 18:1;0_18:2;0		PI 18:1;0_18:2;0	cluster8	Cholecystectomy	XI Diseases of the digestive system (K11_)	1.12279e-13
9:133273983:A:G	rs992108547	ABO	CE 18:0;0		CE 18:0;0		Cholecystectomy	XI Diseases of the digestive system (K11_)	1.13397e-13
19:19269704:A:G	rs187429064	TM6SF2	CE 14:0;0, CE 20:3;0, CE 20:4;0, Cer 42:2;2, PC 17:0;0_20:4;0, PC 18:1;0_20:4;0	cluster7	CE 14:0;0, CE 16:0;0, CE 18:3;0, CE 20:3;0, CE 20:4;0, Cer 42:1;2, Cer 42:2;2, PC 17:0;0_20:4;0, PC 18:1;0_20:3;0, PC 18:1;0_20:4;0, PC 18:2;0_20:4;0, TAG 52:6;0, TAG 56:7;0, TAG 56:8;0	cluster1, cluster2, cluster7, cluster8	Diabetes, insulin treatment (Kela reimbursement) (more control exclusions)	Diabetes endpoints	1.13972e-13	CE 16:1;0, CE 17:1;0, PC 16:0;0_20:4;0, TAG 50:5;0		CE 16:1;0, CE 17:1;0, PC 16:0;0_20:4;0, TAG 50:5;0, TAG 54:7;0, TAG 58:8;0
11:61839170:A:G	rs174580	FADS2	PC 18:1;0_20:2;0				Cholecystectomy	XI Diseases of the digestive system (K11_)	1.17247e-13
11:61790354:T:C	rs102274	FADS2	PC 16:0;0_20:5;0, PC 18:2;0_20:4;0, TAG 52:6;0		PC 16:0;0_20:5;0, PC 18:2;0_20:4;0, TAG 52:6;0		Cholecystectomy	XI Diseases of the digestive system (K11_)	1.28617e-13
11:61827448:CT:C	rs3834458	FADS2	PI 18:1;0_18:1;0		PI 18:1;0_18:1;0, SM 36:2;2		Cholecystectomy	XI Diseases of the digestive system (K11_)	1.29241e-13
2:27375230:T:C	rs4665972	GCKR	PC 14:0;0_18:2;0		PC 14:0;0_18:2;0		Gestational diabetes (for exclusion)	Diabetes endpoints	1.31856e-13
6:32168770:T:G	rs1061808	AGPAT1		cluster3			Antihypertensive medication - note that there are other indications	Drug purchase endpoints	1.33937e-13	TAG 50:1;0
11:116752497:TA:T	rs1591295324	ZPR1	DAG 16:1;0_18:1;0, PC 15:0;0_18:2;0, PI 18:0;0_18:1;0, PI 18:1;0_18:1;0, TAG 51:2;0, TAG 51:4;0	cluster5	DAG 16:1;0_18:1;0, PC 15:0;0_18:2;0, PI 18:0;0_18:1;0, PI 18:1;0_18:1;0, TAG 51:4;0	cluster5	Pure hyperglyceridaemia	IV Endocrine, nutritional and metabolic diseases (E4_)	1.37151e-13	CE 18:0;0		CE 18:0;0
6:32159700:C:A	rs3134950	AGPAT1					Antihypertensive medication - note that there are other indications	Drug purchase endpoints	1.3983e-13	PC 16:0;0_16:0;0
19:19210016:C:G	rs150057262	TM6SF2	CE 16:0;0, PC 18:1;0_20:3;0	cluster3		cluster3	Nonalcoholic fatty liver disease	Gastrointestinal endpoints	1.41971e-13
19:19347579:A:G	rs182611493	TM6SF2	CE 18:3;0, TAG 52:6;0, TAG 56:7;0	cluster1, cluster2			Type 2 diabetes with other specified/multiple/unspecified complications	IV Endocrine, nutritional and metabolic diseases (E4_)	1.41971e-13	TAG 54:7;0, TAG 58:8;0
19:44919689:A:G	rs4420638	APOE					Coronary atherosclerosis	IX Diseases of the circulatory system (I9_)	1.48252e-13					CE 22:6;0
11:61839211:G:A	rs174581	FADS2	CE 20:5;0		CE 20:5;0, PI 18:0;0_20:3;0		Cholecystectomy	XI Diseases of the digestive system (K11_)	1.48491e-13
11:116962963:C:T	rs493134	ZPR1					Disorders of lipoprotein metabolism and other lipidaemias	IV Endocrine, nutritional and metabolic diseases (E4_)	1.52686e-13					TAG 53:3;0
2:27508073:T:C	rs1260326	GCKR	DAG 18:1;0_18:1;0, DAG 18:1;0_18:2;0, LPE 18:2;0, PC 16:0;0_16:1;0, PC 16:0;0_18:3;0, PC 16:1;0_18:1;0, PE 18:0;0_18:2;0, TAG 48:1;0, TAG 48:2;0, TAG 48:3;0, TAG 49:2;0, TAG 50:1;0, TAG 50:2;0, TAG 50:3;0, TAG 50:4;0, TAG 50:5;0, TAG 51:2;0, TAG 51:3;0, TAG 51:4;0, TAG 52:2;0, TAG 52:3;0, TAG 52:4;0, TAG 52:5;0, TAG 52:6;0, TAG 53:2;0, TAG 53:3;0, TAG 53:4;0, TAG 54:5;0, TAG 54:6;0, TAG 56:6;0	cluster1, cluster2, cluster3, cluster4, cluster8	DAG 18:1;0_18:1;0, DAG 18:1;0_18:2;0, LPE 18:2;0, PC 16:0;0_16:1;0, PC 16:0;0_18:3;0, PC 16:1;0_18:1;0, PE 18:0;0_18:2;0, TAG 48:1;0, TAG 48:2;0, TAG 48:3;0, TAG 49:2;0, TAG 50:1;0, TAG 50:2;0, TAG 50:3;0, TAG 50:4;0, TAG 50:5;0, TAG 51:2;0, TAG 51:3;0, TAG 51:4;0, TAG 52:2;0, TAG 52:3;0, TAG 52:4;0, TAG 52:5;0, TAG 52:6;0, TAG 53:2;0, TAG 53:3;0, TAG 53:4;0, TAG 54:5;0, TAG 54:6;0, TAG 56:6;0	cluster1, cluster2, cluster3, cluster4, cluster8	Type 2 diabetes with other specified/multiple/unspecified complications	IV Endocrine, nutritional and metabolic diseases (E4_)	1.54099e-13	CE 18:3;0, Cer 40:1;2, DAG 16:1;0_18:1;0, LPC 16:0;0, PC 14:0;0_18:1;0, PC 16:0;0_18:1;0, PC 16:0;0_20:2;0, PC 16:1;0_18:0;0, PC 16:1;0_18:2;0, PC 18:0;0_22:5;0, PE 16:0;0_18:2;0, PI 16:0;0_20:4;0, PI 18:0;0_20:4;0, TAG 46:2;0, TAG 54:4;0, TAG 54:7;0, TAG 56:7;0, TAG 58:7;0		CE 18:3;0, Cer 40:1;2, DAG 16:1;0_18:1;0, LPC 16:0;0, PC 14:0;0_18:1;0, PC 16:0;0_18:1;0, PC 16:0;0_20:2;0, PC 16:1;0_18:0;0, PC 16:1;0_18:2;0, PC 18:0;0_22:5;0, PE 16:0;0_18:2;0, PI 16:0;0_20:4;0, PI 18:0;0_20:4;0, TAG 46:2;0, TAG 54:4;0, TAG 54:7;0, TAG 56:7;0, TAG 58:7;0
19:44919689:A:G	rs4420638	APOE					Coronary artery bypass grafting	IX Diseases of the circulatory system (I9_)	1.61696e-13					CE 22:6;0
11:116943088:C:T	rs510988	ZPR1					Disorders of lipoprotein metabolism and other lipidaemias	IV Endocrine, nutritional and metabolic diseases (E4_)	1.67687e-13	PE 16:0;0_18:2;0		PE 16:0;0_18:2;0
19:44919589:G:A	rs56131196	APOE				cluster8	Coronary atherosclerosis	IX Diseases of the circulatory system (I9_)	1.68229e-13
19:19269704:A:G	rs187429064	TM6SF2	CE 14:0;0, CE 20:3;0, CE 20:4;0, Cer 42:2;2, PC 17:0;0_20:4;0, PC 18:1;0_20:4;0	cluster7	CE 14:0;0, CE 16:0;0, CE 18:3;0, CE 20:3;0, CE 20:4;0, Cer 42:1;2, Cer 42:2;2, PC 17:0;0_20:4;0, PC 18:1;0_20:3;0, PC 18:1;0_20:4;0, PC 18:2;0_20:4;0, TAG 52:6;0, TAG 56:7;0, TAG 56:8;0	cluster1, cluster2, cluster7, cluster8	Type 2 diabetes with other specified/multiple/unspecified complications	IV Endocrine, nutritional and metabolic diseases (E4_)	1.72703e-13	CE 16:1;0, CE 17:1;0, PC 16:0;0_20:4;0, TAG 50:5;0		CE 16:1;0, CE 17:1;0, PC 16:0;0_20:4;0, TAG 50:5;0, TAG 54:7;0, TAG 58:8;0
2:27375230:T:C	rs4665972	GCKR	PC 14:0;0_18:2;0		PC 14:0;0_18:2;0		Type 2 diabetes with other specified/multiple/unspecified complications	IV Endocrine, nutritional and metabolic diseases (E4_)	1.8026e-13
7:44541277:G:T	rs41279633	NPC1L1		cluster8		cluster8	Disorders of lipoprotein metabolism and other lipidaemias	IV Endocrine, nutritional and metabolic diseases (E4_)	1.80426e-13
19:11091312:GT:G	rs60173709	CERS4		cluster7			Myocardial infarction, strict	IX Diseases of the circulatory system (I9_)	1.85695e-13
19:44919589:G:A	rs56131196	APOE				cluster8	Coronary artery bypass grafting	IX Diseases of the circulatory system (I9_)	1.88365e-13
11:61814292:T:C	rs174560	FADS2	LPC 18:2;0, LPE 18:2;0, PC 16:1;0_18:1;0, TAG 54:3;0, TAG 56:3;0	cluster8	LPC 18:2;0, LPE 18:2;0, PC 16:1;0_18:1;0, PI 18:0;0_18:2;0, TAG 54:3;0, TAG 56:3;0		Cholecystectomy	XI Diseases of the digestive system (K11_)	1.91205e-13
11:61824890:A:G	rs174566	FADS2	PC 15:0;0_18:2;0, PC 17:0;0_18:2;0, PC O-18:2;0/16:0;0, PI 18:0;0_18:2;0	cluster5	PC O-18:2;0/16:0;0	cluster5	Cholecystectomy	XI Diseases of the digestive system (K11_)	1.99251e-13
11:61790331:T:C	rs102275	FADS2	PC 18:0;0_20:5;0, PC 18:0;0_22:5;0, TAG 58:7;0		PC 18:0;0_20:5;0, PC 18:0;0_22:5;0, TAG 58:7;0		Cholecystectomy	XI Diseases of the digestive system (K11_)	2.0893e-13
11:61832870:A:C	rs174574	FADS2	PC 16:0;0_18:2;0, PC 16:1;0_18:2;0, PC 18:1;0_18:1;0, PC 18:1;0_18:2;0, PC 18:2;0_18:2;0, PC O-16:0;0/18:2;0, PC O-18:2;0/18:2;0	cluster1, cluster4	PC 16:1;0_18:2;0, PC 18:1;0_18:1;0, PC 18:1;0_18:2;0, PC 18:2;0_18:2;0, PC O-16:0;0/18:2;0, PC O-18:2;0/18:2;0		Cholecystectomy	XI Diseases of the digestive system (K11_)	2.10233e-13
19:19210016:C:G	rs150057262	TM6SF2	CE 16:0;0, PC 18:1;0_20:3;0	cluster3		cluster3	Type 2 diabetes with other specified/multiple/unspecified complications	IV Endocrine, nutritional and metabolic diseases (E4_)	2.10669e-13
11:117050674:T:C	rs1815786	ZPR1					Disorders of lipoprotein metabolism and other lipidaemias	IV Endocrine, nutritional and metabolic diseases (E4_)	2.12276e-13					DAG 16:1;0_18:1;0, DAG 18:1;0_18:1;0, TAG 54:3;0
11:117087191:C:G	rs6589592	ZPR1			TAG 50:2;0		Disorders of lipoprotein metabolism and other lipidaemias	IV Endocrine, nutritional and metabolic diseases (E4_)	2.15774e-13			TAG 48:2;0		TAG 50:1;0, TAG 52:2;0, TAG 52:3;0
11:116752497:TA:T	rs1591295324	ZPR1	DAG 16:1;0_18:1;0, PC 15:0;0_18:2;0, PI 18:0;0_18:1;0, PI 18:1;0_18:1;0, TAG 51:2;0, TAG 51:4;0	cluster5	DAG 16:1;0_18:1;0, PC 15:0;0_18:2;0, PI 18:0;0_18:1;0, PI 18:1;0_18:1;0, TAG 51:4;0	cluster5	Major coronary heart disease event	IX Diseases of the circulatory system (I9_)	2.18424e-13	CE 18:0;0		CE 18:0;0
11:61783884:T:C	rs174535	FADS2	PC 16:1;0_20:4;0, PC O-16:1;0/20:4;0		PC 16:1;0_20:4;0		Cholecystectomy	XI Diseases of the digestive system (K11_)	2.30781e-13
11:116739533:A:G	rs10466588	ZPR1					Pure hypercholesterolaemia	IV Endocrine, nutritional and metabolic diseases (E4_)	2.58821e-13						cluster8
11:61853722:G:A	rs174598	FADS2	PC 16:0;0_18:3;0		PC 16:0;0_18:3;0		Cholecystectomy	XI Diseases of the digestive system (K11_)	2.8132e-13
1:55119171:G:A	rs191448950	PCSK9		cluster6		cluster6	Familial hypercholesterolemia	IV Endocrine, nutritional and metabolic diseases (E4_)	2.92079e-13
11:61798436:T:C	rs174541	FADS2					Cholecystectomy	XI Diseases of the digestive system (K11_)	2.92415e-13					CE 20:4;0
11:61785208:G:T	rs174537	FADS2	PC 18:0;0_20:4;0, PC 18:1;0_20:4;0, PC O-18:2;0/20:4;0, PE 18:0;0_20:4;0, PI 16:0;0_20:4;0		PC O-18:2;0/20:4;0, PE 18:0;0_20:4;0, PI 16:0;0_20:4;0		Cholecystectomy	XI Diseases of the digestive system (K11_)	3.10242e-13
19:11082239:A:G	rs73015021	CERS4					Myocardial infarction, strict	IX Diseases of the circulatory system (I9_)	3.43795e-13	PC 16:0;0_16:0;0	cluster3
11:61843278:G:A	rs174584	FADS2	CE 18:3;0, TAG 54:7;0		CE 18:3;0, PC 15:0;0_18:2;0, TAG 54:7;0		Cholecystectomy	XI Diseases of the digestive system (K11_)	3.4578e-13
12:120978819:C:G	rs1169289	HNF1A	PC 18:0;0_22:5;0		PC 18:0;0_22:5;0		Type 2 diabetes, definitions combined	Diabetes endpoints	3.48578e-13
8:19967357:G:A	rs3916027	LPL	TAG 56:7;0	cluster1	TAG 56:7;0	cluster1	Coronary atherosclerosis	IX Diseases of the circulatory system (I9_)	3.52209e-13
19:11078622:CG:C	rs200495339	CERS4	SM 34:2;2				Myocardial infarction, strict	IX Diseases of the circulatory system (I9_)	3.63747e-13
19:19568751:C:T	rs150536132	TM6SF2	Cer 40:1;2		Cer 40:1;2		Cirrhosis, broad definition used in the article https://doi.org/10.1101/594523	Gastrointestinal endpoints	3.95731e-13
19:11079868:C:T	rs118068660	CERS4	CE 16:0;0, CE 18:2;0, SM 34:1;2, SM 42:2;2				Myocardial infarction, strict	IX Diseases of the circulatory system (I9_)	4.14668e-13	CE 18:1;0, Chol
19:19210016:C:G	rs150057262	TM6SF2	CE 16:0;0, PC 18:1;0_20:3;0	cluster3		cluster3	Diabetes, insulin treatment (Kela reimbursement) (more control exclusions)	Diabetes endpoints	4.36717e-13
6:32159700:C:A	rs3134950	AGPAT1					Unspecified diabetes without complications	IV Endocrine, nutritional and metabolic diseases (E4_)	4.54779e-13	PC 16:0;0_16:0;0
19:19485324:G:A	rs189452885	TM6SF2	TAG 50:3;0, TAG 50:4;0, TAG 51:3;0, TAG 52:5;0, TAG 56:6;0		TAG 50:3;0, TAG 50:4;0, TAG 51:3;0, TAG 52:5;0, TAG 56:6;0		Cirrhosis, broad definition used in the article https://doi.org/10.1101/594523	Gastrointestinal endpoints	4.60575e-13	TAG 49:2;0, TAG 52:4;0		TAG 49:2;0, TAG 52:4;0
12:120985856:A:G	rs9738226	HNF1A					Type 2 diabetes, definitions combined	Diabetes endpoints	4.60893e-13	SM 36:2;2		SM 36:2;2
6:32168770:T:G	rs1061808	AGPAT1		cluster3			Unspecified diabetes without complications	IV Endocrine, nutritional and metabolic diseases (E4_)	4.67197e-13	TAG 50:1;0
19:44913484:C:T	rs438811	APOE					Vascular dementia (multiple infarctions)	Neurological endpoints	4.84061e-13			DAG 18:1;0_18:2;0
11:61784455:A:C	rs174536	FADS2	PC O-18:0;0/20:4;0, PC O-18:1;0/20:4;0, PE O-18:1;0/20:4;0		PC O-16:1;0/20:4;0, PC O-18:0;0/20:4;0, PC O-18:1;0/20:4;0, PE O-18:1;0/20:4;0		Cholecystectomy	XI Diseases of the digestive system (K11_)	5.42375e-13
19:11079088:T:C	rs73015011	SMARCA4			CE 16:0;0, CE 18:2;0, SM 34:1;2, SM 34:2;2, SM 42:2;2	cluster7	Myocardial infarction, strict	IX Diseases of the circulatory system (I9_)	5.7597e-13			CE 18:1;0, Chol, PC 16:0;0_16:0;0	cluster3
9:133273983:A:G	rs992108547	ABO	CE 18:0;0		CE 18:0;0		Other heart diseases	Cardiometabolic endpoints	6.44466e-13
8:19967156:C:T	rs15285	LPL			TAG 54:5;0		Coronary atherosclerosis	IX Diseases of the circulatory system (I9_)	6.44911e-13	TAG 51:3;0, TAG 52:2;0, TAG 53:3;0, TAG 58:7;0		TAG 52:2;0, TAG 53:3;0, TAG 58:7;0		TAG 51:3;0
11:61796827:G:T	rs4246215	FADS2	CE 18:0;0		CE 18:0;0, CE 20:3;0		Cholecystectomy	XI Diseases of the digestive system (K11_)	6.88335e-13					PC 18:0;0_20:3;0, PC 18:1;0_20:3;0
11:116752497:TA:T	rs1591295324	ZPR1	DAG 16:1;0_18:1;0, PC 15:0;0_18:2;0, PI 18:0;0_18:1;0, PI 18:1;0_18:1;0, TAG 51:2;0, TAG 51:4;0	cluster5	DAG 16:1;0_18:1;0, PC 15:0;0_18:2;0, PI 18:0;0_18:1;0, PI 18:1;0_18:1;0, TAG 51:4;0	cluster5	Disorder of lipoprotein metabolism, unspecified	IV Endocrine, nutritional and metabolic diseases (E4_)	6.98232e-13	CE 18:0;0		CE 18:0;0
9:133273983:A:G	rs992108547	ABO	CE 18:0;0		CE 18:0;0		Diseases of arteries, arterioles and capillaries (FINNGEN)	IX Diseases of the circulatory system (I9_)	7.26775e-13
9:133266456:T:C	rs977371848	ABO		cluster8		cluster8	Other heart diseases	Cardiometabolic endpoints	7.77141e-13
8:18405036:T:C	rs4646257	NAT2					Statin medication	IX Diseases of the circulatory system (I9_)	8.63177e-13		cluster3		cluster3
11:62717059:C:T	rs142868058	FADS2					Cardiomyopathy, Hypertrophic obstructive	IX Diseases of the circulatory system (I9_)	8.75185e-13					TAG 54:4;0
1:55117537:G:A	rs530804537	PCSK9					Myocardial infarction, strict	IX Diseases of the circulatory system (I9_)	9.11171e-13	CE 20:3;0		CE 20:3;0
17:42910962:G:T	rs201961848	G6PC					Statin medication	IX Diseases of the circulatory system (I9_)	9.1601e-13	Cer 40:1;2		Cer 40:1;2
11:116832924:G:C	rs5128	ZPR1					Metabolic disorders	IV Endocrine, nutritional and metabolic diseases (E4_)	9.59843e-13					TAG 52:4;0, TAG 52:5;0
11:61824164:C:G	rs174565	FADS2			PC 18:0;0_20:2;0	cluster11	Cholelithiasis	XI Diseases of the digestive system (K11_)	1.01228e-12					PC 17:0;0_20:4;0, PI 18:0;0_18:2;0
19:19269704:A:G	rs187429064	TM6SF2	CE 14:0;0, CE 20:3;0, CE 20:4;0, Cer 42:2;2, PC 17:0;0_20:4;0, PC 18:1;0_20:4;0	cluster7	CE 14:0;0, CE 16:0;0, CE 18:3;0, CE 20:3;0, CE 20:4;0, Cer 42:1;2, Cer 42:2;2, PC 17:0;0_20:4;0, PC 18:1;0_20:3;0, PC 18:1;0_20:4;0, PC 18:2;0_20:4;0, TAG 52:6;0, TAG 56:7;0, TAG 56:8;0	cluster1, cluster2, cluster7, cluster8	Alcoholic liver disease	XI Diseases of the digestive system (K11_)	1.04809e-12	CE 16:1;0, CE 17:1;0, PC 16:0;0_20:4;0, TAG 50:5;0		CE 16:1;0, CE 17:1;0, PC 16:0;0_20:4;0, TAG 50:5;0, TAG 54:7;0, TAG 58:8;0
19:44983921:C:T	rs204474	APOE					Alzheimer's disease (Late onset) (more control exclusions)	Neurological endpoints	1.05828e-12	PE O-18:2;0/20:4;0		PE O-18:2;0/20:4;0
11:116888939:G:A	rs17174502	ZPR1					Metabolic disorders	IV Endocrine, nutritional and metabolic diseases (E4_)	1.07448e-12	PE 18:1;0_18:1;0		PE 18:1;0_18:1;0
1:55039974:G:T	rs11591147	PCSK9	CE 16:0;0, CE 18:1;0, CE 18:2;0, CE 20:4;0, SM 34:1;2, SM 38:1;2, SM 40:1;2, SM 42:2;2	cluster3, cluster7, cluster8	CE 16:0;0, CE 18:1;0, CE 18:2;0, CE 20:4;0, SM 34:1;2, SM 38:1;2, SM 40:1;2, SM 42:2;2	cluster3, cluster7, cluster8	Coronary angioplasty	IX Diseases of the circulatory system (I9_)	1.08718e-12	SM 36:1;2, SM 40:2;2		SM 36:1;2, SM 40:2;2
12:120982457:A:G	rs7979473	HNF1A	PI 18:0;0_18:2;0		PI 18:0;0_18:2;0		Type 2 diabetes, definitions combined	Diabetes endpoints	1.0932e-12
2:43839108:G:C	rs11887534	ABCG8				cluster9	Metabolic disorders	IV Endocrine, nutritional and metabolic diseases (E4_)	1.10205e-12
11:116834852:G:T	rs10750098	ZPR1					Metabolic disorders	IV Endocrine, nutritional and metabolic diseases (E4_)	1.11764e-12	PE 18:0;0_20:4;0
11:116831407:T:C	rs386757819	ZPR1			TAG 50:3;0		Metabolic disorders	IV Endocrine, nutritional and metabolic diseases (E4_)	1.12279e-12
19:19269704:A:G	rs187429064	TM6SF2	CE 14:0;0, CE 20:3;0, CE 20:4;0, Cer 42:2;2, PC 17:0;0_20:4;0, PC 18:1;0_20:4;0	cluster7	CE 14:0;0, CE 16:0;0, CE 18:3;0, CE 20:3;0, CE 20:4;0, Cer 42:1;2, Cer 42:2;2, PC 17:0;0_20:4;0, PC 18:1;0_20:3;0, PC 18:1;0_20:4;0, PC 18:2;0_20:4;0, TAG 52:6;0, TAG 56:7;0, TAG 56:8;0	cluster1, cluster2, cluster7, cluster8	Disorders of lipoprotein metabolism and other lipidaemias	IV Endocrine, nutritional and metabolic diseases (E4_)	1.14078e-12	CE 16:1;0, CE 17:1;0, PC 16:0;0_20:4;0, TAG 50:5;0		CE 16:1;0, CE 17:1;0, PC 16:0;0_20:4;0, TAG 50:5;0, TAG 54:7;0, TAG 58:8;0
11:116778201:G:C	rs964184	ZPR1	DAG 16:0;0_18:1;0, DAG 16:0;0_18:2;0, DAG 18:1;0_18:1;0, DAG 18:1;0_18:2;0, DAG 18:1;0_18:3;0, PC 16:0;0_18:2;0, PC 17:0;0_18:2;0, PC O-16:1;0/18:1;0, PE 18:0;0_18:2;0, PI 18:0;0_18:2;0, PI 18:0;0_20:3;0, PI 18:0;0_20:4;0, TAG 48:3;0, TAG 49:2;0, TAG 50:1;0, TAG 50:2;0, TAG 50:3;0, TAG 50:4;0, TAG 50:5;0, TAG 51:3;0, TAG 52:2;0, TAG 52:3;0, TAG 52:4;0, TAG 52:5;0, TAG 52:6;0, TAG 53:2;0, TAG 53:3…	cluster1, cluster10, cluster2, cluster3, cluster4, cluster7, cluster8	DAG 16:0;0_18:1;0, DAG 16:0;0_18:2;0, DAG 18:1;0_18:1;0, DAG 18:1;0_18:2;0, DAG 18:1;0_18:3;0, PC 16:0;0_18:2;0, PC 17:0;0_18:2;0, PC O-16:1;0/18:1;0, PI 18:0;0_18:2;0, PI 18:0;0_20:3;0, PI 18:0;0_20:4;0, TAG 48:3;0, TAG 50:1;0, TAG 50:4;0, TAG 50:5;0, TAG 51:2;0, TAG 51:3;0, TAG 52:2;0, TAG 52:3;0, TAG 52:4;0, TAG 52:5;0, TAG 52:6;0, TAG 53:2;0, TAG 53:3;0, TAG 53:4;0, TAG 54:3;0, TAG 54:4;0, TA…	cluster1, cluster10, cluster2, cluster3, cluster4, cluster7, cluster8	Disorder of lipoprotein metabolism, unspecified	IV Endocrine, nutritional and metabolic diseases (E4_)	1.21899e-12	PC 18:0;0_18:2;0, TAG 48:1;0, TAG 48:2;0		PC 18:0;0_18:2;0, TAG 48:1;0
2:43846861:G:A	rs4953023	ABCG8			CE 20:2;0		Metabolic disorders	IV Endocrine, nutritional and metabolic diseases (E4_)	1.22772e-12
11:61814184:G:A	rs1216204017	FADS2				cluster3	Cholecystectomy	XI Diseases of the digestive system (K11_)	1.36836e-12
19:19347579:A:G	rs182611493	TM6SF2	CE 18:3;0, TAG 52:6;0, TAG 56:7;0	cluster1, cluster2			Alcoholic liver disease	XI Diseases of the digestive system (K11_)	1.38612e-12	TAG 54:7;0, TAG 58:8;0
19:19269704:A:G	rs187429064	TM6SF2	CE 14:0;0, CE 20:3;0, CE 20:4;0, Cer 42:2;2, PC 17:0;0_20:4;0, PC 18:1;0_20:4;0	cluster7	CE 14:0;0, CE 16:0;0, CE 18:3;0, CE 20:3;0, CE 20:4;0, Cer 42:1;2, Cer 42:2;2, PC 17:0;0_20:4;0, PC 18:1;0_20:3;0, PC 18:1;0_20:4;0, PC 18:2;0_20:4;0, TAG 52:6;0, TAG 56:7;0, TAG 56:8;0	cluster1, cluster2, cluster7, cluster8	Nonalcoholic fatty liver disease	Gastrointestinal endpoints	1.46859e-12	CE 16:1;0, CE 17:1;0, PC 16:0;0_20:4;0, TAG 50:5;0		CE 16:1;0, CE 17:1;0, PC 16:0;0_20:4;0, TAG 50:5;0, TAG 54:7;0, TAG 58:8;0
22:43932163:T:C	rs1883350	PNPLA3					Cirrhosis of liver, NAS	Gastrointestinal endpoints	1.50072e-12	TAG 58:7;0		TAG 58:7;0
19:19210016:C:G	rs150057262	TM6SF2	CE 16:0;0, PC 18:1;0_20:3;0	cluster3		cluster3	Type 2 diabetes, definitions combined	Diabetes endpoints	1.50973e-12
19:44912383:G:A	rs445925	APOE	TAG 56:6;0, TAG 58:7;0		TAG 56:6;0, TAG 58:7;0		Familial hypercholesterolemia	IV Endocrine, nutritional and metabolic diseases (E4_)	1.54454e-12
19:11220266:A:G	rs17699030	CERS4					Statin medication	IX Diseases of the circulatory system (I9_)	1.55812e-12	PI 18:0;0_20:4;0		PI 18:0;0_20:4;0
19:44912383:G:A	rs445925	APOE	TAG 56:6;0, TAG 58:7;0		TAG 56:6;0, TAG 58:7;0		Major coronary heart disease event	IX Diseases of the circulatory system (I9_)	1.5758e-12
16:56960616:C:T	rs17231506	CETP	PC 15:0;0_18:2;0, PC 16:0;0_16:0;0, PC 16:0;0_18:2;0, PC 18:1;0_18:2;0, PC O-16:0;0/16:1;0, PC O-16:0;0/18:1;0, PC O-16:0;0/18:2;0, PC O-16:1;0/18:2;0, PC O-18:1;0/16:0;0, PC O-18:2;0/18:2;0	cluster10, cluster3	PC 15:0;0_18:2;0, PC 16:0;0_16:0;0, PC 16:0;0_18:2;0, PC 18:1;0_18:2;0, PC O-16:0;0/16:1;0, PC O-16:0;0/18:1;0, PC O-16:0;0/18:2;0, PC O-16:1;0/18:2;0, PC O-18:1;0/16:0;0, PC O-18:2;0/18:2;0	cluster10, cluster5	Statin medication	IX Diseases of the circulatory system (I9_)	1.61473e-12	PC 18:0;0_18:2;0, PC 18:1;0_18:1;0		PC 18:0;0_18:2;0, PC 18:1;0_18:1;0
19:19421101:A:G	rs11668386	TM6SF2			CE 14:0;0, Cer 40:1;2		Statin medication	IX Diseases of the circulatory system (I9_)	1.68811e-12
19:19347579:A:G	rs182611493	TM6SF2	CE 18:3;0, TAG 52:6;0, TAG 56:7;0	cluster1, cluster2			Disorders of lipoprotein metabolism and other lipidaemias	IV Endocrine, nutritional and metabolic diseases (E4_)	1.70608e-12	TAG 54:7;0, TAG 58:8;0
16:56959249:G:A	rs12149545	CETP		cluster4, cluster8		cluster4	Statin medication	IX Diseases of the circulatory system (I9_)	1.79102e-12
19:44919689:A:G	rs4420638	APOE					Type 2 diabetes with other specified/multiple/unspecified complications	IV Endocrine, nutritional and metabolic diseases (E4_)	1.84289e-12					CE 22:6;0
19:19347579:A:G	rs182611493	TM6SF2	CE 18:3;0, TAG 52:6;0, TAG 56:7;0	cluster1, cluster2			Nonalcoholic fatty liver disease	Gastrointestinal endpoints	1.85353e-12	TAG 54:7;0, TAG 58:8;0
19:44919589:G:A	rs56131196	APOE				cluster8	Type 2 diabetes with other specified/multiple/unspecified complications	IV Endocrine, nutritional and metabolic diseases (E4_)	1.88322e-12
9:133266456:T:C	rs977371848	ABO		cluster8		cluster8	Diseases of arteries, arterioles and capillaries (FINNGEN)	IX Diseases of the circulatory system (I9_)	1.96562e-12
2:27508073:T:C	rs1260326	GCKR	DAG 18:1;0_18:1;0, DAG 18:1;0_18:2;0, LPE 18:2;0, PC 16:0;0_16:1;0, PC 16:0;0_18:3;0, PC 16:1;0_18:1;0, PE 18:0;0_18:2;0, TAG 48:1;0, TAG 48:2;0, TAG 48:3;0, TAG 49:2;0, TAG 50:1;0, TAG 50:2;0, TAG 50:3;0, TAG 50:4;0, TAG 50:5;0, TAG 51:2;0, TAG 51:3;0, TAG 51:4;0, TAG 52:2;0, TAG 52:3;0, TAG 52:4;0, TAG 52:5;0, TAG 52:6;0, TAG 53:2;0, TAG 53:3;0, TAG 53:4;0, TAG 54:5;0, TAG 54:6;0, TAG 56:6;0	cluster1, cluster2, cluster3, cluster4, cluster8	DAG 18:1;0_18:1;0, DAG 18:1;0_18:2;0, LPE 18:2;0, PC 16:0;0_16:1;0, PC 16:0;0_18:3;0, PC 16:1;0_18:1;0, PE 18:0;0_18:2;0, TAG 48:1;0, TAG 48:2;0, TAG 48:3;0, TAG 49:2;0, TAG 50:1;0, TAG 50:2;0, TAG 50:3;0, TAG 50:4;0, TAG 50:5;0, TAG 51:2;0, TAG 51:3;0, TAG 51:4;0, TAG 52:2;0, TAG 52:3;0, TAG 52:4;0, TAG 52:5;0, TAG 52:6;0, TAG 53:2;0, TAG 53:3;0, TAG 53:4;0, TAG 54:5;0, TAG 54:6;0, TAG 56:6;0	cluster1, cluster2, cluster3, cluster4, cluster8	Mixed hyperlipidaemia	IV Endocrine, nutritional and metabolic diseases (E4_)	2.23924e-12	CE 18:3;0, Cer 40:1;2, DAG 16:1;0_18:1;0, LPC 16:0;0, PC 14:0;0_18:1;0, PC 16:0;0_18:1;0, PC 16:0;0_20:2;0, PC 16:1;0_18:0;0, PC 16:1;0_18:2;0, PC 18:0;0_22:5;0, PE 16:0;0_18:2;0, PI 16:0;0_20:4;0, PI 18:0;0_20:4;0, TAG 46:2;0, TAG 54:4;0, TAG 54:7;0, TAG 56:7;0, TAG 58:7;0		CE 18:3;0, Cer 40:1;2, DAG 16:1;0_18:1;0, LPC 16:0;0, PC 14:0;0_18:1;0, PC 16:0;0_18:1;0, PC 16:0;0_20:2;0, PC 16:1;0_18:0;0, PC 16:1;0_18:2;0, PC 18:0;0_22:5;0, PE 16:0;0_18:2;0, PI 16:0;0_20:4;0, PI 18:0;0_20:4;0, TAG 46:2;0, TAG 54:4;0, TAG 54:7;0, TAG 56:7;0, TAG 58:7;0
19:19141970:G:A	rs190121281	TM6SF2		cluster8			Cirrhosis, broad definition used in the article https://doi.org/10.1101/594523	Gastrointestinal endpoints	2.25476e-12
11:61850540:C:T	rs2727263	FADS2				cluster2, cluster3, cluster7	Statin medication	IX Diseases of the circulatory system (I9_)	2.27562e-12
16:56956804:C:A	rs247617	CETP	PC O-17:0;0/17:1;0	cluster2, cluster5			Statin medication	IX Diseases of the circulatory system (I9_)	2.43725e-12
19:44912383:G:A	rs445925	APOE	TAG 56:6;0, TAG 58:7;0		TAG 56:6;0, TAG 58:7;0		Coronary revascularization (ANGIO or CABG)	IX Diseases of the circulatory system (I9_)	2.44512e-12
1:55119171:G:A	rs191448950	PCSK9		cluster6		cluster6	Familial hypercholesterolemia, with ischemic heart disease	IV Endocrine, nutritional and metabolic diseases (E4_)	2.63027e-12
19:19282905:G:A	rs8100204	TM6SF2	Cer 42:1;2, PC 18:2;0_20:4;0				Malignant neoplasm of intrahepatic ducts, biliary tract and gallbladder (controls excluding all cancers)	II Neoplasms, from cancer register (ICD-O-3)	2.77396e-12
11:116778201:G:C	rs964184	ZPR1	DAG 16:0;0_18:1;0, DAG 16:0;0_18:2;0, DAG 18:1;0_18:1;0, DAG 18:1;0_18:2;0, DAG 18:1;0_18:3;0, PC 16:0;0_18:2;0, PC 17:0;0_18:2;0, PC O-16:1;0/18:1;0, PE 18:0;0_18:2;0, PI 18:0;0_18:2;0, PI 18:0;0_20:3;0, PI 18:0;0_20:4;0, TAG 48:3;0, TAG 49:2;0, TAG 50:1;0, TAG 50:2;0, TAG 50:3;0, TAG 50:4;0, TAG 50:5;0, TAG 51:3;0, TAG 52:2;0, TAG 52:3;0, TAG 52:4;0, TAG 52:5;0, TAG 52:6;0, TAG 53:2;0, TAG 53:3…	cluster1, cluster10, cluster2, cluster3, cluster4, cluster7, cluster8	DAG 16:0;0_18:1;0, DAG 16:0;0_18:2;0, DAG 18:1;0_18:1;0, DAG 18:1;0_18:2;0, DAG 18:1;0_18:3;0, PC 16:0;0_18:2;0, PC 17:0;0_18:2;0, PC O-16:1;0/18:1;0, PI 18:0;0_18:2;0, PI 18:0;0_20:3;0, PI 18:0;0_20:4;0, TAG 48:3;0, TAG 50:1;0, TAG 50:4;0, TAG 50:5;0, TAG 51:2;0, TAG 51:3;0, TAG 52:2;0, TAG 52:3;0, TAG 52:4;0, TAG 52:5;0, TAG 52:6;0, TAG 53:2;0, TAG 53:3;0, TAG 53:4;0, TAG 54:3;0, TAG 54:4;0, TA…	cluster1, cluster10, cluster2, cluster3, cluster4, cluster7, cluster8	Major coronary heart disease event	IX Diseases of the circulatory system (I9_)	2.8847e-12	PC 18:0;0_18:2;0, TAG 48:1;0, TAG 48:2;0		PC 18:0;0_18:2;0, TAG 48:1;0
19:19347579:A:G	rs182611493	TM6SF2	CE 18:3;0, TAG 52:6;0, TAG 56:7;0	cluster1, cluster2			Type 2 diabetes, definitions combined	Diabetes endpoints	3.0507e-12	TAG 54:7;0, TAG 58:8;0
2:27375230:T:C	rs4665972	GCKR	PC 14:0;0_18:2;0		PC 14:0;0_18:2;0		Disorders of lipoprotein metabolism and other lipidaemias	IV Endocrine, nutritional and metabolic diseases (E4_)	3.14268e-12
19:44881148:T:C	rs73052307	APOE					Pure hypercholesterolaemia	IV Endocrine, nutritional and metabolic diseases (E4_)	3.23966e-12						cluster9
19:19739741:A:AC	rs549504960	TM6SF2	TAG 56:8;0				Cirrhosis, broad definition used in the article https://doi.org/10.1101/594523	Gastrointestinal endpoints	3.29534e-12
16:56953853:C:T	rs56228609	CETP					Statin medication	IX Diseases of the circulatory system (I9_)	3.52209e-12	CE 18:0;0		CE 18:0;0
19:44908684:T:C	rs429358	APOE	CE 14:0;0, CE 18:0;0, CE 20:2;0	cluster9	CE 14:0;0, CE 16:0;0, CE 18:0;0, CE 18:1;0, CE 18:2;0, CE 20:2;0	cluster3, cluster6, cluster7, cluster9	Codeine or tramadol medication	Drug purchase endpoints	3.59915e-12	CE 17:0;0		CE 17:0;0
12:120997672:G:A	rs2464195	HNF1A			SM 38:2;2	cluster8	Type 2 diabetes, definitions combined	Diabetes endpoints	3.60662e-12			Cer 42:2;2
19:19346108:C:T	rs58489806	TM6SF2			Cer 42:1;2	cluster7	Nonalcoholic fatty liver disease	Gastrointestinal endpoints	3.96826e-12			CE 16:1;0		CE 16:0;0, CE 20:3;0, CE 20:4;0
22:43952236:G:A	rs11912828	PNPLA3					Nonalcoholic fatty liver disease	Gastrointestinal endpoints	4.08225e-12					TAG 56:6;0
11:116778201:G:C	rs964184	ZPR1	DAG 16:0;0_18:1;0, DAG 16:0;0_18:2;0, DAG 18:1;0_18:1;0, DAG 18:1;0_18:2;0, DAG 18:1;0_18:3;0, PC 16:0;0_18:2;0, PC 17:0;0_18:2;0, PC O-16:1;0/18:1;0, PE 18:0;0_18:2;0, PI 18:0;0_18:2;0, PI 18:0;0_20:3;0, PI 18:0;0_20:4;0, TAG 48:3;0, TAG 49:2;0, TAG 50:1;0, TAG 50:2;0, TAG 50:3;0, TAG 50:4;0, TAG 50:5;0, TAG 51:3;0, TAG 52:2;0, TAG 52:3;0, TAG 52:4;0, TAG 52:5;0, TAG 52:6;0, TAG 53:2;0, TAG 53:3…	cluster1, cluster10, cluster2, cluster3, cluster4, cluster7, cluster8	DAG 16:0;0_18:1;0, DAG 16:0;0_18:2;0, DAG 18:1;0_18:1;0, DAG 18:1;0_18:2;0, DAG 18:1;0_18:3;0, PC 16:0;0_18:2;0, PC 17:0;0_18:2;0, PC O-16:1;0/18:1;0, PI 18:0;0_18:2;0, PI 18:0;0_20:3;0, PI 18:0;0_20:4;0, TAG 48:3;0, TAG 50:1;0, TAG 50:4;0, TAG 50:5;0, TAG 51:2;0, TAG 51:3;0, TAG 52:2;0, TAG 52:3;0, TAG 52:4;0, TAG 52:5;0, TAG 52:6;0, TAG 53:2;0, TAG 53:3;0, TAG 53:4;0, TAG 54:3;0, TAG 54:4;0, TA…	cluster1, cluster10, cluster2, cluster3, cluster4, cluster7, cluster8	Coronary artery bypass grafting	IX Diseases of the circulatory system (I9_)	4.09543e-12	PC 18:0;0_18:2;0, TAG 48:1;0, TAG 48:2;0		PC 18:0;0_18:2;0, TAG 48:1;0
19:44919689:A:G	rs4420638	APOE					Angina pectoris	IX Diseases of the circulatory system (I9_)	4.17061e-12					CE 22:6;0
19:19269704:A:G	rs187429064	TM6SF2	CE 14:0;0, CE 20:3;0, CE 20:4;0, Cer 42:2;2, PC 17:0;0_20:4;0, PC 18:1;0_20:4;0	cluster7	CE 14:0;0, CE 16:0;0, CE 18:3;0, CE 20:3;0, CE 20:4;0, Cer 42:1;2, Cer 42:2;2, PC 17:0;0_20:4;0, PC 18:1;0_20:3;0, PC 18:1;0_20:4;0, PC 18:2;0_20:4;0, TAG 52:6;0, TAG 56:7;0, TAG 56:8;0	cluster1, cluster2, cluster7, cluster8	Type 2 diabetes, definitions combined	Diabetes endpoints	4.28845e-12	CE 16:1;0, CE 17:1;0, PC 16:0;0_20:4;0, TAG 50:5;0		CE 16:1;0, CE 17:1;0, PC 16:0;0_20:4;0, TAG 50:5;0, TAG 54:7;0, TAG 58:8;0
12:120978819:C:G	rs1169289	HNF1A	PC 18:0;0_22:5;0		PC 18:0;0_22:5;0		Cholelithiasis	XI Diseases of the digestive system (K11_)	4.2924e-12
19:19282905:G:A	rs8100204	TM6SF2	Cer 42:1;2, PC 18:2;0_20:4;0				Type 2 diabetes, wide definition	Diabetes endpoints	4.38228e-12
19:19210016:C:G	rs150057262	TM6SF2	CE 16:0;0, PC 18:1;0_20:3;0	cluster3		cluster3	Disorders of lipoprotein metabolism and other lipidaemias	IV Endocrine, nutritional and metabolic diseases (E4_)	4.39339e-12
19:44908684:T:C	rs429358	APOE	CE 14:0;0, CE 18:0;0, CE 20:2;0	cluster9	CE 14:0;0, CE 16:0;0, CE 18:0;0, CE 18:1;0, CE 18:2;0, CE 20:2;0	cluster3, cluster6, cluster7, cluster9	Major coronary heart disease event	IX Diseases of the circulatory system (I9_)	4.50402e-12	CE 17:0;0		CE 17:0;0
11:61779120:A:G	rs174530	FADS2	PC 18:0;0_22:6;0, PE O-16:1;0/18:2;0, TAG 56:8;0		PC 18:0;0_22:6;0, PC 18:1;0_20:2;0, PE O-16:1;0/18:2;0, TAG 56:8;0		Cholecystectomy	XI Diseases of the digestive system (K11_)	4.55617e-12
11:116752497:TA:T	rs1591295324	ZPR1	DAG 16:1;0_18:1;0, PC 15:0;0_18:2;0, PI 18:0;0_18:1;0, PI 18:1;0_18:1;0, TAG 51:2;0, TAG 51:4;0	cluster5	DAG 16:1;0_18:1;0, PC 15:0;0_18:2;0, PI 18:0;0_18:1;0, PI 18:1;0_18:1;0, TAG 51:4;0	cluster5	Coronary revascularization (ANGIO or CABG)	IX Diseases of the circulatory system (I9_)	4.98081e-12	CE 18:0;0		CE 18:0;0
19:19635342:G:T	rs2304128	TM6SF2				cluster1	Diseases of liver	XI Diseases of the digestive system (K11_)	5.14044e-12
19:19210016:C:G	rs150057262	TM6SF2	CE 16:0;0, PC 18:1;0_20:3;0	cluster3		cluster3	Alcoholic liver disease	XI Diseases of the digestive system (K11_)	5.17488e-12
2:27375230:T:C	rs4665972	GCKR	PC 14:0;0_18:2;0		PC 14:0;0_18:2;0		Mixed hyperlipidaemia	IV Endocrine, nutritional and metabolic diseases (E4_)	5.22998e-12
11:116791691:G:C	rs3135506	ZPR1					Pure hyperglyceridaemia	IV Endocrine, nutritional and metabolic diseases (E4_)	5.26744e-12					PE 18:0;0_20:4;0
19:44908684:T:C	rs429358	APOE	CE 14:0;0, CE 18:0;0, CE 20:2;0	cluster9	CE 14:0;0, CE 16:0;0, CE 18:0;0, CE 18:1;0, CE 18:2;0, CE 20:2;0	cluster3, cluster6, cluster7, cluster9	Diabetic retinopathy (more control exclusions)	Diabetes endpoints	5.67414e-12	CE 17:0;0		CE 17:0;0
19:44919589:G:A	rs56131196	APOE				cluster8	Angina pectoris	IX Diseases of the circulatory system (I9_)	5.74381e-12
16:56957451:C:T	rs183130	CETP			PC O-17:0;0/17:1;0	cluster3	Statin medication	IX Diseases of the circulatory system (I9_)	5.90201e-12	PC 16:0;0_18:3;0		PC 16:0;0_18:3;0
9:133266456:T:C	rs977371848	ABO		cluster8		cluster8	Type 2 diabetes, definitions combined	Diabetes endpoints	6.30957e-12
16:56953457:T:C	rs56156922	CETP					Statin medication	IX Diseases of the circulatory system (I9_)	6.45952e-12	PC 16:1;0_18:2;0		PC 16:1;0_18:2;0
11:116752497:TA:T	rs1591295324	ZPR1	DAG 16:1;0_18:1;0, PC 15:0;0_18:2;0, PI 18:0;0_18:1;0, PI 18:1;0_18:1;0, TAG 51:2;0, TAG 51:4;0	cluster5	DAG 16:1;0_18:1;0, PC 15:0;0_18:2;0, PI 18:0;0_18:1;0, PI 18:1;0_18:1;0, TAG 51:4;0	cluster5	Coronary artery bypass grafting	IX Diseases of the circulatory system (I9_)	6.55541e-12	CE 18:0;0		CE 18:0;0
1:55039974:G:T	rs11591147	PCSK9	CE 16:0;0, CE 18:1;0, CE 18:2;0, CE 20:4;0, SM 34:1;2, SM 38:1;2, SM 40:1;2, SM 42:2;2	cluster3, cluster7, cluster8	CE 16:0;0, CE 18:1;0, CE 18:2;0, CE 20:4;0, SM 34:1;2, SM 38:1;2, SM 40:1;2, SM 42:2;2	cluster3, cluster7, cluster8	Hard cardiovascular diseases	Cardiometabolic endpoints	6.61455e-12	SM 36:1;2, SM 40:2;2		SM 36:1;2, SM 40:2;2
19:44927023:C:G	rs5112	APOE					Alzheimer's disease (Early onset) (more control exclusions)	Neurological endpoints	6.8612e-12					DAG 18:1;0_18:2;0
19:19215154:G:T	rs3761077	TM6SF2			PC 18:2;0_20:4;0		Nonalcoholic fatty liver disease	Gastrointestinal endpoints	7.83069e-12
19:44919689:A:G	rs4420638	APOE					Ischaemic heart disease, wide definition	IX Diseases of the circulatory system (I9_)	8.10401e-12					CE 22:6;0
11:116954168:T:G	rs511676	ZPR1			DAG 16:0;0_18:2;0		Metabolic disorders	IV Endocrine, nutritional and metabolic diseases (E4_)	8.10961e-12					DAG 18:1;0_18:2;0, TAG 51:2;0, TAG 51:3;0, TAG 56:6;0
19:44927023:C:G	rs5112	APOE					Statin medication	IX Diseases of the circulatory system (I9_)	8.18653e-12					DAG 18:1;0_18:2;0
12:120997672:G:A	rs2464195	HNF1A			SM 38:2;2	cluster8	Type 2 diabetes, wide definition	Diabetes endpoints	8.35218e-12			Cer 42:2;2
19:44919589:G:A	rs56131196	APOE				cluster8	Ischaemic heart disease, wide definition	IX Diseases of the circulatory system (I9_)	8.71967e-12
12:121000508:C:T	rs1169306	HNF1A	SM 38:2;2	cluster8			Type 2 diabetes, definitions combined	Diabetes endpoints	8.78416e-12	Cer 42:2;2
11:116786845:C:T	rs3741298	ZPR1					Major coronary heart disease event	IX Diseases of the circulatory system (I9_)	9.34545e-12	PI 18:1;0_20:4;0		PI 18:1;0_20:4;0
19:44908822:C:T	rs7412	APOE	CE 16:0;0, CE 18:1;0, CE 18:2;0, CE 20:4;0, CE 22:6;0	cluster11, cluster3, cluster6, cluster7, cluster8	CE 16:0;0, CE 18:1;0, CE 18:2;0, CE 20:4;0, CE 22:6;0	cluster11, cluster3, cluster6, cluster7, cluster8	Familial hypercholesterolemia, with ischemic heart disease	IV Endocrine, nutritional and metabolic diseases (E4_)	9.85145e-12	PC O-16:0;0/20:3;0, SM 42:2;2, TAG 56:3;0		PC O-16:0;0/20:3;0, PE O-18:1;0/20:4;0, SM 42:2;2, TAG 56:3;0		CE 20:2;0
19:44912383:G:A	rs445925	APOE	TAG 56:6;0, TAG 58:7;0		TAG 56:6;0, TAG 58:7;0		Myocardial infarction, strict	IX Diseases of the circulatory system (I9_)	9.91288e-12
12:120977490:G:A	rs7139079	HNF1A					Diabetes, insulin treatment (Kela reimbursement) (more control exclusions)	Diabetes endpoints	1.00346e-11		cluster2		cluster2
11:61850540:C:T	rs2727263	FADS2				cluster2, cluster3, cluster7	Cholelithiasis	XI Diseases of the digestive system (K11_)	1.0452e-11
11:116786845:C:T	rs3741298	ZPR1					Familial hypercholesterolemia	IV Endocrine, nutritional and metabolic diseases (E4_)	1.05974e-11	PI 18:1;0_20:4;0		PI 18:1;0_20:4;0
9:133273983:A:G	rs992108547	ABO	CE 18:0;0		CE 18:0;0		Von Willebrand disease	III Diseases of the blood and blood-forming organs and certain disorders involving the immune mechanism (D3_)	1.10002e-11
9:133266456:T:C	rs977371848	ABO		cluster8		cluster8	Von Willebrand disease	III Diseases of the blood and blood-forming organs and certain disorders involving the immune mechanism (D3_)	1.15931e-11
19:44908822:C:T	rs7412	APOE	CE 16:0;0, CE 18:1;0, CE 18:2;0, CE 20:4;0, CE 22:6;0	cluster11, cluster3, cluster6, cluster7, cluster8	CE 16:0;0, CE 18:1;0, CE 18:2;0, CE 20:4;0, CE 22:6;0	cluster11, cluster3, cluster6, cluster7, cluster8	Alzheimer's disease (Early onset) (more control exclusions)	Neurological endpoints	1.18713e-11	PC O-16:0;0/20:3;0, SM 42:2;2, TAG 56:3;0		PC O-16:0;0/20:3;0, PE O-18:1;0/20:4;0, SM 42:2;2, TAG 56:3;0		CE 20:2;0
16:56954132:C:T	rs173539	CETP	PC O-18:1;0/20:4;0		PC O-18:1;0/20:4;0	cluster2, cluster8	Statin medication	IX Diseases of the circulatory system (I9_)	1.25055e-11	PC O-18:2;0/16:0;0		PC O-18:2;0/16:0;0
9:133273983:A:G	rs992108547	ABO	CE 18:0;0		CE 18:0;0		Type 2 diabetes, definitions combined	Diabetes endpoints	1.28263e-11
19:44908684:T:C	rs429358	APOE	CE 14:0;0, CE 18:0;0, CE 20:2;0	cluster9	CE 14:0;0, CE 16:0;0, CE 18:0;0, CE 18:1;0, CE 18:2;0, CE 20:2;0	cluster3, cluster6, cluster7, cluster9	First line medication for Crohn's disease	Drug purchase endpoints	1.39605e-11	CE 17:0;0		CE 17:0;0
11:116962963:C:T	rs493134	ZPR1					Metabolic disorders	IV Endocrine, nutritional and metabolic diseases (E4_)	1.57072e-11					TAG 53:3;0
11:116943088:C:T	rs510988	ZPR1					Metabolic disorders	IV Endocrine, nutritional and metabolic diseases (E4_)	1.58562e-11	PE 16:0;0_18:2;0		PE 16:0;0_18:2;0
11:61806212:T:C	rs174551	FADS2	PC 16:0;0_22:4;0, PC O-18:1;0/18:2;0		CE 20:4;0, PC 16:0;0_22:4;0, PC 17:0;0_18:2;0, PC O-18:1;0/18:2;0		Calcific aortic valvular stenosis, operated	IX Diseases of the circulatory system (I9_)	1.71238e-11
11:61824890:A:G	rs174566	FADS2	PC 15:0;0_18:2;0, PC 17:0;0_18:2;0, PC O-18:2;0/16:0;0, PI 18:0;0_18:2;0	cluster5	PC O-18:2;0/16:0;0	cluster5	Calcific aortic valvular stenosis, operated	IX Diseases of the circulatory system (I9_)	1.83063e-11
6:32168770:T:G	rs1061808	AGPAT1		cluster3			Hypertension	IX Diseases of the circulatory system (I9_)	1.83654e-11	TAG 50:1;0
4:73167847:G:C	rs187918276	ANKRD17	CE 18:1;0, CE 18:2;0, SM 34:1;2, SM 36:1;2, SM 36:2;2, SM 38:1;2, SM 38:2;2, SM 40:1;2, SM 40:2;2, SM 42:2;2	cluster3, cluster8	CE 18:1;0, CE 18:2;0, SM 34:1;2, SM 36:1;2, SM 36:2;2, SM 38:1;2, SM 38:2;2, SM 40:1;2, SM 40:2;2, SM 42:2;2	cluster3, cluster8	Hyperlipidaemia, other/unspecified	IV Endocrine, nutritional and metabolic diseases (E4_)	1.86294e-11	SM 34:2;2		SM 34:2;2
19:11079868:C:T	rs118068660	CERS4	CE 16:0;0, CE 18:2;0, SM 34:1;2, SM 42:2;2				Disorder of lipoprotein metabolism, unspecified	IV Endocrine, nutritional and metabolic diseases (E4_)	1.87413e-11	CE 18:1;0, Chol
19:44913484:C:T	rs438811	APOE					Vascular dementia (subcortical)	Neurological endpoints	1.91205e-11			DAG 18:1;0_18:2;0
12:121000508:C:T	rs1169306	HNF1A	SM 38:2;2	cluster8			Type 2 diabetes, wide definition	Diabetes endpoints	1.95569e-11	Cer 42:2;2
6:32159700:C:A	rs3134950	AGPAT1					Hypertension	IX Diseases of the circulatory system (I9_)	1.95704e-11	PC 16:0;0_16:0;0
11:61820833:A:G	rs174564	FADS2	PC O-18:2;0/18:1;0, PE 16:0;0_18:2;0	cluster6	PC O-18:2;0/18:1;0, PE 16:0;0_18:2;0	cluster6	Calcific aortic valvular stenosis, operated	IX Diseases of the circulatory system (I9_)	1.96517e-11
11:116832924:G:C	rs5128	ZPR1					Pure hypercholesterolaemia	IV Endocrine, nutritional and metabolic diseases (E4_)	2.06966e-11					TAG 52:4;0, TAG 52:5;0
20:12982070:A:G	rs364585	LINC01722	Cer 40:1;2, Cer 42:1;2, Cer 42:2;2, SM 32:1;2, SM 36:1;2, SM 38:1;2, SM 40:2;2		Cer 40:1;2, Cer 42:1;2, Cer 42:2;2, SM 32:1;2, SM 36:1;2, SM 38:1;2, SM 40:2;2		Cholelithiasis	XI Diseases of the digestive system (K11_)	2.11836e-11
19:44908684:T:C	rs429358	APOE	CE 14:0;0, CE 18:0;0, CE 20:2;0	cluster9	CE 14:0;0, CE 16:0;0, CE 18:0;0, CE 18:1;0, CE 18:2;0, CE 20:2;0	cluster3, cluster6, cluster7, cluster9	Coronary artery bypass grafting	IX Diseases of the circulatory system (I9_)	2.12912e-11	CE 17:0;0		CE 17:0;0
19:19141970:G:A	rs190121281	TM6SF2		cluster8			Nonalcoholic fatty liver disease	Gastrointestinal endpoints	2.17771e-11
11:61803311:T:C	rs174547	FADS2	PC 18:0;0_20:2;0	cluster10	CE 16:0;0	cluster10	Calcific aortic valvular stenosis, operated	IX Diseases of the circulatory system (I9_)	2.23049e-11
11:61804006:T:C	rs174550	FADS2	CE 16:0;0, PE O-18:1;0/18:2;0		PE O-18:1;0/18:2;0		Calcific aortic valvular stenosis, operated	IX Diseases of the circulatory system (I9_)	2.23975e-11
11:61802358:C:T	rs174546	FADS2	PC 16:0;0_16:0;0		PC 16:0;0_16:0;0		Calcific aortic valvular stenosis, operated	IX Diseases of the circulatory system (I9_)	2.25113e-11
19:44881148:T:C	rs73052307	APOE					Metabolic disorders	IV Endocrine, nutritional and metabolic diseases (E4_)	2.33024e-11						cluster9
11:116831407:T:C	rs386757819	ZPR1			TAG 50:3;0		Pure hypercholesterolaemia	IV Endocrine, nutritional and metabolic diseases (E4_)	2.36755e-11
11:61817672:A:G	rs174562	FADS2	CE 20:4;0				Calcific aortic valvular stenosis, operated	IX Diseases of the circulatory system (I9_)	2.40602e-11
11:61784455:A:C	rs174536	FADS2	PC O-18:0;0/20:4;0, PC O-18:1;0/20:4;0, PE O-18:1;0/20:4;0		PC O-16:1;0/20:4;0, PC O-18:0;0/20:4;0, PC O-18:1;0/20:4;0, PE O-18:1;0/20:4;0		Calcific aortic valvular stenosis, operated	IX Diseases of the circulatory system (I9_)	2.41213e-11
11:61779120:A:G	rs174530	FADS2	PC 18:0;0_22:6;0, PE O-16:1;0/18:2;0, TAG 56:8;0		PC 18:0;0_22:6;0, PC 18:1;0_20:2;0, PE O-16:1;0/18:2;0, TAG 56:8;0		Calcific aortic valvular stenosis, operated	IX Diseases of the circulatory system (I9_)	2.41379e-11
1:55119171:G:A	rs191448950	PCSK9		cluster6		cluster6	Disorder of lipoprotein metabolism, unspecified	IV Endocrine, nutritional and metabolic diseases (E4_)	2.43276e-11
19:44919689:A:G	rs4420638	APOE					Type 2 diabetes, definitions combined	Diabetes endpoints	2.45754e-11					CE 22:6;0
11:116834852:G:T	rs10750098	ZPR1					Pure hypercholesterolaemia	IV Endocrine, nutritional and metabolic diseases (E4_)	2.48313e-11	PE 18:0;0_20:4;0
19:11082239:A:G	rs73015021	CERS4					Disorder of lipoprotein metabolism, unspecified	IV Endocrine, nutritional and metabolic diseases (E4_)	2.5015e-11	PC 16:0;0_16:0;0	cluster3
11:116778201:G:C	rs964184	ZPR1	DAG 16:0;0_18:1;0, DAG 16:0;0_18:2;0, DAG 18:1;0_18:1;0, DAG 18:1;0_18:2;0, DAG 18:1;0_18:3;0, PC 16:0;0_18:2;0, PC 17:0;0_18:2;0, PC O-16:1;0/18:1;0, PE 18:0;0_18:2;0, PI 18:0;0_18:2;0, PI 18:0;0_20:3;0, PI 18:0;0_20:4;0, TAG 48:3;0, TAG 49:2;0, TAG 50:1;0, TAG 50:2;0, TAG 50:3;0, TAG 50:4;0, TAG 50:5;0, TAG 51:3;0, TAG 52:2;0, TAG 52:3;0, TAG 52:4;0, TAG 52:5;0, TAG 52:6;0, TAG 53:2;0, TAG 53:3…	cluster1, cluster10, cluster2, cluster3, cluster4, cluster7, cluster8	DAG 16:0;0_18:1;0, DAG 16:0;0_18:2;0, DAG 18:1;0_18:1;0, DAG 18:1;0_18:2;0, DAG 18:1;0_18:3;0, PC 16:0;0_18:2;0, PC 17:0;0_18:2;0, PC O-16:1;0/18:1;0, PI 18:0;0_18:2;0, PI 18:0;0_20:3;0, PI 18:0;0_20:4;0, TAG 48:3;0, TAG 50:1;0, TAG 50:4;0, TAG 50:5;0, TAG 51:2;0, TAG 51:3;0, TAG 52:2;0, TAG 52:3;0, TAG 52:4;0, TAG 52:5;0, TAG 52:6;0, TAG 53:2;0, TAG 53:3;0, TAG 53:4;0, TAG 54:3;0, TAG 54:4;0, TA…	cluster1, cluster10, cluster2, cluster3, cluster4, cluster7, cluster8	Coronary revascularization (ANGIO or CABG)	IX Diseases of the circulatory system (I9_)	2.52813e-11	PC 18:0;0_18:2;0, TAG 48:1;0, TAG 48:2;0		PC 18:0;0_18:2;0, TAG 48:1;0
8:19967357:G:A	rs3916027	LPL	TAG 56:7;0	cluster1	TAG 56:7;0	cluster1	Ischaemic heart disease, wide definition	IX Diseases of the circulatory system (I9_)	2.59298e-11
19:11078622:CG:C	rs200495339	CERS4	SM 34:2;2				Disorder of lipoprotein metabolism, unspecified	IV Endocrine, nutritional and metabolic diseases (E4_)	2.63209e-11
11:61832870:A:C	rs174574	FADS2	PC 16:0;0_18:2;0, PC 16:1;0_18:2;0, PC 18:1;0_18:1;0, PC 18:1;0_18:2;0, PC 18:2;0_18:2;0, PC O-16:0;0/18:2;0, PC O-18:2;0/18:2;0	cluster1, cluster4	PC 16:1;0_18:2;0, PC 18:1;0_18:1;0, PC 18:1;0_18:2;0, PC 18:2;0_18:2;0, PC O-16:0;0/18:2;0, PC O-18:2;0/18:2;0		Calcific aortic valvular stenosis, operated	IX Diseases of the circulatory system (I9_)	2.64241e-11
19:44919589:G:A	rs56131196	APOE				cluster8	Type 2 diabetes, definitions combined	Diabetes endpoints	2.67979e-11
19:11079088:T:C	rs73015011	SMARCA4			CE 16:0;0, CE 18:2;0, SM 34:1;2, SM 34:2;2, SM 42:2;2	cluster7	Disorder of lipoprotein metabolism, unspecified	IV Endocrine, nutritional and metabolic diseases (E4_)	2.81449e-11			CE 18:1;0, Chol, PC 16:0;0_16:0;0	cluster3
11:116784884:G:A	rs757721812	ZPR1			PE 18:0;0_18:2;0, TAG 50:2;0, TAG 50:3;0		Pure hyperglyceridaemia	IV Endocrine, nutritional and metabolic diseases (E4_)	2.82163e-11			TAG 48:2;0		TAG 49:2;0
11:61811991:A:G	rs174554	FADS2	TAG 56:7;0		TAG 56:7;0		Calcific aortic valvular stenosis, operated	IX Diseases of the circulatory system (I9_)	2.89734e-11	TAG 54:6;0		TAG 54:6;0
11:61785208:G:T	rs174537	FADS2	PC 18:0;0_20:4;0, PC 18:1;0_20:4;0, PC O-18:2;0/20:4;0, PE 18:0;0_20:4;0, PI 16:0;0_20:4;0		PC O-18:2;0/20:4;0, PE 18:0;0_20:4;0, PI 16:0;0_20:4;0		Calcific aortic valvular stenosis, operated	IX Diseases of the circulatory system (I9_)	2.90603e-11
11:61783884:T:C	rs174535	FADS2	PC 16:1;0_20:4;0, PC O-16:1;0/20:4;0		PC 16:1;0_20:4;0		Calcific aortic valvular stenosis, operated	IX Diseases of the circulatory system (I9_)	2.91743e-11
12:120977112:G:A	rs2255531	HNF1A					Type 2 diabetes with other specified/multiple/unspecified complications	IV Endocrine, nutritional and metabolic diseases (E4_)	2.92146e-11	CE 18:3;0		CE 18:3;0
11:61818856:C:CT	rs35473591	FADS2	CE 22:6;0, LPC 20:4;0		CE 22:6;0, LPC 20:4;0, PE 18:0;0_18:2;0	cluster1, cluster9	Calcific aortic valvular stenosis, operated	IX Diseases of the circulatory system (I9_)	2.95801e-11
11:61825533:A:G	rs174567	FADS2	PE 18:0;0_18:2;0	cluster9			Calcific aortic valvular stenosis, operated	IX Diseases of the circulatory system (I9_)	3.04789e-11
11:61790331:T:C	rs102275	FADS2	PC 18:0;0_20:5;0, PC 18:0;0_22:5;0, TAG 58:7;0		PC 18:0;0_20:5;0, PC 18:0;0_22:5;0, TAG 58:7;0		Calcific aortic valvular stenosis, operated	IX Diseases of the circulatory system (I9_)	3.4033e-11
11:61826344:C:T	rs174568	FADS2	PI 18:1;0_18:2;0		PI 18:1;0_18:2;0	cluster8	Calcific aortic valvular stenosis, operated	IX Diseases of the circulatory system (I9_)	3.59418e-11
11:61827448:CT:C	rs3834458	FADS2	PI 18:1;0_18:1;0		PI 18:1;0_18:1;0, SM 36:2;2		Calcific aortic valvular stenosis, operated	IX Diseases of the circulatory system (I9_)	3.6033e-11
12:121000508:C:T	rs1169306	HNF1A	SM 38:2;2	cluster8			Cholecystectomy	XI Diseases of the digestive system (K11_)	3.69403e-11	Cer 42:2;2
11:116778201:G:C	rs964184	ZPR1	DAG 16:0;0_18:1;0, DAG 16:0;0_18:2;0, DAG 18:1;0_18:1;0, DAG 18:1;0_18:2;0, DAG 18:1;0_18:3;0, PC 16:0;0_18:2;0, PC 17:0;0_18:2;0, PC O-16:1;0/18:1;0, PE 18:0;0_18:2;0, PI 18:0;0_18:2;0, PI 18:0;0_20:3;0, PI 18:0;0_20:4;0, TAG 48:3;0, TAG 49:2;0, TAG 50:1;0, TAG 50:2;0, TAG 50:3;0, TAG 50:4;0, TAG 50:5;0, TAG 51:3;0, TAG 52:2;0, TAG 52:3;0, TAG 52:4;0, TAG 52:5;0, TAG 52:6;0, TAG 53:2;0, TAG 53:3…	cluster1, cluster10, cluster2, cluster3, cluster4, cluster7, cluster8	DAG 16:0;0_18:1;0, DAG 16:0;0_18:2;0, DAG 18:1;0_18:1;0, DAG 18:1;0_18:2;0, DAG 18:1;0_18:3;0, PC 16:0;0_18:2;0, PC 17:0;0_18:2;0, PC O-16:1;0/18:1;0, PI 18:0;0_18:2;0, PI 18:0;0_20:3;0, PI 18:0;0_20:4;0, TAG 48:3;0, TAG 50:1;0, TAG 50:4;0, TAG 50:5;0, TAG 51:2;0, TAG 51:3;0, TAG 52:2;0, TAG 52:3;0, TAG 52:4;0, TAG 52:5;0, TAG 52:6;0, TAG 53:2;0, TAG 53:3;0, TAG 53:4;0, TAG 54:3;0, TAG 54:4;0, TA…	cluster1, cluster10, cluster2, cluster3, cluster4, cluster7, cluster8	Angina pectoris	IX Diseases of the circulatory system (I9_)	3.78966e-11	PC 18:0;0_18:2;0, TAG 48:1;0, TAG 48:2;0		PC 18:0;0_18:2;0, TAG 48:1;0
19:11118069:T:C	rs2569550	SMARCA4				cluster7	Disorders of lipoprotein metabolism and other lipidaemias	IV Endocrine, nutritional and metabolic diseases (E4_)	3.89493e-11
19:44912383:G:A	rs445925	APOE	TAG 56:6;0, TAG 58:7;0		TAG 56:6;0, TAG 58:7;0		Coronary artery bypass grafting	IX Diseases of the circulatory system (I9_)	3.93459e-11
19:44908684:T:C	rs429358	APOE	CE 14:0;0, CE 18:0;0, CE 20:2;0	cluster9	CE 14:0;0, CE 16:0;0, CE 18:0;0, CE 18:1;0, CE 18:2;0, CE 20:2;0	cluster3, cluster6, cluster7, cluster9	Coronary atherosclerosis	IX Diseases of the circulatory system (I9_)	4.01144e-11	CE 17:0;0		CE 17:0;0
11:61828850:CA:C	rs5792235	FADS2	PC O-16:0;0/20:4;0		PC O-16:0;0/20:4;0, SM 34:2;2		Calcific aortic valvular stenosis, operated	IX Diseases of the circulatory system (I9_)	4.20049e-11
19:11079088:T:C	rs73015011	SMARCA4			CE 16:0;0, CE 18:2;0, SM 34:1;2, SM 34:2;2, SM 42:2;2	cluster7	Familial hypercholesterolemia, with ischemic heart disease	IV Endocrine, nutritional and metabolic diseases (E4_)	4.3722e-11			CE 18:1;0, Chol, PC 16:0;0_16:0;0	cluster3
11:61843278:G:A	rs174584	FADS2	CE 18:3;0, TAG 54:7;0		CE 18:3;0, PC 15:0;0_18:2;0, TAG 54:7;0		Calcific aortic valvular stenosis, operated	IX Diseases of the circulatory system (I9_)	4.4157e-11
12:120978819:C:G	rs1169289	HNF1A	PC 18:0;0_22:5;0		PC 18:0;0_22:5;0		Type 2 diabetes, wide definition	Diabetes endpoints	4.43302e-11
19:19269704:A:G	rs187429064	TM6SF2	CE 14:0;0, CE 20:3;0, CE 20:4;0, Cer 42:2;2, PC 17:0;0_20:4;0, PC 18:1;0_20:4;0	cluster7	CE 14:0;0, CE 16:0;0, CE 18:3;0, CE 20:3;0, CE 20:4;0, Cer 42:1;2, Cer 42:2;2, PC 17:0;0_20:4;0, PC 18:1;0_20:3;0, PC 18:1;0_20:4;0, PC 18:2;0_20:4;0, TAG 52:6;0, TAG 56:7;0, TAG 56:8;0	cluster1, cluster2, cluster7, cluster8	Cirrhosis of liver, NAS	Gastrointestinal endpoints	4.43915e-11	CE 16:1;0, CE 17:1;0, PC 16:0;0_20:4;0, TAG 50:5;0		CE 16:1;0, CE 17:1;0, PC 16:0;0_20:4;0, TAG 50:5;0, TAG 54:7;0, TAG 58:8;0
19:19347579:A:G	rs182611493	TM6SF2	CE 18:3;0, TAG 52:6;0, TAG 56:7;0	cluster1, cluster2			Cirrhosis of liver, NAS	Gastrointestinal endpoints	4.44529e-11	TAG 54:7;0, TAG 58:8;0
11:116833462:C:A	rs7123454	ZPR1			PE 18:0;0_18:2;0, TAG 49:2;0		Pure hypercholesterolaemia	IV Endocrine, nutritional and metabolic diseases (E4_)	4.48023e-11			PE 18:0;0_20:4;0
12:120985856:A:G	rs9738226	HNF1A					Type 2 diabetes, wide definition	Diabetes endpoints	4.54465e-11	SM 36:2;2		SM 36:2;2
11:61781553:G:A	rs174533	FADS2	PC 16:0;0_20:4;0, PC 16:0;0_22:5;0, PC 17:0;0_20:4;0, PI 18:0;0_20:4;0, TAG 56:6;0		PC 16:0;0_20:4;0, PC 16:0;0_22:5;0, PC 17:0;0_20:4;0, PC 18:0;0_20:4;0, PC 18:1;0_20:4;0, PI 18:0;0_20:4;0, TAG 56:6;0		Calcific aortic valvular stenosis, operated	IX Diseases of the circulatory system (I9_)	4.56983e-11
19:19282905:G:A	rs8100204	TM6SF2	Cer 42:1;2, PC 18:2;0_20:4;0				Cirrhosis of liver, NAS	Gastrointestinal endpoints	4.71628e-11
1:55119171:G:A	rs191448950	PCSK9		cluster6		cluster6	Hard cardiovascular diseases	Cardiometabolic endpoints	4.9204e-11
12:120977112:G:A	rs2255531	HNF1A					Cholelithiasis	XI Diseases of the digestive system (K11_)	5.38766e-11	CE 18:3;0		CE 18:3;0
19:44919589:G:A	rs56131196	APOE				cluster8	Coronary revascularization (ANGIO or CABG)	IX Diseases of the circulatory system (I9_)	5.45507e-11
19:11079868:C:T	rs118068660	CERS4	CE 16:0;0, CE 18:2;0, SM 34:1;2, SM 42:2;2				Familial hypercholesterolemia, with ischemic heart disease	IV Endocrine, nutritional and metabolic diseases (E4_)	5.46638e-11	CE 18:1;0, Chol
19:44919689:A:G	rs4420638	APOE					Coronary revascularization (ANGIO or CABG)	IX Diseases of the circulatory system (I9_)	5.49035e-11					CE 22:6;0
19:19210016:C:G	rs150057262	TM6SF2	CE 16:0;0, PC 18:1;0_20:3;0	cluster3		cluster3	Other diseases of liver	XI Diseases of the digestive system (K11_)	5.78096e-11
22:43932163:T:C	rs1883350	PNPLA3					Other diseases of liver	XI Diseases of the digestive system (K11_)	6.19298e-11	TAG 58:7;0		TAG 58:7;0
8:19967156:C:T	rs15285	LPL			TAG 54:5;0		Ischaemic heart disease, wide definition	IX Diseases of the circulatory system (I9_)	6.2273e-11	TAG 51:3;0, TAG 52:2;0, TAG 53:3;0, TAG 58:7;0		TAG 52:2;0, TAG 53:3;0, TAG 58:7;0		TAG 51:3;0
11:61839170:A:G	rs174580	FADS2	PC 18:1;0_20:2;0				Calcific aortic valvular stenosis, operated	IX Diseases of the circulatory system (I9_)	6.41062e-11
19:11078622:CG:C	rs200495339	CERS4	SM 34:2;2				Familial hypercholesterolemia, with ischemic heart disease	IV Endocrine, nutritional and metabolic diseases (E4_)	6.66653e-11
19:11082239:A:G	rs73015021	CERS4					Familial hypercholesterolemia, with ischemic heart disease	IV Endocrine, nutritional and metabolic diseases (E4_)	6.85804e-11	PC 16:0;0_16:0;0	cluster3
11:61839211:G:A	rs174581	FADS2	CE 20:5;0		CE 20:5;0, PI 18:0;0_20:3;0		Calcific aortic valvular stenosis, operated	IX Diseases of the circulatory system (I9_)	7.1499e-11
19:44913484:C:T	rs438811	APOE					Type 2 diabetes with ophthalmic complications	IV Endocrine, nutritional and metabolic diseases (E4_)	7.54223e-11			DAG 18:1;0_18:2;0
19:44912383:G:A	rs445925	APOE	TAG 56:6;0, TAG 58:7;0		TAG 56:6;0, TAG 58:7;0		Angina pectoris	IX Diseases of the circulatory system (I9_)	7.70016e-11
2:21008652:G:A	rs676210	APOB				cluster8	Metabolic disorders	IV Endocrine, nutritional and metabolic diseases (E4_)	7.90679e-11			DAG 18:1;0_18:1;0, TAG 51:3;0, TAG 52:3;0, TAG 52:4;0, TAG 54:4;0		Cer 42:2;2
19:44893408:G:T	rs1454241996	APOE				cluster11	First line medication for Crohn's disease	Drug purchase endpoints	8.24898e-11	DAG 18:1;0_18:2;0
2:21014672:G:A	rs673548	APOB					Metabolic disorders	IV Endocrine, nutritional and metabolic diseases (E4_)	8.49963e-11	TAG 52:3;0, TAG 54:4;0
12:120982457:A:G	rs7979473	HNF1A	PI 18:0;0_18:2;0		PI 18:0;0_18:2;0		Type 2 diabetes, wide definition	Diabetes endpoints	9.14324e-11
6:32168770:T:G	rs1061808	AGPAT1		cluster3			Hypertension, essential	IX Diseases of the circulatory system (I9_)	9.50824e-11	TAG 50:1;0
12:120997672:G:A	rs2464195	HNF1A			SM 38:2;2	cluster8	Cholecystectomy	XI Diseases of the digestive system (K11_)	9.822e-11			Cer 42:2;2
6:32159700:C:A	rs3134950	AGPAT1					Hypertension, essential	IX Diseases of the circulatory system (I9_)	1.00007e-10	PC 16:0;0_16:0;0
11:61790354:T:C	rs102274	FADS2	PC 16:0;0_20:5;0, PC 18:2;0_20:4;0, TAG 52:6;0		PC 16:0;0_20:5;0, PC 18:2;0_20:4;0, TAG 52:6;0		Calcific aortic valvular stenosis, operated	IX Diseases of the circulatory system (I9_)	1.01121e-10
10:63364338:C:G	rs10822163	JMJD1C		cluster8			Cholelithiasis	XI Diseases of the digestive system (K11_)	1.07075e-10
19:44908822:C:T	rs7412	APOE	CE 16:0;0, CE 18:1;0, CE 18:2;0, CE 20:4;0, CE 22:6;0	cluster11, cluster3, cluster6, cluster7, cluster8	CE 16:0;0, CE 18:1;0, CE 18:2;0, CE 20:4;0, CE 22:6;0	cluster11, cluster3, cluster6, cluster7, cluster8	Unstable angina pectoris	IX Diseases of the circulatory system (I9_)	1.0829e-10	PC O-16:0;0/20:3;0, SM 42:2;2, TAG 56:3;0		PC O-16:0;0/20:3;0, PE O-18:1;0/20:4;0, SM 42:2;2, TAG 56:3;0		CE 20:2;0
19:44940390:T:C	rs111809714	APOE				cluster11	Statin medication	IX Diseases of the circulatory system (I9_)	1.12166e-10
19:44941309:G:T	rs112784534	APOE					Statin medication	IX Diseases of the circulatory system (I9_)	1.1706e-10					SM 42:2;2
20:12978039:A:G	rs438568	LINC01722	Cer 40:2;2	cluster8	Cer 40:2;2	cluster8	Cholelithiasis	XI Diseases of the digestive system (K11_)	1.1723e-10
2:21002409:C:T	rs1042034	APOB		cluster8			Metabolic disorders	IV Endocrine, nutritional and metabolic diseases (E4_)	1.22014e-10	Cer 42:2;2, DAG 18:1;0_18:1;0, TAG 51:3;0, TAG 52:4;0
19:19210016:C:G	rs150057262	TM6SF2	CE 16:0;0, PC 18:1;0_20:3;0	cluster3		cluster3	Cirrhosis of liver, NAS	Gastrointestinal endpoints	1.23489e-10
2:27508073:T:C	rs1260326	GCKR	DAG 18:1;0_18:1;0, DAG 18:1;0_18:2;0, LPE 18:2;0, PC 16:0;0_16:1;0, PC 16:0;0_18:3;0, PC 16:1;0_18:1;0, PE 18:0;0_18:2;0, TAG 48:1;0, TAG 48:2;0, TAG 48:3;0, TAG 49:2;0, TAG 50:1;0, TAG 50:2;0, TAG 50:3;0, TAG 50:4;0, TAG 50:5;0, TAG 51:2;0, TAG 51:3;0, TAG 51:4;0, TAG 52:2;0, TAG 52:3;0, TAG 52:4;0, TAG 52:5;0, TAG 52:6;0, TAG 53:2;0, TAG 53:3;0, TAG 53:4;0, TAG 54:5;0, TAG 54:6;0, TAG 56:6;0	cluster1, cluster2, cluster3, cluster4, cluster8	DAG 18:1;0_18:1;0, DAG 18:1;0_18:2;0, LPE 18:2;0, PC 16:0;0_16:1;0, PC 16:0;0_18:3;0, PC 16:1;0_18:1;0, PE 18:0;0_18:2;0, TAG 48:1;0, TAG 48:2;0, TAG 48:3;0, TAG 49:2;0, TAG 50:1;0, TAG 50:2;0, TAG 50:3;0, TAG 50:4;0, TAG 50:5;0, TAG 51:2;0, TAG 51:3;0, TAG 51:4;0, TAG 52:2;0, TAG 52:3;0, TAG 52:4;0, TAG 52:5;0, TAG 52:6;0, TAG 53:2;0, TAG 53:3;0, TAG 53:4;0, TAG 54:5;0, TAG 54:6;0, TAG 56:6;0	cluster1, cluster2, cluster3, cluster4, cluster8	Pure hypercholesterolaemia	IV Endocrine, nutritional and metabolic diseases (E4_)	1.27008e-10	CE 18:3;0, Cer 40:1;2, DAG 16:1;0_18:1;0, LPC 16:0;0, PC 14:0;0_18:1;0, PC 16:0;0_18:1;0, PC 16:0;0_20:2;0, PC 16:1;0_18:0;0, PC 16:1;0_18:2;0, PC 18:0;0_22:5;0, PE 16:0;0_18:2;0, PI 16:0;0_20:4;0, PI 18:0;0_20:4;0, TAG 46:2;0, TAG 54:4;0, TAG 54:7;0, TAG 56:7;0, TAG 58:7;0		CE 18:3;0, Cer 40:1;2, DAG 16:1;0_18:1;0, LPC 16:0;0, PC 14:0;0_18:1;0, PC 16:0;0_18:1;0, PC 16:0;0_20:2;0, PC 16:1;0_18:0;0, PC 16:1;0_18:2;0, PC 18:0;0_22:5;0, PE 16:0;0_18:2;0, PI 16:0;0_20:4;0, PI 18:0;0_20:4;0, TAG 46:2;0, TAG 54:4;0, TAG 54:7;0, TAG 56:7;0, TAG 58:7;0
19:11091312:GT:G	rs60173709	CERS4		cluster7			Familial hypercholesterolemia, with ischemic heart disease	IV Endocrine, nutritional and metabolic diseases (E4_)	1.29587e-10
8:19998749:T:G	rs2165558	LPL					Coronary atherosclerosis	IX Diseases of the circulatory system (I9_)	1.29831e-10	TAG 56:8;0		TAG 56:8;0
11:61837743:A:G	rs2072114	FADS2			PC O-16:1;0/20:4;0		Cholecystectomy	XI Diseases of the digestive system (K11_)	1.32218e-10
19:44919689:A:G	rs4420638	APOE					Diabetes, insulin treatment (Kela reimbursement) (more control exclusions)	Diabetes endpoints	1.35935e-10					CE 22:6;0
10:63254175:A:G	rs4405189	JMJD1C				cluster8	Cholelithiasis	XI Diseases of the digestive system (K11_)	1.4752e-10
12:120982457:A:G	rs7979473	HNF1A	PI 18:0;0_18:2;0		PI 18:0;0_18:2;0		Cholecystectomy	XI Diseases of the digestive system (K11_)	1.48573e-10
11:116778201:G:C	rs964184	ZPR1	DAG 16:0;0_18:1;0, DAG 16:0;0_18:2;0, DAG 18:1;0_18:1;0, DAG 18:1;0_18:2;0, DAG 18:1;0_18:3;0, PC 16:0;0_18:2;0, PC 17:0;0_18:2;0, PC O-16:1;0/18:1;0, PE 18:0;0_18:2;0, PI 18:0;0_18:2;0, PI 18:0;0_20:3;0, PI 18:0;0_20:4;0, TAG 48:3;0, TAG 49:2;0, TAG 50:1;0, TAG 50:2;0, TAG 50:3;0, TAG 50:4;0, TAG 50:5;0, TAG 51:3;0, TAG 52:2;0, TAG 52:3;0, TAG 52:4;0, TAG 52:5;0, TAG 52:6;0, TAG 53:2;0, TAG 53:3…	cluster1, cluster10, cluster2, cluster3, cluster4, cluster7, cluster8	DAG 16:0;0_18:1;0, DAG 16:0;0_18:2;0, DAG 18:1;0_18:1;0, DAG 18:1;0_18:2;0, DAG 18:1;0_18:3;0, PC 16:0;0_18:2;0, PC 17:0;0_18:2;0, PC O-16:1;0/18:1;0, PI 18:0;0_18:2;0, PI 18:0;0_20:3;0, PI 18:0;0_20:4;0, TAG 48:3;0, TAG 50:1;0, TAG 50:4;0, TAG 50:5;0, TAG 51:2;0, TAG 51:3;0, TAG 52:2;0, TAG 52:3;0, TAG 52:4;0, TAG 52:5;0, TAG 52:6;0, TAG 53:2;0, TAG 53:3;0, TAG 53:4;0, TAG 54:3;0, TAG 54:4;0, TA…	cluster1, cluster10, cluster2, cluster3, cluster4, cluster7, cluster8	Familial hypercholesterolemia, with ischemic heart disease	IV Endocrine, nutritional and metabolic diseases (E4_)	1.5188e-10	PC 18:0;0_18:2;0, TAG 48:1;0, TAG 48:2;0		PC 18:0;0_18:2;0, TAG 48:1;0
11:61858251:CA:C	rs397705608	FADS2					Cholelithiasis	XI Diseases of the digestive system (K11_)	1.52943e-10	TAG 54:4;0		TAG 54:4;0
19:44893408:G:T	rs1454241996	APOE				cluster11	Codeine or tramadol medication	Drug purchase endpoints	1.53815e-10	DAG 18:1;0_18:2;0
19:44919589:G:A	rs56131196	APOE				cluster8	Diabetes, insulin treatment (Kela reimbursement) (more control exclusions)	Diabetes endpoints	1.58953e-10
4:73987570:G:A	rs148885848	ANKRD17	CE 20:3;0		CE 20:3;0	cluster7	Hyperlipidaemia, other/unspecified	IV Endocrine, nutritional and metabolic diseases (E4_)	2.04263e-10	CE 20:4;0		CE 20:4;0
12:120977490:G:A	rs7139079	HNF1A					Cholecystectomy	XI Diseases of the digestive system (K11_)	2.08056e-10		cluster2		cluster2
19:19141970:G:A	rs190121281	TM6SF2		cluster8			Type 2 diabetes, definitions combined	Diabetes endpoints	2.10039e-10
11:61852357:C:A	rs174594	FADS2	PC 16:0;0_20:1;0, PC 18:0;0_18:2;0		PC 16:0;0_18:2;0, PC 16:0;0_20:1;0, PC 18:0;0_18:2;0	cluster7	Calcific aortic valvular stenosis, operated	IX Diseases of the circulatory system (I9_)	2.14664e-10
11:61856709:T:C	rs97384	FADS2	PE O-16:1;0/20:4;0, TAG 56:5;0		PE O-16:1;0/20:4;0, TAG 56:5;0		Calcific aortic valvular stenosis, operated	IX Diseases of the circulatory system (I9_)	2.14793e-10						cluster2
11:116752497:TA:T	rs1591295324	ZPR1	DAG 16:1;0_18:1;0, PC 15:0;0_18:2;0, PI 18:0;0_18:1;0, PI 18:1;0_18:1;0, TAG 51:2;0, TAG 51:4;0	cluster5	DAG 16:1;0_18:1;0, PC 15:0;0_18:2;0, PI 18:0;0_18:1;0, PI 18:1;0_18:1;0, TAG 51:4;0	cluster5	Angina pectoris	IX Diseases of the circulatory system (I9_)	2.23527e-10	CE 18:0;0		CE 18:0;0
19:19568751:C:T	rs150536132	TM6SF2	Cer 40:1;2		Cer 40:1;2		Nonalcoholic fatty liver disease	Gastrointestinal endpoints	2.25299e-10
22:43928847:C:G	rs738409	PNPLA3	TAG 56:5;0, TAG 56:6;0		TAG 56:5;0, TAG 56:6;0	cluster1	Malignant neoplasm of intrahepatic ducts, biliary tract and gallbladder (controls excluding all cancers)	II Neoplasms, from cancer register (ICD-O-3)	2.28934e-10		cluster2		cluster2
12:120978819:C:G	rs1169289	HNF1A	PC 18:0;0_22:5;0		PC 18:0;0_22:5;0		Type 2 diabetes with other specified/multiple/unspecified complications	IV Endocrine, nutritional and metabolic diseases (E4_)	2.29446e-10
19:44908684:T:C	rs429358	APOE	CE 14:0;0, CE 18:0;0, CE 20:2;0	cluster9	CE 14:0;0, CE 16:0;0, CE 18:0;0, CE 18:1;0, CE 18:2;0, CE 20:2;0	cluster3, cluster6, cluster7, cluster9	Hard cardiovascular diseases	Cardiometabolic endpoints	2.37301e-10	CE 17:0;0		CE 17:0;0
8:19970337:C:A	rs10105606	LPL	TAG 52:3;0, TAG 52:4;0, TAG 54:4;0, TAG 54:5;0, TAG 56:6;0		TAG 52:3;0, TAG 52:4;0, TAG 54:4;0, TAG 56:6;0		Coronary atherosclerosis	IX Diseases of the circulatory system (I9_)	2.38226e-10	TAG 52:5;0, TAG 53:4;0, TAG 54:3;0		TAG 52:5;0, TAG 53:4;0, TAG 54:3;0
19:11091312:GT:G	rs60173709	CERS4		cluster7			Disorder of lipoprotein metabolism, unspecified	IV Endocrine, nutritional and metabolic diseases (E4_)	2.44371e-10
11:61851136:A:G	rs174592	FADS2	PC 16:0;0_20:2;0, TAG 56:4;0		LPE 18:2;0, PC 16:0;0_20:2;0, TAG 56:4;0	cluster3	Calcific aortic valvular stenosis, operated	IX Diseases of the circulatory system (I9_)	2.51235e-10
19:44913484:C:T	rs438811	APOE					Diabetic retinopathy (more control exclusions)	Diabetes endpoints	2.5229e-10			DAG 18:1;0_18:2;0
22:43952236:G:A	rs11912828	PNPLA3					Diseases of liver	XI Diseases of the digestive system (K11_)	2.57229e-10					TAG 56:6;0
22:43928847:C:G	rs738409	PNPLA3	TAG 56:5;0, TAG 56:6;0		TAG 56:5;0, TAG 56:6;0	cluster1	Cholecystectomy	XI Diseases of the digestive system (K11_)	2.65577e-10		cluster2		cluster2
1:55117537:G:A	rs530804537	PCSK9					Disorder of lipoprotein metabolism, unspecified	IV Endocrine, nutritional and metabolic diseases (E4_)	2.74258e-10	CE 20:3;0		CE 20:3;0
19:19269704:A:G	rs187429064	TM6SF2	CE 14:0;0, CE 20:3;0, CE 20:4;0, Cer 42:2;2, PC 17:0;0_20:4;0, PC 18:1;0_20:4;0	cluster7	CE 14:0;0, CE 16:0;0, CE 18:3;0, CE 20:3;0, CE 20:4;0, Cer 42:1;2, Cer 42:2;2, PC 17:0;0_20:4;0, PC 18:1;0_20:3;0, PC 18:1;0_20:4;0, PC 18:2;0_20:4;0, TAG 52:6;0, TAG 56:7;0, TAG 56:8;0	cluster1, cluster2, cluster7, cluster8	Other diseases of liver	XI Diseases of the digestive system (K11_)	2.82195e-10	CE 16:1;0, CE 17:1;0, PC 16:0;0_20:4;0, TAG 50:5;0		CE 16:1;0, CE 17:1;0, PC 16:0;0_20:4;0, TAG 50:5;0, TAG 54:7;0, TAG 58:8;0
19:11118069:T:C	rs2569550	SMARCA4				cluster7	Pure hypercholesterolaemia	IV Endocrine, nutritional and metabolic diseases (E4_)	3.0595e-10
12:120977112:G:A	rs2255531	HNF1A					Type 2 diabetes, wide definition	Diabetes endpoints	3.16089e-10	CE 18:3;0		CE 18:3;0
19:19568751:C:T	rs150536132	TM6SF2	Cer 40:1;2		Cer 40:1;2		Type 2 diabetes, definitions combined	Diabetes endpoints	3.26302e-10
8:9326721:G:A	rs4240624	AC022784.1				cluster3	Type 2 diabetes, definitions combined	Diabetes endpoints	3.29344e-10
19:19347579:A:G	rs182611493	TM6SF2	CE 18:3;0, TAG 52:6;0, TAG 56:7;0	cluster1, cluster2			Other diseases of liver	XI Diseases of the digestive system (K11_)	3.34996e-10	TAG 54:7;0, TAG 58:8;0
4:73928089:G:A	rs181372486	ANKRD17	CE 16:0;0	cluster7	CE 16:0;0		Hyperlipidaemia, other/unspecified	IV Endocrine, nutritional and metabolic diseases (E4_)	3.41232e-10	Chol		Chol
8:20005513:C:T	rs1441764	LPL	TAG 56:5;0		TAG 56:5;0		Coronary atherosclerosis	IX Diseases of the circulatory system (I9_)	3.42098e-10
11:61796827:G:T	rs4246215	FADS2	CE 18:0;0		CE 18:0;0, CE 20:3;0		Calcific aortic valvular stenosis, operated	IX Diseases of the circulatory system (I9_)	3.52582e-10					PC 18:0;0_20:3;0, PC 18:1;0_20:3;0
19:19568751:C:T	rs150536132	TM6SF2	Cer 40:1;2		Cer 40:1;2		Type 2 diabetes with other specified/multiple/unspecified complications	IV Endocrine, nutritional and metabolic diseases (E4_)	3.53745e-10
11:61798436:T:C	rs174541	FADS2					Calcific aortic valvular stenosis, operated	IX Diseases of the circulatory system (I9_)	3.58509e-10					CE 20:4;0
8:19967357:G:A	rs3916027	LPL	TAG 56:7;0	cluster1	TAG 56:7;0	cluster1	Major coronary heart disease event	IX Diseases of the circulatory system (I9_)	3.59923e-10
12:120985856:A:G	rs9738226	HNF1A					Cholecystectomy	XI Diseases of the digestive system (K11_)	3.5999e-10	SM 36:2;2		SM 36:2;2
19:19268740:C:T	rs58542926	TM6SF2			CE 18:3;0, Cer 42:2;2, PC 18:1;0_20:4;0	cluster2, cluster3, cluster8	Malignant neoplasm of intrahepatic ducts, biliary tract and gallbladder (controls excluding all cancers)	II Neoplasms, from cancer register (ICD-O-3)	3.65023e-10					PC 17:0;0_20:4;0, PC 18:1;0_20:3;0
19:19547663:G:T	rs16996148	TM6SF2			TAG 56:6;0, TAG 56:7;0		Other diseases of liver	XI Diseases of the digestive system (K11_)	3.68171e-10			TAG 54:7;0		TAG 49:2;0, TAG 50:5;0, TAG 51:3;0, TAG 52:6;0, TAG 56:8;0
8:9326154:A:G	rs4841133	AC022784.1		cluster3			Type 2 diabetes, definitions combined	Diabetes endpoints	3.74576e-10
19:19739741:A:AC	rs549504960	TM6SF2	TAG 56:8;0				Nonalcoholic fatty liver disease	Gastrointestinal endpoints	3.75863e-10
19:19268740:C:T	rs58542926	TM6SF2			CE 18:3;0, Cer 42:2;2, PC 18:1;0_20:4;0	cluster2, cluster3, cluster8	Hepatocellular carcinoma (controls excluding all cancers)	II Neoplasms, from cancer register (ICD-O-3)	3.82314e-10					PC 17:0;0_20:4;0, PC 18:1;0_20:3;0
6:32168770:T:G	rs1061808	AGPAT1		cluster3			Type 2 diabetes with peripheral circulatory complications	IV Endocrine, nutritional and metabolic diseases (E4_)	4.02041e-10	TAG 50:1;0
19:19485324:G:A	rs189452885	TM6SF2	TAG 50:3;0, TAG 50:4;0, TAG 51:3;0, TAG 52:5;0, TAG 56:6;0		TAG 50:3;0, TAG 50:4;0, TAG 51:3;0, TAG 52:5;0, TAG 56:6;0		Nonalcoholic fatty liver disease	Gastrointestinal endpoints	4.04837e-10	TAG 49:2;0, TAG 52:4;0		TAG 49:2;0, TAG 52:4;0
2:27375230:T:C	rs4665972	GCKR	PC 14:0;0_18:2;0		PC 14:0;0_18:2;0		Pure hypercholesterolaemia	IV Endocrine, nutritional and metabolic diseases (E4_)	4.05667e-10
11:61835765:C:T	rs2727270	FADS2	PE O-18:2;0/18:2;0		PC 16:0;0_20:4;0, PC O-16:0;0/20:4;0, PE O-18:2;0/18:2;0		Cholecystectomy	XI Diseases of the digestive system (K11_)	4.14171e-10					PC 16:1;0_20:4;0
19:19421101:A:G	rs11668386	TM6SF2			CE 14:0;0, Cer 40:1;2		Nonalcoholic fatty liver disease	Gastrointestinal endpoints	4.21784e-10
11:61779120:A:G	rs174530	FADS2	PC 18:0;0_22:6;0, PE O-16:1;0/18:2;0, TAG 56:8;0		PC 18:0;0_22:6;0, PC 18:1;0_20:2;0, PE O-16:1;0/18:2;0, TAG 56:8;0		Venous thromboembolism	IX Diseases of the circulatory system (I9_)	4.29724e-10
6:32159700:C:A	rs3134950	AGPAT1					Type 2 diabetes with peripheral circulatory complications	IV Endocrine, nutritional and metabolic diseases (E4_)	4.33162e-10	PC 16:0;0_16:0;0
11:61837495:C:T	rs2072113	FADS2			PC 18:1;0_20:4;0		Cholecystectomy	XI Diseases of the digestive system (K11_)	4.57783e-10
19:19210016:C:G	rs150057262	TM6SF2	CE 16:0;0, PC 18:1;0_20:3;0	cluster3		cluster3	Malignant neoplasm of intrahepatic ducts, biliary tract and gallbladder (controls excluding all cancers)	II Neoplasms, from cancer register (ICD-O-3)	4.64761e-10
19:44893408:G:T	rs1454241996	APOE				cluster11	Pure hypercholesterolaemia	IV Endocrine, nutritional and metabolic diseases (E4_)	4.67294e-10	DAG 18:1;0_18:2;0
12:120978819:C:G	rs1169289	HNF1A	PC 18:0;0_22:5;0		PC 18:0;0_22:5;0		Cholecystectomy	XI Diseases of the digestive system (K11_)	4.67477e-10
11:61835886:A:T	rs2727271	FADS2	CE 20:3;0				Cholecystectomy	XI Diseases of the digestive system (K11_)	4.75007e-10
12:120985856:A:G	rs9738226	HNF1A					Type 2 diabetes with other specified/multiple/unspecified complications	IV Endocrine, nutritional and metabolic diseases (E4_)	4.78112e-10	SM 36:2;2		SM 36:2;2
11:61855668:C:T	rs174601	FADS2	PC 16:0;0_18:0;0		PC 16:0;0_18:0;0		Calcific aortic valvular stenosis, operated	IX Diseases of the circulatory system (I9_)	4.81892e-10
19:19282905:G:A	rs8100204	TM6SF2	Cer 42:1;2, PC 18:2;0_20:4;0				Fibrosis and cirrhosis of liver	XI Diseases of the digestive system (K11_)	4.91372e-10
11:61854084:G:C	rs174599	FADS2	PC 18:2;0_20:1;0		PC 18:2;0_20:1;0		Calcific aortic valvular stenosis, operated	IX Diseases of the circulatory system (I9_)	5.00242e-10
19:44919589:G:A	rs56131196	APOE				cluster8	Vascular dementia (subcortical)	Neurological endpoints	5.14067e-10
19:19485324:G:A	rs189452885	TM6SF2	TAG 50:3;0, TAG 50:4;0, TAG 51:3;0, TAG 52:5;0, TAG 56:6;0		TAG 50:3;0, TAG 50:4;0, TAG 51:3;0, TAG 52:5;0, TAG 56:6;0		Type 2 diabetes with other specified/multiple/unspecified complications	IV Endocrine, nutritional and metabolic diseases (E4_)	5.31129e-10	TAG 49:2;0, TAG 52:4;0		TAG 49:2;0, TAG 52:4;0
19:19739741:A:AC	rs549504960	TM6SF2	TAG 56:8;0				Cirrhosis of liver, NAS	Gastrointestinal endpoints	5.52993e-10
19:19551411:C:T	rs17216525	TM6SF2					Other diseases of liver	XI Diseases of the digestive system (K11_)	5.58342e-10					TAG 50:4;0, TAG 52:5;0
19:19485324:G:A	rs189452885	TM6SF2	TAG 50:3;0, TAG 50:4;0, TAG 51:3;0, TAG 52:5;0, TAG 56:6;0		TAG 50:3;0, TAG 50:4;0, TAG 51:3;0, TAG 52:5;0, TAG 56:6;0		Type 2 diabetes, definitions combined	Diabetes endpoints	5.58586e-10	TAG 49:2;0, TAG 52:4;0		TAG 49:2;0, TAG 52:4;0
11:61806212:T:C	rs174551	FADS2	PC 16:0;0_22:4;0, PC O-18:1;0/18:2;0		CE 20:4;0, PC 16:0;0_22:4;0, PC 17:0;0_18:2;0, PC O-18:1;0/18:2;0		Venous thromboembolism	IX Diseases of the circulatory system (I9_)	5.98494e-10
19:11091312:GT:G	rs60173709	CERS4		cluster7			Atherosclerosis, excluding cerebral, coronary and PAD	IX Diseases of the circulatory system (I9_)	6.00095e-10
7:44541277:G:T	rs41279633	NPC1L1		cluster8		cluster8	Pure hypercholesterolaemia	IV Endocrine, nutritional and metabolic diseases (E4_)	6.15531e-10
11:61802358:C:T	rs174546	FADS2	PC 16:0;0_16:0;0		PC 16:0;0_16:0;0		Venous thromboembolism	IX Diseases of the circulatory system (I9_)	6.38455e-10
19:11082239:A:G	rs73015021	CERS4					Atherosclerosis, excluding cerebral, coronary and PAD	IX Diseases of the circulatory system (I9_)	6.45967e-10	PC 16:0;0_16:0;0	cluster3
19:19210016:C:G	rs150057262	TM6SF2	CE 16:0;0, PC 18:1;0_20:3;0	cluster3		cluster3	Oesophageal varices	IX Diseases of the circulatory system (I9_)	6.5928e-10
19:11078622:CG:C	rs200495339	CERS4	SM 34:2;2				Atherosclerosis, excluding cerebral, coronary and PAD	IX Diseases of the circulatory system (I9_)	6.71228e-10
2:21100497:A:G	rs17395333	APOB					Hyperlipidaemia, other/unspecified	IV Endocrine, nutritional and metabolic diseases (E4_)	6.87702e-10	CE 18:2;0		CE 18:2;0
11:61803311:T:C	rs174547	FADS2	PC 18:0;0_20:2;0	cluster10	CE 16:0;0	cluster10	Venous thromboembolism	IX Diseases of the circulatory system (I9_)	7.00697e-10
11:61817672:A:G	rs174562	FADS2	CE 20:4;0				Venous thromboembolism	IX Diseases of the circulatory system (I9_)	7.14809e-10
11:61784455:A:C	rs174536	FADS2	PC O-18:0;0/20:4;0, PC O-18:1;0/20:4;0, PE O-18:1;0/20:4;0		PC O-16:1;0/20:4;0, PC O-18:0;0/20:4;0, PC O-18:1;0/20:4;0, PE O-18:1;0/20:4;0		Venous thromboembolism	IX Diseases of the circulatory system (I9_)	7.25087e-10
11:61804006:T:C	rs174550	FADS2	CE 16:0;0, PE O-18:1;0/18:2;0		PE O-18:1;0/18:2;0		Venous thromboembolism	IX Diseases of the circulatory system (I9_)	7.3188e-10
8:19967156:C:T	rs15285	LPL			TAG 54:5;0		Major coronary heart disease event	IX Diseases of the circulatory system (I9_)	7.52905e-10	TAG 51:3;0, TAG 52:2;0, TAG 53:3;0, TAG 58:7;0		TAG 52:2;0, TAG 53:3;0, TAG 58:7;0		TAG 51:3;0
19:19547663:G:T	rs16996148	TM6SF2			TAG 56:6;0, TAG 56:7;0		Malignant neoplasm of intrahepatic ducts, biliary tract and gallbladder (controls excluding all cancers)	II Neoplasms, from cancer register (ICD-O-3)	7.53442e-10			TAG 54:7;0		TAG 49:2;0, TAG 50:5;0, TAG 51:3;0, TAG 52:6;0, TAG 56:8;0
11:61790354:T:C	rs102274	FADS2	PC 16:0;0_20:5;0, PC 18:2;0_20:4;0, TAG 52:6;0		PC 16:0;0_20:5;0, PC 18:2;0_20:4;0, TAG 52:6;0		Venous thromboembolism	IX Diseases of the circulatory system (I9_)	7.69113e-10
12:120997672:G:A	rs2464195	HNF1A			SM 38:2;2	cluster8	Diabetes, insulin treatment (Kela reimbursement) (more control exclusions)	Diabetes endpoints	7.73446e-10			Cer 42:2;2
19:44919689:A:G	rs4420638	APOE					Vascular dementia (subcortical)	Neurological endpoints	7.7366e-10					CE 22:6;0
11:116888939:G:A	rs17174502	ZPR1					Pure hypercholesterolaemia	IV Endocrine, nutritional and metabolic diseases (E4_)	7.85959e-10	PE 18:1;0_18:1;0		PE 18:1;0_18:1;0
19:19141970:G:A	rs190121281	TM6SF2		cluster8			Other diseases of liver	XI Diseases of the digestive system (K11_)	7.93469e-10
11:61783884:T:C	rs174535	FADS2	PC 16:1;0_20:4;0, PC O-16:1;0/20:4;0		PC 16:1;0_20:4;0		Venous thromboembolism	IX Diseases of the circulatory system (I9_)	7.97719e-10
19:19347579:A:G	rs182611493	TM6SF2	CE 18:3;0, TAG 52:6;0, TAG 56:7;0	cluster1, cluster2			Type 2 diabetes, wide definition	Diabetes endpoints	8.0473e-10	TAG 54:7;0, TAG 58:8;0
19:19269704:A:G	rs187429064	TM6SF2	CE 14:0;0, CE 20:3;0, CE 20:4;0, Cer 42:2;2, PC 17:0;0_20:4;0, PC 18:1;0_20:4;0	cluster7	CE 14:0;0, CE 16:0;0, CE 18:3;0, CE 20:3;0, CE 20:4;0, Cer 42:1;2, Cer 42:2;2, PC 17:0;0_20:4;0, PC 18:1;0_20:3;0, PC 18:1;0_20:4;0, PC 18:2;0_20:4;0, TAG 52:6;0, TAG 56:7;0, TAG 56:8;0	cluster1, cluster2, cluster7, cluster8	Type 2 diabetes, wide definition	Diabetes endpoints	8.11036e-10	CE 16:1;0, CE 17:1;0, PC 16:0;0_20:4;0, TAG 50:5;0		CE 16:1;0, CE 17:1;0, PC 16:0;0_20:4;0, TAG 50:5;0, TAG 54:7;0, TAG 58:8;0
19:19568751:C:T	rs150536132	TM6SF2	Cer 40:1;2		Cer 40:1;2		Diabetes, insulin treatment (Kela reimbursement) (more control exclusions)	Diabetes endpoints	8.16601e-10
19:19141970:G:A	rs190121281	TM6SF2		cluster8			Type 2 diabetes with other specified/multiple/unspecified complications	IV Endocrine, nutritional and metabolic diseases (E4_)	8.33912e-10
19:19421101:A:G	rs11668386	TM6SF2			CE 14:0;0, Cer 40:1;2		Diseases of liver	XI Diseases of the digestive system (K11_)	8.75931e-10
11:61781553:G:A	rs174533	FADS2	PC 16:0;0_20:4;0, PC 16:0;0_22:5;0, PC 17:0;0_20:4;0, PI 18:0;0_20:4;0, TAG 56:6;0		PC 16:0;0_20:4;0, PC 16:0;0_22:5;0, PC 17:0;0_20:4;0, PC 18:0;0_20:4;0, PC 18:1;0_20:4;0, PI 18:0;0_20:4;0, TAG 56:6;0		Venous thromboembolism	IX Diseases of the circulatory system (I9_)	8.90471e-10
6:32159700:C:A	rs3134950	AGPAT1					Oral lichen ruber planus, wide definition	XI Diseases of the digestive system (K11_)	8.90861e-10	PC 16:0;0_16:0;0
19:11079868:C:T	rs118068660	CERS4	CE 16:0;0, CE 18:2;0, SM 34:1;2, SM 42:2;2				Atherosclerosis, excluding cerebral, coronary and PAD	IX Diseases of the circulatory system (I9_)	9.04795e-10	CE 18:1;0, Chol
22:43952236:G:A	rs11912828	PNPLA3					Cirrhosis, broad definition used in the article https://doi.org/10.1101/594523	Gastrointestinal endpoints	9.09494e-10					TAG 56:6;0
19:44908684:T:C	rs429358	APOE	CE 14:0;0, CE 18:0;0, CE 20:2;0	cluster9	CE 14:0;0, CE 16:0;0, CE 18:0;0, CE 18:1;0, CE 18:2;0, CE 20:2;0	cluster3, cluster6, cluster7, cluster9	Ischaemic heart disease, wide definition	IX Diseases of the circulatory system (I9_)	9.12578e-10	CE 17:0;0		CE 17:0;0
11:61834531:C:G	rs174575	FADS2				cluster2, cluster4	Statin medication	IX Diseases of the circulatory system (I9_)	9.13692e-10						cluster11
19:44912383:G:A	rs445925	APOE	TAG 56:6;0, TAG 58:7;0		TAG 56:6;0, TAG 58:7;0		Disorder of lipoprotein metabolism, unspecified	IV Endocrine, nutritional and metabolic diseases (E4_)	9.26787e-10
11:61785208:G:T	rs174537	FADS2	PC 18:0;0_20:4;0, PC 18:1;0_20:4;0, PC O-18:2;0/20:4;0, PE 18:0;0_20:4;0, PI 16:0;0_20:4;0		PC O-18:2;0/20:4;0, PE 18:0;0_20:4;0, PI 16:0;0_20:4;0		Venous thromboembolism	IX Diseases of the circulatory system (I9_)	9.31215e-10
6:32168770:T:G	rs1061808	AGPAT1		cluster3			Oral lichen ruber planus, wide definition	XI Diseases of the digestive system (K11_)	9.65028e-10	TAG 50:1;0
19:19210016:C:G	rs150057262	TM6SF2	CE 16:0;0, PC 18:1;0_20:3;0	cluster3		cluster3	Type 2 diabetes, wide definition	Diabetes endpoints	9.72143e-10
11:61837310:A:T	rs2524299	FADS2	CE 18:2;0		CE 18:2;0, CE 20:4;0, LPC 20:4;0, PC 15:0;0_18:2;0, PC 16:0;0_18:2;0, PC 16:1;0_18:2;0, PC 17:0;0_18:2;0, PC 18:0;0_20:4;0	cluster10, cluster5	Cholecystectomy	XI Diseases of the digestive system (K11_)	1.00237e-09						cluster4, cluster8
19:19635342:G:T	rs2304128	TM6SF2				cluster1	Other diseases of liver	XI Diseases of the digestive system (K11_)	1.02501e-09
19:11079088:T:C	rs73015011	SMARCA4			CE 16:0;0, CE 18:2;0, SM 34:1;2, SM 34:2;2, SM 42:2;2	cluster7	Atherosclerosis, excluding cerebral, coronary and PAD	IX Diseases of the circulatory system (I9_)	1.02754e-09			CE 18:1;0, Chol, PC 16:0;0_16:0;0	cluster3
19:19485324:G:A	rs189452885	TM6SF2	TAG 50:3;0, TAG 50:4;0, TAG 51:3;0, TAG 52:5;0, TAG 56:6;0		TAG 50:3;0, TAG 50:4;0, TAG 51:3;0, TAG 52:5;0, TAG 56:6;0		Cirrhosis of liver, NAS	Gastrointestinal endpoints	1.04169e-09	TAG 49:2;0, TAG 52:4;0		TAG 49:2;0, TAG 52:4;0
8:9324101:G:A	rs2126263	AC022784.1		cluster2		cluster2, cluster5	Type 2 diabetes, definitions combined	Diabetes endpoints	1.05097e-09
11:61828850:CA:C	rs5792235	FADS2	PC O-16:0;0/20:4;0		PC O-16:0;0/20:4;0, SM 34:2;2		Venous thromboembolism	IX Diseases of the circulatory system (I9_)	1.05128e-09
19:19269704:A:G	rs187429064	TM6SF2	CE 14:0;0, CE 20:3;0, CE 20:4;0, Cer 42:2;2, PC 17:0;0_20:4;0, PC 18:1;0_20:4;0	cluster7	CE 14:0;0, CE 16:0;0, CE 18:3;0, CE 20:3;0, CE 20:4;0, Cer 42:1;2, Cer 42:2;2, PC 17:0;0_20:4;0, PC 18:1;0_20:3;0, PC 18:1;0_20:4;0, PC 18:2;0_20:4;0, TAG 52:6;0, TAG 56:7;0, TAG 56:8;0	cluster1, cluster2, cluster7, cluster8	Malignant neoplasm of intrahepatic ducts, biliary tract and gallbladder (controls excluding all cancers)	II Neoplasms, from cancer register (ICD-O-3)	1.08208e-09	CE 16:1;0, CE 17:1;0, PC 16:0;0_20:4;0, TAG 50:5;0		CE 16:1;0, CE 17:1;0, PC 16:0;0_20:4;0, TAG 50:5;0, TAG 54:7;0, TAG 58:8;0
1:55117537:G:A	rs530804537	PCSK9					Familial hypercholesterolemia	IV Endocrine, nutritional and metabolic diseases (E4_)	1.08538e-09	CE 20:3;0		CE 20:3;0
11:61811991:A:G	rs174554	FADS2	TAG 56:7;0		TAG 56:7;0		Venous thromboembolism	IX Diseases of the circulatory system (I9_)	1.10935e-09	TAG 54:6;0		TAG 54:6;0
11:61818856:C:CT	rs35473591	FADS2	CE 22:6;0, LPC 20:4;0		CE 22:6;0, LPC 20:4;0, PE 18:0;0_18:2;0	cluster1, cluster9	Venous thromboembolism	IX Diseases of the circulatory system (I9_)	1.11186e-09
11:61798436:T:C	rs174541	FADS2					Venous thromboembolism	IX Diseases of the circulatory system (I9_)	1.12525e-09					CE 20:4;0
8:19967357:G:A	rs3916027	LPL	TAG 56:7;0	cluster1	TAG 56:7;0	cluster1	Disorders of lipoprotein metabolism and other lipidaemias	IV Endocrine, nutritional and metabolic diseases (E4_)	1.12541e-09
1:55119171:G:A	rs191448950	PCSK9		cluster6		cluster6	Coronary angioplasty	IX Diseases of the circulatory system (I9_)	1.14905e-09
11:61814292:T:C	rs174560	FADS2	LPC 18:2;0, LPE 18:2;0, PC 16:1;0_18:1;0, TAG 54:3;0, TAG 56:3;0	cluster8	LPC 18:2;0, LPE 18:2;0, PC 16:1;0_18:1;0, PI 18:0;0_18:2;0, TAG 54:3;0, TAG 56:3;0		Calcific aortic valvular stenosis, operated	IX Diseases of the circulatory system (I9_)	1.22219e-09
6:32159700:C:A	rs3134950	AGPAT1					Biological medication for rheuma	Drug purchase endpoints	1.22464e-09	PC 16:0;0_16:0;0
19:19485324:G:A	rs189452885	TM6SF2	TAG 50:3;0, TAG 50:4;0, TAG 51:3;0, TAG 52:5;0, TAG 56:6;0		TAG 50:3;0, TAG 50:4;0, TAG 51:3;0, TAG 52:5;0, TAG 56:6;0		Diabetes, insulin treatment (Kela reimbursement) (more control exclusions)	Diabetes endpoints	1.24194e-09	TAG 49:2;0, TAG 52:4;0		TAG 49:2;0, TAG 52:4;0
11:61796827:G:T	rs4246215	FADS2	CE 18:0;0		CE 18:0;0, CE 20:3;0		Venous thromboembolism	IX Diseases of the circulatory system (I9_)	1.25072e-09					PC 18:0;0_20:3;0, PC 18:1;0_20:3;0
11:116786845:C:T	rs3741298	ZPR1					Angina pectoris	IX Diseases of the circulatory system (I9_)	1.25144e-09	PI 18:1;0_20:4;0		PI 18:1;0_20:4;0
19:19347579:A:G	rs182611493	TM6SF2	CE 18:3;0, TAG 52:6;0, TAG 56:7;0	cluster1, cluster2			Malignant neoplasm of intrahepatic ducts, biliary tract and gallbladder (controls excluding all cancers)	II Neoplasms, from cancer register (ICD-O-3)	1.26075e-09	TAG 54:7;0, TAG 58:8;0
12:120982457:A:G	rs7979473	HNF1A	PI 18:0;0_18:2;0		PI 18:0;0_18:2;0		Type 2 diabetes with other specified/multiple/unspecified complications	IV Endocrine, nutritional and metabolic diseases (E4_)	1.27418e-09
11:61834436:A:G	rs2845573	FADS2				cluster2, cluster7	Cholecystectomy	XI Diseases of the digestive system (K11_)	1.28458e-09
11:61834400:C:T	rs2845574	FADS2				cluster11, cluster4	Cholecystectomy	XI Diseases of the digestive system (K11_)	1.28508e-09
6:32168770:T:G	rs1061808	AGPAT1		cluster3			Biological medication for rheuma	Drug purchase endpoints	1.30185e-09	TAG 50:1;0
6:32159700:C:A	rs3134950	AGPAT1					Ischaemic heart disease, wide definition	IX Diseases of the circulatory system (I9_)	1.33349e-09	PC 16:0;0_16:0;0
8:19998749:T:G	rs2165558	LPL					Ischaemic heart disease, wide definition	IX Diseases of the circulatory system (I9_)	1.33851e-09	TAG 56:8;0		TAG 56:8;0
11:61833906:C:T	rs2524296	FADS2				cluster3	Cholecystectomy	XI Diseases of the digestive system (K11_)	1.39814e-09
11:61826344:C:T	rs174568	FADS2	PI 18:1;0_18:2;0		PI 18:1;0_18:2;0	cluster8	Venous thromboembolism	IX Diseases of the circulatory system (I9_)	1.4001e-09
19:44913484:C:T	rs438811	APOE					Antihypertensive medication - note that there are other indications	Drug purchase endpoints	1.40825e-09			DAG 18:1;0_18:2;0
11:61790331:T:C	rs102275	FADS2	PC 18:0;0_20:5;0, PC 18:0;0_22:5;0, TAG 58:7;0		PC 18:0;0_20:5;0, PC 18:0;0_22:5;0, TAG 58:7;0		Venous thromboembolism	IX Diseases of the circulatory system (I9_)	1.41938e-09
11:61827448:CT:C	rs3834458	FADS2	PI 18:1;0_18:1;0		PI 18:1;0_18:1;0, SM 36:2;2		Venous thromboembolism	IX Diseases of the circulatory system (I9_)	1.43648e-09
8:9323885:A:G	rs2169387	AC022784.1		cluster5			Type 2 diabetes, definitions combined	Diabetes endpoints	1.4393e-09
11:61820833:A:G	rs174564	FADS2	PC O-18:2;0/18:1;0, PE 16:0;0_18:2;0	cluster6	PC O-18:2;0/18:1;0, PE 16:0;0_18:2;0	cluster6	Venous thromboembolism	IX Diseases of the circulatory system (I9_)	1.44022e-09
12:121000508:C:T	rs1169306	HNF1A	SM 38:2;2	cluster8			Diabetes, insulin treatment (Kela reimbursement) (more control exclusions)	Diabetes endpoints	1.51133e-09	Cer 42:2;2
19:19269704:A:G	rs187429064	TM6SF2	CE 14:0;0, CE 20:3;0, CE 20:4;0, Cer 42:2;2, PC 17:0;0_20:4;0, PC 18:1;0_20:4;0	cluster7	CE 14:0;0, CE 16:0;0, CE 18:3;0, CE 20:3;0, CE 20:4;0, Cer 42:1;2, Cer 42:2;2, PC 17:0;0_20:4;0, PC 18:1;0_20:3;0, PC 18:1;0_20:4;0, PC 18:2;0_20:4;0, TAG 52:6;0, TAG 56:7;0, TAG 56:8;0	cluster1, cluster2, cluster7, cluster8	Pure hypercholesterolaemia	IV Endocrine, nutritional and metabolic diseases (E4_)	1.62398e-09	CE 16:1;0, CE 17:1;0, PC 16:0;0_20:4;0, TAG 50:5;0		CE 16:1;0, CE 17:1;0, PC 16:0;0_20:4;0, TAG 50:5;0, TAG 54:7;0, TAG 58:8;0
8:19967156:C:T	rs15285	LPL			TAG 54:5;0		Disorders of lipoprotein metabolism and other lipidaemias	IV Endocrine, nutritional and metabolic diseases (E4_)	1.65341e-09	TAG 51:3;0, TAG 52:2;0, TAG 53:3;0, TAG 58:7;0		TAG 52:2;0, TAG 53:3;0, TAG 58:7;0		TAG 51:3;0
19:19485324:G:A	rs189452885	TM6SF2	TAG 50:3;0, TAG 50:4;0, TAG 51:3;0, TAG 52:5;0, TAG 56:6;0		TAG 50:3;0, TAG 50:4;0, TAG 51:3;0, TAG 52:5;0, TAG 56:6;0		Alcoholic liver disease	XI Diseases of the digestive system (K11_)	1.75311e-09	TAG 49:2;0, TAG 52:4;0		TAG 49:2;0, TAG 52:4;0
19:19269704:A:G	rs187429064	TM6SF2	CE 14:0;0, CE 20:3;0, CE 20:4;0, Cer 42:2;2, PC 17:0;0_20:4;0, PC 18:1;0_20:4;0	cluster7	CE 14:0;0, CE 16:0;0, CE 18:3;0, CE 20:3;0, CE 20:4;0, Cer 42:1;2, Cer 42:2;2, PC 17:0;0_20:4;0, PC 18:1;0_20:3;0, PC 18:1;0_20:4;0, PC 18:2;0_20:4;0, TAG 52:6;0, TAG 56:7;0, TAG 56:8;0	cluster1, cluster2, cluster7, cluster8	Oesophageal varices	IX Diseases of the circulatory system (I9_)	1.76283e-09	CE 16:1;0, CE 17:1;0, PC 16:0;0_20:4;0, TAG 50:5;0		CE 16:1;0, CE 17:1;0, PC 16:0;0_20:4;0, TAG 50:5;0, TAG 54:7;0, TAG 58:8;0
6:32168770:T:G	rs1061808	AGPAT1		cluster3			Subacute thyroiditis	IV Endocrine, nutritional and metabolic diseases (E4_)	1.76535e-09	TAG 50:1;0
19:19346108:C:T	rs58489806	TM6SF2			Cer 42:1;2	cluster7	Diseases of liver	XI Diseases of the digestive system (K11_)	1.78789e-09			CE 16:1;0		CE 16:0;0, CE 20:3;0, CE 20:4;0
11:61803876:C:G	rs174548	FADS2	PC 14:0;0_18:2;0, PC 18:2;0_20:3;0, PC O-16:0;0/22:5;0, PC O-18:1;0/20:3;0, PE 18:1;0_18:1;0		CE 20:5;0, PC 14:0;0_18:2;0, PC 16:0;0_22:5;0, PC 18:0;0_20:2;0, PC 18:0;0_20:5;0, PC 18:2;0_20:3;0, PC O-16:0;0/22:5;0, PC O-18:1;0/20:3;0, PE 18:0;0_18:2;0, PE 18:1;0_18:1;0	cluster6	Calcific aortic valvular stenosis, operated	IX Diseases of the circulatory system (I9_)	1.79742e-09					PC 16:0;0_20:5;0, PC 18:1;0_18:2;0
4:73167847:G:C	rs187918276	ANKRD17	CE 18:1;0, CE 18:2;0, SM 34:1;2, SM 36:1;2, SM 36:2;2, SM 38:1;2, SM 38:2;2, SM 40:1;2, SM 40:2;2, SM 42:2;2	cluster3, cluster8	CE 18:1;0, CE 18:2;0, SM 34:1;2, SM 36:1;2, SM 36:2;2, SM 38:1;2, SM 38:2;2, SM 40:1;2, SM 40:2;2, SM 42:2;2	cluster3, cluster8	Familial hypercholesterolemia	IV Endocrine, nutritional and metabolic diseases (E4_)	1.80809e-09	SM 34:2;2		SM 34:2;2
11:61815236:T:C	rs174561	FADS2	SM 34:2;2, SM 40:2;2		SM 40:2;2		Calcific aortic valvular stenosis, operated	IX Diseases of the circulatory system (I9_)	1.81226e-09
11:116954168:T:G	rs511676	ZPR1			DAG 16:0;0_18:2;0		Pure hypercholesterolaemia	IV Endocrine, nutritional and metabolic diseases (E4_)	1.81443e-09					DAG 18:1;0_18:2;0, TAG 51:2;0, TAG 51:3;0, TAG 56:6;0
19:19347579:A:G	rs182611493	TM6SF2	CE 18:3;0, TAG 52:6;0, TAG 56:7;0	cluster1, cluster2			Oesophageal varices	IX Diseases of the circulatory system (I9_)	1.8161e-09	TAG 54:7;0, TAG 58:8;0
19:44919589:G:A	rs56131196	APOE				cluster8	Hard cardiovascular diseases	Cardiometabolic endpoints	1.84306e-09
1:55039974:G:T	rs11591147	PCSK9	CE 16:0;0, CE 18:1;0, CE 18:2;0, CE 20:4;0, SM 34:1;2, SM 38:1;2, SM 40:1;2, SM 42:2;2	cluster3, cluster7, cluster8	CE 16:0;0, CE 18:1;0, CE 18:2;0, CE 20:4;0, SM 34:1;2, SM 38:1;2, SM 40:1;2, SM 42:2;2	cluster3, cluster7, cluster8	Heart failure and coronary heart disease	Cardiometabolic endpoints	1.85588e-09	SM 36:1;2, SM 40:2;2		SM 36:1;2, SM 40:2;2
19:44908822:C:T	rs7412	APOE	CE 16:0;0, CE 18:1;0, CE 18:2;0, CE 20:4;0, CE 22:6;0	cluster11, cluster3, cluster6, cluster7, cluster8	CE 16:0;0, CE 18:1;0, CE 18:2;0, CE 20:4;0, CE 22:6;0	cluster11, cluster3, cluster6, cluster7, cluster8	Coronary angioplasty	IX Diseases of the circulatory system (I9_)	1.87776e-09	PC O-16:0;0/20:3;0, SM 42:2;2, TAG 56:3;0		PC O-16:0;0/20:3;0, PE O-18:1;0/20:4;0, SM 42:2;2, TAG 56:3;0		CE 20:2;0
19:44919689:A:G	rs4420638	APOE					Hard cardiovascular diseases	Cardiometabolic endpoints	1.88903e-09					CE 22:6;0
11:117087191:C:G	rs6589592	ZPR1			TAG 50:2;0		Metabolic disorders	IV Endocrine, nutritional and metabolic diseases (E4_)	1.90134e-09			TAG 48:2;0		TAG 50:1;0, TAG 52:2;0, TAG 52:3;0
11:61839170:A:G	rs174580	FADS2	PC 18:1;0_20:2;0				Venous thromboembolism	IX Diseases of the circulatory system (I9_)	1.9184e-09
11:61824890:A:G	rs174566	FADS2	PC 15:0;0_18:2;0, PC 17:0;0_18:2;0, PC O-18:2;0/16:0;0, PI 18:0;0_18:2;0	cluster5	PC O-18:2;0/16:0;0	cluster5	Venous thromboembolism	IX Diseases of the circulatory system (I9_)	1.93397e-09
11:117050674:T:C	rs1815786	ZPR1					Metabolic disorders	IV Endocrine, nutritional and metabolic diseases (E4_)	1.93937e-09					DAG 16:1;0_18:1;0, DAG 18:1;0_18:1;0, TAG 54:3;0
12:120985856:A:G	rs9738226	HNF1A					Diabetes, insulin treatment (Kela reimbursement) (more control exclusions)	Diabetes endpoints	1.94048e-09	SM 36:2;2		SM 36:2;2
11:116833462:C:A	rs7123454	ZPR1			PE 18:0;0_18:2;0, TAG 49:2;0		Hyperlipidaemia, other/unspecified	IV Endocrine, nutritional and metabolic diseases (E4_)	1.9787e-09			PE 18:0;0_20:4;0
19:11091312:GT:G	rs60173709	CERS4		cluster7			Unstable angina pectoris	IX Diseases of the circulatory system (I9_)	1.98944e-09
11:61825533:A:G	rs174567	FADS2	PE 18:0;0_18:2;0	cluster9			Venous thromboembolism	IX Diseases of the circulatory system (I9_)	1.99991e-09
11:61800281:C:A	rs174544	FADS2	PC 16:0;0_22:6;0, SM 36:2;2		PC 16:0;0_22:6;0		Calcific aortic valvular stenosis, operated	IX Diseases of the circulatory system (I9_)	2.04682e-09
19:19282905:G:A	rs8100204	TM6SF2	Cer 42:1;2, PC 18:2;0_20:4;0				Disorders of lipoprotein metabolism and other lipidaemias	IV Endocrine, nutritional and metabolic diseases (E4_)	2.09981e-09
11:61813163:C:T	rs174556	FADS2	PE O-18:2;0/20:4;0, SM 38:2;2		PC 18:0;0_20:4;0, PE O-18:2;0/20:4;0, SM 38:2;2		Calcific aortic valvular stenosis, operated	IX Diseases of the circulatory system (I9_)	2.10664e-09	PI 16:0;0_18:1;0		PI 16:0;0_18:1;0
11:61856709:T:C	rs97384	FADS2	PE O-16:1;0/20:4;0, TAG 56:5;0		PE O-16:1;0/20:4;0, TAG 56:5;0		Venous thromboembolism	IX Diseases of the circulatory system (I9_)	2.115e-09						cluster2
19:19347579:A:G	rs182611493	TM6SF2	CE 18:3;0, TAG 52:6;0, TAG 56:7;0	cluster1, cluster2			Pure hypercholesterolaemia	IV Endocrine, nutritional and metabolic diseases (E4_)	2.11597e-09	TAG 54:7;0, TAG 58:8;0
11:61815236:T:C	rs174561	FADS2	SM 34:2;2, SM 40:2;2		SM 40:2;2		Venous thromboembolism	IX Diseases of the circulatory system (I9_)	2.157e-09
19:19739741:A:AC	rs549504960	TM6SF2	TAG 56:8;0				Type 2 diabetes with other specified/multiple/unspecified complications	IV Endocrine, nutritional and metabolic diseases (E4_)	2.16496e-09
4:73928089:G:A	rs181372486	ANKRD17	CE 16:0;0	cluster7	CE 16:0;0		Familial hypercholesterolemia	IV Endocrine, nutritional and metabolic diseases (E4_)	2.21085e-09	Chol		Chol
22:43928847:C:G	rs738409	PNPLA3	TAG 56:5;0, TAG 56:6;0		TAG 56:5;0, TAG 56:6;0	cluster1	Statin medication	IX Diseases of the circulatory system (I9_)	2.27211e-09		cluster2		cluster2
6:32159700:C:A	rs3134950	AGPAT1					Subacute thyroiditis	IV Endocrine, nutritional and metabolic diseases (E4_)	2.30049e-09	PC 16:0;0_16:0;0
19:44908684:T:C	rs429358	APOE	CE 14:0;0, CE 18:0;0, CE 20:2;0	cluster9	CE 14:0;0, CE 16:0;0, CE 18:0;0, CE 18:1;0, CE 18:2;0, CE 20:2;0	cluster3, cluster6, cluster7, cluster9	Death due to cardiac causes	IX Diseases of the circulatory system (I9_)	2.31852e-09	CE 17:0;0		CE 17:0;0
6:32168770:T:G	rs1061808	AGPAT1		cluster3			Ischaemic heart disease, wide definition	IX Diseases of the circulatory system (I9_)	2.32498e-09	TAG 50:1;0
11:61803910:G:A	rs174549	FADS2	PI 16:0;0_18:2;0		PI 16:0;0_18:2;0		Calcific aortic valvular stenosis, operated	IX Diseases of the circulatory system (I9_)	2.32664e-09
19:19547663:G:T	rs16996148	TM6SF2			TAG 56:6;0, TAG 56:7;0		Hepatocellular carcinoma (controls excluding all cancers)	II Neoplasms, from cancer register (ICD-O-3)	2.33803e-09			TAG 54:7;0		TAG 49:2;0, TAG 50:5;0, TAG 51:3;0, TAG 52:6;0, TAG 56:8;0
22:43928847:C:G	rs738409	PNPLA3	TAG 56:5;0, TAG 56:6;0		TAG 56:5;0, TAG 56:6;0	cluster1	Cholelithiasis	XI Diseases of the digestive system (K11_)	2.34823e-09		cluster2		cluster2
12:120997672:G:A	rs2464195	HNF1A			SM 38:2;2	cluster8	Type 2 diabetes with other specified/multiple/unspecified complications	IV Endocrine, nutritional and metabolic diseases (E4_)	2.36369e-09			Cer 42:2;2
19:44919689:A:G	rs4420638	APOE					Vascular dementia (multiple infarctions)	Neurological endpoints	2.37613e-09					CE 22:6;0
11:61855668:C:T	rs174601	FADS2	PC 16:0;0_18:0;0		PC 16:0;0_18:0;0		Venous thromboembolism	IX Diseases of the circulatory system (I9_)	2.41135e-09
11:61803910:G:A	rs174549	FADS2	PI 16:0;0_18:2;0		PI 16:0;0_18:2;0		Venous thromboembolism	IX Diseases of the circulatory system (I9_)	2.42639e-09
19:19282905:G:A	rs8100204	TM6SF2	Cer 42:1;2, PC 18:2;0_20:4;0				Pure hypercholesterolaemia	IV Endocrine, nutritional and metabolic diseases (E4_)	2.44394e-09
19:11079088:T:C	rs73015011	SMARCA4			CE 16:0;0, CE 18:2;0, SM 34:1;2, SM 34:2;2, SM 42:2;2	cluster7	Unstable angina pectoris	IX Diseases of the circulatory system (I9_)	2.57822e-09			CE 18:1;0, Chol, PC 16:0;0_16:0;0	cluster3
11:116752497:TA:T	rs1591295324	ZPR1	DAG 16:1;0_18:1;0, PC 15:0;0_18:2;0, PI 18:0;0_18:1;0, PI 18:1;0_18:1;0, TAG 51:2;0, TAG 51:4;0	cluster5	DAG 16:1;0_18:1;0, PC 15:0;0_18:2;0, PI 18:0;0_18:1;0, PI 18:1;0_18:1;0, TAG 51:4;0	cluster5	Familial hypercholesterolemia, with ischemic heart disease	IV Endocrine, nutritional and metabolic diseases (E4_)	2.65204e-09	CE 18:0;0		CE 18:0;0
19:11082239:A:G	rs73015021	CERS4					Unstable angina pectoris	IX Diseases of the circulatory system (I9_)	2.65907e-09	PC 16:0;0_16:0;0	cluster3
11:61822009:A:G	rs28456	FADS2	PI 18:0;0_20:3;0		PC 17:0;0_20:4;0, PC 18:1;0_20:2;0		Calcific aortic valvular stenosis, operated	IX Diseases of the circulatory system (I9_)	2.67467e-09
4:73987570:G:A	rs148885848	ANKRD17	CE 20:3;0		CE 20:3;0	cluster7	Familial hypercholesterolemia	IV Endocrine, nutritional and metabolic diseases (E4_)	2.82429e-09	CE 20:4;0		CE 20:4;0
11:116833462:C:A	rs7123454	ZPR1			PE 18:0;0_18:2;0, TAG 49:2;0		Hypertension, essential	IX Diseases of the circulatory system (I9_)	2.84158e-09			PE 18:0;0_20:4;0
19:11078622:CG:C	rs200495339	CERS4	SM 34:2;2				Unstable angina pectoris	IX Diseases of the circulatory system (I9_)	2.90804e-09
11:61843278:G:A	rs174584	FADS2	CE 18:3;0, TAG 54:7;0		CE 18:3;0, PC 15:0;0_18:2;0, TAG 54:7;0		Venous thromboembolism	IX Diseases of the circulatory system (I9_)	2.95965e-09
19:44881148:T:C	rs73052307	APOE					Alzheimer's disease (Early onset) (more control exclusions)	Neurological endpoints	2.98628e-09						cluster9
11:61854084:G:C	rs174599	FADS2	PC 18:2;0_20:1;0		PC 18:2;0_20:1;0		Venous thromboembolism	IX Diseases of the circulatory system (I9_)	3.01155e-09
11:116962963:C:T	rs493134	ZPR1					Pure hypercholesterolaemia	IV Endocrine, nutritional and metabolic diseases (E4_)	3.03249e-09					TAG 53:3;0
19:19141970:G:A	rs190121281	TM6SF2		cluster8			Cirrhosis of liver, NAS	Gastrointestinal endpoints	3.06119e-09
11:61813163:C:T	rs174556	FADS2	PE O-18:2;0/20:4;0, SM 38:2;2		PC 18:0;0_20:4;0, PE O-18:2;0/20:4;0, SM 38:2;2		Venous thromboembolism	IX Diseases of the circulatory system (I9_)	3.09678e-09	PI 16:0;0_18:1;0		PI 16:0;0_18:1;0
22:43945024:C:T	rs2294915	PNPLA3		cluster1			Cholecystectomy	XI Diseases of the digestive system (K11_)	3.09685e-09
11:116943088:C:T	rs510988	ZPR1					Pure hypercholesterolaemia	IV Endocrine, nutritional and metabolic diseases (E4_)	3.14015e-09	PE 16:0;0_18:2;0		PE 16:0;0_18:2;0
19:19282905:G:A	rs8100204	TM6SF2	Cer 42:1;2, PC 18:2;0_20:4;0				Other diseases of liver	XI Diseases of the digestive system (K11_)	3.15108e-09
19:11079868:C:T	rs118068660	CERS4	CE 16:0;0, CE 18:2;0, SM 34:1;2, SM 42:2;2				Unstable angina pectoris	IX Diseases of the circulatory system (I9_)	3.15493e-09	CE 18:1;0, Chol
19:19568751:C:T	rs150536132	TM6SF2	Cer 40:1;2		Cer 40:1;2		Alcoholic liver disease	XI Diseases of the digestive system (K11_)	3.17095e-09
19:19485324:G:A	rs189452885	TM6SF2	TAG 50:3;0, TAG 50:4;0, TAG 51:3;0, TAG 52:5;0, TAG 56:6;0		TAG 50:3;0, TAG 50:4;0, TAG 51:3;0, TAG 52:5;0, TAG 56:6;0		Malignant neoplasm of intrahepatic ducts, biliary tract and gallbladder (controls excluding all cancers)	II Neoplasms, from cancer register (ICD-O-3)	3.1853e-09	TAG 49:2;0, TAG 52:4;0		TAG 49:2;0, TAG 52:4;0
11:61800281:C:A	rs174544	FADS2	PC 16:0;0_22:6;0, SM 36:2;2		PC 16:0;0_22:6;0		Venous thromboembolism	IX Diseases of the circulatory system (I9_)	3.19058e-09
11:116786845:C:T	rs3741298	ZPR1					Coronary revascularization (ANGIO or CABG)	IX Diseases of the circulatory system (I9_)	3.21033e-09	PI 18:1;0_20:4;0		PI 18:1;0_20:4;0
11:116833462:C:A	rs7123454	ZPR1			PE 18:0;0_18:2;0, TAG 49:2;0		Hypertension	IX Diseases of the circulatory system (I9_)	3.21048e-09			PE 18:0;0_20:4;0
11:61858251:CA:C	rs397705608	FADS2					Cholecystectomy	XI Diseases of the digestive system (K11_)	3.25972e-09	TAG 54:4;0		TAG 54:4;0
19:44919589:G:A	rs56131196	APOE				cluster8	Vascular dementia (multiple infarctions)	Neurological endpoints	3.33857e-09
9:133266456:T:C	rs977371848	ABO		cluster8		cluster8	Type 2 diabetes with other specified/multiple/unspecified complications	IV Endocrine, nutritional and metabolic diseases (E4_)	3.38751e-09
11:116791691:G:C	rs3135506	ZPR1					Mixed hyperlipidaemia	IV Endocrine, nutritional and metabolic diseases (E4_)	3.42784e-09					PE 18:0;0_20:4;0
19:19568751:C:T	rs150536132	TM6SF2	Cer 40:1;2		Cer 40:1;2		Cirrhosis of liver, NAS	Gastrointestinal endpoints	3.43882e-09
19:19141970:G:A	rs190121281	TM6SF2		cluster8			Diabetes, insulin treatment (Kela reimbursement) (more control exclusions)	Diabetes endpoints	3.4435e-09
2:27508073:T:C	rs1260326	GCKR	DAG 18:1;0_18:1;0, DAG 18:1;0_18:2;0, LPE 18:2;0, PC 16:0;0_16:1;0, PC 16:0;0_18:3;0, PC 16:1;0_18:1;0, PE 18:0;0_18:2;0, TAG 48:1;0, TAG 48:2;0, TAG 48:3;0, TAG 49:2;0, TAG 50:1;0, TAG 50:2;0, TAG 50:3;0, TAG 50:4;0, TAG 50:5;0, TAG 51:2;0, TAG 51:3;0, TAG 51:4;0, TAG 52:2;0, TAG 52:3;0, TAG 52:4;0, TAG 52:5;0, TAG 52:6;0, TAG 53:2;0, TAG 53:3;0, TAG 53:4;0, TAG 54:5;0, TAG 54:6;0, TAG 56:6;0	cluster1, cluster2, cluster3, cluster4, cluster8	DAG 18:1;0_18:1;0, DAG 18:1;0_18:2;0, LPE 18:2;0, PC 16:0;0_16:1;0, PC 16:0;0_18:3;0, PC 16:1;0_18:1;0, PE 18:0;0_18:2;0, TAG 48:1;0, TAG 48:2;0, TAG 48:3;0, TAG 49:2;0, TAG 50:1;0, TAG 50:2;0, TAG 50:3;0, TAG 50:4;0, TAG 50:5;0, TAG 51:2;0, TAG 51:3;0, TAG 51:4;0, TAG 52:2;0, TAG 52:3;0, TAG 52:4;0, TAG 52:5;0, TAG 52:6;0, TAG 53:2;0, TAG 53:3;0, TAG 53:4;0, TAG 54:5;0, TAG 54:6;0, TAG 56:6;0	cluster1, cluster2, cluster3, cluster4, cluster8	Type 2 diabetes, wide definition	Diabetes endpoints	3.47664e-09	CE 18:3;0, Cer 40:1;2, DAG 16:1;0_18:1;0, LPC 16:0;0, PC 14:0;0_18:1;0, PC 16:0;0_18:1;0, PC 16:0;0_20:2;0, PC 16:1;0_18:0;0, PC 16:1;0_18:2;0, PC 18:0;0_22:5;0, PE 16:0;0_18:2;0, PI 16:0;0_20:4;0, PI 18:0;0_20:4;0, TAG 46:2;0, TAG 54:4;0, TAG 54:7;0, TAG 56:7;0, TAG 58:7;0		CE 18:3;0, Cer 40:1;2, DAG 16:1;0_18:1;0, LPC 16:0;0, PC 14:0;0_18:1;0, PC 16:0;0_18:1;0, PC 16:0;0_20:2;0, PC 16:1;0_18:0;0, PC 16:1;0_18:2;0, PC 18:0;0_22:5;0, PE 16:0;0_18:2;0, PI 16:0;0_20:4;0, PI 18:0;0_20:4;0, TAG 46:2;0, TAG 54:4;0, TAG 54:7;0, TAG 56:7;0, TAG 58:7;0
6:32159700:C:A	rs3134950	AGPAT1					Type 2 diabetes, definitions combined	Diabetes endpoints	3.67299e-09	PC 16:0;0_16:0;0
6:32159700:C:A	rs3134950	AGPAT1					Intestinal malabsorption	XI Diseases of the digestive system (K11_)	3.68027e-09	PC 16:0;0_16:0;0
11:61814292:T:C	rs174560	FADS2	LPC 18:2;0, LPE 18:2;0, PC 16:1;0_18:1;0, TAG 54:3;0, TAG 56:3;0	cluster8	LPC 18:2;0, LPE 18:2;0, PC 16:1;0_18:1;0, PI 18:0;0_18:2;0, TAG 54:3;0, TAG 56:3;0		Venous thromboembolism	IX Diseases of the circulatory system (I9_)	3.71552e-09
1:55117537:G:A	rs530804537	PCSK9					Familial hypercholesterolemia, with ischemic heart disease	IV Endocrine, nutritional and metabolic diseases (E4_)	3.78687e-09	CE 20:3;0		CE 20:3;0
8:9326721:G:A	rs4240624	AC022784.1				cluster3	Type 2 diabetes with other specified/multiple/unspecified complications	IV Endocrine, nutritional and metabolic diseases (E4_)	3.79263e-09
11:61852357:C:A	rs174594	FADS2	PC 16:0;0_20:1;0, PC 18:0;0_18:2;0		PC 16:0;0_18:2;0, PC 16:0;0_20:1;0, PC 18:0;0_18:2;0	cluster7	Venous thromboembolism	IX Diseases of the circulatory system (I9_)	3.79699e-09
9:133273983:A:G	rs992108547	ABO	CE 18:0;0		CE 18:0;0		Type 2 diabetes with other specified/multiple/unspecified complications	IV Endocrine, nutritional and metabolic diseases (E4_)	3.8618e-09
19:44908684:T:C	rs429358	APOE	CE 14:0;0, CE 18:0;0, CE 20:2;0	cluster9	CE 14:0;0, CE 16:0;0, CE 18:0;0, CE 18:1;0, CE 18:2;0, CE 20:2;0	cluster3, cluster6, cluster7, cluster9	Familial hypercholesterolemia	IV Endocrine, nutritional and metabolic diseases (E4_)	3.86322e-09	CE 17:0;0		CE 17:0;0
19:19268740:C:T	rs58542926	TM6SF2			CE 18:3;0, Cer 42:2;2, PC 18:1;0_20:4;0	cluster2, cluster3, cluster8	Other diseases of liver	XI Diseases of the digestive system (K11_)	4.096e-09					PC 17:0;0_20:4;0, PC 18:1;0_20:3;0
2:27375230:T:C	rs4665972	GCKR	PC 14:0;0_18:2;0		PC 14:0;0_18:2;0		Type 2 diabetes, wide definition	Diabetes endpoints	4.12829e-09
19:44893408:G:T	rs1454241996	APOE				cluster11	Metabolic disorders	IV Endocrine, nutritional and metabolic diseases (E4_)	4.23165e-09	DAG 18:1;0_18:2;0
19:19141970:G:A	rs190121281	TM6SF2		cluster8			Malignant neoplasm of intrahepatic ducts, biliary tract and gallbladder (controls excluding all cancers)	II Neoplasms, from cancer register (ICD-O-3)	4.35151e-09
8:9326154:A:G	rs4841133	AC022784.1		cluster3			Type 2 diabetes with other specified/multiple/unspecified complications	IV Endocrine, nutritional and metabolic diseases (E4_)	4.35271e-09
2:43845437:G:T	rs386645487	ABCG8			CE 20:2;0		Hyperlipidaemia, other/unspecified	IV Endocrine, nutritional and metabolic diseases (E4_)	4.43241e-09
11:61803876:C:G	rs174548	FADS2	PC 14:0;0_18:2;0, PC 18:2;0_20:3;0, PC O-16:0;0/22:5;0, PC O-18:1;0/20:3;0, PE 18:1;0_18:1;0		CE 20:5;0, PC 14:0;0_18:2;0, PC 16:0;0_22:5;0, PC 18:0;0_20:2;0, PC 18:0;0_20:5;0, PC 18:2;0_20:3;0, PC O-16:0;0/22:5;0, PC O-18:1;0/20:3;0, PE 18:0;0_18:2;0, PE 18:1;0_18:1;0	cluster6	Venous thromboembolism	IX Diseases of the circulatory system (I9_)	4.5271e-09					PC 16:0;0_20:5;0, PC 18:1;0_18:2;0
8:9326721:G:A	rs4240624	AC022784.1				cluster3	Diabetes, insulin treatment (Kela reimbursement) (more control exclusions)	Diabetes endpoints	4.54015e-09
1:55119171:G:A	rs191448950	PCSK9		cluster6		cluster6	Diseases of arteries, arterioles and capillaries (FINNGEN)	IX Diseases of the circulatory system (I9_)	4.55166e-09
8:20005513:C:T	rs1441764	LPL	TAG 56:5;0		TAG 56:5;0		Ischaemic heart disease, wide definition	IX Diseases of the circulatory system (I9_)	4.57236e-09
8:19970337:C:A	rs10105606	LPL	TAG 52:3;0, TAG 52:4;0, TAG 54:4;0, TAG 54:5;0, TAG 56:6;0		TAG 52:3;0, TAG 52:4;0, TAG 54:4;0, TAG 56:6;0		Ischaemic heart disease, wide definition	IX Diseases of the circulatory system (I9_)	4.62424e-09	TAG 52:5;0, TAG 53:4;0, TAG 54:3;0		TAG 52:5;0, TAG 53:4;0, TAG 54:3;0
19:19215154:G:T	rs3761077	TM6SF2			PC 18:2;0_20:4;0		Diseases of liver	XI Diseases of the digestive system (K11_)	4.77079e-09
11:116752497:TA:T	rs1591295324	ZPR1	DAG 16:1;0_18:1;0, PC 15:0;0_18:2;0, PI 18:0;0_18:1;0, PI 18:1;0_18:1;0, TAG 51:2;0, TAG 51:4;0	cluster5	DAG 16:1;0_18:1;0, PC 15:0;0_18:2;0, PI 18:0;0_18:1;0, PI 18:1;0_18:1;0, TAG 51:4;0	cluster5	Unstable angina pectoris	IX Diseases of the circulatory system (I9_)	4.78575e-09	CE 18:0;0		CE 18:0;0
11:116786845:C:T	rs3741298	ZPR1					Disorder of lipoprotein metabolism, unspecified	IV Endocrine, nutritional and metabolic diseases (E4_)	4.86083e-09	PI 18:1;0_20:4;0		PI 18:1;0_20:4;0
6:32168770:T:G	rs1061808	AGPAT1		cluster3			Type 2 diabetes, definitions combined	Diabetes endpoints	4.87596e-09	TAG 50:1;0
6:32168770:T:G	rs1061808	AGPAT1		cluster3			Intestinal malabsorption	XI Diseases of the digestive system (K11_)	4.93822e-09	TAG 50:1;0
19:55226813:G:A	rs3826884	TMEM86B	PE O-16:1;0/20:4;0	cluster11	PE O-16:1;0/20:4;0	cluster11	Hypothyroidism, strict autoimmune	IV Endocrine, nutritional and metabolic diseases (E4_)	4.9593e-09		cluster10		cluster10
11:61851136:A:G	rs174592	FADS2	PC 16:0;0_20:2;0, TAG 56:4;0		LPE 18:2;0, PC 16:0;0_20:2;0, TAG 56:4;0	cluster3	Venous thromboembolism	IX Diseases of the circulatory system (I9_)	5.01291e-09
19:19739741:A:AC	rs549504960	TM6SF2	TAG 56:8;0				Other diseases of liver	XI Diseases of the digestive system (K11_)	5.1389e-09
8:19967357:G:A	rs3916027	LPL	TAG 56:7;0	cluster1	TAG 56:7;0	cluster1	Mixed hyperlipidaemia	IV Endocrine, nutritional and metabolic diseases (E4_)	5.17071e-09
11:61832870:A:C	rs174574	FADS2	PC 16:0;0_18:2;0, PC 16:1;0_18:2;0, PC 18:1;0_18:1;0, PC 18:1;0_18:2;0, PC 18:2;0_18:2;0, PC O-16:0;0/18:2;0, PC O-18:2;0/18:2;0	cluster1, cluster4	PC 16:1;0_18:2;0, PC 18:1;0_18:1;0, PC 18:1;0_18:2;0, PC 18:2;0_18:2;0, PC O-16:0;0/18:2;0, PC O-18:2;0/18:2;0		Venous thromboembolism	IX Diseases of the circulatory system (I9_)	5.19374e-09
11:116752497:TA:T	rs1591295324	ZPR1	DAG 16:1;0_18:1;0, PC 15:0;0_18:2;0, PI 18:0;0_18:1;0, PI 18:1;0_18:1;0, TAG 51:2;0, TAG 51:4;0	cluster5	DAG 16:1;0_18:1;0, PC 15:0;0_18:2;0, PI 18:0;0_18:1;0, PI 18:1;0_18:1;0, TAG 51:4;0	cluster5	Hard cardiovascular diseases	Cardiometabolic endpoints	5.26514e-09	CE 18:0;0		CE 18:0;0
12:120978819:C:G	rs1169289	HNF1A	PC 18:0;0_22:5;0		PC 18:0;0_22:5;0		Diabetes, insulin treatment (Kela reimbursement) (more control exclusions)	Diabetes endpoints	5.30701e-09
8:9326154:A:G	rs4841133	AC022784.1		cluster3			Diabetes, insulin treatment (Kela reimbursement) (more control exclusions)	Diabetes endpoints	5.37849e-09
12:121000508:C:T	rs1169306	HNF1A	SM 38:2;2	cluster8			Type 2 diabetes with other specified/multiple/unspecified complications	IV Endocrine, nutritional and metabolic diseases (E4_)	5.41228e-09	Cer 42:2;2
19:19210016:C:G	rs150057262	TM6SF2	CE 16:0;0, PC 18:1;0_20:3;0	cluster3		cluster3	Hyperlipidaemia, other/unspecified	IV Endocrine, nutritional and metabolic diseases (E4_)	5.51442e-09
1:220806736:C:A	rs34621709	MARC1	TAG 56:4;0		TAG 56:4;0		Acute appendicitis	XI Diseases of the digestive system (K11_)	5.77351e-09	TAG 53:3;0		TAG 53:3;0
12:120977112:G:A	rs2255531	HNF1A					Disorders of lipoprotein metabolism and other lipidaemias	IV Endocrine, nutritional and metabolic diseases (E4_)	6.01008e-09	CE 18:3;0		CE 18:3;0
19:19269704:A:G	rs187429064	TM6SF2	CE 14:0;0, CE 20:3;0, CE 20:4;0, Cer 42:2;2, PC 17:0;0_20:4;0, PC 18:1;0_20:4;0	cluster7	CE 14:0;0, CE 16:0;0, CE 18:3;0, CE 20:3;0, CE 20:4;0, Cer 42:1;2, Cer 42:2;2, PC 17:0;0_20:4;0, PC 18:1;0_20:3;0, PC 18:1;0_20:4;0, PC 18:2;0_20:4;0, TAG 52:6;0, TAG 56:7;0, TAG 56:8;0	cluster1, cluster2, cluster7, cluster8	Metabolic disorders	IV Endocrine, nutritional and metabolic diseases (E4_)	6.04422e-09	CE 16:1;0, CE 17:1;0, PC 16:0;0_20:4;0, TAG 50:5;0		CE 16:1;0, CE 17:1;0, PC 16:0;0_20:4;0, TAG 50:5;0, TAG 54:7;0, TAG 58:8;0
6:32159700:C:A	rs3134950	AGPAT1					Cardiovascular diseases (excluding rheumatic etc)	Cardiometabolic endpoints	6.07184e-09	PC 16:0;0_16:0;0
11:61839211:G:A	rs174581	FADS2	CE 20:5;0		CE 20:5;0, PI 18:0;0_20:3;0		Venous thromboembolism	IX Diseases of the circulatory system (I9_)	6.09088e-09
6:32168770:T:G	rs1061808	AGPAT1		cluster3			Cardiovascular diseases (excluding rheumatic etc)	Cardiometabolic endpoints	6.19028e-09	TAG 50:1;0
19:19485324:G:A	rs189452885	TM6SF2	TAG 50:3;0, TAG 50:4;0, TAG 51:3;0, TAG 52:5;0, TAG 56:6;0		TAG 50:3;0, TAG 50:4;0, TAG 51:3;0, TAG 52:5;0, TAG 56:6;0		Disorders of lipoprotein metabolism and other lipidaemias	IV Endocrine, nutritional and metabolic diseases (E4_)	6.19284e-09	TAG 49:2;0, TAG 52:4;0		TAG 49:2;0, TAG 52:4;0
2:43847292:C:T	rs4245791	ABCG8	CE 20:2;0	cluster9		cluster9	Hyperlipidaemia, other/unspecified	IV Endocrine, nutritional and metabolic diseases (E4_)	6.23749e-09
12:120982457:A:G	rs7979473	HNF1A	PI 18:0;0_18:2;0		PI 18:0;0_18:2;0		Diabetes, insulin treatment (Kela reimbursement) (more control exclusions)	Diabetes endpoints	6.29129e-09
11:116786845:C:T	rs3741298	ZPR1					Coronary artery bypass grafting	IX Diseases of the circulatory system (I9_)	6.3042e-09	PI 18:1;0_20:4;0		PI 18:1;0_20:4;0
19:19551411:C:T	rs17216525	TM6SF2					Malignant neoplasm of intrahepatic ducts, biliary tract and gallbladder (controls excluding all cancers)	II Neoplasms, from cancer register (ICD-O-3)	6.35287e-09					TAG 50:4;0, TAG 52:5;0
11:61822009:A:G	rs28456	FADS2	PI 18:0;0_20:3;0		PC 17:0;0_20:4;0, PC 18:1;0_20:2;0		Venous thromboembolism	IX Diseases of the circulatory system (I9_)	6.70795e-09
1:55119171:G:A	rs191448950	PCSK9		cluster6		cluster6	Heart failure and coronary heart disease	Cardiometabolic endpoints	7.00406e-09
11:61796827:G:T	rs4246215	FADS2	CE 18:0;0		CE 18:0;0, CE 20:3;0		Benign neoplasm: Colon	II Neoplasms from hospital discharges (CD2_)	7.08517e-09					PC 18:0;0_20:3;0, PC 18:1;0_20:3;0
8:19967357:G:A	rs3916027	LPL	TAG 56:7;0	cluster1	TAG 56:7;0	cluster1	Coronary revascularization (ANGIO or CABG)	IX Diseases of the circulatory system (I9_)	7.20842e-09
8:19998749:T:G	rs2165558	LPL					Major coronary heart disease event	IX Diseases of the circulatory system (I9_)	7.44166e-09	TAG 56:8;0		TAG 56:8;0
19:19268740:C:T	rs58542926	TM6SF2			CE 18:3;0, Cer 42:2;2, PC 18:1;0_20:4;0	cluster2, cluster3, cluster8	Cirrhosis, broad definition used in the article https://doi.org/10.1101/594523	Gastrointestinal endpoints	7.79022e-09					PC 17:0;0_20:4;0, PC 18:1;0_20:3;0
19:19347579:A:G	rs182611493	TM6SF2	CE 18:3;0, TAG 52:6;0, TAG 56:7;0	cluster1, cluster2			Metabolic disorders	IV Endocrine, nutritional and metabolic diseases (E4_)	8.01235e-09	TAG 54:7;0, TAG 58:8;0
9:133273983:A:G	rs992108547	ABO	CE 18:0;0		CE 18:0;0		Hyperlipidaemia, other/unspecified	IV Endocrine, nutritional and metabolic diseases (E4_)	8.01937e-09
1:220800221:C:T	rs2642442	MARC1	TAG 54:3;0, TAG 54:4;0		TAG 54:3;0, TAG 54:4;0		Statin medication	IX Diseases of the circulatory system (I9_)	8.1401e-09		cluster1
22:43945024:C:T	rs2294915	PNPLA3		cluster1			Malignant neoplasm of intrahepatic ducts, biliary tract and gallbladder (controls excluding all cancers)	II Neoplasms, from cancer register (ICD-O-3)	8.30501e-09
8:19967156:C:T	rs15285	LPL			TAG 54:5;0		Mixed hyperlipidaemia	IV Endocrine, nutritional and metabolic diseases (E4_)	8.36257e-09	TAG 51:3;0, TAG 52:2;0, TAG 53:3;0, TAG 58:7;0		TAG 52:2;0, TAG 53:3;0, TAG 58:7;0		TAG 51:3;0
19:44908684:T:C	rs429358	APOE	CE 14:0;0, CE 18:0;0, CE 20:2;0	cluster9	CE 14:0;0, CE 16:0;0, CE 18:0;0, CE 18:1;0, CE 18:2;0, CE 20:2;0	cluster3, cluster6, cluster7, cluster9	Heart failure and antihypertensive medication	Cardiometabolic endpoints	8.5844e-09	CE 17:0;0		CE 17:0;0
19:19210016:C:G	rs150057262	TM6SF2	CE 16:0;0, PC 18:1;0_20:3;0	cluster3		cluster3	Pure hypercholesterolaemia	IV Endocrine, nutritional and metabolic diseases (E4_)	8.58915e-09
11:61858251:CA:C	rs397705608	FADS2					Calcific aortic valvular stenosis, operated	IX Diseases of the circulatory system (I9_)	8.74661e-09	TAG 54:4;0		TAG 54:4;0
11:116834852:G:T	rs10750098	ZPR1					Mixed hyperlipidaemia	IV Endocrine, nutritional and metabolic diseases (E4_)	8.86809e-09	PE 18:0;0_20:4;0
19:19568751:C:T	rs150536132	TM6SF2	Cer 40:1;2		Cer 40:1;2		Malignant neoplasm of intrahepatic ducts, biliary tract and gallbladder (controls excluding all cancers)	II Neoplasms, from cancer register (ICD-O-3)	8.8734e-09
19:44912383:G:A	rs445925	APOE	TAG 56:6;0, TAG 58:7;0		TAG 56:6;0, TAG 58:7;0		Familial hypercholesterolemia, with ischemic heart disease	IV Endocrine, nutritional and metabolic diseases (E4_)	8.99829e-09
9:133266456:T:C	rs977371848	ABO		cluster8		cluster8	Hyperlipidaemia, other/unspecified	IV Endocrine, nutritional and metabolic diseases (E4_)	9.05065e-09
22:43952236:G:A	rs11912828	PNPLA3					Cirrhosis of liver, NAS	Gastrointestinal endpoints	9.27748e-09					TAG 56:6;0
11:61824164:C:G	rs174565	FADS2			PC 18:0;0_20:2;0	cluster11	Cholecystectomy	XI Diseases of the digestive system (K11_)	9.28068e-09					PC 17:0;0_20:4;0, PI 18:0;0_18:2;0
11:116791691:G:C	rs3135506	ZPR1					Familial hypercholesterolemia	IV Endocrine, nutritional and metabolic diseases (E4_)	9.30422e-09					PE 18:0;0_20:4;0
11:116784884:G:A	rs757721812	ZPR1			PE 18:0;0_18:2;0, TAG 50:2;0, TAG 50:3;0		Mixed hyperlipidaemia	IV Endocrine, nutritional and metabolic diseases (E4_)	9.39788e-09			TAG 48:2;0		TAG 49:2;0
8:9324101:G:A	rs2126263	AC022784.1		cluster2		cluster2, cluster5	Type 2 diabetes with other specified/multiple/unspecified complications	IV Endocrine, nutritional and metabolic diseases (E4_)	9.44126e-09
11:116786845:C:T	rs3741298	ZPR1					Pure hyperglyceridaemia	IV Endocrine, nutritional and metabolic diseases (E4_)	9.69215e-09	PI 18:1;0_20:4;0		PI 18:1;0_20:4;0
19:19141970:G:A	rs190121281	TM6SF2		cluster8			Alcoholic liver disease	XI Diseases of the digestive system (K11_)	9.79513e-09
22:43928847:C:G	rs738409	PNPLA3	TAG 56:5;0, TAG 56:6;0		TAG 56:5;0, TAG 56:6;0	cluster1	Nonalcoholic steatohepatitis	Gastrointestinal endpoints	1.00561e-08		cluster2		cluster2
11:116792412:C:T	rs45611741	ZPR1					Statin medication	IX Diseases of the circulatory system (I9_)	1.0453e-08						cluster1
11:116786845:C:T	rs3741298	ZPR1					Familial hypercholesterolemia, with ischemic heart disease	IV Endocrine, nutritional and metabolic diseases (E4_)	1.08478e-08	PI 18:1;0_20:4;0		PI 18:1;0_20:4;0
1:55039974:G:T	rs11591147	PCSK9	CE 16:0;0, CE 18:1;0, CE 18:2;0, CE 20:4;0, SM 34:1;2, SM 38:1;2, SM 40:1;2, SM 42:2;2	cluster3, cluster7, cluster8	CE 16:0;0, CE 18:1;0, CE 18:2;0, CE 20:4;0, SM 34:1;2, SM 38:1;2, SM 40:1;2, SM 42:2;2	cluster3, cluster7, cluster8	Diseases of arteries, arterioles and capillaries (FINNGEN)	IX Diseases of the circulatory system (I9_)	1.09144e-08	SM 36:1;2, SM 40:2;2		SM 36:1;2, SM 40:2;2
19:19739741:A:AC	rs549504960	TM6SF2	TAG 56:8;0				Type 2 diabetes, definitions combined	Diabetes endpoints	1.10085e-08
19:19568751:C:T	rs150536132	TM6SF2	Cer 40:1;2		Cer 40:1;2		Other diseases of liver	XI Diseases of the digestive system (K11_)	1.10136e-08
11:116831407:T:C	rs386757819	ZPR1			TAG 50:3;0		Mixed hyperlipidaemia	IV Endocrine, nutritional and metabolic diseases (E4_)	1.10207e-08
19:44908684:T:C	rs429358	APOE	CE 14:0;0, CE 18:0;0, CE 20:2;0	cluster9	CE 14:0;0, CE 16:0;0, CE 18:0;0, CE 18:1;0, CE 18:2;0, CE 20:2;0	cluster3, cluster6, cluster7, cluster9	Coronary revascularization (ANGIO or CABG)	IX Diseases of the circulatory system (I9_)	1.12707e-08	CE 17:0;0		CE 17:0;0
8:9324101:G:A	rs2126263	AC022784.1		cluster2		cluster2, cluster5	Diabetes, insulin treatment (Kela reimbursement) (more control exclusions)	Diabetes endpoints	1.12756e-08
19:19551411:C:T	rs17216525	TM6SF2					Hepatocellular carcinoma (controls excluding all cancers)	II Neoplasms, from cancer register (ICD-O-3)	1.14033e-08					TAG 50:4;0, TAG 52:5;0
19:19547663:G:T	rs16996148	TM6SF2			TAG 56:6;0, TAG 56:7;0		Cirrhosis, broad definition used in the article https://doi.org/10.1101/594523	Gastrointestinal endpoints	1.1663e-08			TAG 54:7;0		TAG 49:2;0, TAG 50:5;0, TAG 51:3;0, TAG 52:6;0, TAG 56:8;0
11:116832924:G:C	rs5128	ZPR1					Mixed hyperlipidaemia	IV Endocrine, nutritional and metabolic diseases (E4_)	1.1691e-08					TAG 52:4;0, TAG 52:5;0
1:55117537:G:A	rs530804537	PCSK9					Coronary angioplasty	IX Diseases of the circulatory system (I9_)	1.17761e-08	CE 20:3;0		CE 20:3;0
8:9323885:A:G	rs2169387	AC022784.1		cluster5			Type 2 diabetes with other specified/multiple/unspecified complications	IV Endocrine, nutritional and metabolic diseases (E4_)	1.21124e-08
12:120977112:G:A	rs2255531	HNF1A					Pure hypercholesterolaemia	IV Endocrine, nutritional and metabolic diseases (E4_)	1.217e-08	CE 18:3;0		CE 18:3;0
19:18549557:C:G	rs185742778	TM6SF2				cluster8	Statin medication	IX Diseases of the circulatory system (I9_)	1.2432e-08
8:9323885:A:G	rs2169387	AC022784.1		cluster5			Diabetes, insulin treatment (Kela reimbursement) (more control exclusions)	Diabetes endpoints	1.24391e-08
9:133273983:A:G	rs992108547	ABO	CE 18:0;0		CE 18:0;0		Familial hypercholesterolemia	IV Endocrine, nutritional and metabolic diseases (E4_)	1.32846e-08
9:133273983:A:G	rs992108547	ABO	CE 18:0;0		CE 18:0;0		Duodenal ulcer	XI Diseases of the digestive system (K11_)	1.32941e-08
11:116832924:G:C	rs5128	ZPR1					Hyperlipidaemia, other/unspecified	IV Endocrine, nutritional and metabolic diseases (E4_)	1.33423e-08					TAG 52:4;0, TAG 52:5;0
11:116831407:T:C	rs386757819	ZPR1			TAG 50:3;0		Hyperlipidaemia, other/unspecified	IV Endocrine, nutritional and metabolic diseases (E4_)	1.35201e-08
11:116834852:G:T	rs10750098	ZPR1					Hyperlipidaemia, other/unspecified	IV Endocrine, nutritional and metabolic diseases (E4_)	1.3541e-08	PE 18:0;0_20:4;0
1:220805303:C:T	rs17596144	MARC1	TAG 56:3;0		TAG 56:3;0		Acute appendicitis	XI Diseases of the digestive system (K11_)	1.35588e-08	DAG 18:1;0_18:1;0, TAG 54:5;0		DAG 18:1;0_18:1;0, TAG 54:5;0
19:19269704:A:G	rs187429064	TM6SF2	CE 14:0;0, CE 20:3;0, CE 20:4;0, Cer 42:2;2, PC 17:0;0_20:4;0, PC 18:1;0_20:4;0	cluster7	CE 14:0;0, CE 16:0;0, CE 18:3;0, CE 20:3;0, CE 20:4;0, Cer 42:1;2, Cer 42:2;2, PC 17:0;0_20:4;0, PC 18:1;0_20:3;0, PC 18:1;0_20:4;0, PC 18:2;0_20:4;0, TAG 52:6;0, TAG 56:7;0, TAG 56:8;0	cluster1, cluster2, cluster7, cluster8	Fibrosis and cirrhosis of liver	XI Diseases of the digestive system (K11_)	1.4168e-08	CE 16:1;0, CE 17:1;0, PC 16:0;0_20:4;0, TAG 50:5;0		CE 16:1;0, CE 17:1;0, PC 16:0;0_20:4;0, TAG 50:5;0, TAG 54:7;0, TAG 58:8;0
19:19347579:A:G	rs182611493	TM6SF2	CE 18:3;0, TAG 52:6;0, TAG 56:7;0	cluster1, cluster2			Fibrosis and cirrhosis of liver	XI Diseases of the digestive system (K11_)	1.42689e-08	TAG 54:7;0, TAG 58:8;0
19:44913484:C:T	rs438811	APOE					Gingivitis and periodontal diseases	XI Diseases of the digestive system (K11_)	1.45241e-08			DAG 18:1;0_18:2;0
1:55039974:G:T	rs11591147	PCSK9	CE 16:0;0, CE 18:1;0, CE 18:2;0, CE 20:4;0, SM 34:1;2, SM 38:1;2, SM 40:1;2, SM 42:2;2	cluster3, cluster7, cluster8	CE 16:0;0, CE 18:1;0, CE 18:2;0, CE 20:4;0, SM 34:1;2, SM 38:1;2, SM 40:1;2, SM 42:2;2	cluster3, cluster7, cluster8	Unstable angina pectoris	IX Diseases of the circulatory system (I9_)	1.5876e-08	SM 36:1;2, SM 40:2;2		SM 36:1;2, SM 40:2;2
11:61798436:T:C	rs174541	FADS2					Benign neoplasm: Colon	II Neoplasms from hospital discharges (CD2_)	1.60236e-08					CE 20:4;0
16:56959249:G:A	rs12149545	CETP		cluster4, cluster8		cluster4	Angina pectoris	IX Diseases of the circulatory system (I9_)	1.61916e-08
6:32168770:T:G	rs1061808	AGPAT1		cluster3			Atherosclerosis, excluding cerebral, coronary and PAD	IX Diseases of the circulatory system (I9_)	1.62387e-08	TAG 50:1;0
15:58431476:C:T	rs1800588	LIPC	PC 16:0;0_18:2;0, PC O-18:1;0/16:0;0		PC 16:0;0_18:2;0, PC 16:1;0_18:2;0, PC 18:0;0_18:2;0, PC O-18:1;0/16:0;0, PE 18:0;0_18:2;0	cluster5, cluster7	Statin medication	IX Diseases of the circulatory system (I9_)	1.6819e-08	PC 17:0;0_18:2;0, PC O-16:0;0/18:1;0, PC O-18:1;0/20:4;0		LPE 18:0;0, PC 15:0;0_18:2;0, PC 16:0;0_20:2;0, PC 17:0;0_18:2;0, PC O-16:0;0/18:1;0
11:61889113:T:C	rs1151144	FADS2				cluster8	Statin medication	IX Diseases of the circulatory system (I9_)	1.73564e-08
9:133266456:T:C	rs977371848	ABO		cluster8		cluster8	Familial hypercholesterolemia	IV Endocrine, nutritional and metabolic diseases (E4_)	1.73728e-08
8:20005513:C:T	rs1441764	LPL	TAG 56:5;0		TAG 56:5;0		Major coronary heart disease event	IX Diseases of the circulatory system (I9_)	1.74201e-08
19:19210016:C:G	rs150057262	TM6SF2	CE 16:0;0, PC 18:1;0_20:3;0	cluster3		cluster3	Fibrosis and cirrhosis of liver	XI Diseases of the digestive system (K11_)	1.75922e-08
9:133273983:A:G	rs992108547	ABO	CE 18:0;0		CE 18:0;0		Atrial fibrillation and flutter	IX Diseases of the circulatory system (I9_)	1.76978e-08
19:19551411:C:T	rs17216525	TM6SF2					Cirrhosis, broad definition used in the article https://doi.org/10.1101/594523	Gastrointestinal endpoints	1.86059e-08					TAG 50:4;0, TAG 52:5;0
11:116786845:C:T	rs3741298	ZPR1					Unstable angina pectoris	IX Diseases of the circulatory system (I9_)	1.9269e-08	PI 18:1;0_20:4;0		PI 18:1;0_20:4;0
16:56956804:C:A	rs247617	CETP	PC O-17:0;0/17:1;0	cluster2, cluster5			Angina pectoris	IX Diseases of the circulatory system (I9_)	1.93313e-08
16:56960616:C:T	rs17231506	CETP	PC 15:0;0_18:2;0, PC 16:0;0_16:0;0, PC 16:0;0_18:2;0, PC 18:1;0_18:2;0, PC O-16:0;0/16:1;0, PC O-16:0;0/18:1;0, PC O-16:0;0/18:2;0, PC O-16:1;0/18:2;0, PC O-18:1;0/16:0;0, PC O-18:2;0/18:2;0	cluster10, cluster3	PC 15:0;0_18:2;0, PC 16:0;0_16:0;0, PC 16:0;0_18:2;0, PC 18:1;0_18:2;0, PC O-16:0;0/16:1;0, PC O-16:0;0/18:1;0, PC O-16:0;0/18:2;0, PC O-16:1;0/18:2;0, PC O-18:1;0/16:0;0, PC O-18:2;0/18:2;0	cluster10, cluster5	Angina pectoris	IX Diseases of the circulatory system (I9_)	1.9752e-08	PC 18:0;0_18:2;0, PC 18:1;0_18:1;0		PC 18:0;0_18:2;0, PC 18:1;0_18:1;0
2:27508073:T:C	rs1260326	GCKR	DAG 18:1;0_18:1;0, DAG 18:1;0_18:2;0, LPE 18:2;0, PC 16:0;0_16:1;0, PC 16:0;0_18:3;0, PC 16:1;0_18:1;0, PE 18:0;0_18:2;0, TAG 48:1;0, TAG 48:2;0, TAG 48:3;0, TAG 49:2;0, TAG 50:1;0, TAG 50:2;0, TAG 50:3;0, TAG 50:4;0, TAG 50:5;0, TAG 51:2;0, TAG 51:3;0, TAG 51:4;0, TAG 52:2;0, TAG 52:3;0, TAG 52:4;0, TAG 52:5;0, TAG 52:6;0, TAG 53:2;0, TAG 53:3;0, TAG 53:4;0, TAG 54:5;0, TAG 54:6;0, TAG 56:6;0	cluster1, cluster2, cluster3, cluster4, cluster8	DAG 18:1;0_18:1;0, DAG 18:1;0_18:2;0, LPE 18:2;0, PC 16:0;0_16:1;0, PC 16:0;0_18:3;0, PC 16:1;0_18:1;0, PE 18:0;0_18:2;0, TAG 48:1;0, TAG 48:2;0, TAG 48:3;0, TAG 49:2;0, TAG 50:1;0, TAG 50:2;0, TAG 50:3;0, TAG 50:4;0, TAG 50:5;0, TAG 51:2;0, TAG 51:3;0, TAG 51:4;0, TAG 52:2;0, TAG 52:3;0, TAG 52:4;0, TAG 52:5;0, TAG 52:6;0, TAG 53:2;0, TAG 53:3;0, TAG 53:4;0, TAG 54:5;0, TAG 54:6;0, TAG 56:6;0	cluster1, cluster2, cluster3, cluster4, cluster8	Metabolic disorders	IV Endocrine, nutritional and metabolic diseases (E4_)	1.98985e-08	CE 18:3;0, Cer 40:1;2, DAG 16:1;0_18:1;0, LPC 16:0;0, PC 14:0;0_18:1;0, PC 16:0;0_18:1;0, PC 16:0;0_20:2;0, PC 16:1;0_18:0;0, PC 16:1;0_18:2;0, PC 18:0;0_22:5;0, PE 16:0;0_18:2;0, PI 16:0;0_20:4;0, PI 18:0;0_20:4;0, TAG 46:2;0, TAG 54:4;0, TAG 54:7;0, TAG 56:7;0, TAG 58:7;0		CE 18:3;0, Cer 40:1;2, DAG 16:1;0_18:1;0, LPC 16:0;0, PC 14:0;0_18:1;0, PC 16:0;0_18:1;0, PC 16:0;0_20:2;0, PC 16:1;0_18:0;0, PC 16:1;0_18:2;0, PC 18:0;0_22:5;0, PE 16:0;0_18:2;0, PI 16:0;0_20:4;0, PI 18:0;0_20:4;0, TAG 46:2;0, TAG 54:4;0, TAG 54:7;0, TAG 56:7;0, TAG 58:7;0
19:44908822:C:T	rs7412	APOE	CE 16:0;0, CE 18:1;0, CE 18:2;0, CE 20:4;0, CE 22:6;0	cluster11, cluster3, cluster6, cluster7, cluster8	CE 16:0;0, CE 18:1;0, CE 18:2;0, CE 20:4;0, CE 22:6;0	cluster11, cluster3, cluster6, cluster7, cluster8	Status post-ami	IX Diseases of the circulatory system (I9_)	1.98994e-08	PC O-16:0;0/20:3;0, SM 42:2;2, TAG 56:3;0		PC O-16:0;0/20:3;0, PE O-18:1;0/20:4;0, SM 42:2;2, TAG 56:3;0		CE 20:2;0
19:19739741:A:AC	rs549504960	TM6SF2	TAG 56:8;0				Oesophageal varices	IX Diseases of the circulatory system (I9_)	2.01067e-08
11:61806212:T:C	rs174551	FADS2	PC 16:0;0_22:4;0, PC O-18:1;0/18:2;0		CE 20:4;0, PC 16:0;0_22:4;0, PC 17:0;0_18:2;0, PC O-18:1;0/18:2;0		Benign neoplasm: Colon	II Neoplasms from hospital discharges (CD2_)	2.02628e-08
19:44908684:T:C	rs429358	APOE	CE 14:0;0, CE 18:0;0, CE 20:2;0	cluster9	CE 14:0;0, CE 16:0;0, CE 18:0;0, CE 18:1;0, CE 18:2;0, CE 20:2;0	cluster3, cluster6, cluster7, cluster9	Type 2 diabetes with ophthalmic complications	IV Endocrine, nutritional and metabolic diseases (E4_)	2.03297e-08	CE 17:0;0		CE 17:0;0
19:44913484:C:T	rs438811	APOE					First line medication for Crohn's disease	Drug purchase endpoints	2.06471e-08			DAG 18:1;0_18:2;0
19:44908684:T:C	rs429358	APOE	CE 14:0;0, CE 18:0;0, CE 20:2;0	cluster9	CE 14:0;0, CE 16:0;0, CE 18:0;0, CE 18:1;0, CE 18:2;0, CE 20:2;0	cluster3, cluster6, cluster7, cluster9	Diseases of oral cavity, salivary glands and jaws	XI Diseases of the digestive system (K11_)	2.08809e-08	CE 17:0;0		CE 17:0;0
19:19568751:C:T	rs150536132	TM6SF2	Cer 40:1;2		Cer 40:1;2		Disorders of lipoprotein metabolism and other lipidaemias	IV Endocrine, nutritional and metabolic diseases (E4_)	2.10073e-08
9:133266456:T:C	rs977371848	ABO		cluster8		cluster8	Atrial fibrillation and flutter	IX Diseases of the circulatory system (I9_)	2.14412e-08
19:19739741:A:AC	rs549504960	TM6SF2	TAG 56:8;0				Alcoholic liver disease	XI Diseases of the digestive system (K11_)	2.16357e-08
11:61828850:CA:C	rs5792235	FADS2	PC O-16:0;0/20:4;0		PC O-16:0;0/20:4;0, SM 34:2;2		Benign neoplasm: Colon	II Neoplasms from hospital discharges (CD2_)	2.17105e-08
7:44541277:G:T	rs41279633	NPC1L1		cluster8		cluster8	Metabolic disorders	IV Endocrine, nutritional and metabolic diseases (E4_)	2.18429e-08
19:44908684:T:C	rs429358	APOE	CE 14:0;0, CE 18:0;0, CE 20:2;0	cluster9	CE 14:0;0, CE 16:0;0, CE 18:0;0, CE 18:1;0, CE 18:2;0, CE 20:2;0	cluster3, cluster6, cluster7, cluster9	Gingivitis and periodontal diseases	XI Diseases of the digestive system (K11_)	2.20765e-08	CE 17:0;0		CE 17:0;0
8:19970337:C:A	rs10105606	LPL	TAG 52:3;0, TAG 52:4;0, TAG 54:4;0, TAG 54:5;0, TAG 56:6;0		TAG 52:3;0, TAG 52:4;0, TAG 54:4;0, TAG 56:6;0		Major coronary heart disease event	IX Diseases of the circulatory system (I9_)	2.23975e-08	TAG 52:5;0, TAG 53:4;0, TAG 54:3;0		TAG 52:5;0, TAG 53:4;0, TAG 54:3;0
11:61815236:T:C	rs174561	FADS2	SM 34:2;2, SM 40:2;2		SM 40:2;2		Benign neoplasm: Colon	II Neoplasms from hospital discharges (CD2_)	2.27054e-08
22:43945024:C:T	rs2294915	PNPLA3		cluster1			Nonalcoholic steatohepatitis	Gastrointestinal endpoints	2.2933e-08
9:133266456:T:C	rs977371848	ABO		cluster8		cluster8	Duodenal ulcer	XI Diseases of the digestive system (K11_)	2.34942e-08
6:32159700:C:A	rs3134950	AGPAT1					Atherosclerosis, excluding cerebral, coronary and PAD	IX Diseases of the circulatory system (I9_)	2.36401e-08	PC 16:0;0_16:0;0
19:19739741:A:AC	rs549504960	TM6SF2	TAG 56:8;0				Disorders of lipoprotein metabolism and other lipidaemias	IV Endocrine, nutritional and metabolic diseases (E4_)	2.41541e-08
19:19269704:A:G	rs187429064	TM6SF2	CE 14:0;0, CE 20:3;0, CE 20:4;0, Cer 42:2;2, PC 17:0;0_20:4;0, PC 18:1;0_20:4;0	cluster7	CE 14:0;0, CE 16:0;0, CE 18:3;0, CE 20:3;0, CE 20:4;0, Cer 42:1;2, Cer 42:2;2, PC 17:0;0_20:4;0, PC 18:1;0_20:3;0, PC 18:1;0_20:4;0, PC 18:2;0_20:4;0, TAG 52:6;0, TAG 56:7;0, TAG 56:8;0	cluster1, cluster2, cluster7, cluster8	Hyperlipidaemia, other/unspecified	IV Endocrine, nutritional and metabolic diseases (E4_)	2.43579e-08	CE 16:1;0, CE 17:1;0, PC 16:0;0_20:4;0, TAG 50:5;0		CE 16:1;0, CE 17:1;0, PC 16:0;0_20:4;0, TAG 50:5;0, TAG 54:7;0, TAG 58:8;0
19:44913484:C:T	rs438811	APOE					Statin medication	IX Diseases of the circulatory system (I9_)	2.46485e-08			DAG 18:1;0_18:2;0
19:44919689:A:G	rs4420638	APOE					Death due to cardiac causes	IX Diseases of the circulatory system (I9_)	2.47691e-08					CE 22:6;0
11:116752497:TA:T	rs1591295324	ZPR1	DAG 16:1;0_18:1;0, PC 15:0;0_18:2;0, PI 18:0;0_18:1;0, PI 18:1;0_18:1;0, TAG 51:2;0, TAG 51:4;0	cluster5	DAG 16:1;0_18:1;0, PC 15:0;0_18:2;0, PI 18:0;0_18:1;0, PI 18:1;0_18:1;0, TAG 51:4;0	cluster5	Myocardial infarction, strict	IX Diseases of the circulatory system (I9_)	2.50836e-08	CE 18:0;0		CE 18:0;0
19:11114839:G:T	rs9789328	SMARCA4					Metabolic disorders	IV Endocrine, nutritional and metabolic diseases (E4_)	2.51189e-08				cluster3
19:19485324:G:A	rs189452885	TM6SF2	TAG 50:3;0, TAG 50:4;0, TAG 51:3;0, TAG 52:5;0, TAG 56:6;0		TAG 50:3;0, TAG 50:4;0, TAG 51:3;0, TAG 52:5;0, TAG 56:6;0		Other diseases of liver	XI Diseases of the digestive system (K11_)	2.51831e-08	TAG 49:2;0, TAG 52:4;0		TAG 49:2;0, TAG 52:4;0
11:62717059:C:T	rs142868058	FADS2					Cardiomyopathy	IX Diseases of the circulatory system (I9_)	2.55676e-08					TAG 54:4;0
11:61827448:CT:C	rs3834458	FADS2	PI 18:1;0_18:1;0		PI 18:1;0_18:1;0, SM 36:2;2		Benign neoplasm: Colon	II Neoplasms from hospital discharges (CD2_)	2.573e-08
19:44919589:G:A	rs56131196	APOE				cluster8	Type 2 diabetes, wide definition	Diabetes endpoints	2.57697e-08
11:61800281:C:A	rs174544	FADS2	PC 16:0;0_22:6;0, SM 36:2;2		PC 16:0;0_22:6;0		Benign neoplasm: Colon	II Neoplasms from hospital discharges (CD2_)	2.5869e-08
11:61796827:G:T	rs4246215	FADS2	CE 18:0;0		CE 18:0;0, CE 20:3;0		Benign neoplasm: Colon, unspecified	II Neoplasms from hospital discharges (CD2_)	2.59824e-08					PC 18:0;0_20:3;0, PC 18:1;0_20:3;0
11:61826344:C:T	rs174568	FADS2	PI 18:1;0_18:2;0		PI 18:1;0_18:2;0	cluster8	Benign neoplasm: Colon	II Neoplasms from hospital discharges (CD2_)	2.61186e-08
11:61813163:C:T	rs174556	FADS2	PE O-18:2;0/20:4;0, SM 38:2;2		PC 18:0;0_20:4;0, PE O-18:2;0/20:4;0, SM 38:2;2		Benign neoplasm: Colon	II Neoplasms from hospital discharges (CD2_)	2.62549e-08	PI 16:0;0_18:1;0		PI 16:0;0_18:1;0
11:61814292:T:C	rs174560	FADS2	LPC 18:2;0, LPE 18:2;0, PC 16:1;0_18:1;0, TAG 54:3;0, TAG 56:3;0	cluster8	LPC 18:2;0, LPE 18:2;0, PC 16:1;0_18:1;0, PI 18:0;0_18:2;0, TAG 54:3;0, TAG 56:3;0		Benign neoplasm: Colon	II Neoplasms from hospital discharges (CD2_)	2.64618e-08
19:44919689:A:G	rs4420638	APOE					Type 2 diabetes, wide definition	Diabetes endpoints	2.68708e-08					CE 22:6;0
11:61850540:C:T	rs2727263	FADS2				cluster2, cluster3, cluster7	Cholecystectomy	XI Diseases of the digestive system (K11_)	2.69842e-08
11:61824890:A:G	rs174566	FADS2	PC 15:0;0_18:2;0, PC 17:0;0_18:2;0, PC O-18:2;0/16:0;0, PI 18:0;0_18:2;0	cluster5	PC O-18:2;0/16:0;0	cluster5	Benign neoplasm: Colon	II Neoplasms from hospital discharges (CD2_)	2.81067e-08
22:43945024:C:T	rs2294915	PNPLA3		cluster1			Cholelithiasis	XI Diseases of the digestive system (K11_)	2.82364e-08
19:19141970:G:A	rs190121281	TM6SF2		cluster8			Oesophageal varices	IX Diseases of the circulatory system (I9_)	2.91152e-08
11:61843278:G:A	rs174584	FADS2	CE 18:3;0, TAG 54:7;0		CE 18:3;0, PC 15:0;0_18:2;0, TAG 54:7;0		Benign neoplasm: Colon	II Neoplasms from hospital discharges (CD2_)	2.9179e-08
15:58430391:G:GC	rs35980001	LIPC		cluster4			Statin medication	IX Diseases of the circulatory system (I9_)	2.98944e-08					PC 17:0;0_18:1;0
19:19635342:G:T	rs2304128	TM6SF2				cluster1	Malignant neoplasm of intrahepatic ducts, biliary tract and gallbladder (controls excluding all cancers)	II Neoplasms, from cancer register (ICD-O-3)	2.99158e-08
11:117050674:T:C	rs1815786	ZPR1					Pure hypercholesterolaemia	IV Endocrine, nutritional and metabolic diseases (E4_)	3.01571e-08					DAG 16:1;0_18:1;0, DAG 18:1;0_18:1;0, TAG 54:3;0
11:117087191:C:G	rs6589592	ZPR1			TAG 50:2;0		Pure hypercholesterolaemia	IV Endocrine, nutritional and metabolic diseases (E4_)	3.02726e-08			TAG 48:2;0		TAG 50:1;0, TAG 52:2;0, TAG 52:3;0
19:19739741:A:AC	rs549504960	TM6SF2	TAG 56:8;0				Malignant neoplasm of intrahepatic ducts, biliary tract and gallbladder (controls excluding all cancers)	II Neoplasms, from cancer register (ICD-O-3)	3.06443e-08
6:32168770:T:G	rs1061808	AGPAT1		cluster3			Graves ophthalmopathy	IV Endocrine, nutritional and metabolic diseases (E4_)	3.09015e-08	TAG 50:1;0
11:61832870:A:C	rs174574	FADS2	PC 16:0;0_18:2;0, PC 16:1;0_18:2;0, PC 18:1;0_18:1;0, PC 18:1;0_18:2;0, PC 18:2;0_18:2;0, PC O-16:0;0/18:2;0, PC O-18:2;0/18:2;0	cluster1, cluster4	PC 16:1;0_18:2;0, PC 18:1;0_18:1;0, PC 18:1;0_18:2;0, PC 18:2;0_18:2;0, PC O-16:0;0/18:2;0, PC O-18:2;0/18:2;0		Benign neoplasm: Colon	II Neoplasms from hospital discharges (CD2_)	3.18581e-08
19:19210016:C:G	rs150057262	TM6SF2	CE 16:0;0, PC 18:1;0_20:3;0	cluster3		cluster3	Metabolic disorders	IV Endocrine, nutritional and metabolic diseases (E4_)	3.19698e-08
16:56957451:C:T	rs183130	CETP			PC O-17:0;0/17:1;0	cluster3	Angina pectoris	IX Diseases of the circulatory system (I9_)	3.38868e-08	PC 16:0;0_18:3;0		PC 16:0;0_18:3;0
2:21008652:G:A	rs676210	APOB				cluster8	Pure hypercholesterolaemia	IV Endocrine, nutritional and metabolic diseases (E4_)	3.42878e-08			DAG 18:1;0_18:1;0, TAG 51:3;0, TAG 52:3;0, TAG 52:4;0, TAG 54:4;0		Cer 42:2;2
2:21014672:G:A	rs673548	APOB					Pure hypercholesterolaemia	IV Endocrine, nutritional and metabolic diseases (E4_)	3.4633e-08	TAG 52:3;0, TAG 54:4;0
19:44908684:T:C	rs429358	APOE	CE 14:0;0, CE 18:0;0, CE 20:2;0	cluster9	CE 14:0;0, CE 16:0;0, CE 18:0;0, CE 18:1;0, CE 18:2;0, CE 20:2;0	cluster3, cluster6, cluster7, cluster9	Dementia due to Parkinson's disease (more control exclusions)	Neurological endpoints	3.48803e-08	CE 17:0;0		CE 17:0;0
19:19347579:A:G	rs182611493	TM6SF2	CE 18:3;0, TAG 52:6;0, TAG 56:7;0	cluster1, cluster2			Hyperlipidaemia, other/unspecified	IV Endocrine, nutritional and metabolic diseases (E4_)	3.51091e-08	TAG 54:7;0, TAG 58:8;0
19:19739741:A:AC	rs549504960	TM6SF2	TAG 56:8;0				Diabetes, insulin treatment (Kela reimbursement) (more control exclusions)	Diabetes endpoints	3.52947e-08
15:58438299:C:T	rs588136	LIPC			PC O-16:2;0/18:0;0		Statin medication	IX Diseases of the circulatory system (I9_)	3.53094e-08
22:43932163:T:C	rs1883350	PNPLA3					Fibrosis and cirrhosis of liver	XI Diseases of the digestive system (K11_)	3.54054e-08	TAG 58:7;0		TAG 58:7;0
19:19568751:C:T	rs150536132	TM6SF2	Cer 40:1;2		Cer 40:1;2		Oesophageal varices	IX Diseases of the circulatory system (I9_)	3.72512e-08
19:44919589:G:A	rs56131196	APOE				cluster8	Death due to cardiac causes	IX Diseases of the circulatory system (I9_)	3.82402e-08
16:56953853:C:T	rs56228609	CETP					Angina pectoris	IX Diseases of the circulatory system (I9_)	3.84928e-08	CE 18:0;0		CE 18:0;0
19:44919589:G:A	rs56131196	APOE				cluster8	Disorder of lipoprotein metabolism, unspecified	IV Endocrine, nutritional and metabolic diseases (E4_)	3.87133e-08
12:120977112:G:A	rs2255531	HNF1A					Diabetes, insulin treatment (Kela reimbursement) (more control exclusions)	Diabetes endpoints	3.89843e-08	CE 18:3;0		CE 18:3;0
2:21041028:G:A	rs1367117	APOB		cluster7		cluster7	Disorder of lipoprotein metabolism, unspecified	IV Endocrine, nutritional and metabolic diseases (E4_)	3.90131e-08	CE 16:0;0		CE 16:0;0
11:61804006:T:C	rs174550	FADS2	CE 16:0;0, PE O-18:1;0/18:2;0		PE O-18:1;0/18:2;0		Benign neoplasm: Colon	II Neoplasms from hospital discharges (CD2_)	3.93133e-08
19:44908684:T:C	rs429358	APOE	CE 14:0;0, CE 18:0;0, CE 20:2;0	cluster9	CE 14:0;0, CE 16:0;0, CE 18:0;0, CE 18:1;0, CE 18:2;0, CE 20:2;0	cluster3, cluster6, cluster7, cluster9	Vascular dementia (mixed)	Neurological endpoints	3.94357e-08	CE 17:0;0		CE 17:0;0
11:61811991:A:G	rs174554	FADS2	TAG 56:7;0		TAG 56:7;0		Benign neoplasm: Colon	II Neoplasms from hospital discharges (CD2_)	4.07127e-08	TAG 54:6;0		TAG 54:6;0
15:58434545:G:C	rs1351497581	LIPC					Statin medication	IX Diseases of the circulatory system (I9_)	4.07193e-08						cluster2
11:61785208:G:T	rs174537	FADS2	PC 18:0;0_20:4;0, PC 18:1;0_20:4;0, PC O-18:2;0/20:4;0, PE 18:0;0_20:4;0, PI 16:0;0_20:4;0		PC O-18:2;0/20:4;0, PE 18:0;0_20:4;0, PI 16:0;0_20:4;0		Benign neoplasm: Colon	II Neoplasms from hospital discharges (CD2_)	4.20049e-08
19:44919689:A:G	rs4420638	APOE					Disorder of lipoprotein metabolism, unspecified	IV Endocrine, nutritional and metabolic diseases (E4_)	4.20581e-08					CE 22:6;0
1:220799001:A:G	rs867772	MARC1					Statin medication	IX Diseases of the circulatory system (I9_)	4.27277e-08				cluster1
11:116778201:G:C	rs964184	ZPR1	DAG 16:0;0_18:1;0, DAG 16:0;0_18:2;0, DAG 18:1;0_18:1;0, DAG 18:1;0_18:2;0, DAG 18:1;0_18:3;0, PC 16:0;0_18:2;0, PC 17:0;0_18:2;0, PC O-16:1;0/18:1;0, PE 18:0;0_18:2;0, PI 18:0;0_18:2;0, PI 18:0;0_20:3;0, PI 18:0;0_20:4;0, TAG 48:3;0, TAG 49:2;0, TAG 50:1;0, TAG 50:2;0, TAG 50:3;0, TAG 50:4;0, TAG 50:5;0, TAG 51:3;0, TAG 52:2;0, TAG 52:3;0, TAG 52:4;0, TAG 52:5;0, TAG 52:6;0, TAG 53:2;0, TAG 53:3…	cluster1, cluster10, cluster2, cluster3, cluster4, cluster7, cluster8	DAG 16:0;0_18:1;0, DAG 16:0;0_18:2;0, DAG 18:1;0_18:1;0, DAG 18:1;0_18:2;0, DAG 18:1;0_18:3;0, PC 16:0;0_18:2;0, PC 17:0;0_18:2;0, PC O-16:1;0/18:1;0, PI 18:0;0_18:2;0, PI 18:0;0_20:3;0, PI 18:0;0_20:4;0, TAG 48:3;0, TAG 50:1;0, TAG 50:4;0, TAG 50:5;0, TAG 51:2;0, TAG 51:3;0, TAG 52:2;0, TAG 52:3;0, TAG 52:4;0, TAG 52:5;0, TAG 52:6;0, TAG 53:2;0, TAG 53:3;0, TAG 53:4;0, TAG 54:3;0, TAG 54:4;0, TA…	cluster1, cluster10, cluster2, cluster3, cluster4, cluster7, cluster8	Hypertension, essential	IX Diseases of the circulatory system (I9_)	4.36516e-08	PC 18:0;0_18:2;0, TAG 48:1;0, TAG 48:2;0		PC 18:0;0_18:2;0, TAG 48:1;0
19:19346108:C:T	rs58489806	TM6SF2			Cer 42:1;2	cluster7	Malignant neoplasm of intrahepatic ducts, biliary tract and gallbladder (controls excluding all cancers)	II Neoplasms, from cancer register (ICD-O-3)	4.432e-08			CE 16:1;0		CE 16:0;0, CE 20:3;0, CE 20:4;0
19:44919589:G:A	rs56131196	APOE				cluster8	Familial hypercholesterolemia	IV Endocrine, nutritional and metabolic diseases (E4_)	4.45174e-08
6:32168770:T:G	rs1061808	AGPAT1		cluster3			Drug-induced hypoglycaemia without coma	IV Endocrine, nutritional and metabolic diseases (E4_)	4.46735e-08	TAG 50:1;0
19:19282905:G:A	rs8100204	TM6SF2	Cer 42:1;2, PC 18:2;0_20:4;0				Alcoholic liver disease	XI Diseases of the digestive system (K11_)	4.47827e-08
11:61803311:T:C	rs174547	FADS2	PC 18:0;0_20:2;0	cluster10	CE 16:0;0	cluster10	Benign neoplasm: Colon	II Neoplasms from hospital discharges (CD2_)	4.68738e-08
2:21002409:C:T	rs1042034	APOB		cluster8			Pure hypercholesterolaemia	IV Endocrine, nutritional and metabolic diseases (E4_)	4.70826e-08	Cer 42:2;2, DAG 18:1;0_18:1;0, TAG 51:3;0, TAG 52:4;0
6:32159700:C:A	rs3134950	AGPAT1					Graves ophthalmopathy	IV Endocrine, nutritional and metabolic diseases (E4_)	4.70836e-08	PC 16:0;0_16:0;0
11:61802358:C:T	rs174546	FADS2	PC 16:0;0_16:0;0		PC 16:0;0_16:0;0		Benign neoplasm: Colon	II Neoplasms from hospital discharges (CD2_)	4.74493e-08
11:61817672:A:G	rs174562	FADS2	CE 20:4;0				Benign neoplasm: Colon	II Neoplasms from hospital discharges (CD2_)	4.75938e-08
11:61835886:A:T	rs2727271	FADS2	CE 20:3;0				Venous thromboembolism	IX Diseases of the circulatory system (I9_)	4.77189e-08
19:19282905:G:A	rs8100204	TM6SF2	Cer 42:1;2, PC 18:2;0_20:4;0				Oesophageal varices	IX Diseases of the circulatory system (I9_)	4.88529e-08
11:61837495:C:T	rs2072113	FADS2			PC 18:1;0_20:4;0		Venous thromboembolism	IX Diseases of the circulatory system (I9_)	4.93208e-08
16:56953457:T:C	rs56156922	CETP					Angina pectoris	IX Diseases of the circulatory system (I9_)	4.96307e-08	PC 16:1;0_18:2;0		PC 16:1;0_18:2;0
8:19998749:T:G	rs2165558	LPL					Disorders of lipoprotein metabolism and other lipidaemias	IV Endocrine, nutritional and metabolic diseases (E4_)	5.1498e-08	TAG 56:8;0		TAG 56:8;0
11:116784884:G:A	rs757721812	ZPR1			PE 18:0;0_18:2;0, TAG 50:2;0, TAG 50:3;0		Familial hypercholesterolemia	IV Endocrine, nutritional and metabolic diseases (E4_)	5.22553e-08			TAG 48:2;0		TAG 49:2;0
8:19967156:C:T	rs15285	LPL			TAG 54:5;0		Coronary revascularization (ANGIO or CABG)	IX Diseases of the circulatory system (I9_)	5.24385e-08	TAG 51:3;0, TAG 52:2;0, TAG 53:3;0, TAG 58:7;0		TAG 52:2;0, TAG 53:3;0, TAG 58:7;0		TAG 51:3;0
11:61818856:C:CT	rs35473591	FADS2	CE 22:6;0, LPC 20:4;0		CE 22:6;0, LPC 20:4;0, PE 18:0;0_18:2;0	cluster1, cluster9	Benign neoplasm: Colon	II Neoplasms from hospital discharges (CD2_)	5.25303e-08
11:61837743:A:G	rs2072114	FADS2			PC O-16:1;0/20:4;0		Venous thromboembolism	IX Diseases of the circulatory system (I9_)	5.32157e-08
18:49677585:A:G	rs9955622	SMUG1P1			PI 18:0;0_20:4;0		Statin medication	IX Diseases of the circulatory system (I9_)	5.43676e-08
19:44919689:A:G	rs4420638	APOE					Familial hypercholesterolemia	IV Endocrine, nutritional and metabolic diseases (E4_)	5.48138e-08					CE 22:6;0
11:61820833:A:G	rs174564	FADS2	PC O-18:2;0/18:1;0, PE 16:0;0_18:2;0	cluster6	PC O-18:2;0/18:1;0, PE 16:0;0_18:2;0	cluster6	Benign neoplasm: Colon	II Neoplasms from hospital discharges (CD2_)	5.53159e-08
6:32159700:C:A	rs3134950	AGPAT1					Drug-induced hypoglycaemia without coma	IV Endocrine, nutritional and metabolic diseases (E4_)	5.55866e-08	PC 16:0;0_16:0;0
11:61784455:A:C	rs174536	FADS2	PC O-18:0;0/20:4;0, PC O-18:1;0/20:4;0, PE O-18:1;0/20:4;0		PC O-16:1;0/20:4;0, PC O-18:0;0/20:4;0, PC O-18:1;0/20:4;0, PE O-18:1;0/20:4;0		Benign neoplasm: Colon	II Neoplasms from hospital discharges (CD2_)	5.58689e-08
11:61803910:G:A	rs174549	FADS2	PI 16:0;0_18:2;0		PI 16:0;0_18:2;0		Benign neoplasm: Colon	II Neoplasms from hospital discharges (CD2_)	5.59719e-08
11:61835765:C:T	rs2727270	FADS2	PE O-18:2;0/18:2;0		PC 16:0;0_20:4;0, PC O-16:0;0/20:4;0, PE O-18:2;0/18:2;0		Venous thromboembolism	IX Diseases of the circulatory system (I9_)	5.73429e-08					PC 16:1;0_20:4;0
11:61814184:G:A	rs1216204017	FADS2				cluster3	Calcific aortic valvular stenosis, operated	IX Diseases of the circulatory system (I9_)	5.79629e-08
11:61798436:T:C	rs174541	FADS2					Benign neoplasm: Colon, unspecified	II Neoplasms from hospital discharges (CD2_)	6.01368e-08					CE 20:4;0
12:120997672:G:A	rs2464195	HNF1A			SM 38:2;2	cluster8	Diabetic retinopathy (more control exclusions)	Diabetes endpoints	6.15644e-08			Cer 42:2;2
19:44913484:C:T	rs438811	APOE					Diseases of oral cavity, salivary glands and jaws	XI Diseases of the digestive system (K11_)	6.42495e-08			DAG 18:1;0_18:2;0
19:19739741:A:AC	rs549504960	TM6SF2	TAG 56:8;0				Hyperlipidaemia, other/unspecified	IV Endocrine, nutritional and metabolic diseases (E4_)	6.52244e-08
11:116778201:G:C	rs964184	ZPR1	DAG 16:0;0_18:1;0, DAG 16:0;0_18:2;0, DAG 18:1;0_18:1;0, DAG 18:1;0_18:2;0, DAG 18:1;0_18:3;0, PC 16:0;0_18:2;0, PC 17:0;0_18:2;0, PC O-16:1;0/18:1;0, PE 18:0;0_18:2;0, PI 18:0;0_18:2;0, PI 18:0;0_20:3;0, PI 18:0;0_20:4;0, TAG 48:3;0, TAG 49:2;0, TAG 50:1;0, TAG 50:2;0, TAG 50:3;0, TAG 50:4;0, TAG 50:5;0, TAG 51:3;0, TAG 52:2;0, TAG 52:3;0, TAG 52:4;0, TAG 52:5;0, TAG 52:6;0, TAG 53:2;0, TAG 53:3…	cluster1, cluster10, cluster2, cluster3, cluster4, cluster7, cluster8	DAG 16:0;0_18:1;0, DAG 16:0;0_18:2;0, DAG 18:1;0_18:1;0, DAG 18:1;0_18:2;0, DAG 18:1;0_18:3;0, PC 16:0;0_18:2;0, PC 17:0;0_18:2;0, PC O-16:1;0/18:1;0, PI 18:0;0_18:2;0, PI 18:0;0_20:3;0, PI 18:0;0_20:4;0, TAG 48:3;0, TAG 50:1;0, TAG 50:4;0, TAG 50:5;0, TAG 51:2;0, TAG 51:3;0, TAG 52:2;0, TAG 52:3;0, TAG 52:4;0, TAG 52:5;0, TAG 52:6;0, TAG 53:2;0, TAG 53:3;0, TAG 53:4;0, TAG 54:3;0, TAG 54:4;0, TA…	cluster1, cluster10, cluster2, cluster3, cluster4, cluster7, cluster8	Hard cardiovascular diseases	Cardiometabolic endpoints	6.53416e-08	PC 18:0;0_18:2;0, TAG 48:1;0, TAG 48:2;0		PC 18:0;0_18:2;0, TAG 48:1;0
19:19215154:G:T	rs3761077	TM6SF2			PC 18:2;0_20:4;0		Malignant neoplasm of intrahepatic ducts, biliary tract and gallbladder (controls excluding all cancers)	II Neoplasms, from cancer register (ICD-O-3)	6.5438e-08
19:44893408:G:T	rs1454241996	APOE				cluster11	Antihypertensive medication - note that there are other indications	Drug purchase endpoints	6.57976e-08	DAG 18:1;0_18:2;0
11:61803876:C:G	rs174548	FADS2	PC 14:0;0_18:2;0, PC 18:2;0_20:3;0, PC O-16:0;0/22:5;0, PC O-18:1;0/20:3;0, PE 18:1;0_18:1;0		CE 20:5;0, PC 14:0;0_18:2;0, PC 16:0;0_22:5;0, PC 18:0;0_20:2;0, PC 18:0;0_20:5;0, PC 18:2;0_20:3;0, PC O-16:0;0/22:5;0, PC O-18:1;0/20:3;0, PE 18:0;0_18:2;0, PE 18:1;0_18:1;0	cluster6	Benign neoplasm: Colon	II Neoplasms from hospital discharges (CD2_)	6.58597e-08					PC 16:0;0_20:5;0, PC 18:1;0_18:2;0
2:43839108:G:C	rs11887534	ABCG8				cluster9	Hyperlipidaemia, other/unspecified	IV Endocrine, nutritional and metabolic diseases (E4_)	6.64492e-08
11:61825533:A:G	rs174567	FADS2	PE 18:0;0_18:2;0	cluster9			Benign neoplasm: Colon	II Neoplasms from hospital discharges (CD2_)	6.69515e-08
11:61839211:G:A	rs174581	FADS2	CE 20:5;0		CE 20:5;0, PI 18:0;0_20:3;0		Benign neoplasm: Colon	II Neoplasms from hospital discharges (CD2_)	6.97622e-08
11:61815236:T:C	rs174561	FADS2	SM 34:2;2, SM 40:2;2		SM 40:2;2		Benign neoplasm: Colon, unspecified	II Neoplasms from hospital discharges (CD2_)	7.11115e-08
19:44919689:A:G	rs4420638	APOE					First line medication for Crohn's disease	Drug purchase endpoints	7.26491e-08					CE 22:6;0
11:61800281:C:A	rs174544	FADS2	PC 16:0;0_22:6;0, SM 36:2;2		PC 16:0;0_22:6;0		Benign neoplasm: Colon, unspecified	II Neoplasms from hospital discharges (CD2_)	7.33804e-08
17:4767677:G:C	rs8069974	GLTPD2			SM 40:1;2		Statin medication	IX Diseases of the circulatory system (I9_)	7.36377e-08
11:61813163:C:T	rs174556	FADS2	PE O-18:2;0/20:4;0, SM 38:2;2		PC 18:0;0_20:4;0, PE O-18:2;0/20:4;0, SM 38:2;2		Benign neoplasm: Colon, unspecified	II Neoplasms from hospital discharges (CD2_)	7.42609e-08	PI 16:0;0_18:1;0		PI 16:0;0_18:1;0
11:61855668:C:T	rs174601	FADS2	PC 16:0;0_18:0;0		PC 16:0;0_18:0;0		DVT of lower extremities	IX Diseases of the circulatory system (I9_)	7.48445e-08
11:61822009:A:G	rs28456	FADS2	PI 18:0;0_20:3;0		PC 17:0;0_20:4;0, PC 18:1;0_20:2;0		Benign neoplasm: Colon	II Neoplasms from hospital discharges (CD2_)	7.58525e-08
19:44908684:T:C	rs429358	APOE	CE 14:0;0, CE 18:0;0, CE 20:2;0	cluster9	CE 14:0;0, CE 16:0;0, CE 18:0;0, CE 18:1;0, CE 18:2;0, CE 20:2;0	cluster3, cluster6, cluster7, cluster9	Other and unspecified degenerative diseases of nervous system	VI Diseases of the nervous system (G6_)	7.62887e-08	CE 17:0;0		CE 17:0;0
19:44908684:T:C	rs429358	APOE	CE 14:0;0, CE 18:0;0, CE 20:2;0	cluster9	CE 14:0;0, CE 16:0;0, CE 18:0;0, CE 18:1;0, CE 18:2;0, CE 20:2;0	cluster3, cluster6, cluster7, cluster9	Angina pectoris	IX Diseases of the circulatory system (I9_)	7.71117e-08	CE 17:0;0		CE 17:0;0
19:44919589:G:A	rs56131196	APOE				cluster8	First line medication for Crohn's disease	Drug purchase endpoints	7.72467e-08
18:49683601:G:A	rs17656948	SMUG1P1			PI 18:0;0_18:1;0		Statin medication	IX Diseases of the circulatory system (I9_)	7.72841e-08					PI 18:0;0_18:2;0	cluster2
11:61839170:A:G	rs174580	FADS2	PC 18:1;0_20:2;0				Benign neoplasm: Colon	II Neoplasms from hospital discharges (CD2_)	7.79651e-08
1:55117537:G:A	rs530804537	PCSK9					Heart failure and coronary heart disease	Cardiometabolic endpoints	7.8643e-08	CE 20:3;0		CE 20:3;0
19:11082239:A:G	rs73015021	CERS4					Heart failure and coronary heart disease	Cardiometabolic endpoints	7.86484e-08	PC 16:0;0_16:0;0	cluster3
11:61854084:G:C	rs174599	FADS2	PC 18:2;0_20:1;0		PC 18:2;0_20:1;0		DVT of lower extremities	IX Diseases of the circulatory system (I9_)	7.93378e-08
11:61858251:CA:C	rs397705608	FADS2					Venous thromboembolism	IX Diseases of the circulatory system (I9_)	7.96196e-08	TAG 54:4;0		TAG 54:4;0
11:61852357:C:A	rs174594	FADS2	PC 16:0;0_20:1;0, PC 18:0;0_18:2;0		PC 16:0;0_18:2;0, PC 16:0;0_20:1;0, PC 18:0;0_18:2;0	cluster7	DVT of lower extremities	IX Diseases of the circulatory system (I9_)	8.09692e-08
19:11079868:C:T	rs118068660	CERS4	CE 16:0;0, CE 18:2;0, SM 34:1;2, SM 42:2;2				Heart failure and coronary heart disease	Cardiometabolic endpoints	8.21599e-08	CE 18:1;0, Chol
19:11078622:CG:C	rs200495339	CERS4	SM 34:2;2				Heart failure and coronary heart disease	Cardiometabolic endpoints	8.23531e-08
11:61851136:A:G	rs174592	FADS2	PC 16:0;0_20:2;0, TAG 56:4;0		LPE 18:2;0, PC 16:0;0_20:2;0, TAG 56:4;0	cluster3	DVT of lower extremities	IX Diseases of the circulatory system (I9_)	8.32607e-08
12:121000508:C:T	rs1169306	HNF1A	SM 38:2;2	cluster8			Diabetic retinopathy (more control exclusions)	Diabetes endpoints	8.7259e-08	Cer 42:2;2
4:73167847:G:C	rs187918276	ANKRD17	CE 18:1;0, CE 18:2;0, SM 34:1;2, SM 36:1;2, SM 36:2;2, SM 38:1;2, SM 38:2;2, SM 40:1;2, SM 40:2;2, SM 42:2;2	cluster3, cluster8	CE 18:1;0, CE 18:2;0, SM 34:1;2, SM 36:1;2, SM 36:2;2, SM 38:1;2, SM 38:2;2, SM 40:1;2, SM 40:2;2, SM 42:2;2	cluster3, cluster8	Disorder of lipoprotein metabolism, unspecified	IV Endocrine, nutritional and metabolic diseases (E4_)	8.75629e-08	SM 34:2;2		SM 34:2;2
12:120977112:G:A	rs2255531	HNF1A					Cholecystectomy	XI Diseases of the digestive system (K11_)	8.81495e-08	CE 18:3;0		CE 18:3;0
11:61790354:T:C	rs102274	FADS2	PC 16:0;0_20:5;0, PC 18:2;0_20:4;0, TAG 52:6;0		PC 16:0;0_20:5;0, PC 18:2;0_20:4;0, TAG 52:6;0		Benign neoplasm: Colon	II Neoplasms from hospital discharges (CD2_)	9.26126e-08
11:116778201:G:C	rs964184	ZPR1	DAG 16:0;0_18:1;0, DAG 16:0;0_18:2;0, DAG 18:1;0_18:1;0, DAG 18:1;0_18:2;0, DAG 18:1;0_18:3;0, PC 16:0;0_18:2;0, PC 17:0;0_18:2;0, PC O-16:1;0/18:1;0, PE 18:0;0_18:2;0, PI 18:0;0_18:2;0, PI 18:0;0_20:3;0, PI 18:0;0_20:4;0, TAG 48:3;0, TAG 49:2;0, TAG 50:1;0, TAG 50:2;0, TAG 50:3;0, TAG 50:4;0, TAG 50:5;0, TAG 51:3;0, TAG 52:2;0, TAG 52:3;0, TAG 52:4;0, TAG 52:5;0, TAG 52:6;0, TAG 53:2;0, TAG 53:3…	cluster1, cluster10, cluster2, cluster3, cluster4, cluster7, cluster8	DAG 16:0;0_18:1;0, DAG 16:0;0_18:2;0, DAG 18:1;0_18:1;0, DAG 18:1;0_18:2;0, DAG 18:1;0_18:3;0, PC 16:0;0_18:2;0, PC 17:0;0_18:2;0, PC O-16:1;0/18:1;0, PI 18:0;0_18:2;0, PI 18:0;0_20:3;0, PI 18:0;0_20:4;0, TAG 48:3;0, TAG 50:1;0, TAG 50:4;0, TAG 50:5;0, TAG 51:2;0, TAG 51:3;0, TAG 52:2;0, TAG 52:3;0, TAG 52:4;0, TAG 52:5;0, TAG 52:6;0, TAG 53:2;0, TAG 53:3;0, TAG 53:4;0, TAG 54:3;0, TAG 54:4;0, TA…	cluster1, cluster10, cluster2, cluster3, cluster4, cluster7, cluster8	Hypertension	IX Diseases of the circulatory system (I9_)	9.65317e-08	PC 18:0;0_18:2;0, TAG 48:1;0, TAG 48:2;0		PC 18:0;0_18:2;0, TAG 48:1;0
11:61837310:A:T	rs2524299	FADS2	CE 18:2;0		CE 18:2;0, CE 20:4;0, LPC 20:4;0, PC 15:0;0_18:2;0, PC 16:0;0_18:2;0, PC 16:1;0_18:2;0, PC 17:0;0_18:2;0, PC 18:0;0_20:4;0	cluster10, cluster5	Venous thromboembolism	IX Diseases of the circulatory system (I9_)	9.68367e-08						cluster4, cluster8
19:11079088:T:C	rs73015011	SMARCA4			CE 16:0;0, CE 18:2;0, SM 34:1;2, SM 34:2;2, SM 42:2;2	cluster7	Heart failure and coronary heart disease	Cardiometabolic endpoints	9.83218e-08			CE 18:1;0, Chol, PC 16:0;0_16:0;0	cluster3
8:19967357:G:A	rs3916027	LPL	TAG 56:7;0	cluster1	TAG 56:7;0	cluster1	Myocardial infarction, strict	IX Diseases of the circulatory system (I9_)	9.85031e-08
7:73612048:C:T	rs17145750	MLXIPL					Diabetes, insulin treatment (Kela reimbursement) (more control exclusions)	Diabetes endpoints	1.00716e-07	SM 42:2;2		SM 42:2;2
11:61856709:T:C	rs97384	FADS2	PE O-16:1;0/20:4;0, TAG 56:5;0		PE O-16:1;0/20:4;0, TAG 56:5;0		DVT of lower extremities	IX Diseases of the circulatory system (I9_)	1.05179e-07						cluster2
8:19970337:C:A	rs10105606	LPL	TAG 52:3;0, TAG 52:4;0, TAG 54:4;0, TAG 54:5;0, TAG 56:6;0		TAG 52:3;0, TAG 52:4;0, TAG 54:4;0, TAG 56:6;0		Disorders of lipoprotein metabolism and other lipidaemias	IV Endocrine, nutritional and metabolic diseases (E4_)	1.05184e-07	TAG 52:5;0, TAG 53:4;0, TAG 54:3;0		TAG 52:5;0, TAG 53:4;0, TAG 54:3;0
8:19956018:A:G	rs268	LPL			TAG 52:4;0, TAG 54:4;0, TAG 54:5;0		Statin medication	IX Diseases of the circulatory system (I9_)	1.08288e-07	DAG 18:1;0_18:2;0		DAG 18:1;0_18:2;0		TAG 52:3;0, TAG 54:3;0
11:61798436:T:C	rs174541	FADS2					DVT of lower extremities	IX Diseases of the circulatory system (I9_)	1.10912e-07					CE 20:4;0
11:61781553:G:A	rs174533	FADS2	PC 16:0;0_20:4;0, PC 16:0;0_22:5;0, PC 17:0;0_20:4;0, PI 18:0;0_20:4;0, TAG 56:6;0		PC 16:0;0_20:4;0, PC 16:0;0_22:5;0, PC 17:0;0_20:4;0, PC 18:0;0_20:4;0, PC 18:1;0_20:4;0, PI 18:0;0_20:4;0, TAG 56:6;0		Benign neoplasm: Colon	II Neoplasms from hospital discharges (CD2_)	1.11655e-07
7:44542387:T:C	rs17725246	NPC1L1					Disorders of lipoprotein metabolism and other lipidaemias	IV Endocrine, nutritional and metabolic diseases (E4_)	1.14528e-07	CE 18:0;0		CE 18:0;0
11:116739533:A:G	rs10466588	ZPR1					Coronary atherosclerosis	IX Diseases of the circulatory system (I9_)	1.15319e-07						cluster8
11:116786845:C:T	rs3741298	ZPR1					Hard cardiovascular diseases	Cardiometabolic endpoints	1.15819e-07	PI 18:1;0_20:4;0		PI 18:1;0_20:4;0
19:44908684:T:C	rs429358	APOE	CE 14:0;0, CE 18:0;0, CE 20:2;0	cluster9	CE 14:0;0, CE 16:0;0, CE 18:0;0, CE 18:1;0, CE 18:2;0, CE 20:2;0	cluster3, cluster6, cluster7, cluster9	Progressive vascular leukoencephalopathy	IX Diseases of the circulatory system (I9_)	1.15859e-07	CE 17:0;0		CE 17:0;0
11:61802358:C:T	rs174546	FADS2	PC 16:0;0_16:0;0		PC 16:0;0_16:0;0		DVT of lower extremities	IX Diseases of the circulatory system (I9_)	1.17206e-07
2:21041028:G:A	rs1367117	APOB		cluster7		cluster7	Familial hypercholesterolemia	IV Endocrine, nutritional and metabolic diseases (E4_)	1.18473e-07	CE 16:0;0		CE 16:0;0
12:53112581:A:G	rs11170421	SOAT2		cluster8			Hypertension	IX Diseases of the circulatory system (I9_)	1.18774e-07
11:61853722:G:A	rs174598	FADS2	PC 16:0;0_18:3;0		PC 16:0;0_18:3;0		Calcific aortic valvular stenosis, operated	IX Diseases of the circulatory system (I9_)	1.19994e-07
19:18549557:C:G	rs185742778	TM6SF2				cluster8	Diseases of liver	XI Diseases of the digestive system (K11_)	1.22857e-07
11:61806212:T:C	rs174551	FADS2	PC 16:0;0_22:4;0, PC O-18:1;0/18:2;0		CE 20:4;0, PC 16:0;0_22:4;0, PC 17:0;0_18:2;0, PC O-18:1;0/18:2;0		Benign neoplasm: Colon, unspecified	II Neoplasms from hospital discharges (CD2_)	1.23663e-07
11:116652851:A:C	rs559220724	ZPR1					Statin medication	IX Diseases of the circulatory system (I9_)	1.24512e-07						cluster2, cluster3
10:63254175:A:G	rs4405189	JMJD1C				cluster8	Hypertension	IX Diseases of the circulatory system (I9_)	1.258e-07
11:61839170:A:G	rs174580	FADS2	PC 18:1;0_20:2;0				DVT of lower extremities	IX Diseases of the circulatory system (I9_)	1.28059e-07
19:44908822:C:T	rs7412	APOE	CE 16:0;0, CE 18:1;0, CE 18:2;0, CE 20:4;0, CE 22:6;0	cluster11, cluster3, cluster6, cluster7, cluster8	CE 16:0;0, CE 18:1;0, CE 18:2;0, CE 20:4;0, CE 22:6;0	cluster11, cluster3, cluster6, cluster7, cluster8	Alzheimer's disease (Atypical or mixed) (more control exclusions)	Neurological endpoints	1.28124e-07	PC O-16:0;0/20:3;0, SM 42:2;2, TAG 56:3;0		PC O-16:0;0/20:3;0, PE O-18:1;0/20:4;0, SM 42:2;2, TAG 56:3;0		CE 20:2;0
15:58431280:T:C	rs1077834	LIPC	PC 18:2;0_20:4;0, PE 16:0;0_18:2;0		PC 16:0;0_16:0;0, PC 18:2;0_20:4;0, PE 16:0;0_18:2;0, PE 16:0;0_20:4;0	cluster2	Statin medication	IX Diseases of the circulatory system (I9_)	1.28751e-07
19:44912383:G:A	rs445925	APOE	TAG 56:6;0, TAG 58:7;0		TAG 56:6;0, TAG 58:7;0		Coronary angioplasty	IX Diseases of the circulatory system (I9_)	1.29521e-07
11:61790331:T:C	rs102275	FADS2	PC 18:0;0_20:5;0, PC 18:0;0_22:5;0, TAG 58:7;0		PC 18:0;0_20:5;0, PC 18:0;0_22:5;0, TAG 58:7;0		Benign neoplasm: Colon	II Neoplasms from hospital discharges (CD2_)	1.3119e-07
11:61817672:A:G	rs174562	FADS2	CE 20:4;0				DVT of lower extremities	IX Diseases of the circulatory system (I9_)	1.32017e-07
11:61783884:T:C	rs174535	FADS2	PC 16:1;0_20:4;0, PC O-16:1;0/20:4;0		PC 16:1;0_20:4;0		Benign neoplasm: Colon	II Neoplasms from hospital discharges (CD2_)	1.32773e-07
10:63364338:C:G	rs10822163	JMJD1C		cluster8			Hypertension	IX Diseases of the circulatory system (I9_)	1.33303e-07
11:61803311:T:C	rs174547	FADS2	PC 18:0;0_20:2;0	cluster10	CE 16:0;0	cluster10	DVT of lower extremities	IX Diseases of the circulatory system (I9_)	1.33712e-07
15:58431227:A:G	rs1077835	LIPC				cluster3	Statin medication	IX Diseases of the circulatory system (I9_)	1.35478e-07	PC 18:2;0_18:2;0
11:61806212:T:C	rs174551	FADS2	PC 16:0;0_22:4;0, PC O-18:1;0/18:2;0		CE 20:4;0, PC 16:0;0_22:4;0, PC 17:0;0_18:2;0, PC O-18:1;0/18:2;0		DVT of lower extremities	IX Diseases of the circulatory system (I9_)	1.36333e-07
15:58431740:G:A	rs2070895	LIPC	PE 18:1;0_18:1;0		PE 18:0;0_20:4;0, PE 18:1;0_18:1;0		Statin medication	IX Diseases of the circulatory system (I9_)	1.36439e-07			PC O-18:1;0/20:4;0		PC O-16:1;0/18:2;0	cluster11
19:19141970:G:A	rs190121281	TM6SF2		cluster8			Disorders of lipoprotein metabolism and other lipidaemias	IV Endocrine, nutritional and metabolic diseases (E4_)	1.37098e-07
11:61862632:G:A	rs174621	FADS2					Statin medication	IX Diseases of the circulatory system (I9_)	1.39226e-07					SM 36:2;2
2:43846861:G:A	rs4953023	ABCG8			CE 20:2;0		Hyperlipidaemia, other/unspecified	IV Endocrine, nutritional and metabolic diseases (E4_)	1.41244e-07
11:61820833:A:G	rs174564	FADS2	PC O-18:2;0/18:1;0, PE 16:0;0_18:2;0	cluster6	PC O-18:2;0/18:1;0, PE 16:0;0_18:2;0	cluster6	DVT of lower extremities	IX Diseases of the circulatory system (I9_)	1.41694e-07
11:61804006:T:C	rs174550	FADS2	CE 16:0;0, PE O-18:1;0/18:2;0		PE O-18:1;0/18:2;0		DVT of lower extremities	IX Diseases of the circulatory system (I9_)	1.42158e-07
11:61825533:A:G	rs174567	FADS2	PE 18:0;0_18:2;0	cluster9			DVT of lower extremities	IX Diseases of the circulatory system (I9_)	1.42988e-07
11:61796827:G:T	rs4246215	FADS2	CE 18:0;0		CE 18:0;0, CE 20:3;0		DVT of lower extremities	IX Diseases of the circulatory system (I9_)	1.44288e-07					PC 18:0;0_20:3;0, PC 18:1;0_20:3;0
19:19421101:A:G	rs11668386	TM6SF2			CE 14:0;0, Cer 40:1;2		Other diseases of liver	XI Diseases of the digestive system (K11_)	1.45533e-07
19:11091312:GT:G	rs60173709	CERS4		cluster7			Status post-ami	IX Diseases of the circulatory system (I9_)	1.47482e-07
11:116739533:A:G	rs10466588	ZPR1					Ischaemic heart disease, wide definition	IX Diseases of the circulatory system (I9_)	1.4894e-07						cluster8
9:133273983:A:G	rs992108547	ABO	CE 18:0;0		CE 18:0;0		Coronary atherosclerosis	IX Diseases of the circulatory system (I9_)	1.49094e-07
2:21008652:G:A	rs676210	APOB				cluster8	Hyperlipidaemia, other/unspecified	IV Endocrine, nutritional and metabolic diseases (E4_)	1.49173e-07			DAG 18:1;0_18:1;0, TAG 51:3;0, TAG 52:3;0, TAG 52:4;0, TAG 54:4;0		Cer 42:2;2
11:61790331:T:C	rs102275	FADS2	PC 18:0;0_20:5;0, PC 18:0;0_22:5;0, TAG 58:7;0		PC 18:0;0_20:5;0, PC 18:0;0_22:5;0, TAG 58:7;0		DVT of lower extremities	IX Diseases of the circulatory system (I9_)	1.51008e-07
2:21002409:C:T	rs1042034	APOB		cluster8			Hyperlipidaemia, other/unspecified	IV Endocrine, nutritional and metabolic diseases (E4_)	1.55611e-07	Cer 42:2;2, DAG 18:1;0_18:1;0, TAG 51:3;0, TAG 52:4;0
11:61783884:T:C	rs174535	FADS2	PC 16:1;0_20:4;0, PC O-16:1;0/20:4;0		PC 16:1;0_20:4;0		DVT of lower extremities	IX Diseases of the circulatory system (I9_)	1.56362e-07
8:20005513:C:T	rs1441764	LPL	TAG 56:5;0		TAG 56:5;0		Disorders of lipoprotein metabolism and other lipidaemias	IV Endocrine, nutritional and metabolic diseases (E4_)	1.59313e-07
11:61790354:T:C	rs102274	FADS2	PC 16:0;0_20:5;0, PC 18:2;0_20:4;0, TAG 52:6;0		PC 16:0;0_20:5;0, PC 18:2;0_20:4;0, TAG 52:6;0		DVT of lower extremities	IX Diseases of the circulatory system (I9_)	1.64498e-07
11:61781553:G:A	rs174533	FADS2	PC 16:0;0_20:4;0, PC 16:0;0_22:5;0, PC 17:0;0_20:4;0, PI 18:0;0_20:4;0, TAG 56:6;0		PC 16:0;0_20:4;0, PC 16:0;0_22:5;0, PC 17:0;0_20:4;0, PC 18:0;0_20:4;0, PC 18:1;0_20:4;0, PI 18:0;0_20:4;0, TAG 56:6;0		DVT of lower extremities	IX Diseases of the circulatory system (I9_)	1.66418e-07
11:61784455:A:C	rs174536	FADS2	PC O-18:0;0/20:4;0, PC O-18:1;0/20:4;0, PE O-18:1;0/20:4;0		PC O-16:1;0/20:4;0, PC O-18:0;0/20:4;0, PC O-18:1;0/20:4;0, PE O-18:1;0/20:4;0		DVT of lower extremities	IX Diseases of the circulatory system (I9_)	1.66613e-07
11:61826344:C:T	rs174568	FADS2	PI 18:1;0_18:2;0		PI 18:1;0_18:2;0	cluster8	Benign neoplasm: Colon, unspecified	II Neoplasms from hospital discharges (CD2_)	1.67517e-07
11:61828850:CA:C	rs5792235	FADS2	PC O-16:0;0/20:4;0		PC O-16:0;0/20:4;0, SM 34:2;2		Benign neoplasm: Colon, unspecified	II Neoplasms from hospital discharges (CD2_)	1.68624e-07
11:61785208:G:T	rs174537	FADS2	PC 18:0;0_20:4;0, PC 18:1;0_20:4;0, PC O-18:2;0/20:4;0, PE 18:0;0_20:4;0, PI 16:0;0_20:4;0		PC O-18:2;0/20:4;0, PE 18:0;0_20:4;0, PI 16:0;0_20:4;0		Benign neoplasm: Colon, unspecified	II Neoplasms from hospital discharges (CD2_)	1.69695e-07
11:61814292:T:C	rs174560	FADS2	LPC 18:2;0, LPE 18:2;0, PC 16:1;0_18:1;0, TAG 54:3;0, TAG 56:3;0	cluster8	LPC 18:2;0, LPE 18:2;0, PC 16:1;0_18:1;0, PI 18:0;0_18:2;0, TAG 54:3;0, TAG 56:3;0		Benign neoplasm: Colon, unspecified	II Neoplasms from hospital discharges (CD2_)	1.7002e-07
11:116943088:C:T	rs510988	ZPR1					Hypertension, essential	IX Diseases of the circulatory system (I9_)	1.70404e-07	PE 16:0;0_18:2;0		PE 16:0;0_18:2;0
11:61824890:A:G	rs174566	FADS2	PC 15:0;0_18:2;0, PC 17:0;0_18:2;0, PC O-18:2;0/16:0;0, PI 18:0;0_18:2;0	cluster5	PC O-18:2;0/16:0;0	cluster5	DVT of lower extremities	IX Diseases of the circulatory system (I9_)	1.71656e-07
17:59341010:C:T	rs149807191	YPEL2		cluster11		cluster11	Antihypertensive medication - note that there are other indications	Drug purchase endpoints	1.72552e-07
11:61800281:C:A	rs174544	FADS2	PC 16:0;0_22:6;0, SM 36:2;2		PC 16:0;0_22:6;0		Benign neoplasm of colon, rectum, anus and anal canal	II Neoplasms from hospital discharges (CD2_)	1.76714e-07
2:21014672:G:A	rs673548	APOB					Hyperlipidaemia, other/unspecified	IV Endocrine, nutritional and metabolic diseases (E4_)	1.7673e-07	TAG 52:3;0, TAG 54:4;0
11:61828850:CA:C	rs5792235	FADS2	PC O-16:0;0/20:4;0		PC O-16:0;0/20:4;0, SM 34:2;2		DVT of lower extremities	IX Diseases of the circulatory system (I9_)	1.77824e-07
15:58434769:C:CGCTGCTCCAAAGAGCAGCT	rs1555395544	LIPC				cluster10, cluster4	Statin medication	IX Diseases of the circulatory system (I9_)	1.78287e-07					PE 16:0;0_20:4;0
11:116954168:T:G	rs511676	ZPR1			DAG 16:0;0_18:2;0		Hypertension	IX Diseases of the circulatory system (I9_)	1.78855e-07					DAG 18:1;0_18:2;0, TAG 51:2;0, TAG 51:3;0, TAG 56:6;0
11:61813163:C:T	rs174556	FADS2	PE O-18:2;0/20:4;0, SM 38:2;2		PC 18:0;0_20:4;0, PE O-18:2;0/20:4;0, SM 38:2;2		Benign neoplasm of colon, rectum, anus and anal canal	II Neoplasms from hospital discharges (CD2_)	1.79358e-07	PI 16:0;0_18:1;0		PI 16:0;0_18:1;0
22:43932163:T:C	rs1883350	PNPLA3					Alcoholic liver disease	XI Diseases of the digestive system (K11_)	1.7985e-07	TAG 58:7;0		TAG 58:7;0
11:61827448:CT:C	rs3834458	FADS2	PI 18:1;0_18:1;0		PI 18:1;0_18:1;0, SM 36:2;2		Benign neoplasm: Colon, unspecified	II Neoplasms from hospital discharges (CD2_)	1.80934e-07
19:44912383:G:A	rs445925	APOE	TAG 56:6;0, TAG 58:7;0		TAG 56:6;0, TAG 58:7;0		Hard cardiovascular diseases	Cardiometabolic endpoints	1.81606e-07
11:116943088:C:T	rs510988	ZPR1					Hypertension	IX Diseases of the circulatory system (I9_)	1.84387e-07	PE 16:0;0_18:2;0		PE 16:0;0_18:2;0
19:19141970:G:A	rs190121281	TM6SF2		cluster8			Type 2 diabetes, wide definition	Diabetes endpoints	1.85592e-07
9:133266456:T:C	rs977371848	ABO		cluster8		cluster8	Coronary atherosclerosis	IX Diseases of the circulatory system (I9_)	1.86595e-07
11:116962963:C:T	rs493134	ZPR1					Hypertension, essential	IX Diseases of the circulatory system (I9_)	1.87538e-07					TAG 53:3;0
2:43845437:G:T	rs386645487	ABCG8			CE 20:2;0		Coronary artery bypass grafting	IX Diseases of the circulatory system (I9_)	1.87668e-07
9:133266456:T:C	rs977371848	ABO		cluster8		cluster8	Valvular heart disease excluding rheumatic fever	IX Diseases of the circulatory system (I9_)	1.90086e-07
11:61803910:G:A	rs174549	FADS2	PI 16:0;0_18:2;0		PI 16:0;0_18:2;0		Benign neoplasm: Colon, unspecified	II Neoplasms from hospital discharges (CD2_)	1.90599e-07
6:32159700:C:A	rs3134950	AGPAT1					Second line medication for Crohn's disease	Drug purchase endpoints	1.93736e-07	PC 16:0;0_16:0;0
11:61854139:A:G	rs73487492	FADS2				cluster2, cluster3, cluster7	Statin medication	IX Diseases of the circulatory system (I9_)	1.96626e-07
19:11079868:C:T	rs118068660	CERS4	CE 16:0;0, CE 18:2;0, SM 34:1;2, SM 42:2;2				Status post-ami	IX Diseases of the circulatory system (I9_)	1.97333e-07	CE 18:1;0, Chol
17:4767945:G:A	rs8074039	GLTPD2			SM 34:0;2		Statin medication	IX Diseases of the circulatory system (I9_)	2.00152e-07						cluster11
11:116962963:C:T	rs493134	ZPR1					Hypertension	IX Diseases of the circulatory system (I9_)	2.02083e-07					TAG 53:3;0
19:19485324:G:A	rs189452885	TM6SF2	TAG 50:3;0, TAG 50:4;0, TAG 51:3;0, TAG 52:5;0, TAG 56:6;0		TAG 50:3;0, TAG 50:4;0, TAG 51:3;0, TAG 52:5;0, TAG 56:6;0		Type 2 diabetes, wide definition	Diabetes endpoints	2.02325e-07	TAG 49:2;0, TAG 52:4;0		TAG 49:2;0, TAG 52:4;0
19:44908684:T:C	rs429358	APOE	CE 14:0;0, CE 18:0;0, CE 20:2;0	cluster9	CE 14:0;0, CE 16:0;0, CE 18:0;0, CE 18:1;0, CE 18:2;0, CE 20:2;0	cluster3, cluster6, cluster7, cluster9	Cholelithiasis	XI Diseases of the digestive system (K11_)	2.03025e-07	CE 17:0;0		CE 17:0;0
10:63364338:C:G	rs10822163	JMJD1C		cluster8			Cholecystectomy	XI Diseases of the digestive system (K11_)	2.03273e-07
19:44913484:C:T	rs438811	APOE					Codeine or tramadol medication	Drug purchase endpoints	2.06438e-07			DAG 18:1;0_18:2;0
19:19268740:C:T	rs58542926	TM6SF2			CE 18:3;0, Cer 42:2;2, PC 18:1;0_20:4;0	cluster2, cluster3, cluster8	Cirrhosis of liver, NAS	Gastrointestinal endpoints	2.12251e-07					PC 17:0;0_20:4;0, PC 18:1;0_20:3;0
11:116954168:T:G	rs511676	ZPR1			DAG 16:0;0_18:2;0		Hypertension, essential	IX Diseases of the circulatory system (I9_)	2.14833e-07					DAG 18:1;0_18:2;0, TAG 51:2;0, TAG 51:3;0, TAG 56:6;0
11:61796827:G:T	rs4246215	FADS2	CE 18:0;0		CE 18:0;0, CE 20:3;0		Benign neoplasm of colon, rectum, anus and anal canal	II Neoplasms from hospital discharges (CD2_)	2.15839e-07					PC 18:0;0_20:3;0, PC 18:1;0_20:3;0
11:61815236:T:C	rs174561	FADS2	SM 34:2;2, SM 40:2;2		SM 40:2;2		Benign neoplasm of colon, rectum, anus and anal canal	II Neoplasms from hospital discharges (CD2_)	2.19356e-07
19:11082239:A:G	rs73015021	CERS4					Status post-ami	IX Diseases of the circulatory system (I9_)	2.24585e-07	PC 16:0;0_16:0;0	cluster3
12:120977490:G:A	rs7139079	HNF1A					Diabetic retinopathy (more control exclusions)	Diabetes endpoints	2.25356e-07		cluster2		cluster2
22:43952236:G:A	rs11912828	PNPLA3					Oesophageal varices	IX Diseases of the circulatory system (I9_)	2.25367e-07					TAG 56:6;0
19:11078622:CG:C	rs200495339	CERS4	SM 34:2;2				Status post-ami	IX Diseases of the circulatory system (I9_)	2.27368e-07
19:19485324:G:A	rs189452885	TM6SF2	TAG 50:3;0, TAG 50:4;0, TAG 51:3;0, TAG 52:5;0, TAG 56:6;0		TAG 50:3;0, TAG 50:4;0, TAG 51:3;0, TAG 52:5;0, TAG 56:6;0		Oesophageal varices	IX Diseases of the circulatory system (I9_)	2.28029e-07	TAG 49:2;0, TAG 52:4;0		TAG 49:2;0, TAG 52:4;0
19:11091312:GT:G	rs60173709	CERS4		cluster7			Heart failure and coronary heart disease	Cardiometabolic endpoints	2.28865e-07
11:116791691:G:C	rs3135506	ZPR1					Coronary atherosclerosis	IX Diseases of the circulatory system (I9_)	2.2998e-07					PE 18:0;0_20:4;0
2:27375230:T:C	rs4665972	GCKR	PC 14:0;0_18:2;0		PC 14:0;0_18:2;0		Metabolic disorders	IV Endocrine, nutritional and metabolic diseases (E4_)	2.32954e-07
11:61785208:G:T	rs174537	FADS2	PC 18:0;0_20:4;0, PC 18:1;0_20:4;0, PC O-18:2;0/20:4;0, PE 18:0;0_20:4;0, PI 16:0;0_20:4;0		PC O-18:2;0/20:4;0, PE 18:0;0_20:4;0, PI 16:0;0_20:4;0		DVT of lower extremities	IX Diseases of the circulatory system (I9_)	2.3369e-07
19:44940390:T:C	rs111809714	APOE				cluster11	Alzheimer's disease (Atypical or mixed) (more control exclusions)	Neurological endpoints	2.34742e-07
10:63254175:A:G	rs4405189	JMJD1C				cluster8	Cholecystectomy	XI Diseases of the digestive system (K11_)	2.3921e-07
11:61814292:T:C	rs174560	FADS2	LPC 18:2;0, LPE 18:2;0, PC 16:1;0_18:1;0, TAG 54:3;0, TAG 56:3;0	cluster8	LPC 18:2;0, LPE 18:2;0, PC 16:1;0_18:1;0, PI 18:0;0_18:2;0, TAG 54:3;0, TAG 56:3;0		Benign neoplasm of colon, rectum, anus and anal canal	II Neoplasms from hospital discharges (CD2_)	2.39856e-07
1:62437688:T:C	rs9436221	DOCK7	PC 16:0;0_18:2;0				Codeine or tramadol medication	Drug purchase endpoints	2.4168e-07
6:32168770:T:G	rs1061808	AGPAT1		cluster3			Second line medication for Crohn's disease	Drug purchase endpoints	2.41936e-07	TAG 50:1;0
2:43839108:G:C	rs11887534	ABCG8				cluster9	Coronary atherosclerosis	IX Diseases of the circulatory system (I9_)	2.43052e-07
9:133266456:T:C	rs977371848	ABO		cluster8		cluster8	Diabetes, insulin treatment (Kela reimbursement) (more control exclusions)	Diabetes endpoints	2.44343e-07
19:44893408:G:T	rs1454241996	APOE				cluster11	Diabetic retinopathy (more control exclusions)	Diabetes endpoints	2.4485e-07	DAG 18:1;0_18:2;0
11:61843278:G:A	rs174584	FADS2	CE 18:3;0, TAG 54:7;0		CE 18:3;0, PC 15:0;0_18:2;0, TAG 54:7;0		DVT of lower extremities	IX Diseases of the circulatory system (I9_)	2.45624e-07
16:56959249:G:A	rs12149545	CETP		cluster4, cluster8		cluster4	Ischaemic heart disease, wide definition	IX Diseases of the circulatory system (I9_)	2.46184e-07
19:11114839:G:T	rs9789328	SMARCA4					Coronary atherosclerosis	IX Diseases of the circulatory system (I9_)	2.49167e-07				cluster3
19:19268740:C:T	rs58542926	TM6SF2			CE 18:3;0, Cer 42:2;2, PC 18:1;0_20:4;0	cluster2, cluster3, cluster8	Fibrosis and cirrhosis of liver	XI Diseases of the digestive system (K11_)	2.49488e-07					PC 17:0;0_20:4;0, PC 18:1;0_20:3;0
11:116778201:G:C	rs964184	ZPR1	DAG 16:0;0_18:1;0, DAG 16:0;0_18:2;0, DAG 18:1;0_18:1;0, DAG 18:1;0_18:2;0, DAG 18:1;0_18:3;0, PC 16:0;0_18:2;0, PC 17:0;0_18:2;0, PC O-16:1;0/18:1;0, PE 18:0;0_18:2;0, PI 18:0;0_18:2;0, PI 18:0;0_20:3;0, PI 18:0;0_20:4;0, TAG 48:3;0, TAG 49:2;0, TAG 50:1;0, TAG 50:2;0, TAG 50:3;0, TAG 50:4;0, TAG 50:5;0, TAG 51:3;0, TAG 52:2;0, TAG 52:3;0, TAG 52:4;0, TAG 52:5;0, TAG 52:6;0, TAG 53:2;0, TAG 53:3…	cluster1, cluster10, cluster2, cluster3, cluster4, cluster7, cluster8	DAG 16:0;0_18:1;0, DAG 16:0;0_18:2;0, DAG 18:1;0_18:1;0, DAG 18:1;0_18:2;0, DAG 18:1;0_18:3;0, PC 16:0;0_18:2;0, PC 17:0;0_18:2;0, PC O-16:1;0/18:1;0, PI 18:0;0_18:2;0, PI 18:0;0_20:3;0, PI 18:0;0_20:4;0, TAG 48:3;0, TAG 50:1;0, TAG 50:4;0, TAG 50:5;0, TAG 51:2;0, TAG 51:3;0, TAG 52:2;0, TAG 52:3;0, TAG 52:4;0, TAG 52:5;0, TAG 52:6;0, TAG 53:2;0, TAG 53:3;0, TAG 53:4;0, TAG 54:3;0, TAG 54:4;0, TA…	cluster1, cluster10, cluster2, cluster3, cluster4, cluster7, cluster8	Unstable angina pectoris	IX Diseases of the circulatory system (I9_)	2.50403e-07	PC 18:0;0_18:2;0, TAG 48:1;0, TAG 48:2;0		PC 18:0;0_18:2;0, TAG 48:1;0
9:133266456:T:C	rs977371848	ABO		cluster8		cluster8	Non-rheumatic valve diseases	IX Diseases of the circulatory system (I9_)	2.59783e-07
9:133273983:A:G	rs992108547	ABO	CE 18:0;0		CE 18:0;0		Valvular heart disease excluding rheumatic fever	IX Diseases of the circulatory system (I9_)	2.60615e-07
11:61811991:A:G	rs174554	FADS2	TAG 56:7;0		TAG 56:7;0		Benign neoplasm: Colon, unspecified	II Neoplasms from hospital discharges (CD2_)	2.61114e-07	TAG 54:6;0		TAG 54:6;0
11:61811991:A:G	rs174554	FADS2	TAG 56:7;0		TAG 56:7;0		DVT of lower extremities	IX Diseases of the circulatory system (I9_)	2.67837e-07	TAG 54:6;0		TAG 54:6;0
11:61784455:A:C	rs174536	FADS2	PC O-18:0;0/20:4;0, PC O-18:1;0/20:4;0, PE O-18:1;0/20:4;0		PC O-16:1;0/20:4;0, PC O-18:0;0/20:4;0, PC O-18:1;0/20:4;0, PE O-18:1;0/20:4;0		Benign neoplasm: Colon, unspecified	II Neoplasms from hospital discharges (CD2_)	2.68164e-07
8:19967357:G:A	rs3916027	LPL	TAG 56:7;0	cluster1	TAG 56:7;0	cluster1	Angina pectoris	IX Diseases of the circulatory system (I9_)	2.6838e-07
11:61804006:T:C	rs174550	FADS2	CE 16:0;0, PE O-18:1;0/18:2;0		PE O-18:1;0/18:2;0		Benign neoplasm: Colon, unspecified	II Neoplasms from hospital discharges (CD2_)	2.71094e-07
11:61779120:A:G	rs174530	FADS2	PC 18:0;0_22:6;0, PE O-16:1;0/18:2;0, TAG 56:8;0		PC 18:0;0_22:6;0, PC 18:1;0_20:2;0, PE O-16:1;0/18:2;0, TAG 56:8;0		DVT of lower extremities	IX Diseases of the circulatory system (I9_)	2.71181e-07
6:32168770:T:G	rs1061808	AGPAT1		cluster3			Diabetic polyneuropathy	Diabetes endpoints	2.72873e-07	TAG 50:1;0
17:4781933:G:A	rs34460487	GLTPD2				cluster8	Statin medication	IX Diseases of the circulatory system (I9_)	2.7376e-07					SM 42:2;2
11:61818856:C:CT	rs35473591	FADS2	CE 22:6;0, LPC 20:4;0		CE 22:6;0, LPC 20:4;0, PE 18:0;0_18:2;0	cluster1, cluster9	DVT of lower extremities	IX Diseases of the circulatory system (I9_)	2.74397e-07
6:32159700:C:A	rs3134950	AGPAT1					Diabetic polyneuropathy	Diabetes endpoints	2.74872e-07	PC 16:0;0_16:0;0
11:61843278:G:A	rs174584	FADS2	CE 18:3;0, TAG 54:7;0		CE 18:3;0, PC 15:0;0_18:2;0, TAG 54:7;0		Benign neoplasm: Colon, unspecified	II Neoplasms from hospital discharges (CD2_)	2.75664e-07
16:56956804:C:A	rs247617	CETP	PC O-17:0;0/17:1;0	cluster2, cluster5			Ischaemic heart disease, wide definition	IX Diseases of the circulatory system (I9_)	2.76707e-07
19:11079088:T:C	rs73015011	SMARCA4			CE 16:0;0, CE 18:2;0, SM 34:1;2, SM 34:2;2, SM 42:2;2	cluster7	Status post-ami	IX Diseases of the circulatory system (I9_)	2.81722e-07			CE 18:1;0, Chol, PC 16:0;0_16:0;0	cluster3
11:61827448:CT:C	rs3834458	FADS2	PI 18:1;0_18:1;0		PI 18:1;0_18:1;0, SM 36:2;2		DVT of lower extremities	IX Diseases of the circulatory system (I9_)	2.85878e-07
19:19568751:C:T	rs150536132	TM6SF2	Cer 40:1;2		Cer 40:1;2		Type 2 diabetes, wide definition	Diabetes endpoints	2.86873e-07
11:61839211:G:A	rs174581	FADS2	CE 20:5;0		CE 20:5;0, PI 18:0;0_20:3;0		DVT of lower extremities	IX Diseases of the circulatory system (I9_)	2.88177e-07
7:73612048:C:T	rs17145750	MLXIPL					Type 2 diabetes, definitions combined	Diabetes endpoints	2.89381e-07	SM 42:2;2		SM 42:2;2
11:116833462:C:A	rs7123454	ZPR1			PE 18:0;0_18:2;0, TAG 49:2;0		Antihypertensive medication - note that there are other indications	Drug purchase endpoints	2.91931e-07			PE 18:0;0_20:4;0
19:44941309:G:T	rs112784534	APOE					Alzheimer's disease (Atypical or mixed) (more control exclusions)	Neurological endpoints	2.96811e-07					SM 42:2;2
12:120977490:G:A	rs7139079	HNF1A					Disorders of lipoprotein metabolism and other lipidaemias	IV Endocrine, nutritional and metabolic diseases (E4_)	2.97078e-07		cluster2		cluster2
11:116786845:C:T	rs3741298	ZPR1					Myocardial infarction, strict	IX Diseases of the circulatory system (I9_)	2.99171e-07	PI 18:1;0_20:4;0		PI 18:1;0_20:4;0
11:116778201:G:C	rs964184	ZPR1	DAG 16:0;0_18:1;0, DAG 16:0;0_18:2;0, DAG 18:1;0_18:1;0, DAG 18:1;0_18:2;0, DAG 18:1;0_18:3;0, PC 16:0;0_18:2;0, PC 17:0;0_18:2;0, PC O-16:1;0/18:1;0, PE 18:0;0_18:2;0, PI 18:0;0_18:2;0, PI 18:0;0_20:3;0, PI 18:0;0_20:4;0, TAG 48:3;0, TAG 49:2;0, TAG 50:1;0, TAG 50:2;0, TAG 50:3;0, TAG 50:4;0, TAG 50:5;0, TAG 51:3;0, TAG 52:2;0, TAG 52:3;0, TAG 52:4;0, TAG 52:5;0, TAG 52:6;0, TAG 53:2;0, TAG 53:3…	cluster1, cluster10, cluster2, cluster3, cluster4, cluster7, cluster8	DAG 16:0;0_18:1;0, DAG 16:0;0_18:2;0, DAG 18:1;0_18:1;0, DAG 18:1;0_18:2;0, DAG 18:1;0_18:3;0, PC 16:0;0_18:2;0, PC 17:0;0_18:2;0, PC O-16:1;0/18:1;0, PI 18:0;0_18:2;0, PI 18:0;0_20:3;0, PI 18:0;0_20:4;0, TAG 48:3;0, TAG 50:1;0, TAG 50:4;0, TAG 50:5;0, TAG 51:2;0, TAG 51:3;0, TAG 52:2;0, TAG 52:3;0, TAG 52:4;0, TAG 52:5;0, TAG 52:6;0, TAG 53:2;0, TAG 53:3;0, TAG 53:4;0, TAG 54:3;0, TAG 54:4;0, TA…	cluster1, cluster10, cluster2, cluster3, cluster4, cluster7, cluster8	Myocardial infarction, strict	IX Diseases of the circulatory system (I9_)	2.9982e-07	PC 18:0;0_18:2;0, TAG 48:1;0, TAG 48:2;0		PC 18:0;0_18:2;0, TAG 48:1;0
12:120978819:C:G	rs1169289	HNF1A	PC 18:0;0_22:5;0		PC 18:0;0_22:5;0		Disorders of lipoprotein metabolism and other lipidaemias	IV Endocrine, nutritional and metabolic diseases (E4_)	3.02357e-07
8:19967156:C:T	rs15285	LPL			TAG 54:5;0		Myocardial infarction, strict	IX Diseases of the circulatory system (I9_)	3.03368e-07	TAG 51:3;0, TAG 52:2;0, TAG 53:3;0, TAG 58:7;0		TAG 52:2;0, TAG 53:3;0, TAG 58:7;0		TAG 51:3;0
1:55119171:G:A	rs191448950	PCSK9		cluster6		cluster6	Status post-ami	IX Diseases of the circulatory system (I9_)	3.04208e-07
11:61826344:C:T	rs174568	FADS2	PI 18:1;0_18:2;0		PI 18:1;0_18:2;0	cluster8	DVT of lower extremities	IX Diseases of the circulatory system (I9_)	3.09079e-07
1:62497063:A:G	rs1168036	DOCK7					Codeine or tramadol medication	Drug purchase endpoints	3.12788e-07	PC 15:0;0_18:2;0
11:61814184:G:A	rs1216204017	FADS2				cluster3	Venous thromboembolism	IX Diseases of the circulatory system (I9_)	3.13538e-07
11:61803311:T:C	rs174547	FADS2	PC 18:0;0_20:2;0	cluster10	CE 16:0;0	cluster10	Benign neoplasm: Colon, unspecified	II Neoplasms from hospital discharges (CD2_)	3.13776e-07
11:61802358:C:T	rs174546	FADS2	PC 16:0;0_16:0;0		PC 16:0;0_16:0;0		Benign neoplasm: Colon, unspecified	II Neoplasms from hospital discharges (CD2_)	3.15174e-07
16:56960616:C:T	rs17231506	CETP	PC 15:0;0_18:2;0, PC 16:0;0_16:0;0, PC 16:0;0_18:2;0, PC 18:1;0_18:2;0, PC O-16:0;0/16:1;0, PC O-16:0;0/18:1;0, PC O-16:0;0/18:2;0, PC O-16:1;0/18:2;0, PC O-18:1;0/16:0;0, PC O-18:2;0/18:2;0	cluster10, cluster3	PC 15:0;0_18:2;0, PC 16:0;0_16:0;0, PC 16:0;0_18:2;0, PC 18:1;0_18:2;0, PC O-16:0;0/16:1;0, PC O-16:0;0/18:1;0, PC O-16:0;0/18:2;0, PC O-16:1;0/18:2;0, PC O-18:1;0/16:0;0, PC O-18:2;0/18:2;0	cluster10, cluster5	Ischaemic heart disease, wide definition	IX Diseases of the circulatory system (I9_)	3.16855e-07	PC 18:0;0_18:2;0, PC 18:1;0_18:1;0		PC 18:0;0_18:2;0, PC 18:1;0_18:1;0
11:61824890:A:G	rs174566	FADS2	PC 15:0;0_18:2;0, PC 17:0;0_18:2;0, PC O-18:2;0/16:0;0, PI 18:0;0_18:2;0	cluster5	PC O-18:2;0/16:0;0	cluster5	Benign neoplasm: Colon, unspecified	II Neoplasms from hospital discharges (CD2_)	3.18493e-07
11:61798436:T:C	rs174541	FADS2					Disorders of lipoprotein metabolism and other lipidaemias	IV Endocrine, nutritional and metabolic diseases (E4_)	3.19529e-07					CE 20:4;0
11:61817672:A:G	rs174562	FADS2	CE 20:4;0				Benign neoplasm: Colon, unspecified	II Neoplasms from hospital discharges (CD2_)	3.20398e-07
11:61832870:A:C	rs174574	FADS2	PC 16:0;0_18:2;0, PC 16:1;0_18:2;0, PC 18:1;0_18:1;0, PC 18:1;0_18:2;0, PC 18:2;0_18:2;0, PC O-16:0;0/18:2;0, PC O-18:2;0/18:2;0	cluster1, cluster4	PC 16:1;0_18:2;0, PC 18:1;0_18:1;0, PC 18:1;0_18:2;0, PC 18:2;0_18:2;0, PC O-16:0;0/18:2;0, PC O-18:2;0/18:2;0		Benign neoplasm: Colon, unspecified	II Neoplasms from hospital discharges (CD2_)	3.25792e-07
11:61818856:C:CT	rs35473591	FADS2	CE 22:6;0, LPC 20:4;0		CE 22:6;0, LPC 20:4;0, PE 18:0;0_18:2;0	cluster1, cluster9	Benign neoplasm: Colon, unspecified	II Neoplasms from hospital discharges (CD2_)	3.27228e-07
16:56960616:C:T	rs17231506	CETP	PC 15:0;0_18:2;0, PC 16:0;0_16:0;0, PC 16:0;0_18:2;0, PC 18:1;0_18:2;0, PC O-16:0;0/16:1;0, PC O-16:0;0/18:1;0, PC O-16:0;0/18:2;0, PC O-16:1;0/18:2;0, PC O-18:1;0/16:0;0, PC O-18:2;0/18:2;0	cluster10, cluster3	PC 15:0;0_18:2;0, PC 16:0;0_16:0;0, PC 16:0;0_18:2;0, PC 18:1;0_18:2;0, PC O-16:0;0/16:1;0, PC O-16:0;0/18:1;0, PC O-16:0;0/18:2;0, PC O-16:1;0/18:2;0, PC O-18:1;0/16:0;0, PC O-18:2;0/18:2;0	cluster10, cluster5	Disorders of lipoprotein metabolism and other lipidaemias	IV Endocrine, nutritional and metabolic diseases (E4_)	3.34218e-07	PC 18:0;0_18:2;0, PC 18:1;0_18:1;0		PC 18:0;0_18:2;0, PC 18:1;0_18:1;0
19:19485324:G:A	rs189452885	TM6SF2	TAG 50:3;0, TAG 50:4;0, TAG 51:3;0, TAG 52:5;0, TAG 56:6;0		TAG 50:3;0, TAG 50:4;0, TAG 51:3;0, TAG 52:5;0, TAG 56:6;0		Fibrosis and cirrhosis of liver	XI Diseases of the digestive system (K11_)	3.34935e-07	TAG 49:2;0, TAG 52:4;0		TAG 49:2;0, TAG 52:4;0
11:61817672:A:G	rs174562	FADS2	CE 20:4;0				Disorders of lipoprotein metabolism and other lipidaemias	IV Endocrine, nutritional and metabolic diseases (E4_)	3.35668e-07
19:19141970:G:A	rs190121281	TM6SF2		cluster8			Fibrosis and cirrhosis of liver	XI Diseases of the digestive system (K11_)	3.37248e-07
11:61891824:A:G	rs1389608689	FADS2					Statin medication	IX Diseases of the circulatory system (I9_)	3.42949e-07					SM 38:2;2
1:62662654:A:G	rs1168104	DOCK7	PI 18:0;0_20:4;0				Codeine or tramadol medication	Drug purchase endpoints	3.51447e-07
1:62591465:T:C	rs1748199	DOCK7	PI 18:0;0_18:2;0				Codeine or tramadol medication	Drug purchase endpoints	3.52428e-07	PI 16:0;0_18:2;0
9:133273983:A:G	rs992108547	ABO	CE 18:0;0		CE 18:0;0		Non-rheumatic valve diseases	IX Diseases of the circulatory system (I9_)	3.54528e-07
19:19635342:G:T	rs2304128	TM6SF2				cluster1	Hepatocellular carcinoma (controls excluding all cancers)	II Neoplasms, from cancer register (ICD-O-3)	3.55525e-07
6:32159700:C:A	rs3134950	AGPAT1					Type 2 diabetes with coma	IV Endocrine, nutritional and metabolic diseases (E4_)	3.57248e-07	PC 16:0;0_16:0;0
11:61824164:C:G	rs174565	FADS2			PC 18:0;0_20:2;0	cluster11	Calcific aortic valvular stenosis, operated	IX Diseases of the circulatory system (I9_)	3.59426e-07					PC 17:0;0_20:4;0, PI 18:0;0_18:2;0
1:62455915:T:C	rs3913007	DOCK7		cluster2		cluster2	Codeine or tramadol medication	Drug purchase endpoints	3.60678e-07
19:44919689:A:G	rs4420638	APOE					Unstable angina pectoris	IX Diseases of the circulatory system (I9_)	3.6146e-07					CE 22:6;0
22:43952236:G:A	rs11912828	PNPLA3					Alcoholic liver disease	XI Diseases of the digestive system (K11_)	3.65023e-07					TAG 56:6;0
16:56953853:C:T	rs56228609	CETP					Ischaemic heart disease, wide definition	IX Diseases of the circulatory system (I9_)	3.6504e-07	CE 18:0;0		CE 18:0;0
9:133273983:A:G	rs992108547	ABO	CE 18:0;0		CE 18:0;0		Diabetes, insulin treatment (Kela reimbursement) (more control exclusions)	Diabetes endpoints	3.6801e-07
11:61803311:T:C	rs174547	FADS2	PC 18:0;0_20:2;0	cluster10	CE 16:0;0	cluster10	Disorders of lipoprotein metabolism and other lipidaemias	IV Endocrine, nutritional and metabolic diseases (E4_)	3.6868e-07
6:32168770:T:G	rs1061808	AGPAT1		cluster3			Type 2 diabetes with ketoacidosis	IV Endocrine, nutritional and metabolic diseases (E4_)	3.6902e-07	TAG 50:1;0
1:62687528:TCAGAA:T	rs56280080	DOCK7	PI 18:0;0_20:3;0				Codeine or tramadol medication	Drug purchase endpoints	3.71253e-07
11:61802358:C:T	rs174546	FADS2	PC 16:0;0_16:0;0		PC 16:0;0_16:0;0		Disorders of lipoprotein metabolism and other lipidaemias	IV Endocrine, nutritional and metabolic diseases (E4_)	3.7246e-07
1:62633352:T:C	rs10889352	DOCK7	PC 18:1;0_18:2;0, PI 18:0;0_18:1;0, PI 18:1;0_18:1;0, PI 18:1;0_18:2;0	cluster5			Codeine or tramadol medication	Drug purchase endpoints	3.72958e-07	PC 18:1;0_18:1;0	cluster9
11:61803876:C:G	rs174548	FADS2	PC 14:0;0_18:2;0, PC 18:2;0_20:3;0, PC O-16:0;0/22:5;0, PC O-18:1;0/20:3;0, PE 18:1;0_18:1;0		CE 20:5;0, PC 14:0;0_18:2;0, PC 16:0;0_22:5;0, PC 18:0;0_20:2;0, PC 18:0;0_20:5;0, PC 18:2;0_20:3;0, PC O-16:0;0/22:5;0, PC O-18:1;0/20:3;0, PE 18:0;0_18:2;0, PE 18:1;0_18:1;0	cluster6	Benign neoplasm: Colon, unspecified	II Neoplasms from hospital discharges (CD2_)	3.75293e-07					PC 16:0;0_20:5;0, PC 18:1;0_18:2;0
11:61832870:A:C	rs174574	FADS2	PC 16:0;0_18:2;0, PC 16:1;0_18:2;0, PC 18:1;0_18:1;0, PC 18:1;0_18:2;0, PC 18:2;0_18:2;0, PC O-16:0;0/18:2;0, PC O-18:2;0/18:2;0	cluster1, cluster4	PC 16:1;0_18:2;0, PC 18:1;0_18:1;0, PC 18:1;0_18:2;0, PC 18:2;0_18:2;0, PC O-16:0;0/18:2;0, PC O-18:2;0/18:2;0		DVT of lower extremities	IX Diseases of the circulatory system (I9_)	3.75907e-07
16:56960616:C:T	rs17231506	CETP	PC 15:0;0_18:2;0, PC 16:0;0_16:0;0, PC 16:0;0_18:2;0, PC 18:1;0_18:2;0, PC O-16:0;0/16:1;0, PC O-16:0;0/18:1;0, PC O-16:0;0/18:2;0, PC O-16:1;0/18:2;0, PC O-18:1;0/16:0;0, PC O-18:2;0/18:2;0	cluster10, cluster3	PC 15:0;0_18:2;0, PC 16:0;0_16:0;0, PC 16:0;0_18:2;0, PC 18:1;0_18:2;0, PC O-16:0;0/16:1;0, PC O-16:0;0/18:1;0, PC O-16:0;0/18:2;0, PC O-16:1;0/18:2;0, PC O-18:1;0/16:0;0, PC O-18:2;0/18:2;0	cluster10, cluster5	Major coronary heart disease event	IX Diseases of the circulatory system (I9_)	3.76262e-07	PC 18:0;0_18:2;0, PC 18:1;0_18:1;0		PC 18:0;0_18:2;0, PC 18:1;0_18:1;0
6:32168770:T:G	rs1061808	AGPAT1		cluster3			Type 2 diabetes with coma	IV Endocrine, nutritional and metabolic diseases (E4_)	3.78713e-07	TAG 50:1;0
11:116784884:G:A	rs757721812	ZPR1			PE 18:0;0_18:2;0, TAG 50:2;0, TAG 50:3;0		Coronary atherosclerosis	IX Diseases of the circulatory system (I9_)	3.79062e-07			TAG 48:2;0		TAG 49:2;0
4:73928089:G:A	rs181372486	ANKRD17	CE 16:0;0	cluster7	CE 16:0;0		Disorder of lipoprotein metabolism, unspecified	IV Endocrine, nutritional and metabolic diseases (E4_)	3.83257e-07	Chol		Chol
19:44913484:C:T	rs438811	APOE					Other and unspecified degenerative diseases of nervous system	VI Diseases of the nervous system (G6_)	3.86598e-07			DAG 18:1;0_18:2;0
2:43847292:C:T	rs4245791	ABCG8	CE 20:2;0	cluster9		cluster9	Coronary artery bypass grafting	IX Diseases of the circulatory system (I9_)	3.97887e-07
1:62662654:A:G	rs1168104	DOCK7	PI 18:0;0_20:4;0				Disorders of lipoprotein metabolism and other lipidaemias	IV Endocrine, nutritional and metabolic diseases (E4_)	3.98933e-07
6:32159700:C:A	rs3134950	AGPAT1					Type 2 diabetes with ketoacidosis	IV Endocrine, nutritional and metabolic diseases (E4_)	3.99365e-07	PC 16:0;0_16:0;0
1:62633352:T:C	rs10889352	DOCK7	PC 18:1;0_18:2;0, PI 18:0;0_18:1;0, PI 18:1;0_18:1;0, PI 18:1;0_18:2;0	cluster5			Disorders of lipoprotein metabolism and other lipidaemias	IV Endocrine, nutritional and metabolic diseases (E4_)	4.07296e-07	PC 18:1;0_18:1;0	cluster9
18:49579658:C:T	rs149615216	SMUG1P1			PI 18:0;0_18:2;0	cluster2	Coronary revascularization (ANGIO or CABG)	IX Diseases of the circulatory system (I9_)	4.07605e-07
11:61804006:T:C	rs174550	FADS2	CE 16:0;0, PE O-18:1;0/18:2;0		PE O-18:1;0/18:2;0		Disorders of lipoprotein metabolism and other lipidaemias	IV Endocrine, nutritional and metabolic diseases (E4_)	4.07831e-07
11:61779120:A:G	rs174530	FADS2	PC 18:0;0_22:6;0, PE O-16:1;0/18:2;0, TAG 56:8;0		PC 18:0;0_22:6;0, PC 18:1;0_20:2;0, PE O-16:1;0/18:2;0, TAG 56:8;0		Benign neoplasm: Colon, unspecified	II Neoplasms from hospital discharges (CD2_)	4.08987e-07
11:61798436:T:C	rs174541	FADS2					Benign neoplasm of colon, rectum, anus and anal canal	II Neoplasms from hospital discharges (CD2_)	4.10317e-07					CE 20:4;0
16:56953457:T:C	rs56156922	CETP					Disorders of lipoprotein metabolism and other lipidaemias	IV Endocrine, nutritional and metabolic diseases (E4_)	4.17071e-07	PC 16:1;0_18:2;0		PC 16:1;0_18:2;0
6:32159700:C:A	rs3134950	AGPAT1					Nerve, nerve root and plexus disorders	VI Diseases of the nervous system (G6_)	4.23516e-07	PC 16:0;0_16:0;0
12:120977112:G:A	rs2255531	HNF1A					Metabolic disorders	IV Endocrine, nutritional and metabolic diseases (E4_)	4.24483e-07	CE 18:3;0		CE 18:3;0
16:56956804:C:A	rs247617	CETP	PC O-17:0;0/17:1;0	cluster2, cluster5			Disorders of lipoprotein metabolism and other lipidaemias	IV Endocrine, nutritional and metabolic diseases (E4_)	4.26069e-07
12:120977490:G:A	rs7139079	HNF1A					Pure hypercholesterolaemia	IV Endocrine, nutritional and metabolic diseases (E4_)	4.27967e-07		cluster2		cluster2
12:120982457:A:G	rs7979473	HNF1A	PI 18:0;0_18:2;0		PI 18:0;0_18:2;0		Disorders of lipoprotein metabolism and other lipidaemias	IV Endocrine, nutritional and metabolic diseases (E4_)	4.29003e-07
11:61853722:G:A	rs174598	FADS2	PC 16:0;0_18:3;0		PC 16:0;0_18:3;0		Venous thromboembolism	IX Diseases of the circulatory system (I9_)	4.30427e-07
16:56953457:T:C	rs56156922	CETP					Ischaemic heart disease, wide definition	IX Diseases of the circulatory system (I9_)	4.3448e-07	PC 16:1;0_18:2;0		PC 16:1;0_18:2;0
11:61796827:G:T	rs4246215	FADS2	CE 18:0;0		CE 18:0;0, CE 20:3;0		Disorders of lipoprotein metabolism and other lipidaemias	IV Endocrine, nutritional and metabolic diseases (E4_)	4.37784e-07					PC 18:0;0_20:3;0, PC 18:1;0_20:3;0
1:230188618:T:C	rs612577	GALNT2					Statin medication	IX Diseases of the circulatory system (I9_)	4.42833e-07	PC 18:0;0_18:1;0		PC 18:0;0_18:1;0
11:61818856:C:CT	rs35473591	FADS2	CE 22:6;0, LPC 20:4;0		CE 22:6;0, LPC 20:4;0, PE 18:0;0_18:2;0	cluster1, cluster9	Disorders of lipoprotein metabolism and other lipidaemias	IV Endocrine, nutritional and metabolic diseases (E4_)	4.44887e-07
1:62497063:A:G	rs1168036	DOCK7					Disorders of lipoprotein metabolism and other lipidaemias	IV Endocrine, nutritional and metabolic diseases (E4_)	4.48828e-07	PC 15:0;0_18:2;0
19:19346108:C:T	rs58489806	TM6SF2			Cer 42:1;2	cluster7	Other diseases of liver	XI Diseases of the digestive system (K11_)	4.51762e-07			CE 16:1;0		CE 16:0;0, CE 20:3;0, CE 20:4;0
1:220806736:C:A	rs34621709	MARC1	TAG 56:4;0		TAG 56:4;0		Statin medication	IX Diseases of the circulatory system (I9_)	4.53513e-07	TAG 53:3;0		TAG 53:3;0
19:44919589:G:A	rs56131196	APOE				cluster8	Unstable angina pectoris	IX Diseases of the circulatory system (I9_)	4.5391e-07
17:59341010:C:T	rs149807191	YPEL2		cluster11		cluster11	Hypertension	IX Diseases of the circulatory system (I9_)	4.54496e-07
6:32168770:T:G	rs1061808	AGPAT1		cluster3			Iron deficiency anaemia	III Diseases of the blood and blood-forming organs and certain disorders involving the immune mechanism (D3_)	4.54642e-07	TAG 50:1;0
1:62591465:T:C	rs1748199	DOCK7	PI 18:0;0_18:2;0				Disorders of lipoprotein metabolism and other lipidaemias	IV Endocrine, nutritional and metabolic diseases (E4_)	4.55365e-07	PI 16:0;0_18:2;0
19:11118069:T:C	rs2569550	SMARCA4				cluster7	Coronary atherosclerosis	IX Diseases of the circulatory system (I9_)	4.56773e-07
16:56957451:C:T	rs183130	CETP			PC O-17:0;0/17:1;0	cluster3	Major coronary heart disease event	IX Diseases of the circulatory system (I9_)	4.64184e-07	PC 16:0;0_18:3;0		PC 16:0;0_18:3;0
19:44912383:G:A	rs445925	APOE	TAG 56:6;0, TAG 58:7;0		TAG 56:6;0, TAG 58:7;0		Unstable angina pectoris	IX Diseases of the circulatory system (I9_)	4.65811e-07
11:61822009:A:G	rs28456	FADS2	PI 18:0;0_20:3;0		PC 17:0;0_20:4;0, PC 18:1;0_20:2;0		Benign neoplasm: Colon, unspecified	II Neoplasms from hospital discharges (CD2_)	4.6667e-07
11:61803910:G:A	rs174549	FADS2	PI 16:0;0_18:2;0		PI 16:0;0_18:2;0		Benign neoplasm of colon, rectum, anus and anal canal	II Neoplasms from hospital discharges (CD2_)	4.68209e-07
16:56960616:C:T	rs17231506	CETP	PC 15:0;0_18:2;0, PC 16:0;0_16:0;0, PC 16:0;0_18:2;0, PC 18:1;0_18:2;0, PC O-16:0;0/16:1;0, PC O-16:0;0/18:1;0, PC O-16:0;0/18:2;0, PC O-16:1;0/18:2;0, PC O-18:1;0/16:0;0, PC O-18:2;0/18:2;0	cluster10, cluster3	PC 15:0;0_18:2;0, PC 16:0;0_16:0;0, PC 16:0;0_18:2;0, PC 18:1;0_18:2;0, PC O-16:0;0/16:1;0, PC O-16:0;0/18:1;0, PC O-16:0;0/18:2;0, PC O-16:1;0/18:2;0, PC O-18:1;0/16:0;0, PC O-18:2;0/18:2;0	cluster10, cluster5	Coronary revascularization (ANGIO or CABG)	IX Diseases of the circulatory system (I9_)	4.71249e-07	PC 18:0;0_18:2;0, PC 18:1;0_18:1;0		PC 18:0;0_18:2;0, PC 18:1;0_18:1;0
16:56956804:C:A	rs247617	CETP	PC O-17:0;0/17:1;0	cluster2, cluster5			Major coronary heart disease event	IX Diseases of the circulatory system (I9_)	4.73424e-07
16:56956804:C:A	rs247617	CETP	PC O-17:0;0/17:1;0	cluster2, cluster5			Coronary revascularization (ANGIO or CABG)	IX Diseases of the circulatory system (I9_)	4.7687e-07
19:44941309:G:T	rs112784534	APOE					Alzheimer's disease (Early onset) (more control exclusions)	Neurological endpoints	4.81826e-07					SM 42:2;2
1:62687528:TCAGAA:T	rs56280080	DOCK7	PI 18:0;0_20:3;0				Disorders of lipoprotein metabolism and other lipidaemias	IV Endocrine, nutritional and metabolic diseases (E4_)	4.86094e-07
11:61856709:T:C	rs97384	FADS2	PE O-16:1;0/20:4;0, TAG 56:5;0		PE O-16:1;0/20:4;0, TAG 56:5;0		Disorders of lipoprotein metabolism and other lipidaemias	IV Endocrine, nutritional and metabolic diseases (E4_)	4.89272e-07						cluster2
11:61858251:CA:C	rs397705608	FADS2					DVT of lower extremities	IX Diseases of the circulatory system (I9_)	4.90603e-07	TAG 54:4;0		TAG 54:4;0
11:116791691:G:C	rs3135506	ZPR1					Ischaemic heart disease, wide definition	IX Diseases of the circulatory system (I9_)	4.90863e-07					PE 18:0;0_20:4;0
8:19980958:C:T	rs4464984	LPL					Disorders of lipoprotein metabolism and other lipidaemias	IV Endocrine, nutritional and metabolic diseases (E4_)	4.91202e-07					DAG 18:1;0_18:2;0
16:56959249:G:A	rs12149545	CETP		cluster4, cluster8		cluster4	Coronary revascularization (ANGIO or CABG)	IX Diseases of the circulatory system (I9_)	4.91938e-07
11:61803876:C:G	rs174548	FADS2	PC 14:0;0_18:2;0, PC 18:2;0_20:3;0, PC O-16:0;0/22:5;0, PC O-18:1;0/20:3;0, PE 18:1;0_18:1;0		CE 20:5;0, PC 14:0;0_18:2;0, PC 16:0;0_22:5;0, PC 18:0;0_20:2;0, PC 18:0;0_20:5;0, PC 18:2;0_20:3;0, PC O-16:0;0/22:5;0, PC O-18:1;0/20:3;0, PE 18:0;0_18:2;0, PE 18:1;0_18:1;0	cluster6	Benign neoplasm of colon, rectum, anus and anal canal	II Neoplasms from hospital discharges (CD2_)	4.92674e-07					PC 16:0;0_20:5;0, PC 18:1;0_18:2;0
11:61811991:A:G	rs174554	FADS2	TAG 56:7;0		TAG 56:7;0		Disorders of lipoprotein metabolism and other lipidaemias	IV Endocrine, nutritional and metabolic diseases (E4_)	4.94493e-07	TAG 54:6;0		TAG 54:6;0
11:116784884:G:A	rs757721812	ZPR1			PE 18:0;0_18:2;0, TAG 50:2;0, TAG 50:3;0		Ischaemic heart disease, wide definition	IX Diseases of the circulatory system (I9_)	4.9729e-07			TAG 48:2;0		TAG 49:2;0
16:56957451:C:T	rs183130	CETP			PC O-17:0;0/17:1;0	cluster3	Coronary revascularization (ANGIO or CABG)	IX Diseases of the circulatory system (I9_)	5.00599e-07	PC 16:0;0_18:3;0		PC 16:0;0_18:3;0
11:61790354:T:C	rs102274	FADS2	PC 16:0;0_20:5;0, PC 18:2;0_20:4;0, TAG 52:6;0		PC 16:0;0_20:5;0, PC 18:2;0_20:4;0, TAG 52:6;0		Benign neoplasm: Colon, unspecified	II Neoplasms from hospital discharges (CD2_)	5.05022e-07
1:62455915:T:C	rs3913007	DOCK7		cluster2		cluster2	Disorders of lipoprotein metabolism and other lipidaemias	IV Endocrine, nutritional and metabolic diseases (E4_)	5.15917e-07
4:73987570:G:A	rs148885848	ANKRD17	CE 20:3;0		CE 20:3;0	cluster7	Disorder of lipoprotein metabolism, unspecified	IV Endocrine, nutritional and metabolic diseases (E4_)	5.19338e-07	CE 20:4;0		CE 20:4;0
11:61806212:T:C	rs174551	FADS2	PC 16:0;0_22:4;0, PC O-18:1;0/18:2;0		CE 20:4;0, PC 16:0;0_22:4;0, PC 17:0;0_18:2;0, PC O-18:1;0/18:2;0		Disorders of lipoprotein metabolism and other lipidaemias	IV Endocrine, nutritional and metabolic diseases (E4_)	5.24795e-07
8:19967357:G:A	rs3916027	LPL	TAG 56:7;0	cluster1	TAG 56:7;0	cluster1	Coronary artery bypass grafting	IX Diseases of the circulatory system (I9_)	5.27874e-07
16:56954132:C:T	rs173539	CETP	PC O-18:1;0/20:4;0		PC O-18:1;0/20:4;0	cluster2, cluster8	Angina pectoris	IX Diseases of the circulatory system (I9_)	5.31202e-07	PC O-18:2;0/16:0;0		PC O-18:2;0/16:0;0
2:43845437:G:T	rs386645487	ABCG8			CE 20:2;0		Coronary revascularization (ANGIO or CABG)	IX Diseases of the circulatory system (I9_)	5.36834e-07
19:44940390:T:C	rs111809714	APOE				cluster11	Alzheimer's disease (Early onset) (more control exclusions)	Neurological endpoints	5.39101e-07
16:56959249:G:A	rs12149545	CETP		cluster4, cluster8		cluster4	Major coronary heart disease event	IX Diseases of the circulatory system (I9_)	5.41016e-07
2:21100497:A:G	rs17395333	APOB					Familial hypercholesterolemia	IV Endocrine, nutritional and metabolic diseases (E4_)	5.49212e-07	CE 18:2;0		CE 18:2;0
1:62437688:T:C	rs9436221	DOCK7	PC 16:0;0_18:2;0				Disorders of lipoprotein metabolism and other lipidaemias	IV Endocrine, nutritional and metabolic diseases (E4_)	5.54971e-07
8:19967156:C:T	rs15285	LPL			TAG 54:5;0		Angina pectoris	IX Diseases of the circulatory system (I9_)	5.5593e-07	TAG 51:3;0, TAG 52:2;0, TAG 53:3;0, TAG 58:7;0		TAG 52:2;0, TAG 53:3;0, TAG 58:7;0		TAG 51:3;0
11:61822009:A:G	rs28456	FADS2	PI 18:0;0_20:3;0		PC 17:0;0_20:4;0, PC 18:1;0_20:2;0		Benign neoplasm of colon, rectum, anus and anal canal	II Neoplasms from hospital discharges (CD2_)	5.63612e-07
8:19967357:G:A	rs3916027	LPL	TAG 56:7;0	cluster1	TAG 56:7;0	cluster1	Metabolic disorders	IV Endocrine, nutritional and metabolic diseases (E4_)	5.64794e-07
16:56957451:C:T	rs183130	CETP			PC O-17:0;0/17:1;0	cluster3	Ischaemic heart disease, wide definition	IX Diseases of the circulatory system (I9_)	5.66552e-07	PC 16:0;0_18:3;0		PC 16:0;0_18:3;0
11:61837310:A:T	rs2524299	FADS2	CE 18:2;0		CE 18:2;0, CE 20:4;0, LPC 20:4;0, PC 15:0;0_18:2;0, PC 16:0;0_18:2;0, PC 16:1;0_18:2;0, PC 17:0;0_18:2;0, PC 18:0;0_20:4;0	cluster10, cluster5	IBD patients in KELA-register	XI Diseases of the digestive system (K11_)	5.70204e-07						cluster4, cluster8
11:61783884:T:C	rs174535	FADS2	PC 16:1;0_20:4;0, PC O-16:1;0/20:4;0		PC 16:1;0_20:4;0		Disorders of lipoprotein metabolism and other lipidaemias	IV Endocrine, nutritional and metabolic diseases (E4_)	5.72941e-07
2:21041028:G:A	rs1367117	APOB		cluster7		cluster7	Hernia	XI Diseases of the digestive system (K11_)	5.76488e-07	CE 16:0;0		CE 16:0;0
16:56953853:C:T	rs56228609	CETP					Coronary revascularization (ANGIO or CABG)	IX Diseases of the circulatory system (I9_)	5.82747e-07	CE 18:0;0		CE 18:0;0
6:32159700:C:A	rs3134950	AGPAT1					Angina pectoris	IX Diseases of the circulatory system (I9_)	5.83942e-07	PC 16:0;0_16:0;0
8:19956018:A:G	rs268	LPL			TAG 52:4;0, TAG 54:4;0, TAG 54:5;0		Coronary revascularization (ANGIO or CABG)	IX Diseases of the circulatory system (I9_)	5.88044e-07	DAG 18:1;0_18:2;0		DAG 18:1;0_18:2;0		TAG 52:3;0, TAG 54:3;0
8:19998749:T:G	rs2165558	LPL					Coronary revascularization (ANGIO or CABG)	IX Diseases of the circulatory system (I9_)	5.90609e-07	TAG 56:8;0		TAG 56:8;0
11:61781553:G:A	rs174533	FADS2	PC 16:0;0_20:4;0, PC 16:0;0_22:5;0, PC 17:0;0_20:4;0, PI 18:0;0_20:4;0, TAG 56:6;0		PC 16:0;0_20:4;0, PC 16:0;0_22:5;0, PC 17:0;0_20:4;0, PC 18:0;0_20:4;0, PC 18:1;0_20:4;0, PI 18:0;0_20:4;0, TAG 56:6;0		Benign neoplasm: Colon, unspecified	II Neoplasms from hospital discharges (CD2_)	5.9421e-07
16:56953457:T:C	rs56156922	CETP					Coronary revascularization (ANGIO or CABG)	IX Diseases of the circulatory system (I9_)	5.95073e-07	PC 16:1;0_18:2;0		PC 16:1;0_18:2;0
19:19346108:C:T	rs58489806	TM6SF2			Cer 42:1;2	cluster7	Diabetes, insulin treatment (Kela reimbursement) (more control exclusions)	Diabetes endpoints	6.05634e-07			CE 16:1;0		CE 16:0;0, CE 20:3;0, CE 20:4;0
16:56953853:C:T	rs56228609	CETP					Disorders of lipoprotein metabolism and other lipidaemias	IV Endocrine, nutritional and metabolic diseases (E4_)	6.09088e-07	CE 18:0;0		CE 18:0;0
2:43846861:G:A	rs4953023	ABCG8			CE 20:2;0		Coronary artery bypass grafting	IX Diseases of the circulatory system (I9_)	6.09607e-07
11:61781553:G:A	rs174533	FADS2	PC 16:0;0_20:4;0, PC 16:0;0_22:5;0, PC 17:0;0_20:4;0, PI 18:0;0_20:4;0, TAG 56:6;0		PC 16:0;0_20:4;0, PC 16:0;0_22:5;0, PC 17:0;0_20:4;0, PC 18:0;0_20:4;0, PC 18:1;0_20:4;0, PI 18:0;0_20:4;0, TAG 56:6;0		Disorders of lipoprotein metabolism and other lipidaemias	IV Endocrine, nutritional and metabolic diseases (E4_)	6.10619e-07
11:61820833:A:G	rs174564	FADS2	PC O-18:2;0/18:1;0, PE 16:0;0_18:2;0	cluster6	PC O-18:2;0/18:1;0, PE 16:0;0_18:2;0	cluster6	Benign neoplasm: Colon, unspecified	II Neoplasms from hospital discharges (CD2_)	6.15149e-07
6:32168770:T:G	rs1061808	AGPAT1		cluster3			Nerve, nerve root and plexus disorders	VI Diseases of the nervous system (G6_)	6.20326e-07	TAG 50:1;0
11:61820833:A:G	rs174564	FADS2	PC O-18:2;0/18:1;0, PE 16:0;0_18:2;0	cluster6	PC O-18:2;0/18:1;0, PE 16:0;0_18:2;0	cluster6	Disorders of lipoprotein metabolism and other lipidaemias	IV Endocrine, nutritional and metabolic diseases (E4_)	6.27321e-07
19:19739741:A:AC	rs549504960	TM6SF2	TAG 56:8;0				Fibrosis and cirrhosis of liver	XI Diseases of the digestive system (K11_)	6.32776e-07
19:44919589:G:A	rs56131196	APOE				cluster8	Diverticular disease of intestine	XI Diseases of the digestive system (K11_)	6.36312e-07
16:56957451:C:T	rs183130	CETP			PC O-17:0;0/17:1;0	cluster3	Disorders of lipoprotein metabolism and other lipidaemias	IV Endocrine, nutritional and metabolic diseases (E4_)	6.4759e-07	PC 16:0;0_18:3;0		PC 16:0;0_18:3;0
11:61825533:A:G	rs174567	FADS2	PE 18:0;0_18:2;0	cluster9			Disorders of lipoprotein metabolism and other lipidaemias	IV Endocrine, nutritional and metabolic diseases (E4_)	6.60298e-07
16:56960616:C:T	rs17231506	CETP	PC 15:0;0_18:2;0, PC 16:0;0_16:0;0, PC 16:0;0_18:2;0, PC 18:1;0_18:2;0, PC O-16:0;0/16:1;0, PC O-16:0;0/18:1;0, PC O-16:0;0/18:2;0, PC O-16:1;0/18:2;0, PC O-18:1;0/16:0;0, PC O-18:2;0/18:2;0	cluster10, cluster3	PC 15:0;0_18:2;0, PC 16:0;0_16:0;0, PC 16:0;0_18:2;0, PC 18:1;0_18:2;0, PC O-16:0;0/16:1;0, PC O-16:0;0/18:1;0, PC O-16:0;0/18:2;0, PC O-16:1;0/18:2;0, PC O-18:1;0/16:0;0, PC O-18:2;0/18:2;0	cluster10, cluster5	Pure hypercholesterolaemia	IV Endocrine, nutritional and metabolic diseases (E4_)	6.67652e-07	PC 18:0;0_18:2;0, PC 18:1;0_18:1;0		PC 18:0;0_18:2;0, PC 18:1;0_18:1;0
16:56953457:T:C	rs56156922	CETP					Major coronary heart disease event	IX Diseases of the circulatory system (I9_)	6.71707e-07	PC 16:1;0_18:2;0		PC 16:1;0_18:2;0
11:61826344:C:T	rs174568	FADS2	PI 18:1;0_18:2;0		PI 18:1;0_18:2;0	cluster8	Disorders of lipoprotein metabolism and other lipidaemias	IV Endocrine, nutritional and metabolic diseases (E4_)	6.80581e-07
11:61783884:T:C	rs174535	FADS2	PC 16:1;0_20:4;0, PC O-16:1;0/20:4;0		PC 16:1;0_20:4;0		Benign neoplasm: Colon, unspecified	II Neoplasms from hospital discharges (CD2_)	6.80816e-07
19:19551411:C:T	rs17216525	TM6SF2					Cirrhosis of liver, NAS	Gastrointestinal endpoints	6.84432e-07					TAG 50:4;0, TAG 52:5;0
7:44542387:T:C	rs17725246	NPC1L1					Coronary revascularization (ANGIO or CABG)	IX Diseases of the circulatory system (I9_)	6.91146e-07	CE 18:0;0		CE 18:0;0
1:55039974:G:T	rs11591147	PCSK9	CE 16:0;0, CE 18:1;0, CE 18:2;0, CE 20:4;0, SM 34:1;2, SM 38:1;2, SM 40:1;2, SM 42:2;2	cluster3, cluster7, cluster8	CE 16:0;0, CE 18:1;0, CE 18:2;0, CE 20:4;0, SM 34:1;2, SM 38:1;2, SM 40:1;2, SM 42:2;2	cluster3, cluster7, cluster8	Status post-ami	IX Diseases of the circulatory system (I9_)	6.95152e-07	SM 36:1;2, SM 40:2;2		SM 36:1;2, SM 40:2;2
19:44919689:A:G	rs4420638	APOE					Diverticular disease of intestine	XI Diseases of the digestive system (K11_)	6.98458e-07					CE 22:6;0
19:19268740:C:T	rs58542926	TM6SF2			CE 18:3;0, Cer 42:2;2, PC 18:1;0_20:4;0	cluster2, cluster3, cluster8	Diabetes, insulin treatment (Kela reimbursement) (more control exclusions)	Diabetes endpoints	6.99005e-07					PC 17:0;0_20:4;0, PC 18:1;0_20:3;0
16:56959249:G:A	rs12149545	CETP		cluster4, cluster8		cluster4	Coronary atherosclerosis	IX Diseases of the circulatory system (I9_)	7.01746e-07
11:61827448:CT:C	rs3834458	FADS2	PI 18:1;0_18:1;0		PI 18:1;0_18:1;0, SM 36:2;2		Benign neoplasm of colon, rectum, anus and anal canal	II Neoplasms from hospital discharges (CD2_)	7.17629e-07
11:61837310:A:T	rs2524299	FADS2	CE 18:2;0		CE 18:2;0, CE 20:4;0, LPC 20:4;0, PC 15:0;0_18:2;0, PC 16:0;0_18:2;0, PC 16:1;0_18:2;0, PC 17:0;0_18:2;0, PC 18:0;0_20:4;0	cluster10, cluster5	Inflammatory bowel disease, strict (require KELA)	XI Diseases of the digestive system (K11_)	7.23919e-07						cluster4, cluster8
19:19485324:G:A	rs189452885	TM6SF2	TAG 50:3;0, TAG 50:4;0, TAG 51:3;0, TAG 52:5;0, TAG 56:6;0		TAG 50:3;0, TAG 50:4;0, TAG 51:3;0, TAG 52:5;0, TAG 56:6;0		Pure hypercholesterolaemia	IV Endocrine, nutritional and metabolic diseases (E4_)	7.28803e-07	TAG 49:2;0, TAG 52:4;0		TAG 49:2;0, TAG 52:4;0
16:56959249:G:A	rs12149545	CETP		cluster4, cluster8		cluster4	Disorders of lipoprotein metabolism and other lipidaemias	IV Endocrine, nutritional and metabolic diseases (E4_)	7.46913e-07
11:61826344:C:T	rs174568	FADS2	PI 18:1;0_18:2;0		PI 18:1;0_18:2;0	cluster8	Benign neoplasm of colon, rectum, anus and anal canal	II Neoplasms from hospital discharges (CD2_)	7.47119e-07
16:56953853:C:T	rs56228609	CETP					Major coronary heart disease event	IX Diseases of the circulatory system (I9_)	7.51156e-07	CE 18:0;0		CE 18:0;0
16:56960616:C:T	rs17231506	CETP	PC 15:0;0_18:2;0, PC 16:0;0_16:0;0, PC 16:0;0_18:2;0, PC 18:1;0_18:2;0, PC O-16:0;0/16:1;0, PC O-16:0;0/18:1;0, PC O-16:0;0/18:2;0, PC O-16:1;0/18:2;0, PC O-18:1;0/16:0;0, PC O-18:2;0/18:2;0	cluster10, cluster3	PC 15:0;0_18:2;0, PC 16:0;0_16:0;0, PC 16:0;0_18:2;0, PC 18:1;0_18:2;0, PC O-16:0;0/16:1;0, PC O-16:0;0/18:1;0, PC O-16:0;0/18:2;0, PC O-16:1;0/18:2;0, PC O-18:1;0/16:0;0, PC O-18:2;0/18:2;0	cluster10, cluster5	Coronary atherosclerosis	IX Diseases of the circulatory system (I9_)	7.60606e-07	PC 18:0;0_18:2;0, PC 18:1;0_18:1;0		PC 18:0;0_18:2;0, PC 18:1;0_18:1;0
2:43839108:G:C	rs11887534	ABCG8				cluster9	Myocardial infarction, strict	IX Diseases of the circulatory system (I9_)	7.62904e-07
11:61827448:CT:C	rs3834458	FADS2	PI 18:1;0_18:1;0		PI 18:1;0_18:1;0, SM 36:2;2		Disorders of lipoprotein metabolism and other lipidaemias	IV Endocrine, nutritional and metabolic diseases (E4_)	7.64311e-07
6:32168770:T:G	rs1061808	AGPAT1		cluster3			Angina pectoris	IX Diseases of the circulatory system (I9_)	7.6535e-07	TAG 50:1;0
12:120985856:A:G	rs9738226	HNF1A					Disorders of lipoprotein metabolism and other lipidaemias	IV Endocrine, nutritional and metabolic diseases (E4_)	7.66408e-07	SM 36:2;2		SM 36:2;2
19:44908684:T:C	rs429358	APOE	CE 14:0;0, CE 18:0;0, CE 20:2;0	cluster9	CE 14:0;0, CE 16:0;0, CE 18:0;0, CE 18:1;0, CE 18:2;0, CE 20:2;0	cluster3, cluster6, cluster7, cluster9	Antihypertensive medication - note that there are other indications	Drug purchase endpoints	7.74854e-07	CE 17:0;0		CE 17:0;0
8:19967156:C:T	rs15285	LPL			TAG 54:5;0		Metabolic disorders	IV Endocrine, nutritional and metabolic diseases (E4_)	7.80333e-07	TAG 51:3;0, TAG 52:2;0, TAG 53:3;0, TAG 58:7;0		TAG 52:2;0, TAG 53:3;0, TAG 58:7;0		TAG 51:3;0
1:230167404:C:T	rs10779836	GALNT2					Statin medication	IX Diseases of the circulatory system (I9_)	7.84603e-07	TAG 52:4;0	cluster2	TAG 52:4;0	cluster2
11:61839211:G:A	rs174581	FADS2	CE 20:5;0		CE 20:5;0, PI 18:0;0_20:3;0		Benign neoplasm: Colon, unspecified	II Neoplasms from hospital discharges (CD2_)	7.85055e-07
19:18549557:C:G	rs185742778	TM6SF2				cluster8	Cirrhosis, broad definition used in the article https://doi.org/10.1101/594523	Gastrointestinal endpoints	7.98325e-07
11:61825533:A:G	rs174567	FADS2	PE 18:0;0_18:2;0	cluster9			Benign neoplasm: Colon, unspecified	II Neoplasms from hospital discharges (CD2_)	8.03933e-07
19:11091312:GT:G	rs60173709	CERS4		cluster7			Diseases of arteries, arterioles and capillaries (FINNGEN)	IX Diseases of the circulatory system (I9_)	8.06288e-07
11:61828850:CA:C	rs5792235	FADS2	PC O-16:0;0/20:4;0		PC O-16:0;0/20:4;0, SM 34:2;2		Disorders of lipoprotein metabolism and other lipidaemias	IV Endocrine, nutritional and metabolic diseases (E4_)	8.09618e-07
6:32159700:C:A	rs3134950	AGPAT1					Iron deficiency anaemia	III Diseases of the blood and blood-forming organs and certain disorders involving the immune mechanism (D3_)	8.23835e-07	PC 16:0;0_16:0;0
19:44908822:C:T	rs7412	APOE	CE 16:0;0, CE 18:1;0, CE 18:2;0, CE 20:4;0, CE 22:6;0	cluster11, cluster3, cluster6, cluster7, cluster8	CE 16:0;0, CE 18:1;0, CE 18:2;0, CE 20:4;0, CE 22:6;0	cluster11, cluster3, cluster6, cluster7, cluster8	Cholelithiasis	XI Diseases of the digestive system (K11_)	8.26628e-07	PC O-16:0;0/20:3;0, SM 42:2;2, TAG 56:3;0		PC O-16:0;0/20:3;0, PE O-18:1;0/20:4;0, SM 42:2;2, TAG 56:3;0		CE 20:2;0
19:19547663:G:T	rs16996148	TM6SF2			TAG 56:6;0, TAG 56:7;0		Cirrhosis of liver, NAS	Gastrointestinal endpoints	8.30501e-07			TAG 54:7;0		TAG 49:2;0, TAG 50:5;0, TAG 51:3;0, TAG 52:6;0, TAG 56:8;0
11:61806212:T:C	rs174551	FADS2	PC 16:0;0_22:4;0, PC O-18:1;0/18:2;0		CE 20:4;0, PC 16:0;0_22:4;0, PC 17:0;0_18:2;0, PC O-18:1;0/18:2;0		Benign neoplasm of colon, rectum, anus and anal canal	II Neoplasms from hospital discharges (CD2_)	8.34988e-07
11:61855668:C:T	rs174601	FADS2	PC 16:0;0_18:0;0		PC 16:0;0_18:0;0		Disorders of lipoprotein metabolism and other lipidaemias	IV Endocrine, nutritional and metabolic diseases (E4_)	8.37336e-07
6:32159700:C:A	rs3134950	AGPAT1					Coronary atherosclerosis	IX Diseases of the circulatory system (I9_)	8.39576e-07	PC 16:0;0_16:0;0
19:19268740:C:T	rs58542926	TM6SF2			CE 18:3;0, Cer 42:2;2, PC 18:1;0_20:4;0	cluster2, cluster3, cluster8	Disorders of lipoprotein metabolism and other lipidaemias	IV Endocrine, nutritional and metabolic diseases (E4_)	8.41298e-07					PC 17:0;0_20:4;0, PC 18:1;0_20:3;0
2:43839108:G:C	rs11887534	ABCG8				cluster9	Coronary artery bypass grafting	IX Diseases of the circulatory system (I9_)	8.44287e-07
12:120978819:C:G	rs1169289	HNF1A	PC 18:0;0_22:5;0		PC 18:0;0_22:5;0		Pure hypercholesterolaemia	IV Endocrine, nutritional and metabolic diseases (E4_)	8.44676e-07
11:61784455:A:C	rs174536	FADS2	PC O-18:0;0/20:4;0, PC O-18:1;0/20:4;0, PE O-18:1;0/20:4;0		PC O-16:1;0/20:4;0, PC O-18:0;0/20:4;0, PC O-18:1;0/20:4;0, PE O-18:1;0/20:4;0		Disorders of lipoprotein metabolism and other lipidaemias	IV Endocrine, nutritional and metabolic diseases (E4_)	8.49709e-07
11:117050674:T:C	rs1815786	ZPR1					Hyperlipidaemia, other/unspecified	IV Endocrine, nutritional and metabolic diseases (E4_)	8.52197e-07					DAG 16:1;0_18:1;0, DAG 18:1;0_18:1;0, TAG 54:3;0
1:230167766:C:T	rs6672758	GALNT2	PC O-16:1;0/18:1;0	cluster10	PC O-16:1;0/18:1;0	cluster10	Statin medication	IX Diseases of the circulatory system (I9_)	8.54201e-07
11:61779120:A:G	rs174530	FADS2	PC 18:0;0_22:6;0, PE O-16:1;0/18:2;0, TAG 56:8;0		PC 18:0;0_22:6;0, PC 18:1;0_20:2;0, PE O-16:1;0/18:2;0, TAG 56:8;0		Benign neoplasm: Colon	II Neoplasms from hospital discharges (CD2_)	8.58302e-07
7:73606007:C:G	rs3812316	MLXIPL		cluster8	TAG 52:3;0		Diabetes, insulin treatment (Kela reimbursement) (more control exclusions)	Diabetes endpoints	8.59152e-07			DAG 18:1;0_18:1;0, TAG 51:3;0, TAG 52:2;0, TAG 53:3;0
7:73598455:A:G	rs79624003	MLXIPL		cluster3			Diabetes, insulin treatment (Kela reimbursement) (more control exclusions)	Diabetes endpoints	8.5933e-07
11:61822009:A:G	rs28456	FADS2	PI 18:0;0_20:3;0		PC 17:0;0_20:4;0, PC 18:1;0_20:2;0		Squamous cell neoplasms and carcinomas of the skin (controls excluding all cancers)	II Neoplasms, from cancer register (ICD-O-3)	8.59706e-07
7:73601039:G:A	rs13240065	MLXIPL					Diabetes, insulin treatment (Kela reimbursement) (more control exclusions)	Diabetes endpoints	8.66224e-07	TAG 52:4;0
11:117087191:C:G	rs6589592	ZPR1			TAG 50:2;0		Hyperlipidaemia, other/unspecified	IV Endocrine, nutritional and metabolic diseases (E4_)	8.69621e-07			TAG 48:2;0		TAG 50:1;0, TAG 52:2;0, TAG 52:3;0
16:56956804:C:A	rs247617	CETP	PC O-17:0;0/17:1;0	cluster2, cluster5			Pure hypercholesterolaemia	IV Endocrine, nutritional and metabolic diseases (E4_)	8.81901e-07
12:120985856:A:G	rs9738226	HNF1A					Diabetic retinopathy (more control exclusions)	Diabetes endpoints	8.89693e-07	SM 36:2;2		SM 36:2;2
11:62717059:C:T	rs142868058	FADS2					Heart failure and hypertrophic cardiomyopathy	Cardiometabolic endpoints	9.04482e-07					TAG 54:4;0
11:61828850:CA:C	rs5792235	FADS2	PC O-16:0;0/20:4;0		PC O-16:0;0/20:4;0, SM 34:2;2		Benign neoplasm of colon, rectum, anus and anal canal	II Neoplasms from hospital discharges (CD2_)	9.06212e-07
16:56956804:C:A	rs247617	CETP	PC O-17:0;0/17:1;0	cluster2, cluster5			Coronary atherosclerosis	IX Diseases of the circulatory system (I9_)	9.20005e-07
11:61839170:A:G	rs174580	FADS2	PC 18:1;0_20:2;0				Benign neoplasm: Colon, unspecified	II Neoplasms from hospital discharges (CD2_)	9.24634e-07
16:56953853:C:T	rs56228609	CETP					Coronary atherosclerosis	IX Diseases of the circulatory system (I9_)	9.2636e-07	CE 18:0;0		CE 18:0;0
16:56953853:C:T	rs56228609	CETP					Pure hypercholesterolaemia	IV Endocrine, nutritional and metabolic diseases (E4_)	9.29245e-07	CE 18:0;0		CE 18:0;0
17:4789345:G:T	rs79202680	GLTPD2	SM 34:0;2, SM 34:1;2, SM 36:1;2, SM 38:1;2, SM 40:1;2, SM 42:2;2	cluster11, cluster8	SM 34:0;2, SM 34:1;2, SM 36:1;2, SM 38:1;2, SM 40:1;2, SM 42:2;2	cluster11, cluster8	Disorders of lipoprotein metabolism and other lipidaemias	IV Endocrine, nutritional and metabolic diseases (E4_)	9.29373e-07
7:73599571:C:T	rs13235543	MLXIPL	DAG 18:1;0_18:2;0				Diabetes, insulin treatment (Kela reimbursement) (more control exclusions)	Diabetes endpoints	9.342e-07
19:44927023:C:G	rs5112	APOE					Alzheimer's disease (undefined) (more control exclusions)	Neurological endpoints	9.53784e-07					DAG 18:1;0_18:2;0
16:56953457:T:C	rs56156922	CETP					Pure hypercholesterolaemia	IV Endocrine, nutritional and metabolic diseases (E4_)	9.58164e-07	PC 16:1;0_18:2;0		PC 16:1;0_18:2;0
11:116832924:G:C	rs5128	ZPR1					Disorder of lipoprotein metabolism, unspecified	IV Endocrine, nutritional and metabolic diseases (E4_)	9.60373e-07					TAG 52:4;0, TAG 52:5;0
19:44919689:A:G	rs4420638	APOE					Codeine or tramadol medication	Drug purchase endpoints	9.60639e-07					CE 22:6;0
19:19547663:G:T	rs16996148	TM6SF2			TAG 56:6;0, TAG 56:7;0		Fibrosis and cirrhosis of liver	XI Diseases of the digestive system (K11_)	9.61856e-07			TAG 54:7;0		TAG 49:2;0, TAG 50:5;0, TAG 51:3;0, TAG 52:6;0, TAG 56:8;0
8:19998749:T:G	rs2165558	LPL					Myocardial infarction, strict	IX Diseases of the circulatory system (I9_)	9.62787e-07	TAG 56:8;0		TAG 56:8;0
11:61835886:A:T	rs2727271	FADS2	CE 20:3;0				Atherosclerosis, excluding cerebral, coronary and PAD	IX Diseases of the circulatory system (I9_)	9.71762e-07
19:11118069:T:C	rs2569550	SMARCA4				cluster7	Myocardial infarction, strict	IX Diseases of the circulatory system (I9_)	9.81884e-07
11:61803876:C:G	rs174548	FADS2	PC 14:0;0_18:2;0, PC 18:2;0_20:3;0, PC O-16:0;0/22:5;0, PC O-18:1;0/20:3;0, PE 18:1;0_18:1;0		CE 20:5;0, PC 14:0;0_18:2;0, PC 16:0;0_22:5;0, PC 18:0;0_20:2;0, PC 18:0;0_20:5;0, PC 18:2;0_20:3;0, PC O-16:0;0/22:5;0, PC O-18:1;0/20:3;0, PE 18:0;0_18:2;0, PE 18:1;0_18:1;0	cluster6	Squamous cell neoplasms and carcinomas of the skin (controls excluding all cancers)	II Neoplasms, from cancer register (ICD-O-3)	9.82313e-07					PC 16:0;0_20:5;0, PC 18:1;0_18:2;0
11:61837495:C:T	rs2072113	FADS2			PC 18:1;0_20:4;0		Atherosclerosis, excluding cerebral, coronary and PAD	IX Diseases of the circulatory system (I9_)	9.82743e-07
11:61835765:C:T	rs2727270	FADS2	PE O-18:2;0/18:2;0		PC 16:0;0_20:4;0, PC O-16:0;0/20:4;0, PE O-18:2;0/18:2;0		IBD patients in KELA-register	XI Diseases of the digestive system (K11_)	9.87256e-07					PC 16:1;0_20:4;0
19:19568751:C:T	rs150536132	TM6SF2	Cer 40:1;2		Cer 40:1;2		Fibrosis and cirrhosis of liver	XI Diseases of the digestive system (K11_)	9.9227e-07
19:19551411:C:T	rs17216525	TM6SF2					Disorders of lipoprotein metabolism and other lipidaemias	IV Endocrine, nutritional and metabolic diseases (E4_)	9.98872e-07					TAG 50:4;0, TAG 52:5;0
11:61835886:A:T	rs2727271	FADS2	CE 20:3;0				IBD patients in KELA-register	XI Diseases of the digestive system (K11_)	9.99355e-07
2:43847292:C:T	rs4245791	ABCG8	CE 20:2;0	cluster9		cluster9	Coronary revascularization (ANGIO or CABG)	IX Diseases of the circulatory system (I9_)	1.00002e-06
11:61835765:C:T	rs2727270	FADS2	PE O-18:2;0/18:2;0		PC 16:0;0_20:4;0, PC O-16:0;0/20:4;0, PE O-18:2;0/18:2;0		Atherosclerosis, excluding cerebral, coronary and PAD	IX Diseases of the circulatory system (I9_)	1.00381e-06					PC 16:1;0_20:4;0
11:61854084:G:C	rs174599	FADS2	PC 18:2;0_20:1;0		PC 18:2;0_20:1;0		Disorders of lipoprotein metabolism and other lipidaemias	IV Endocrine, nutritional and metabolic diseases (E4_)	1.01319e-06
2:43846861:G:A	rs4953023	ABCG8			CE 20:2;0		Myocardial infarction, strict	IX Diseases of the circulatory system (I9_)	1.02197e-06
11:61824890:A:G	rs174566	FADS2	PC 15:0;0_18:2;0, PC 17:0;0_18:2;0, PC O-18:2;0/16:0;0, PI 18:0;0_18:2;0	cluster5	PC O-18:2;0/16:0;0	cluster5	Benign neoplasm of colon, rectum, anus and anal canal	II Neoplasms from hospital discharges (CD2_)	1.0227e-06
11:61837495:C:T	rs2072113	FADS2			PC 18:1;0_20:4;0		IBD patients in KELA-register	XI Diseases of the digestive system (K11_)	1.02806e-06
19:44919589:G:A	rs56131196	APOE				cluster8	Codeine or tramadol medication	Drug purchase endpoints	1.03024e-06
11:61803910:G:A	rs174549	FADS2	PI 16:0;0_18:2;0		PI 16:0;0_18:2;0		DVT of lower extremities	IX Diseases of the circulatory system (I9_)	1.04571e-06
19:19551411:C:T	rs17216525	TM6SF2					Coronary atherosclerosis	IX Diseases of the circulatory system (I9_)	1.04846e-06					TAG 50:4;0, TAG 52:5;0
6:32168770:T:G	rs1061808	AGPAT1		cluster3			Coronary atherosclerosis	IX Diseases of the circulatory system (I9_)	1.05024e-06	TAG 50:1;0
2:43846861:G:A	rs4953023	ABCG8			CE 20:2;0		Coronary atherosclerosis	IX Diseases of the circulatory system (I9_)	1.07315e-06
11:61790331:T:C	rs102275	FADS2	PC 18:0;0_20:5;0, PC 18:0;0_22:5;0, TAG 58:7;0		PC 18:0;0_20:5;0, PC 18:0;0_22:5;0, TAG 58:7;0		Benign neoplasm: Colon, unspecified	II Neoplasms from hospital discharges (CD2_)	1.07577e-06
11:61803876:C:G	rs174548	FADS2	PC 14:0;0_18:2;0, PC 18:2;0_20:3;0, PC O-16:0;0/22:5;0, PC O-18:1;0/20:3;0, PE 18:1;0_18:1;0		CE 20:5;0, PC 14:0;0_18:2;0, PC 16:0;0_22:5;0, PC 18:0;0_20:2;0, PC 18:0;0_20:5;0, PC 18:2;0_20:3;0, PC O-16:0;0/22:5;0, PC O-18:1;0/20:3;0, PE 18:0;0_18:2;0, PE 18:1;0_18:1;0	cluster6	DVT of lower extremities	IX Diseases of the circulatory system (I9_)	1.07709e-06					PC 16:0;0_20:5;0, PC 18:1;0_18:2;0
11:61832870:A:C	rs174574	FADS2	PC 16:0;0_18:2;0, PC 16:1;0_18:2;0, PC 18:1;0_18:1;0, PC 18:1;0_18:2;0, PC 18:2;0_18:2;0, PC O-16:0;0/18:2;0, PC O-18:2;0/18:2;0	cluster1, cluster4	PC 16:1;0_18:2;0, PC 18:1;0_18:1;0, PC 18:1;0_18:2;0, PC 18:2;0_18:2;0, PC O-16:0;0/18:2;0, PC O-18:2;0/18:2;0		Benign neoplasm of colon, rectum, anus and anal canal	II Neoplasms from hospital discharges (CD2_)	1.07847e-06
16:56959249:G:A	rs12149545	CETP		cluster4, cluster8		cluster4	Pure hypercholesterolaemia	IV Endocrine, nutritional and metabolic diseases (E4_)	1.08231e-06
11:116833462:C:A	rs7123454	ZPR1			PE 18:0;0_18:2;0, TAG 49:2;0		Coronary atherosclerosis	IX Diseases of the circulatory system (I9_)	1.08525e-06			PE 18:0;0_20:4;0
19:44913484:C:T	rs438811	APOE					Heart failure and antihypertensive medication	Cardiometabolic endpoints	1.09066e-06			DAG 18:1;0_18:2;0
22:43945024:C:T	rs2294915	PNPLA3		cluster1			Statin medication	IX Diseases of the circulatory system (I9_)	1.09295e-06
19:19551411:C:T	rs17216525	TM6SF2					Oesophageal varices	IX Diseases of the circulatory system (I9_)	1.09459e-06					TAG 50:4;0, TAG 52:5;0
11:61811991:A:G	rs174554	FADS2	TAG 56:7;0		TAG 56:7;0		Benign neoplasm of colon, rectum, anus and anal canal	II Neoplasms from hospital discharges (CD2_)	1.09858e-06	TAG 54:6;0		TAG 54:6;0
11:61839170:A:G	rs174580	FADS2	PC 18:1;0_20:2;0				Noninfective enteritis and colitis	XI Diseases of the digestive system (K11_)	1.10217e-06
6:32168770:T:G	rs1061808	AGPAT1		cluster3			Gestational diabetes (for exclusion)	Diabetes endpoints	1.10749e-06	TAG 50:1;0
16:15080714:G:A	rs4122352	NTAN1				cluster2	Antihypertensive medication - note that there are other indications	Drug purchase endpoints	1.10792e-06
11:61843278:G:A	rs174584	FADS2	CE 18:3;0, TAG 54:7;0		CE 18:3;0, PC 15:0;0_18:2;0, TAG 54:7;0		Benign neoplasm of colon, rectum, anus and anal canal	II Neoplasms from hospital discharges (CD2_)	1.10912e-06
11:61839211:G:A	rs174581	FADS2	CE 20:5;0		CE 20:5;0, PI 18:0;0_20:3;0		Noninfective enteritis and colitis	XI Diseases of the digestive system (K11_)	1.13666e-06
11:61822009:A:G	rs28456	FADS2	PI 18:0;0_20:3;0		PC 17:0;0_20:4;0, PC 18:1;0_20:2;0		DVT of lower extremities	IX Diseases of the circulatory system (I9_)	1.14535e-06
9:133266456:T:C	rs977371848	ABO		cluster8		cluster8	Type 2 diabetes, wide definition	Diabetes endpoints	1.15311e-06
11:61815236:T:C	rs174561	FADS2	SM 34:2;2, SM 40:2;2		SM 40:2;2		DVT of lower extremities	IX Diseases of the circulatory system (I9_)	1.15332e-06
11:61785208:G:T	rs174537	FADS2	PC 18:0;0_20:4;0, PC 18:1;0_20:4;0, PC O-18:2;0/20:4;0, PE 18:0;0_20:4;0, PI 16:0;0_20:4;0		PC O-18:2;0/20:4;0, PE 18:0;0_20:4;0, PI 16:0;0_20:4;0		Disorders of lipoprotein metabolism and other lipidaemias	IV Endocrine, nutritional and metabolic diseases (E4_)	1.17058e-06
11:61800281:C:A	rs174544	FADS2	PC 16:0;0_22:6;0, SM 36:2;2		PC 16:0;0_22:6;0		Non-small cell lung cancer (controls excluding all cancers)	II Neoplasms, from cancer register (ICD-O-3)	1.17704e-06
11:61839170:A:G	rs174580	FADS2	PC 18:1;0_20:2;0				Disorders of lipoprotein metabolism and other lipidaemias	IV Endocrine, nutritional and metabolic diseases (E4_)	1.18845e-06
11:61813163:C:T	rs174556	FADS2	PE O-18:2;0/20:4;0, SM 38:2;2		PC 18:0;0_20:4;0, PE O-18:2;0/20:4;0, SM 38:2;2		Non-small cell lung cancer (controls excluding all cancers)	II Neoplasms, from cancer register (ICD-O-3)	1.18932e-06	PI 16:0;0_18:1;0		PI 16:0;0_18:1;0
19:19215154:G:T	rs3761077	TM6SF2			PC 18:2;0_20:4;0		Hepatocellular carcinoma (controls excluding all cancers)	II Neoplasms, from cancer register (ICD-O-3)	1.20979e-06
11:61851136:A:G	rs174592	FADS2	PC 16:0;0_20:2;0, TAG 56:4;0		LPE 18:2;0, PC 16:0;0_20:2;0, TAG 56:4;0	cluster3	Noninfective enteritis and colitis	XI Diseases of the digestive system (K11_)	1.21038e-06
11:61790331:T:C	rs102275	FADS2	PC 18:0;0_20:5;0, PC 18:0;0_22:5;0, TAG 58:7;0		PC 18:0;0_20:5;0, PC 18:0;0_22:5;0, TAG 58:7;0		Disorders of lipoprotein metabolism and other lipidaemias	IV Endocrine, nutritional and metabolic diseases (E4_)	1.21423e-06
6:32159700:C:A	rs3134950	AGPAT1					Type 1 diabetes, strict definition, subgroup 2	Diabetes endpoints	1.22606e-06	PC 16:0;0_16:0;0
11:61851136:A:G	rs174592	FADS2	PC 16:0;0_20:2;0, TAG 56:4;0		LPE 18:2;0, PC 16:0;0_20:2;0, TAG 56:4;0	cluster3	Benign neoplasm: Colon	II Neoplasms from hospital discharges (CD2_)	1.23067e-06
11:116834852:G:T	rs10750098	ZPR1					Disorder of lipoprotein metabolism, unspecified	IV Endocrine, nutritional and metabolic diseases (E4_)	1.23296e-06	PE 18:0;0_20:4;0
11:61835765:C:T	rs2727270	FADS2	PE O-18:2;0/18:2;0		PC 16:0;0_20:4;0, PC O-16:0;0/20:4;0, PE O-18:2;0/18:2;0		Inflammatory bowel disease, strict (require KELA)	XI Diseases of the digestive system (K11_)	1.2331e-06					PC 16:1;0_20:4;0
8:19967156:C:T	rs15285	LPL			TAG 54:5;0		Hard cardiovascular diseases	Cardiometabolic endpoints	1.23788e-06	TAG 51:3;0, TAG 52:2;0, TAG 53:3;0, TAG 58:7;0		TAG 52:2;0, TAG 53:3;0, TAG 58:7;0		TAG 51:3;0
6:32168770:T:G	rs1061808	AGPAT1		cluster3			Graves ophthalmopathy, strict	IV Endocrine, nutritional and metabolic diseases (E4_)	1.24208e-06	TAG 50:1;0
11:116831407:T:C	rs386757819	ZPR1			TAG 50:3;0		Disorder of lipoprotein metabolism, unspecified	IV Endocrine, nutritional and metabolic diseases (E4_)	1.24741e-06
11:61835886:A:T	rs2727271	FADS2	CE 20:3;0				Inflammatory bowel disease, strict (require KELA)	XI Diseases of the digestive system (K11_)	1.24799e-06
19:19268740:C:T	rs58542926	TM6SF2			CE 18:3;0, Cer 42:2;2, PC 18:1;0_20:4;0	cluster2, cluster3, cluster8	Pure hypercholesterolaemia	IV Endocrine, nutritional and metabolic diseases (E4_)	1.2481e-06					PC 17:0;0_20:4;0, PC 18:1;0_20:3;0
11:61790354:T:C	rs102274	FADS2	PC 16:0;0_20:5;0, PC 18:2;0_20:4;0, TAG 52:6;0		PC 16:0;0_20:5;0, PC 18:2;0_20:4;0, TAG 52:6;0		Disorders of lipoprotein metabolism and other lipidaemias	IV Endocrine, nutritional and metabolic diseases (E4_)	1.25187e-06
11:61832870:A:C	rs174574	FADS2	PC 16:0;0_18:2;0, PC 16:1;0_18:2;0, PC 18:1;0_18:1;0, PC 18:1;0_18:2;0, PC 18:2;0_18:2;0, PC O-16:0;0/18:2;0, PC O-18:2;0/18:2;0	cluster1, cluster4	PC 16:1;0_18:2;0, PC 18:1;0_18:1;0, PC 18:1;0_18:2;0, PC 18:2;0_18:2;0, PC O-16:0;0/18:2;0, PC O-18:2;0/18:2;0		Disorders of lipoprotein metabolism and other lipidaemias	IV Endocrine, nutritional and metabolic diseases (E4_)	1.25435e-06
2:21041028:G:A	rs1367117	APOB		cluster7		cluster7	Inguinal hernia	XI Diseases of the digestive system (K11_)	1.25696e-06	CE 16:0;0		CE 16:0;0
11:61852357:C:A	rs174594	FADS2	PC 16:0;0_20:1;0, PC 18:0;0_18:2;0		PC 16:0;0_18:2;0, PC 16:0;0_20:1;0, PC 18:0;0_18:2;0	cluster7	Benign neoplasm: Colon	II Neoplasms from hospital discharges (CD2_)	1.2589e-06
6:32168770:T:G	rs1061808	AGPAT1		cluster3			Type 1 diabetes, strict definition, subgroup 2	Diabetes endpoints	1.2643e-06	TAG 50:1;0
19:19551411:C:T	rs17216525	TM6SF2					Ischaemic heart disease, wide definition	IX Diseases of the circulatory system (I9_)	1.26727e-06					TAG 50:4;0, TAG 52:5;0
11:61837495:C:T	rs2072113	FADS2			PC 18:1;0_20:4;0		Inflammatory bowel disease, strict (require KELA)	XI Diseases of the digestive system (K11_)	1.28307e-06
19:19551411:C:T	rs17216525	TM6SF2					Fibrosis and cirrhosis of liver	XI Diseases of the digestive system (K11_)	1.28881e-06					TAG 50:4;0, TAG 52:5;0
11:61852357:C:A	rs174594	FADS2	PC 16:0;0_20:1;0, PC 18:0;0_18:2;0		PC 16:0;0_18:2;0, PC 16:0;0_20:1;0, PC 18:0;0_18:2;0	cluster7	Disorders of lipoprotein metabolism and other lipidaemias	IV Endocrine, nutritional and metabolic diseases (E4_)	1.28959e-06
11:61814292:T:C	rs174560	FADS2	LPC 18:2;0, LPE 18:2;0, PC 16:1;0_18:1;0, TAG 54:3;0, TAG 56:3;0	cluster8	LPC 18:2;0, LPE 18:2;0, PC 16:1;0_18:1;0, PI 18:0;0_18:2;0, TAG 54:3;0, TAG 56:3;0		DVT of lower extremities	IX Diseases of the circulatory system (I9_)	1.29274e-06
11:61824890:A:G	rs174566	FADS2	PC 15:0;0_18:2;0, PC 17:0;0_18:2;0, PC O-18:2;0/16:0;0, PI 18:0;0_18:2;0	cluster5	PC O-18:2;0/16:0;0	cluster5	Disorders of lipoprotein metabolism and other lipidaemias	IV Endocrine, nutritional and metabolic diseases (E4_)	1.30533e-06
1:55119171:G:A	rs191448950	PCSK9		cluster6		cluster6	Unstable angina pectoris	IX Diseases of the circulatory system (I9_)	1.31601e-06
11:61837743:A:G	rs2072114	FADS2			PC O-16:1;0/20:4;0		IBD patients in KELA-register	XI Diseases of the digestive system (K11_)	1.31662e-06
7:44541277:G:T	rs41279633	NPC1L1		cluster8		cluster8	Coronary revascularization (ANGIO or CABG)	IX Diseases of the circulatory system (I9_)	1.32178e-06
11:61818856:C:CT	rs35473591	FADS2	CE 22:6;0, LPC 20:4;0		CE 22:6;0, LPC 20:4;0, PE 18:0;0_18:2;0	cluster1, cluster9	Benign neoplasm of colon, rectum, anus and anal canal	II Neoplasms from hospital discharges (CD2_)	1.32236e-06
16:56957451:C:T	rs183130	CETP			PC O-17:0;0/17:1;0	cluster3	Pure hypercholesterolaemia	IV Endocrine, nutritional and metabolic diseases (E4_)	1.32972e-06	PC 16:0;0_18:3;0		PC 16:0;0_18:3;0
11:61852357:C:A	rs174594	FADS2	PC 16:0;0_20:1;0, PC 18:0;0_18:2;0		PC 16:0;0_18:2;0, PC 16:0;0_20:1;0, PC 18:0;0_18:2;0	cluster7	Noninfective enteritis and colitis	XI Diseases of the digestive system (K11_)	1.33223e-06
11:61851136:A:G	rs174592	FADS2	PC 16:0;0_20:2;0, TAG 56:4;0		LPE 18:2;0, PC 16:0;0_20:2;0, TAG 56:4;0	cluster3	Disorders of lipoprotein metabolism and other lipidaemias	IV Endocrine, nutritional and metabolic diseases (E4_)	1.33767e-06
11:61851136:A:G	rs174592	FADS2	PC 16:0;0_20:2;0, TAG 56:4;0		LPE 18:2;0, PC 16:0;0_20:2;0, TAG 56:4;0	cluster3	IBD patients in KELA-register	XI Diseases of the digestive system (K11_)	1.34326e-06
1:55117537:G:A	rs530804537	PCSK9					Hard cardiovascular diseases	Cardiometabolic endpoints	1.35441e-06	CE 20:3;0		CE 20:3;0
11:61824164:C:G	rs174565	FADS2			PC 18:0;0_20:2;0	cluster11	Venous thromboembolism	IX Diseases of the circulatory system (I9_)	1.35669e-06					PC 17:0;0_20:4;0, PI 18:0;0_18:2;0
16:56957451:C:T	rs183130	CETP			PC O-17:0;0/17:1;0	cluster3	Coronary atherosclerosis	IX Diseases of the circulatory system (I9_)	1.36726e-06	PC 16:0;0_18:3;0		PC 16:0;0_18:3;0
10:63254175:A:G	rs4405189	JMJD1C				cluster8	Hypertension, essential	IX Diseases of the circulatory system (I9_)	1.36946e-06
9:133273983:A:G	rs992108547	ABO	CE 18:0;0		CE 18:0;0		Type 2 diabetes, wide definition	Diabetes endpoints	1.37044e-06
19:44913484:C:T	rs438811	APOE					Vascular dementia (mixed)	Neurological endpoints	1.3712e-06			DAG 18:1;0_18:2;0
11:61854084:G:C	rs174599	FADS2	PC 18:2;0_20:1;0		PC 18:2;0_20:1;0		Noninfective enteritis and colitis	XI Diseases of the digestive system (K11_)	1.37616e-06
11:61790331:T:C	rs102275	FADS2	PC 18:0;0_20:5;0, PC 18:0;0_22:5;0, TAG 58:7;0		PC 18:0;0_20:5;0, PC 18:0;0_22:5;0, TAG 58:7;0		Noninfective enteritis and colitis	XI Diseases of the digestive system (K11_)	1.38124e-06
19:19268740:C:T	rs58542926	TM6SF2			CE 18:3;0, Cer 42:2;2, PC 18:1;0_20:4;0	cluster2, cluster3, cluster8	Coronary atherosclerosis	IX Diseases of the circulatory system (I9_)	1.39322e-06					PC 17:0;0_20:4;0, PC 18:1;0_20:3;0
7:73598455:A:G	rs79624003	MLXIPL		cluster3			Type 2 diabetes, definitions combined	Diabetes endpoints	1.39881e-06
14:66125332:C:T	rs72718502	TMEM229B					Autoimmune diseases	Diseases marked as autimmune origin	1.40705e-06						cluster10
7:73597712:G:A	rs35332062	MLXIPL	TAG 52:3;0		DAG 18:1;0_18:2;0	cluster3, cluster8	Diabetes, insulin treatment (Kela reimbursement) (more control exclusions)	Diabetes endpoints	1.40718e-06	DAG 18:1;0_18:1;0, TAG 51:3;0, TAG 52:2;0, TAG 53:3;0		TAG 52:4;0
7:73599571:C:T	rs13235543	MLXIPL	DAG 18:1;0_18:2;0				Type 2 diabetes, definitions combined	Diabetes endpoints	1.42679e-06
11:61804006:T:C	rs174550	FADS2	CE 16:0;0, PE O-18:1;0/18:2;0		PE O-18:1;0/18:2;0		Benign neoplasm of colon, rectum, anus and anal canal	II Neoplasms from hospital discharges (CD2_)	1.42856e-06
7:73601039:G:A	rs13240065	MLXIPL					Type 2 diabetes, definitions combined	Diabetes endpoints	1.43516e-06	TAG 52:4;0
19:19547663:G:T	rs16996148	TM6SF2			TAG 56:6;0, TAG 56:7;0		Ischaemic heart disease, wide definition	IX Diseases of the circulatory system (I9_)	1.43618e-06			TAG 54:7;0		TAG 49:2;0, TAG 50:5;0, TAG 51:3;0, TAG 52:6;0, TAG 56:8;0
19:19547663:G:T	rs16996148	TM6SF2			TAG 56:6;0, TAG 56:7;0		Coronary atherosclerosis	IX Diseases of the circulatory system (I9_)	1.44125e-06			TAG 54:7;0		TAG 49:2;0, TAG 50:5;0, TAG 51:3;0, TAG 52:6;0, TAG 56:8;0
11:61839211:G:A	rs174581	FADS2	CE 20:5;0		CE 20:5;0, PI 18:0;0_20:3;0		Disorders of lipoprotein metabolism and other lipidaemias	IV Endocrine, nutritional and metabolic diseases (E4_)	1.44867e-06
16:56953457:T:C	rs56156922	CETP					Coronary atherosclerosis	IX Diseases of the circulatory system (I9_)	1.45014e-06	PC 16:1;0_18:2;0		PC 16:1;0_18:2;0
11:61855668:C:T	rs174601	FADS2	PC 16:0;0_18:0;0		PC 16:0;0_18:0;0		Noninfective enteritis and colitis	XI Diseases of the digestive system (K11_)	1.47306e-06
11:116739533:A:G	rs10466588	ZPR1					Mixed hyperlipidaemia	IV Endocrine, nutritional and metabolic diseases (E4_)	1.48868e-06						cluster8
6:32159700:C:A	rs3134950	AGPAT1					Gestational diabetes (for exclusion)	Diabetes endpoints	1.49734e-06	PC 16:0;0_16:0;0
19:19568751:C:T	rs150536132	TM6SF2	Cer 40:1;2		Cer 40:1;2		Pure hypercholesterolaemia	IV Endocrine, nutritional and metabolic diseases (E4_)	1.50127e-06
7:73606007:C:G	rs3812316	MLXIPL		cluster8	TAG 52:3;0		Type 2 diabetes, definitions combined	Diabetes endpoints	1.51482e-06			DAG 18:1;0_18:1;0, TAG 51:3;0, TAG 52:2;0, TAG 53:3;0
12:53112581:A:G	rs11170421	SOAT2		cluster8			Hypertension, essential	IX Diseases of the circulatory system (I9_)	1.53975e-06
10:63364338:C:G	rs10822163	JMJD1C		cluster8			Hypertension, essential	IX Diseases of the circulatory system (I9_)	1.55403e-06
11:61843278:G:A	rs174584	FADS2	CE 18:3;0, TAG 54:7;0		CE 18:3;0, PC 15:0;0_18:2;0, TAG 54:7;0		Disorders of lipoprotein metabolism and other lipidaemias	IV Endocrine, nutritional and metabolic diseases (E4_)	1.56156e-06
11:116831407:T:C	rs386757819	ZPR1			TAG 50:3;0		Hypertension	IX Diseases of the circulatory system (I9_)	1.56704e-06
11:116888939:G:A	rs17174502	ZPR1					Hypertension	IX Diseases of the circulatory system (I9_)	1.57834e-06	PE 18:1;0_18:1;0		PE 18:1;0_18:1;0
19:11082239:A:G	rs73015021	CERS4					Diseases of arteries, arterioles and capillaries (FINNGEN)	IX Diseases of the circulatory system (I9_)	1.59952e-06	PC 16:0;0_16:0;0	cluster3
11:61814292:T:C	rs174560	FADS2	LPC 18:2;0, LPE 18:2;0, PC 16:1;0_18:1;0, TAG 54:3;0, TAG 56:3;0	cluster8	LPC 18:2;0, LPE 18:2;0, PC 16:1;0_18:1;0, PI 18:0;0_18:2;0, TAG 54:3;0, TAG 56:3;0		Non-small cell lung cancer (controls excluding all cancers)	II Neoplasms, from cancer register (ICD-O-3)	1.60133e-06
11:61854084:G:C	rs174599	FADS2	PC 18:2;0_20:1;0		PC 18:2;0_20:1;0		IBD patients in KELA-register	XI Diseases of the digestive system (K11_)	1.60247e-06
19:11078622:CG:C	rs200495339	CERS4	SM 34:2;2				Diseases of arteries, arterioles and capillaries (FINNGEN)	IX Diseases of the circulatory system (I9_)	1.61261e-06
19:19215154:G:T	rs3761077	TM6SF2			PC 18:2;0_20:4;0		Coronary atherosclerosis	IX Diseases of the circulatory system (I9_)	1.61503e-06
11:61855668:C:T	rs174601	FADS2	PC 16:0;0_18:0;0		PC 16:0;0_18:0;0		IBD patients in KELA-register	XI Diseases of the digestive system (K11_)	1.61715e-06
11:61856709:T:C	rs97384	FADS2	PE O-16:1;0/20:4;0, TAG 56:5;0		PE O-16:1;0/20:4;0, TAG 56:5;0		IBD patients in KELA-register	XI Diseases of the digestive system (K11_)	1.61763e-06						cluster2
11:61802358:C:T	rs174546	FADS2	PC 16:0;0_16:0;0		PC 16:0;0_16:0;0		Benign neoplasm of colon, rectum, anus and anal canal	II Neoplasms from hospital discharges (CD2_)	1.63162e-06
11:61817672:A:G	rs174562	FADS2	CE 20:4;0				Benign neoplasm of colon, rectum, anus and anal canal	II Neoplasms from hospital discharges (CD2_)	1.63294e-06
2:43839108:G:C	rs11887534	ABCG8				cluster9	Coronary revascularization (ANGIO or CABG)	IX Diseases of the circulatory system (I9_)	1.63508e-06
19:19141970:G:A	rs190121281	TM6SF2		cluster8			Hyperlipidaemia, other/unspecified	IV Endocrine, nutritional and metabolic diseases (E4_)	1.63674e-06
8:19967357:G:A	rs3916027	LPL	TAG 56:7;0	cluster1	TAG 56:7;0	cluster1	Hard cardiovascular diseases	Cardiometabolic endpoints	1.65181e-06
11:61814292:T:C	rs174560	FADS2	LPC 18:2;0, LPE 18:2;0, PC 16:1;0_18:1;0, TAG 54:3;0, TAG 56:3;0	cluster8	LPC 18:2;0, LPE 18:2;0, PC 16:1;0_18:1;0, PI 18:0;0_18:2;0, TAG 54:3;0, TAG 56:3;0		Squamous cell neoplasms and carcinomas of the skin (controls excluding all cancers)	II Neoplasms, from cancer register (ICD-O-3)	1.65379e-06
11:61803910:G:A	rs174549	FADS2	PI 16:0;0_18:2;0		PI 16:0;0_18:2;0		Squamous cell neoplasms and carcinomas of the skin (controls excluding all cancers)	II Neoplasms, from cancer register (ICD-O-3)	1.66077e-06
11:61851136:A:G	rs174592	FADS2	PC 16:0;0_20:2;0, TAG 56:4;0		LPE 18:2;0, PC 16:0;0_20:2;0, TAG 56:4;0	cluster3	Inflammatory bowel disease, strict (require KELA)	XI Diseases of the digestive system (K11_)	1.67448e-06
11:61837743:A:G	rs2072114	FADS2			PC O-16:1;0/20:4;0		Inflammatory bowel disease, strict (require KELA)	XI Diseases of the digestive system (K11_)	1.68923e-06
19:19268740:C:T	rs58542926	TM6SF2			CE 18:3;0, Cer 42:2;2, PC 18:1;0_20:4;0	cluster2, cluster3, cluster8	Ischaemic heart disease, wide definition	IX Diseases of the circulatory system (I9_)	1.71577e-06					PC 17:0;0_20:4;0, PC 18:1;0_20:3;0
11:116832924:G:C	rs5128	ZPR1					Hypertension	IX Diseases of the circulatory system (I9_)	1.72151e-06					TAG 52:4;0, TAG 52:5;0
11:61820833:A:G	rs174564	FADS2	PC O-18:2;0/18:1;0, PE 16:0;0_18:2;0	cluster6	PC O-18:2;0/18:1;0, PE 16:0;0_18:2;0	cluster6	Benign neoplasm of colon, rectum, anus and anal canal	II Neoplasms from hospital discharges (CD2_)	1.72219e-06
15:58430391:G:GC	rs35980001	LIPC		cluster4			Pure hypercholesterolaemia	IV Endocrine, nutritional and metabolic diseases (E4_)	1.7404e-06					PC 17:0;0_18:1;0
19:44893408:G:T	rs1454241996	APOE				cluster11	Dementia due to Parkinson's disease (more control exclusions)	Neurological endpoints	1.74349e-06	DAG 18:1;0_18:2;0
11:61839170:A:G	rs174580	FADS2	PC 18:1;0_20:2;0				Benign neoplasm of colon, rectum, anus and anal canal	II Neoplasms from hospital discharges (CD2_)	1.75009e-06
11:116834852:G:T	rs10750098	ZPR1					Hypertension	IX Diseases of the circulatory system (I9_)	1.7513e-06	PE 18:0;0_20:4;0
11:61815236:T:C	rs174561	FADS2	SM 34:2;2, SM 40:2;2		SM 40:2;2		Non-small cell lung cancer (controls excluding all cancers)	II Neoplasms, from cancer register (ICD-O-3)	1.7561e-06
11:61784455:A:C	rs174536	FADS2	PC O-18:0;0/20:4;0, PC O-18:1;0/20:4;0, PE O-18:1;0/20:4;0		PC O-16:1;0/20:4;0, PC O-18:0;0/20:4;0, PC O-18:1;0/20:4;0, PE O-18:1;0/20:4;0		Benign neoplasm of colon, rectum, anus and anal canal	II Neoplasms from hospital discharges (CD2_)	1.76214e-06
8:19956018:A:G	rs268	LPL			TAG 52:4;0, TAG 54:4;0, TAG 54:5;0		Major coronary heart disease event	IX Diseases of the circulatory system (I9_)	1.76644e-06	DAG 18:1;0_18:2;0		DAG 18:1;0_18:2;0		TAG 52:3;0, TAG 54:3;0
2:27508073:T:C	rs1260326	GCKR	DAG 18:1;0_18:1;0, DAG 18:1;0_18:2;0, LPE 18:2;0, PC 16:0;0_16:1;0, PC 16:0;0_18:3;0, PC 16:1;0_18:1;0, PE 18:0;0_18:2;0, TAG 48:1;0, TAG 48:2;0, TAG 48:3;0, TAG 49:2;0, TAG 50:1;0, TAG 50:2;0, TAG 50:3;0, TAG 50:4;0, TAG 50:5;0, TAG 51:2;0, TAG 51:3;0, TAG 51:4;0, TAG 52:2;0, TAG 52:3;0, TAG 52:4;0, TAG 52:5;0, TAG 52:6;0, TAG 53:2;0, TAG 53:3;0, TAG 53:4;0, TAG 54:5;0, TAG 54:6;0, TAG 56:6;0	cluster1, cluster2, cluster3, cluster4, cluster8	DAG 18:1;0_18:1;0, DAG 18:1;0_18:2;0, LPE 18:2;0, PC 16:0;0_16:1;0, PC 16:0;0_18:3;0, PC 16:1;0_18:1;0, PE 18:0;0_18:2;0, TAG 48:1;0, TAG 48:2;0, TAG 48:3;0, TAG 49:2;0, TAG 50:1;0, TAG 50:2;0, TAG 50:3;0, TAG 50:4;0, TAG 50:5;0, TAG 51:2;0, TAG 51:3;0, TAG 51:4;0, TAG 52:2;0, TAG 52:3;0, TAG 52:4;0, TAG 52:5;0, TAG 52:6;0, TAG 53:2;0, TAG 53:3;0, TAG 53:4;0, TAG 54:5;0, TAG 54:6;0, TAG 56:6;0	cluster1, cluster2, cluster3, cluster4, cluster8	Second line medication for Crohn's disease	Drug purchase endpoints	1.77448e-06	CE 18:3;0, Cer 40:1;2, DAG 16:1;0_18:1;0, LPC 16:0;0, PC 14:0;0_18:1;0, PC 16:0;0_18:1;0, PC 16:0;0_20:2;0, PC 16:1;0_18:0;0, PC 16:1;0_18:2;0, PC 18:0;0_22:5;0, PE 16:0;0_18:2;0, PI 16:0;0_20:4;0, PI 18:0;0_20:4;0, TAG 46:2;0, TAG 54:4;0, TAG 54:7;0, TAG 56:7;0, TAG 58:7;0		CE 18:3;0, Cer 40:1;2, DAG 16:1;0_18:1;0, LPC 16:0;0, PC 14:0;0_18:1;0, PC 16:0;0_18:1;0, PC 16:0;0_20:2;0, PC 16:1;0_18:0;0, PC 16:1;0_18:2;0, PC 18:0;0_22:5;0, PE 16:0;0_18:2;0, PI 16:0;0_20:4;0, PI 18:0;0_20:4;0, TAG 46:2;0, TAG 54:4;0, TAG 54:7;0, TAG 56:7;0, TAG 58:7;0
11:61843278:G:A	rs174584	FADS2	CE 18:3;0, TAG 54:7;0		CE 18:3;0, PC 15:0;0_18:2;0, TAG 54:7;0		Noninfective enteritis and colitis	XI Diseases of the digestive system (K11_)	1.78669e-06
11:61803311:T:C	rs174547	FADS2	PC 18:0;0_20:2;0	cluster10	CE 16:0;0	cluster10	Benign neoplasm of colon, rectum, anus and anal canal	II Neoplasms from hospital discharges (CD2_)	1.78908e-06
19:19215154:G:T	rs3761077	TM6SF2			PC 18:2;0_20:4;0		Cirrhosis, broad definition used in the article https://doi.org/10.1101/594523	Gastrointestinal endpoints	1.79321e-06
11:61852357:C:A	rs174594	FADS2	PC 16:0;0_20:1;0, PC 18:0;0_18:2;0		PC 16:0;0_18:2;0, PC 16:0;0_20:1;0, PC 18:0;0_18:2;0	cluster7	IBD patients in KELA-register	XI Diseases of the digestive system (K11_)	1.79498e-06
11:61785208:G:T	rs174537	FADS2	PC 18:0;0_20:4;0, PC 18:1;0_20:4;0, PC O-18:2;0/20:4;0, PE 18:0;0_20:4;0, PI 16:0;0_20:4;0		PC O-18:2;0/20:4;0, PE 18:0;0_20:4;0, PI 16:0;0_20:4;0		Benign neoplasm of colon, rectum, anus and anal canal	II Neoplasms from hospital discharges (CD2_)	1.79548e-06
19:19485324:G:A	rs189452885	TM6SF2	TAG 50:3;0, TAG 50:4;0, TAG 51:3;0, TAG 52:5;0, TAG 56:6;0		TAG 50:3;0, TAG 50:4;0, TAG 51:3;0, TAG 52:5;0, TAG 56:6;0		Hyperlipidaemia, other/unspecified	IV Endocrine, nutritional and metabolic diseases (E4_)	1.82356e-06	TAG 49:2;0, TAG 52:4;0		TAG 49:2;0, TAG 52:4;0
19:44893408:G:T	rs1454241996	APOE				cluster11	Heart failure and antihypertensive medication	Cardiometabolic endpoints	1.82402e-06	DAG 18:1;0_18:2;0
19:19547663:G:T	rs16996148	TM6SF2			TAG 56:6;0, TAG 56:7;0		Oesophageal varices	IX Diseases of the circulatory system (I9_)	1.83743e-06			TAG 54:7;0		TAG 49:2;0, TAG 50:5;0, TAG 51:3;0, TAG 52:6;0, TAG 56:8;0
19:19485324:G:A	rs189452885	TM6SF2	TAG 50:3;0, TAG 50:4;0, TAG 51:3;0, TAG 52:5;0, TAG 56:6;0		TAG 50:3;0, TAG 50:4;0, TAG 51:3;0, TAG 52:5;0, TAG 56:6;0		Metabolic disorders	IV Endocrine, nutritional and metabolic diseases (E4_)	1.84608e-06	TAG 49:2;0, TAG 52:4;0		TAG 49:2;0, TAG 52:4;0
11:61837743:A:G	rs2072114	FADS2			PC O-16:1;0/20:4;0		Atherosclerosis, excluding cerebral, coronary and PAD	IX Diseases of the circulatory system (I9_)	1.86359e-06
11:61803910:G:A	rs174549	FADS2	PI 16:0;0_18:2;0		PI 16:0;0_18:2;0		Non-small cell lung cancer (controls excluding all cancers)	II Neoplasms, from cancer register (ICD-O-3)	1.86483e-06
11:61820833:A:G	rs174564	FADS2	PC O-18:2;0/18:1;0, PE 16:0;0_18:2;0	cluster6	PC O-18:2;0/18:1;0, PE 16:0;0_18:2;0	cluster6	Noninfective enteritis and colitis	XI Diseases of the digestive system (K11_)	1.87366e-06
11:116834852:G:T	rs10750098	ZPR1					Coronary atherosclerosis	IX Diseases of the circulatory system (I9_)	1.87448e-06	PE 18:0;0_20:4;0
11:61832870:A:C	rs174574	FADS2	PC 16:0;0_18:2;0, PC 16:1;0_18:2;0, PC 18:1;0_18:1;0, PC 18:1;0_18:2;0, PC 18:2;0_18:2;0, PC O-16:0;0/18:2;0, PC O-18:2;0/18:2;0	cluster1, cluster4	PC 16:1;0_18:2;0, PC 18:1;0_18:1;0, PC 18:1;0_18:2;0, PC 18:2;0_18:2;0, PC O-16:0;0/18:2;0, PC O-18:2;0/18:2;0		Noninfective enteritis and colitis	XI Diseases of the digestive system (K11_)	1.8873e-06
6:32159700:C:A	rs3134950	AGPAT1					Graves ophthalmopathy, strict	IV Endocrine, nutritional and metabolic diseases (E4_)	1.88825e-06	PC 16:0;0_16:0;0
11:61839211:G:A	rs174581	FADS2	CE 20:5;0		CE 20:5;0, PI 18:0;0_20:3;0		Benign neoplasm of colon, rectum, anus and anal canal	II Neoplasms from hospital discharges (CD2_)	1.89099e-06
19:44908684:T:C	rs429358	APOE	CE 14:0;0, CE 18:0;0, CE 20:2;0	cluster9	CE 14:0;0, CE 16:0;0, CE 18:0;0, CE 18:1;0, CE 18:2;0, CE 20:2;0	cluster3, cluster6, cluster7, cluster9	Diabetic nephropathy (more control exclusions)	Diabetes endpoints	1.89675e-06	CE 17:0;0		CE 17:0;0
11:61825533:A:G	rs174567	FADS2	PE 18:0;0_18:2;0	cluster9			Noninfective enteritis and colitis	XI Diseases of the digestive system (K11_)	1.90687e-06
11:61837310:A:T	rs2524299	FADS2	CE 18:2;0		CE 18:2;0, CE 20:4;0, LPC 20:4;0, PC 15:0;0_18:2;0, PC 16:0;0_18:2;0, PC 16:1;0_18:2;0, PC 17:0;0_18:2;0, PC 18:0;0_20:4;0	cluster10, cluster5	Ulcerative colitis, NAS	Gastrointestinal endpoints	1.91386e-06						cluster4, cluster8
11:116752497:TA:T	rs1591295324	ZPR1	DAG 16:1;0_18:1;0, PC 15:0;0_18:2;0, PI 18:0;0_18:1;0, PI 18:1;0_18:1;0, TAG 51:2;0, TAG 51:4;0	cluster5	DAG 16:1;0_18:1;0, PC 15:0;0_18:2;0, PI 18:0;0_18:1;0, PI 18:1;0_18:1;0, TAG 51:4;0	cluster5	Hypertension, essential	IX Diseases of the circulatory system (I9_)	1.94308e-06	CE 18:0;0		CE 18:0;0
11:61856709:T:C	rs97384	FADS2	PE O-16:1;0/20:4;0, TAG 56:5;0		PE O-16:1;0/20:4;0, TAG 56:5;0		Inflammatory bowel disease, strict (require KELA)	XI Diseases of the digestive system (K11_)	1.97592e-06						cluster2
16:15078261:T:C	rs11644601	NTAN1			CE 20:3;0	cluster3	Antihypertensive medication - note that there are other indications	Drug purchase endpoints	1.97856e-06
11:61854084:G:C	rs174599	FADS2	PC 18:2;0_20:1;0		PC 18:2;0_20:1;0		Inflammatory bowel disease, strict (require KELA)	XI Diseases of the digestive system (K11_)	1.9818e-06
19:11079868:C:T	rs118068660	CERS4	CE 16:0;0, CE 18:2;0, SM 34:1;2, SM 42:2;2				Diseases of arteries, arterioles and capillaries (FINNGEN)	IX Diseases of the circulatory system (I9_)	1.98527e-06	CE 18:1;0, Chol
11:61825533:A:G	rs174567	FADS2	PE 18:0;0_18:2;0	cluster9			Benign neoplasm of colon, rectum, anus and anal canal	II Neoplasms from hospital discharges (CD2_)	1.9876e-06
11:61815236:T:C	rs174561	FADS2	SM 34:2;2, SM 40:2;2		SM 40:2;2		Squamous cell neoplasms and carcinomas of the skin (controls excluding all cancers)	II Neoplasms, from cancer register (ICD-O-3)	1.99127e-06
11:116832924:G:C	rs5128	ZPR1					Coronary atherosclerosis	IX Diseases of the circulatory system (I9_)	1.99173e-06					TAG 52:4;0, TAG 52:5;0
11:61855668:C:T	rs174601	FADS2	PC 16:0;0_18:0;0		PC 16:0;0_18:0;0		Inflammatory bowel disease, strict (require KELA)	XI Diseases of the digestive system (K11_)	1.99811e-06
20:12982070:A:G	rs364585	LINC01722	Cer 40:1;2, Cer 42:1;2, Cer 42:2;2, SM 32:1;2, SM 36:1;2, SM 38:1;2, SM 40:2;2		Cer 40:1;2, Cer 42:1;2, Cer 42:2;2, SM 32:1;2, SM 36:1;2, SM 38:1;2, SM 40:2;2		Cholecystectomy	XI Diseases of the digestive system (K11_)	2.00032e-06
11:61837310:A:T	rs2524299	FADS2	CE 18:2;0		CE 18:2;0, CE 20:4;0, LPC 20:4;0, PC 15:0;0_18:2;0, PC 16:0;0_18:2;0, PC 16:1;0_18:2;0, PC 17:0;0_18:2;0, PC 18:0;0_20:4;0	cluster10, cluster5	Atherosclerosis, excluding cerebral, coronary and PAD	IX Diseases of the circulatory system (I9_)	2.00627e-06						cluster4, cluster8
8:19967156:C:T	rs15285	LPL			TAG 54:5;0		Pure hypercholesterolaemia	IV Endocrine, nutritional and metabolic diseases (E4_)	2.00673e-06	TAG 51:3;0, TAG 52:2;0, TAG 53:3;0, TAG 58:7;0		TAG 52:2;0, TAG 53:3;0, TAG 58:7;0		TAG 51:3;0
9:133273983:A:G	rs992108547	ABO	CE 18:0;0		CE 18:0;0		Ischaemic heart disease, wide definition	IX Diseases of the circulatory system (I9_)	2.0071e-06
16:15054789:C:A	rs1452220847	NTAN1				cluster11	Antihypertensive medication - note that there are other indications	Drug purchase endpoints	2.02493e-06
11:61803876:C:G	rs174548	FADS2	PC 14:0;0_18:2;0, PC 18:2;0_20:3;0, PC O-16:0;0/22:5;0, PC O-18:1;0/20:3;0, PE 18:1;0_18:1;0		CE 20:5;0, PC 14:0;0_18:2;0, PC 16:0;0_22:5;0, PC 18:0;0_20:2;0, PC 18:0;0_20:5;0, PC 18:2;0_20:3;0, PC O-16:0;0/22:5;0, PC O-18:1;0/20:3;0, PE 18:0;0_18:2;0, PE 18:1;0_18:1;0	cluster6	Non-small cell lung cancer (controls excluding all cancers)	II Neoplasms, from cancer register (ICD-O-3)	2.02955e-06					PC 16:0;0_20:5;0, PC 18:1;0_18:2;0
11:61837310:A:T	rs2524299	FADS2	CE 18:2;0		CE 18:2;0, CE 20:4;0, LPC 20:4;0, PC 15:0;0_18:2;0, PC 16:0;0_18:2;0, PC 16:1;0_18:2;0, PC 17:0;0_18:2;0, PC 18:0;0_20:4;0	cluster10, cluster5	Noninfective enteritis and colitis	XI Diseases of the digestive system (K11_)	2.0699e-06						cluster4, cluster8
11:116831407:T:C	rs386757819	ZPR1			TAG 50:3;0		Coronary atherosclerosis	IX Diseases of the circulatory system (I9_)	2.08267e-06
7:73612048:C:T	rs17145750	MLXIPL					Type 2 diabetes, wide definition	Diabetes endpoints	2.09778e-06	SM 42:2;2		SM 42:2;2
8:19967357:G:A	rs3916027	LPL	TAG 56:7;0	cluster1	TAG 56:7;0	cluster1	Pure hypercholesterolaemia	IV Endocrine, nutritional and metabolic diseases (E4_)	2.09836e-06
11:61813163:C:T	rs174556	FADS2	PE O-18:2;0/20:4;0, SM 38:2;2		PC 18:0;0_20:4;0, PE O-18:2;0/20:4;0, SM 38:2;2		DVT of lower extremities	IX Diseases of the circulatory system (I9_)	2.12657e-06	PI 16:0;0_18:1;0		PI 16:0;0_18:1;0
20:44413724:C:T	rs1800961	HNF4A	CE 18:3;0, CE 20:3;0	cluster2	CE 18:3;0, CE 20:3;0	cluster2	Type 2 diabetes, definitions combined	Diabetes endpoints	2.13211e-06	CE 16:0;0, CE 16:1;0, CE 18:1;0, CE 18:2;0	cluster7	CE 16:0;0, CE 16:1;0, CE 18:1;0, CE 18:2;0	cluster7
7:73597712:G:A	rs35332062	MLXIPL	TAG 52:3;0		DAG 18:1;0_18:2;0	cluster3, cluster8	Type 2 diabetes, definitions combined	Diabetes endpoints	2.13609e-06	DAG 18:1;0_18:1;0, TAG 51:3;0, TAG 52:2;0, TAG 53:3;0		TAG 52:4;0
11:61822009:A:G	rs28456	FADS2	PI 18:0;0_20:3;0		PC 17:0;0_20:4;0, PC 18:1;0_20:2;0		Non-small cell lung cancer (controls excluding all cancers)	II Neoplasms, from cancer register (ICD-O-3)	2.14442e-06
11:61839211:G:A	rs174581	FADS2	CE 20:5;0		CE 20:5;0, PI 18:0;0_20:3;0		Ulcerative colitis (strict definition, require KELA, min 2 HDR)	XI Diseases of the digestive system (K11_)	2.1677e-06
11:61800281:C:A	rs174544	FADS2	PC 16:0;0_22:6;0, SM 36:2;2		PC 16:0;0_22:6;0		Squamous cell neoplasms and carcinomas of the skin (controls excluding all cancers)	II Neoplasms, from cancer register (ICD-O-3)	2.17135e-06
11:61813163:C:T	rs174556	FADS2	PE O-18:2;0/20:4;0, SM 38:2;2		PC 18:0;0_20:4;0, PE O-18:2;0/20:4;0, SM 38:2;2		Squamous cell neoplasms and carcinomas of the skin (controls excluding all cancers)	II Neoplasms, from cancer register (ICD-O-3)	2.18027e-06	PI 16:0;0_18:1;0		PI 16:0;0_18:1;0
11:61856709:T:C	rs97384	FADS2	PE O-16:1;0/20:4;0, TAG 56:5;0		PE O-16:1;0/20:4;0, TAG 56:5;0		Pure hypercholesterolaemia	IV Endocrine, nutritional and metabolic diseases (E4_)	2.18484e-06						cluster2
19:11079088:T:C	rs73015011	SMARCA4			CE 16:0;0, CE 18:2;0, SM 34:1;2, SM 34:2;2, SM 42:2;2	cluster7	Diseases of arteries, arterioles and capillaries (FINNGEN)	IX Diseases of the circulatory system (I9_)	2.19376e-06			CE 18:1;0, Chol, PC 16:0;0_16:0;0	cluster3
19:19739741:A:AC	rs549504960	TM6SF2	TAG 56:8;0				Metabolic disorders	IV Endocrine, nutritional and metabolic diseases (E4_)	2.19649e-06
19:19547663:G:T	rs16996148	TM6SF2			TAG 56:6;0, TAG 56:7;0		Disorders of lipoprotein metabolism and other lipidaemias	IV Endocrine, nutritional and metabolic diseases (E4_)	2.21253e-06			TAG 54:7;0		TAG 49:2;0, TAG 50:5;0, TAG 51:3;0, TAG 52:6;0, TAG 56:8;0
19:44919689:A:G	rs4420638	APOE					Diseases of oral cavity, salivary glands and jaws	XI Diseases of the digestive system (K11_)	2.21539e-06					CE 22:6;0
11:61800281:C:A	rs174544	FADS2	PC 16:0;0_22:6;0, SM 36:2;2		PC 16:0;0_22:6;0		DVT of lower extremities	IX Diseases of the circulatory system (I9_)	2.2182e-06
16:56954132:C:T	rs173539	CETP	PC O-18:1;0/20:4;0		PC O-18:1;0/20:4;0	cluster2, cluster8	Ischaemic heart disease, wide definition	IX Diseases of the circulatory system (I9_)	2.23759e-06	PC O-18:2;0/16:0;0		PC O-18:2;0/16:0;0
11:61852357:C:A	rs174594	FADS2	PC 16:0;0_20:1;0, PC 18:0;0_18:2;0		PC 16:0;0_18:2;0, PC 16:0;0_20:1;0, PC 18:0;0_18:2;0	cluster7	Inflammatory bowel disease, strict (require KELA)	XI Diseases of the digestive system (K11_)	2.24145e-06
12:120982457:A:G	rs7979473	HNF1A	PI 18:0;0_18:2;0		PI 18:0;0_18:2;0		Pure hypercholesterolaemia	IV Endocrine, nutritional and metabolic diseases (E4_)	2.25632e-06
11:61858251:CA:C	rs397705608	FADS2					Ulcerative colitis (strict definition, require KELA, min 2 HDR)	XI Diseases of the digestive system (K11_)	2.27688e-06	TAG 54:4;0		TAG 54:4;0
19:44919589:G:A	rs56131196	APOE				cluster8	Diseases of oral cavity, salivary glands and jaws	XI Diseases of the digestive system (K11_)	2.29641e-06
11:61790331:T:C	rs102275	FADS2	PC 18:0;0_20:5;0, PC 18:0;0_22:5;0, TAG 58:7;0		PC 18:0;0_20:5;0, PC 18:0;0_22:5;0, TAG 58:7;0		Ulcerative colitis (strict definition, require KELA, min 2 HDR)	XI Diseases of the digestive system (K11_)	2.31499e-06
11:61851136:A:G	rs174592	FADS2	PC 16:0;0_20:2;0, TAG 56:4;0		LPE 18:2;0, PC 16:0;0_20:2;0, TAG 56:4;0	cluster3	Ulcerative colitis (strict definition, require KELA, min 2 HDR)	XI Diseases of the digestive system (K11_)	2.36222e-06
11:61824890:A:G	rs174566	FADS2	PC 15:0;0_18:2;0, PC 17:0;0_18:2;0, PC O-18:2;0/16:0;0, PI 18:0;0_18:2;0	cluster5	PC O-18:2;0/16:0;0	cluster5	Noninfective enteritis and colitis	XI Diseases of the digestive system (K11_)	2.36815e-06
16:56966973:G:A	rs12720922	CETP				cluster2	Angina pectoris	IX Diseases of the circulatory system (I9_)	2.39773e-06
11:61846273:C:T	rs93923	FADS2				cluster7	Statin medication	IX Diseases of the circulatory system (I9_)	2.3985e-06
12:120978819:C:G	rs1169289	HNF1A	PC 18:0;0_22:5;0		PC 18:0;0_22:5;0		Metabolic disorders	IV Endocrine, nutritional and metabolic diseases (E4_)	2.43276e-06
19:11118069:T:C	rs2569550	SMARCA4				cluster7	Metabolic disorders	IV Endocrine, nutritional and metabolic diseases (E4_)	2.44298e-06
1:55039974:G:T	rs11591147	PCSK9	CE 16:0;0, CE 18:1;0, CE 18:2;0, CE 20:4;0, SM 34:1;2, SM 38:1;2, SM 40:1;2, SM 42:2;2	cluster3, cluster7, cluster8	CE 16:0;0, CE 18:1;0, CE 18:2;0, CE 20:4;0, SM 34:1;2, SM 38:1;2, SM 40:1;2, SM 42:2;2	cluster3, cluster7, cluster8	Valvular heart disease excluding rheumatic fever	IX Diseases of the circulatory system (I9_)	2.46173e-06	SM 36:1;2, SM 40:2;2		SM 36:1;2, SM 40:2;2
19:19551411:C:T	rs17216525	TM6SF2					Pure hypercholesterolaemia	IV Endocrine, nutritional and metabolic diseases (E4_)	2.46621e-06					TAG 50:4;0, TAG 52:5;0
1:220799001:A:G	rs867772	MARC1					Hepatocellular carcinoma (controls excluding all cancers)	II Neoplasms, from cancer register (ICD-O-3)	2.47503e-06				cluster1
19:19346108:C:T	rs58489806	TM6SF2			Cer 42:1;2	cluster7	Hepatocellular carcinoma (controls excluding all cancers)	II Neoplasms, from cancer register (ICD-O-3)	2.47708e-06			CE 16:1;0		CE 16:0;0, CE 20:3;0, CE 20:4;0
[truncated: 1,027 more rows]

## Sheet: included endpoints
endpoint	phenocode	category	Ncases	Ncontrols
[truncated: 953 more rows]

## Sheet: disease groups PheWAS BFS
The selected endpoints included in Figure 4 are colored green
[truncated: 46 more rows]

[truncated: 1 more sheets: PheWAS BFS selected endpoints]
