# Supplementary material for: Genome-wide association analysis of plasma lipidome identifies 495 genetic associations
Source: Nat Commun. 2023 Oct 31;14:6934. doi: 10.1038/s41467-023-42532-8 (PMC10618167; doi:10.1038/s41467-023-42532-8)
Supplement: Supplementary file 9 — Supplementary Data 6 [file 41467_2023_42532_MOESM9_ESM.xlsx]

## Sheet: Description
Supplementary Data 6: Results of colocalization analysis and lipid species associations with CAD loci.
Tables:
colocalization results	Colocalization analysis results between lipids and FinnGen endpoints
diff coloc phewas	Lipid-endpoint pairs which are only significant in one of two methods PheWAS and colocalization analysis. Sorted by CLPP. Two-sided P-values for disease endpoints were calculated using mixed-model logistic regression.
diff coloc phewas - locus	Lipid-endpoint-locus combinations which are only significant in one of two methods PheWAS and colocalization analysis. Two-sided P-values for disease endpoints were calculated using mixed-model logistic regression.
CAD loci associations	Univariate and multivariate lipid species associations with CAD loci reaching P<0.05 corrected for the number of tests. Two-sided P-values for lipidome GWAS calculated using a linear-mixed-model (uv) and canonical correlation analysis (mv) are reported. Two-sided P values for CAD GWAS are from Z scores from fixed-effect inverse-variance weighted meta-analyses.
Column descriptions:
locus	locus name
chrom	chromosome
start	start position of intersecting credible sets
stop	end position of intersecting credible sets
clpp	Colocalization posterior probability
mode	univariate (uv) or multivariate (mv) trait as pheno 1
lipidome_trait	GeneRISK lipid species
endpoint_phenocode	FinnGen disease endpoint phenocode
endpoint	FinnGen disease endpoint name
disease_group	disease group of endpoint
ICD10_chapter	ICD10 chapter of endpoint
locus_lipidome	top variant of lipidome trait for locus (max PIP)
locus_endpoint	top variant of FinnGen endpoint for locus (max PIP)
vars	variants located in intersection of credible sets of lipidome trait and FinnGen endpoint
len_cs_lipidome	number of variants in credible set of lipidome trait
len_cs_endpoint	number of variants in credible set of FinnGen endpoint
endpoint_minP	minimum P-value reached for endpoint at the locus
endpoint_phewas_minP	minimum P-value reached for endpoint at the locus in PheWAS analysis of lead and representative variants of lipidome traits
endpoint_phewas_minP_variant	variant for which minimum P-value reached for endpoint at the locus in PheWAS analysis
lipid_assoc_minP	minimum P-value reached for lipidome trait at the locus
endpoint top CS variant	top variant of credible set for endpoint
lipid top CS variant	top variant of credible set for lipidome trait
reason	if no colocalization results available: reason why no overlap in credible sets even though PheWAS indicates link between lipidome trait and endpoint

## Sheet: colocalization results
locus	chrom	start	stop	clpp	mode	lipidome_trait	endpoint_phenocode	endpoint	disease_group	ICD10_chapter	locus_lipidome	locus_endpoint	vars	len_cs_lipidome	len_cs_endpoint	len_inter
GALNT2	1	230142544	230171436	0.000112116	uv	TAG 54:4;0	RX_STATIN	Statin medication	Cardiovascular disease	Diseases of the Circulatory System	1_230156121_T_C	1_230168102_T_G	1_230161390_C_T	55	18	1
FADS2	11	61776027	61867822	0.0135104	uv	TAG 54:4;0	K11_CHOLELITH	Cholelithiasis	Cholelithiasis	Diseases of the Digestive System	11_61858251_CA_C	11_61851136_A_G	11_61814292_T_C,11_61822009_A_G,11_61803876_C_G,11_61815236_T_C,11_61812288_T_C,11_61854084_G_C,11_61813163_C_T,11_61800281_C_A,11_61837342_C_A,11_61803910_G_A,11_61855668_C_T,11_61836038_C_A,11_61838027_T_A,11_61832870_A_C,11_61851136_A_G,11_61856709_T_C,11_61852357_C_A,11_61824890_A_G,11_61839170_A_G,11_61839211_G_A,11_61830500_A_G,11_61825533_A_G,11_61828850_CA_C,11_61820833_A_G,11_61827448_CT…	57	39	37
FADS2	11	61776027	61867822	0.0139884	uv	TAG 54:4;0	K11_CHOLECYSTECTOMY	Cholecystectomy	Cholelithiasis	Diseases of the Digestive System	11_61858251_CA_C	11_61854084_G_C	11_61814292_T_C,11_61822009_A_G,11_61803876_C_G,11_61815236_T_C,11_61812288_T_C,11_61854084_G_C,11_61813163_C_T,11_61800281_C_A,11_61837342_C_A,11_61803910_G_A,11_61855668_C_T,11_61836038_C_A,11_61838027_T_A,11_61832870_A_C,11_61851136_A_G,11_61856709_T_C,11_61852357_C_A,11_61824890_A_G,11_61839170_A_G,11_61839211_G_A,11_61830500_A_G,11_61825533_A_G,11_61828850_CA_C,11_61820833_A_G,11_61827448_CT…	57	40	37
FADS2	11	61776027	61867822	0.0129498	uv	TAG 54:4;0	RX_STATIN	Statin medication	Cardiovascular disease	Diseases of the Circulatory System	11_61858251_CA_C	11_61830500_A_G	11_61837342_C_A,11_61836038_C_A,11_61838027_T_A,11_61829161_C_T,11_61832870_A_C,11_61824890_A_G,11_61839170_A_G,11_61843278_G_A,11_61830500_A_G,11_61828850_CA_C,11_61842278_C_T,11_61827448_CT_C,11_61826344_C_T,11_61806212_T_C,11_61803311_T_C,11_61804006_T_C,11_61802358_C_T,11_61817672_A_G,11_61818856_C_CT,11_61801834_C_G,11_61807686_A_G,11_61811991_A_G,11_61785208_G_T	57	24	23
FADS2	11	61776027	61867822	0.0115053	uv	TAG 54:4;0	CD2_BENIGN_COLON_NOS	Benign neoplasm: Colon, unspecified	Cancer of digestive system	Neoplasms	11_61858251_CA_C	11_61796827_G_T	11_61814292_T_C,11_61822009_A_G,11_61803876_C_G,11_61815236_T_C,11_61812288_T_C,11_61813163_C_T,11_61800281_C_A,11_61837342_C_A,11_61803910_G_A,11_61836038_C_A,11_61838027_T_A,11_61829161_C_T,11_61832870_A_C,11_61824890_A_G,11_61843278_G_A,11_61830500_A_G,11_61828850_CA_C,11_61842278_C_T,11_61820833_A_G,11_61827448_CT_C,11_61826344_C_T,11_61806212_T_C,11_61803311_T_C,11_61804006_T_C,11_61802358_C…	57	38	32
FADS2	11	61776027	61867822	0.0121155	uv	TAG 54:4;0	CD2_BENIGN_COLON	Benign neoplasm: Colon	Cancer of digestive system	Neoplasms	11_61858251_CA_C	11_61796827_G_T	11_61814292_T_C,11_61822009_A_G,11_61803876_C_G,11_61815236_T_C,11_61812288_T_C,11_61813163_C_T,11_61800281_C_A,11_61837342_C_A,11_61803910_G_A,11_61836038_C_A,11_61838027_T_A,11_61829161_C_T,11_61832870_A_C,11_61824890_A_G,11_61839170_A_G,11_61839211_G_A,11_61843278_G_A,11_61830500_A_G,11_61825533_A_G,11_61828850_CA_C,11_61842278_C_T,11_61820833_A_G,11_61827448_CT_C,11_61826344_C_T,11_61806212_T…	57	37	34
FADS2	11	61776027	61867822	0.00929487	uv	TAG 54:4;0	I9_CAVS_OPERATED	Calcific aortic valvular stenosis, operated	Cardiovascular disease	Diseases of the Circulatory System	11_61858251_CA_C	11_61829161_C_T	11_61837342_C_A,11_61836038_C_A,11_61838027_T_A,11_61829161_C_T,11_61832870_A_C,11_61824890_A_G,11_61839170_A_G,11_61839211_G_A,11_61843278_G_A,11_61830500_A_G,11_61825533_A_G,11_61828850_CA_C,11_61842278_C_T,11_61820833_A_G,11_61827448_CT_C,11_61826344_C_T,11_61806212_T_C,11_61803311_T_C,11_61804006_T_C,11_61802358_C_T,11_61817672_A_G,11_61818856_C_CT,11_61776027_T_C,11_61801834_C_G,11_61807686_…	57	33	28
FADS2	11	61776027	61867822	0.00732952	uv	TAG 54:4;0	I9_VTE	Venous thromboembolism	Cardiovascular disease	Diseases of the Circulatory System	11_61858251_CA_C	11_61776489_T_C	11_61814292_T_C,11_61803876_C_G,11_61815236_T_C,11_61812288_T_C,11_61854084_G_C,11_61813163_C_T,11_61800281_C_A,11_61803910_G_A,11_61855668_C_T,11_61829161_C_T,11_61851136_A_G,11_61856709_T_C,11_61852357_C_A,11_61824890_A_G,11_61839170_A_G,11_61843278_G_A,11_61830500_A_G,11_61825533_A_G,11_61828850_CA_C,11_61842278_C_T,11_61820833_A_G,11_61827448_CT_C,11_61826344_C_T,11_61806212_T_C,11_61803311_T…	57	43	36
GCKR	2	27345120	27530004	0.143493	uv	TAG 54:4;0	T2D_WIDE	Type 2 diabetes, wide definition	Diabetes	Endocrine, Nutritional and Metabolic Diseases	2_27508073_T_C	2_27508073_T_C	2_27508073_T_C,2_27518370_T_C	2	13	2
GCKR	2	27375230	27527679	0.278511	uv	TAG 54:4;0	KELA_DIAB_INSUL_EXMORE	Diabetes, insulin treatment (Kela reimbursement) (more control exclusions)	Diabetes	Endocrine, Nutritional and Metabolic Diseases	2_27508073_T_C	2_27508073_T_C	2_27508073_T_C,2_27518370_T_C	2	9	2
GCKR	2	27375230	27527679	0.357555	uv	TAG 54:4;0	E4_DM2NASCOMP	Type 2 diabetes with other specified/multiple/unspecified complications	Diabetes	Endocrine, Nutritional and Metabolic Diseases	2_27508073_T_C	2_27508073_T_C	2_27508073_T_C,2_27518370_T_C	2	8	2
GCKR	2	27375230	27518370	0.564768	uv	TAG 54:4;0	T2D	Type 2 diabetes, definitions combined	Diabetes	Endocrine, Nutritional and Metabolic Diseases	2_27508073_T_C	2_27508073_T_C	2_27508073_T_C,2_27518370_T_C	2	6	2
GCKR	2	27375230	27519736	0.540489	uv	TAG 54:4;0	K11_CHOLECYSTECTOMY	Cholecystectomy	Cholelithiasis	Diseases of the Digestive System	2_27508073_T_C	2_27508073_T_C	2_27508073_T_C,2_27518370_T_C	2	4	2
GCKR	2	27375230	27519736	0.259445	uv	TAG 54:4;0	E4_HYPERCHOL	Pure hypercholesterolaemia	Metabolic disorders	Endocrine, Nutritional and Metabolic Diseases	2_27508073_T_C	2_27518370_T_C	2_27518370_T_C,2_27508073_T_C	2	4	2
GCKR	2	27375230	27519736	0.225098	uv	TAG 54:4;0	GEST_DIABETES	Gestational diabetes (for exclusion)	Diabetes	Endocrine, Nutritional and Metabolic Diseases	2_27508073_T_C	2_27518370_T_C	2_27518370_T_C,2_27508073_T_C	2	4	2
GCKR	2	27508073	27519736	0.553558	uv	TAG 54:4;0	E4_LIPOPROT	Disorders of lipoprotein metabolism and other lipidaemias	Metabolic disorders	Endocrine, Nutritional and Metabolic Diseases	2_27508073_T_C	2_27508073_T_C	2_27508073_T_C,2_27518370_T_C	2	3	2
GCKR	2	27508073	27519736	0.721672	uv	TAG 54:4;0	K11_CHOLELITH	Cholelithiasis	Cholelithiasis	Diseases of the Digestive System	2_27508073_T_C	2_27508073_T_C	2_27508073_T_C,2_27518370_T_C	2	3	2
GCKR	2	27508073	27519736	0.0870209	uv	TAG 54:4;0	E4_HYPERLIPMIX	Mixed hyperlipidaemia	Metabolic disorders	Endocrine, Nutritional and Metabolic Diseases	2_27508073_T_C	2_27519736_T_C	2_27518370_T_C,2_27508073_T_C	2	3	2
GCKR	2	27508073	27518370	0.934082	uv	TAG 54:4;0	RX_STATIN	Statin medication	Cardiovascular disease	Diseases of the Circulatory System	2_27508073_T_C	2_27508073_T_C	2_27508073_T_C	2	1	1
ZPR1	11	116752497	116778201	0.844727	uv	TAG 54:4;0	I9_ANGINA	Angina pectoris	Cardiovascular disease	Diseases of the Circulatory System	11_116778201_G_C	11_116778201_G_C	11_116778201_G_C	1	2	1
ZPR1	11	116752497	116778201	0.165039	uv	TAG 54:4;0	I9_REVASC	Coronary revascularization (ANGIO or CABG)	Cardiovascular disease	Diseases of the Circulatory System	11_116778201_G_C	11_116752497_TA_T	11_116778201_G_C	1	2	1
ZPR1	11	116752497	116778201	0.0776367	uv	TAG 54:4;0	I9_CHD	Major coronary heart disease event	Cardiovascular disease	Diseases of the Circulatory System	11_116778201_G_C	11_116752497_TA_T	11_116778201_G_C	1	2	1
ZPR1	11	116752497	116778201	0.310303	uv	TAG 54:4;0	I9_CORATHER	Coronary atherosclerosis	Cardiovascular disease	Diseases of the Circulatory System	11_116778201_G_C	11_116752497_TA_T	11_116778201_G_C	1	2	1
ZPR1	11	116752497	116778201	0.919434	uv	TAG 54:4;0	E4_FH_IHD	Familial hypercholesterolemia, with ischemic heart disease	Metabolic disorders	Endocrine, Nutritional and Metabolic Diseases	11_116778201_G_C	11_116778201_G_C	11_116778201_G_C	1	2	1
ZPR1	11	116752497	116778201	0.359863	uv	TAG 54:4;0	E4_LIPOPROTNAS	Disorder of lipoprotein metabolism, unspecified	Metabolic disorders	Endocrine, Nutritional and Metabolic Diseases	11_116778201_G_C	11_116752497_TA_T	11_116778201_G_C	1	2	1
ZPR1	11	116778201	116778201	0.996094	uv	TAG 54:4;0	E4_METABOLIA	Metabolic disorders	Metabolic disorders	Endocrine, Nutritional and Metabolic Diseases	11_116778201_G_C	11_116778201_G_C	11_116778201_G_C	1	1	1
ZPR1	11	116778201	116778201	1	uv	TAG 54:4;0	RX_STATIN	Statin medication	Cardiovascular disease	Diseases of the Circulatory System	11_116778201_G_C	11_116778201_G_C	11_116778201_G_C	1	1	1
ZPR1	11	116778201	116778201	0.998535	uv	TAG 54:4;0	E4_FH	Familial hypercholesterolemia	Metabolic disorders	Endocrine, Nutritional and Metabolic Diseases	11_116778201_G_C	11_116778201_G_C	11_116778201_G_C	1	1	1
ZPR1	11	116778201	116778201	0.999023	uv	TAG 54:4;0	E4_HYPERCHOL	Pure hypercholesterolaemia	Metabolic disorders	Endocrine, Nutritional and Metabolic Diseases	11_116778201_G_C	11_116778201_G_C	11_116778201_G_C	1	1	1
ZPR1	11	116778201	116778201	1	uv	TAG 54:4;0	E4_HYPERGLYCER	Pure hyperglyceridaemia	Metabolic disorders	Endocrine, Nutritional and Metabolic Diseases	11_116778201_G_C	11_116778201_G_C	11_116778201_G_C	1	1	1
ZPR1	11	116778201	116778201	0.999512	uv	TAG 54:4;0	E4_HYPERLIPMIX	Mixed hyperlipidaemia	Metabolic disorders	Endocrine, Nutritional and Metabolic Diseases	11_116778201_G_C	11_116778201_G_C	11_116778201_G_C	1	1	1
ZPR1	11	116778201	116778201	0.973145	uv	TAG 54:4;0	E4_HYPERLIPNAS	Hyperlipidaemia, other/unspecified	Metabolic disorders	Endocrine, Nutritional and Metabolic Diseases	11_116778201_G_C	11_116778201_G_C	11_116778201_G_C	1	1	1
ZPR1	11	116778201	116778201	1	uv	TAG 54:4;0	E4_LIPOPROT	Disorders of lipoprotein metabolism and other lipidaemias	Metabolic disorders	Endocrine, Nutritional and Metabolic Diseases	11_116778201_G_C	11_116778201_G_C	11_116778201_G_C	1	1	1
ZPR1	11	116752497	116786845	0.0805054	uv	TAG 54:4;0	I9_CVD_HARD	Hard cardiovascular diseases	Cardiovascular disease	Diseases of the Circulatory System	11_116778201_G_C	11_116752497_TA_T	11_116778201_G_C	1	3	1
ZPR1	11	116752497	116786845	0.193726	uv	TAG 54:4;0	I9_IHD	Ischaemic heart disease, wide definition	Cardiovascular disease	Diseases of the Circulatory System	11_116778201_G_C	11_116786845_C_T	11_116778201_G_C	1	3	1
ZPR1	11	116752497	116789970	0.478516	uv	TAG 54:4;0	I9_CABG	Coronary artery bypass grafting	Cardiovascular disease	Diseases of the Circulatory System	11_116778201_G_C	11_116778201_G_C	11_116778201_G_C	1	8	1
LPL	8	19958045	20012752	0.00435156	uv	TAG 54:4;0	I9_ANGINA	Angina pectoris	Cardiovascular disease	Diseases of the Circulatory System	8_19970337_C_A	8_19958341_T_C	8_20012504_T_G,8_20012752_T_A,8_19998333_GTATTTT_G,8_20012576_G_A,8_20009083_C_T,8_20007045_T_C,8_20012476_A_G,8_20012533_G_C,8_20012516_G_C,8_20003850_A_C,8_20005996_C_T,8_19997126_C_A,8_19996076_G_A,8_19996756_C_T,8_19996850_G_T,8_19996989_C_T,8_19996998_C_T,8_19997042_C_A,8_19997149_C_T,8_19997171_T_C,8_19997378_A_G,8_19995878_A_C,8_19995989_G_A,8_19997710_C_T,8_19997761_T_C,8_19997820_T_A,8_1…	75	78	59
LPL	8	19961566	20012752	0.0133168	uv	TAG 54:4;0	RX_STATIN	Statin medication	Cardiovascular disease	Diseases of the Circulatory System	8_19970337_C_A	8_19961928_A_G	8_19967156_C_T,8_19967357_G_A,8_19966981_T_C,8_20009120_A_G,8_20009934_C_G,8_19966137_A_T,8_19961928_A_G,8_20002028_G_A,8_20012576_G_A,8_20012516_G_C,8_20012504_T_G,8_20012476_A_G,8_20006965_CA_C,8_19996076_G_A,8_19996989_C_T,8_19996998_C_T,8_19997042_C_A,8_19997126_C_A,8_19997149_C_T,8_19997171_T_C,8_19997378_A_G,8_19995878_A_C,8_19995989_G_A,8_19996756_C_T,8_19996850_G_T,8_19997710_C_T,8_199977…	75	72	62
LPL	8	19958045	20018790	0.00303447	uv	TAG 54:4;0	I9_CABG	Coronary artery bypass grafting	Cardiovascular disease	Diseases of the Circulatory System	8_19970337_C_A	8_20016045_C_A	8_20012752_T_A,8_20012576_G_A,8_20007045_T_C,8_20003850_A_C,8_20005996_C_T,8_20000988_T_A,8_19997126_C_A,8_19995878_A_C,8_19995989_G_A,8_19996076_G_A,8_19996756_C_T,8_19996850_G_T,8_19996989_C_T,8_19996998_C_T,8_19997042_C_A,8_19997149_C_T,8_19997171_T_C,8_19997378_A_G,8_19997761_T_C,8_19997710_C_T,8_19997820_T_A,8_19997833_G_A,8_19998089_T_C,8_19998150_A_G,8_20007998_C_A,8_20000832_C_T,8_2000211…	75	80	58
LPL	8	19961566	20012752	0.00533813	uv	TAG 54:4;0	I9_REVASC	Coronary revascularization (ANGIO or CABG)	Cardiovascular disease	Diseases of the Circulatory System	8_19970337_C_A	8_19994534_T_A	8_19967357_G_A,8_20011460_T_C,8_20012752_T_A,8_20012576_G_A,8_20012533_G_C,8_20012516_G_C,8_20012504_T_G,8_20012476_A_G,8_20006965_CA_C,8_19996076_G_A,8_19996989_C_T,8_19996998_C_T,8_19997042_C_A,8_19997126_C_A,8_19997149_C_T,8_19997171_T_C,8_19997378_A_G,8_19995878_A_C,8_19995989_G_A,8_19996756_C_T,8_19996850_G_T,8_19997710_C_T,8_19997761_T_C,8_19997820_T_A,8_19997833_G_A,8_19998089_T_C,8_199981…	75	68	58
LPL	8	19961566	20012752	0.0048337	uv	TAG 54:4;0	I9_CHD	Major coronary heart disease event	Cardiovascular disease	Diseases of the Circulatory System	8_19970337_C_A	8_19994534_T_A	8_19967357_G_A,8_20011460_T_C,8_20012752_T_A,8_20012576_G_A,8_20012533_G_C,8_20012516_G_C,8_20012504_T_G,8_20012476_A_G,8_20006965_CA_C,8_19996076_G_A,8_19996989_C_T,8_19996998_C_T,8_19997042_C_A,8_19997126_C_A,8_19997149_C_T,8_19997171_T_C,8_19997378_A_G,8_19995878_A_C,8_19995989_G_A,8_19996756_C_T,8_19996850_G_T,8_19997710_C_T,8_19997761_T_C,8_19997820_T_A,8_19997833_G_A,8_19998089_T_C,8_199981…	75	67	57
LPL	8	19958341	20012752	0.00688231	uv	TAG 54:4;0	E4_HYPERLIPMIX	Mixed hyperlipidaemia	Metabolic disorders	Endocrine, Nutritional and Metabolic Diseases	8_19970337_C_A	8_20006328_G_GA	8_20012752_T_A,8_20012576_G_A,8_20012533_G_C,8_20012516_G_C,8_20012476_A_G,8_20008763_G_A,8_20009709_T_C,8_20010779_T_C,8_20012165_G_A,8_20011553_G_A,8_20011855_G_T,8_20011428_G_A,8_20010866_G_C,8_20009367_A_T,8_20009889_C_T,8_20009983_G_T,8_20010025_G_T,8_20010342_G_A,8_20007237_G_C,8_20007238_C_T,8_20008236_C_T,8_20010591_C_T,8_20003236_G_A,8_20004709_C_T,8_20009083_C_T,8_20007176_G_A,8_2001250…	75	76	60
LPL	8	19958045	20054859	0.00479996	uv	TAG 54:4;0	E4_LIPOPROT	Disorders of lipoprotein metabolism and other lipidaemias	Metabolic disorders	Endocrine, Nutritional and Metabolic Diseases	8_19970337_C_A	8_19958045_A_G	8_20007752_T_G,8_20007045_T_C,8_19998333_GTATTTT_G,8_20007998_C_A,8_20005996_C_T,8_20002116_C_T,8_20003850_A_C,8_20000832_C_T,8_19995878_A_C,8_19995989_G_A,8_19996989_C_T,8_19996998_C_T,8_19997042_C_A,8_19997149_C_T,8_19997171_T_C,8_19997378_A_G,8_19996076_G_A,8_19996756_C_T,8_19996850_G_T,8_19997820_T_A,8_19997833_G_A,8_19997710_C_T,8_19997761_T_C,8_19998089_T_C,8_19997126_C_A,8_19998150_A_G,8_2…	75	79	60
LPL	8	19961566	20012752	0.00545776	uv	TAG 54:4;0	I9_IHD	Ischaemic heart disease, wide definition	Cardiovascular disease	Diseases of the Circulatory System	8_19970337_C_A	8_19994534_T_A	8_19967357_G_A,8_20011460_T_C,8_20002028_G_A,8_20012752_T_A,8_20012576_G_A,8_20012533_G_C,8_20012516_G_C,8_20012504_T_G,8_20012476_A_G,8_20006965_CA_C,8_19996076_G_A,8_19996989_C_T,8_19996998_C_T,8_19997042_C_A,8_19997126_C_A,8_19997149_C_T,8_19997171_T_C,8_19997378_A_G,8_19995878_A_C,8_19995989_G_A,8_19996756_C_T,8_19996850_G_T,8_19997710_C_T,8_19997761_T_C,8_19997820_T_A,8_19997833_G_A,8_199980…	75	70	60
LPL	8	19961566	20012752	0.00529218	uv	TAG 54:4;0	I9_CORATHER	Coronary atherosclerosis	Cardiovascular disease	Diseases of the Circulatory System	8_19970337_C_A	8_19994534_T_A	8_19967156_C_T,8_19967357_G_A,8_20011460_T_C,8_20002028_G_A,8_20012752_T_A,8_20012576_G_A,8_20012533_G_C,8_20012516_G_C,8_20012504_T_G,8_20012476_A_G,8_20006965_CA_C,8_19996076_G_A,8_19996989_C_T,8_19996998_C_T,8_19997042_C_A,8_19997126_C_A,8_19997149_C_T,8_19997171_T_C,8_19997378_A_G,8_19995878_A_C,8_19995989_G_A,8_19996756_C_T,8_19996850_G_T,8_19997710_C_T,8_19997761_T_C,8_19997820_T_A,8_199978…	75	70	59
LPL	8	19961566	20018604	0.00533754	uv	TAG 54:4;0	I9_MI_STRICT	Myocardial infarction, strict	Cardiovascular disease	Diseases of the Circulatory System	8_19970337_C_A	8_19994665_TTC_T	8_19967156_C_T,8_19967357_G_A,8_20011460_T_C,8_20002028_G_A,8_20012752_T_A,8_20012576_G_A,8_20012533_G_C,8_20012516_G_C,8_20012504_T_G,8_20012476_A_G,8_20006965_CA_C,8_19996076_G_A,8_19996989_C_T,8_19996998_C_T,8_19997042_C_A,8_19997126_C_A,8_19997149_C_T,8_19997171_T_C,8_19997378_A_G,8_19995878_A_C,8_19995989_G_A,8_19996756_C_T,8_19996850_G_T,8_19997710_C_T,8_19997761_T_C,8_19997820_T_A,8_199978…	75	74	62
APOE	19	44908822	44911142	0.90918	uv	PC O-16:0;0/20:3;0	I9_ANGIO	Coronary angioplasty	Cardiovascular disease	Diseases of the Circulatory System	19_44908822_C_T	19_44908822_C_T	19_44908822_C_T	1	2	1
APOE	19	44908822	44908822	0.944824	uv	PC O-16:0;0/20:3;0	E4_FH_IHD	Familial hypercholesterolemia, with ischemic heart disease	Metabolic disorders	Endocrine, Nutritional and Metabolic Diseases	19_44908822_C_T	19_44908822_C_T	19_44908822_C_T	1	1	1
APOE	19	44908822	44908822	0.988281	uv	PC O-16:0;0/20:3;0	E4_LIPOPROTNAS	Disorder of lipoprotein metabolism, unspecified	Metabolic disorders	Endocrine, Nutritional and Metabolic Diseases	19_44908822_C_T	19_44908822_C_T	19_44908822_C_T	1	1	1
APOE	19	44908822	44908822	0.992188	uv	PC O-16:0;0/20:3;0	E4_LIPOPROT	Disorders of lipoprotein metabolism and other lipidaemias	Metabolic disorders	Endocrine, Nutritional and Metabolic Diseases	19_44908822_C_T	19_44908822_C_T	19_44908822_C_T	1	1	1
APOE	19	44908822	44908822	0.992188	uv	PC O-16:0;0/20:3;0	E4_METABOLIA	Metabolic disorders	Metabolic disorders	Endocrine, Nutritional and Metabolic Diseases	19_44908822_C_T	19_44908822_C_T	19_44908822_C_T	1	1	1
APOE	19	44908822	44908822	0.989258	uv	PC O-16:0;0/20:3;0	E4_FH	Familial hypercholesterolemia	Metabolic disorders	Endocrine, Nutritional and Metabolic Diseases	19_44908822_C_T	19_44908822_C_T	19_44908822_C_T	1	1	1
APOE	19	44908822	44908822	0.992188	uv	PC O-16:0;0/20:3;0	E4_HYPERCHOL	Pure hypercholesterolaemia	Metabolic disorders	Endocrine, Nutritional and Metabolic Diseases	19_44908822_C_T	19_44908822_C_T	19_44908822_C_T	1	1	1
APOE	19	44908822	44908822	0.992188	uv	PC O-16:0;0/20:3;0	E4_HYPERLIPNAS	Hyperlipidaemia, other/unspecified	Metabolic disorders	Endocrine, Nutritional and Metabolic Diseases	19_44908822_C_T	19_44908822_C_T	19_44908822_C_T	1	1	1
APOE	19	44908822	44908822	0.992188	uv	PC O-16:0;0/20:3;0	G6_AD_WIDE	Alzheimer‚Äôs disease, wide definition	Dementia	Diseases of the Nervous System	19_44908822_C_T	19_44908822_C_T	19_44908822_C_T	1	1	1
APOE	19	44908822	44908822	0.992188	uv	PC O-16:0;0/20:3;0	G6_ALZHEIMER	Alzheimer disease	Dementia	Diseases of the Nervous System	19_44908822_C_T	19_44908822_C_T	19_44908822_C_T	1	1	1
APOE	19	44908822	44908822	0.991699	uv	PC O-16:0;0/20:3;0	I9_ANGINA	Angina pectoris	Cardiovascular disease	Diseases of the Circulatory System	19_44908822_C_T	19_44908822_C_T	19_44908822_C_T	1	1	1
APOE	19	44908822	44908822	0.990723	uv	PC O-16:0;0/20:3;0	I9_CABG	Coronary artery bypass grafting	Cardiovascular disease	Diseases of the Circulatory System	19_44908822_C_T	19_44908822_C_T	19_44908822_C_T	1	1	1
APOE	19	44908822	44908822	0.992188	uv	PC O-16:0;0/20:3;0	I9_CHD	Major coronary heart disease event	Cardiovascular disease	Diseases of the Circulatory System	19_44908822_C_T	19_44908822_C_T	19_44908822_C_T	1	1	1
APOE	19	44908822	44908822	0.992188	uv	PC O-16:0;0/20:3;0	I9_CORATHER	Coronary atherosclerosis	Cardiovascular disease	Diseases of the Circulatory System	19_44908822_C_T	19_44908822_C_T	19_44908822_C_T	1	1	1
APOE	19	44908822	44908822	0.991211	uv	PC O-16:0;0/20:3;0	I9_CVD_HARD	Hard cardiovascular diseases	Cardiovascular disease	Diseases of the Circulatory System	19_44908822_C_T	19_44908822_C_T	19_44908822_C_T	1	1	1
APOE	19	44908822	44908822	0.992188	uv	PC O-16:0;0/20:3;0	I9_IHD	Ischaemic heart disease, wide definition	Cardiovascular disease	Diseases of the Circulatory System	19_44908822_C_T	19_44908822_C_T	19_44908822_C_T	1	1	1
APOE	19	44908822	44908822	0.992188	uv	PC O-16:0;0/20:3;0	I9_MI_STRICT	Myocardial infarction, strict	Cardiovascular disease	Diseases of the Circulatory System	19_44908822_C_T	19_44908822_C_T	19_44908822_C_T	1	1	1
APOE	19	44908822	44908822	0.951172	uv	PC O-16:0;0/20:3;0	I9_POSTAMI	Status post-ami	Cardiovascular disease	Diseases of the Circulatory System	19_44908822_C_T	19_44908822_C_T	19_44908822_C_T	1	1	1
APOE	19	44908822	44908822	0.992188	uv	PC O-16:0;0/20:3;0	I9_REVASC	Coronary revascularization (ANGIO or CABG)	Cardiovascular disease	Diseases of the Circulatory System	19_44908822_C_T	19_44908822_C_T	19_44908822_C_T	1	1	1
APOE	19	44908822	44908822	0.955078	uv	PC O-16:0;0/20:3;0	I9_UAP	Unstable angina pectoris	Cardiovascular disease	Diseases of the Circulatory System	19_44908822_C_T	19_44908822_C_T	19_44908822_C_T	1	1	1
APOE	19	44908822	44908822	0.992188	uv	PC O-16:0;0/20:3;0	RX_STATIN	Statin medication	Cardiovascular disease	Diseases of the Circulatory System	19_44908822_C_T	19_44908822_C_T	19_44908822_C_T	1	1	1
APOE	19	44908822	44908822	0.992188	uv	PC O-16:0;0/20:3;0	AD_LO_EXMORE	Alzheimer‚Äôs disease (Late onset) (more control exclusions)	Dementia	Diseases of the Nervous System	19_44908822_C_T	19_44908822_C_T	19_44908822_C_T	1	1	1
FADS2	11	61781553	61856709	0.0266201	uv	CE 20:4;0	K11_CHOLELITH	Cholelithiasis	Cholelithiasis	Diseases of the Digestive System	11_61806212_T_C	11_61851136_A_G	11_61804006_T_C,11_61803311_T_C,11_61802358_C_T,11_61817672_A_G,11_61801834_C_G,11_61807686_A_G,11_61781553_G_A,11_61818856_C_CT,11_61825533_A_G,11_61811991_A_G,11_61806212_T_C,11_61790354_T_C,11_61828850_CA_C,11_61826344_C_T,11_61827448_CT_C	16	39	15
FADS2	11	61781553	61856709	0.0262705	uv	CE 20:4;0	K11_CHOLECYSTECTOMY	Cholecystectomy	Cholelithiasis	Diseases of the Digestive System	11_61806212_T_C	11_61854084_G_C	11_61807686_A_G,11_61803311_T_C,11_61802358_C_T,11_61804006_T_C,11_61801834_C_G,11_61817672_A_G,11_61818856_C_CT,11_61811991_A_G,11_61825533_A_G,11_61781553_G_A,11_61806212_T_C,11_61828850_CA_C,11_61826344_C_T,11_61827448_CT_C,11_61790354_T_C	16	40	15
FADS2	11	61781553	61843278	0.019004	uv	CE 20:4;0	RX_STATIN	Statin medication	Cardiovascular disease	Diseases of the Circulatory System	11_61806212_T_C	11_61830500_A_G	11_61806212_T_C,11_61785208_G_T,11_61826344_C_T,11_61828850_CA_C,11_61827448_CT_C,11_61807686_A_G,11_61804006_T_C,11_61801834_C_G,11_61817672_A_G,11_61803311_T_C,11_61802358_C_T,11_61818856_C_CT,11_61811991_A_G	16	24	13
FADS2	11	61776489	61843278	0.0174069	uv	CE 20:4;0	CD2_BENIGN_COLON_NOS	Benign neoplasm: Colon, unspecified	Cancer of digestive system	Neoplasms	11_61806212_T_C	11_61796827_G_T	11_61806212_T_C,11_61826344_C_T,11_61828850_CA_C,11_61785208_G_T,11_61827448_CT_C,11_61811991_A_G,11_61804006_T_C,11_61807686_A_G,11_61803311_T_C,11_61802358_C_T,11_61801834_C_G,11_61817672_A_G,11_61818856_C_CT,11_61790354_T_C,11_61781553_G_A	16	38	15
FADS2	11	61781553	61843278	0.0199269	uv	CE 20:4;0	CD2_BENIGN_COLON	Benign neoplasm: Colon	Cancer of digestive system	Neoplasms	11_61806212_T_C	11_61796827_G_T	11_61806212_T_C,11_61828850_CA_C,11_61827448_CT_C,11_61826344_C_T,11_61804006_T_C,11_61811991_A_G,11_61807686_A_G,11_61785208_G_T,11_61803311_T_C,11_61802358_C_T,11_61817672_A_G,11_61801834_C_G,11_61818856_C_CT,11_61825533_A_G	16	37	14
FADS2	11	61776027	61843278	0.0293882	uv	CE 20:4;0	I9_CAVS_OPERATED	Calcific aortic valvular stenosis, operated	Cardiovascular disease	Diseases of the Circulatory System	11_61806212_T_C	11_61829161_C_T	11_61806212_T_C,11_61807686_A_G,11_61803311_T_C,11_61804006_T_C,11_61802358_C_T,11_61801834_C_G,11_61817672_A_G,11_61785208_G_T,11_61811991_A_G,11_61818856_C_CT,11_61825533_A_G,11_61826344_C_T,11_61827448_CT_C,11_61828850_CA_C,11_61781553_G_A	16	33	15
FADS2	11	61776027	61856709	0.0274302	uv	CE 20:4;0	I9_VTE	Venous thromboembolism	Cardiovascular disease	Diseases of the Circulatory System	11_61806212_T_C	11_61776489_T_C	11_61806212_T_C,11_61802358_C_T,11_61801834_C_G,11_61803311_T_C,11_61817672_A_G,11_61804006_T_C,11_61790354_T_C,11_61781553_G_A,11_61785208_G_T,11_61807686_A_G,11_61828850_CA_C,11_61811991_A_G,11_61818856_C_CT,11_61826344_C_T,11_61827448_CT_C,11_61825533_A_G	16	43	16
PCSK9	1	55039974	55539930	0.224019	uv	CE 20:4;0	FG_DOAAC	Diseases of arteries, arterioles and capillaries (FINNGEN)	Cardiovascular disease	Diseases of the Circulatory System	1_55039974_G_T	1_55119171_G_A	1_55119171_G_A,1_55039974_G_T,1_55101964_CTTGA_C,1_55117537_G_A	5	7	4
PCSK9	1	55039974	55170567	0.25415	uv	CE 20:4;0	E4_FH_IHD	Familial hypercholesterolemia, with ischemic heart disease	Metabolic disorders	Endocrine, Nutritional and Metabolic Diseases	1_55039974_G_T	1_55039974_G_T	1_55039974_G_T	5	1	1
PCSK9	1	55039974	55170567	0.265137	uv	CE 20:4;0	E4_FH	Familial hypercholesterolemia	Metabolic disorders	Endocrine, Nutritional and Metabolic Diseases	1_55039974_G_T	1_55039974_G_T	1_55039974_G_T	5	1	1
PCSK9	1	55039974	55170567	0.266846	uv	CE 20:4;0	E4_HYPERCHOL	Pure hypercholesterolaemia	Metabolic disorders	Endocrine, Nutritional and Metabolic Diseases	1_55039974_G_T	1_55039974_G_T	1_55039974_G_T	5	1	1
PCSK9	1	55039974	55170567	0.266846	uv	CE 20:4;0	E4_HYPERLIPNAS	Hyperlipidaemia, other/unspecified	Metabolic disorders	Endocrine, Nutritional and Metabolic Diseases	1_55039974_G_T	1_55039974_G_T	1_55039974_G_T	5	1	1
PCSK9	1	55039974	55170567	0.265137	uv	CE 20:4;0	E4_LIPOPROTNAS	Disorder of lipoprotein metabolism, unspecified	Metabolic disorders	Endocrine, Nutritional and Metabolic Diseases	1_55039974_G_T	1_55039974_G_T	1_55039974_G_T	5	1	1
PCSK9	1	55039974	55170567	0.235176	uv	CE 20:4;0	I9_CABG	Coronary artery bypass grafting	Cardiovascular disease	Diseases of the Circulatory System	1_55039974_G_T	1_55119171_G_A	1_55039974_G_T,1_55101964_CTTGA_C,1_55119171_G_A	5	3	3
PCSK9	1	55039974	55170567	0.251999	uv	CE 20:4;0	I9_CVD_HARD	Hard cardiovascular diseases	Cardiovascular disease	Diseases of the Circulatory System	1_55039974_G_T	1_55039974_G_T	1_55039974_G_T,1_55101964_CTTGA_C,1_55119171_G_A	5	3	3
PCSK9	1	55039974	55170567	0.245361	uv	CE 20:4;0	I9_HEARTFAIL_AND_CHD	Heart failure and coronary heart disease	Cardiovascular disease	Diseases of the Circulatory System	1_55039974_G_T	1_55039974_G_T	1_55039974_G_T,1_55101964_CTTGA_C,1_55119171_G_A	5	3	3
PCSK9	1	55039974	55170567	0.266602	uv	CE 20:4;0	I9_CHD	Major coronary heart disease event	Cardiovascular disease	Diseases of the Circulatory System	1_55039974_G_T	1_55039974_G_T	1_55039974_G_T	5	1	1
PCSK9	1	55039974	55170567	0.266602	uv	CE 20:4;0	I9_CORATHER	Coronary atherosclerosis	Cardiovascular disease	Diseases of the Circulatory System	1_55039974_G_T	1_55039974_G_T	1_55039974_G_T	5	1	1
PCSK9	1	55039974	55170567	0.266602	uv	CE 20:4;0	I9_IHD	Ischaemic heart disease, wide definition	Cardiovascular disease	Diseases of the Circulatory System	1_55039974_G_T	1_55039974_G_T	1_55039974_G_T	5	1	1
PCSK9	1	55039974	55170567	0.265869	uv	CE 20:4;0	I9_MI_STRICT	Myocardial infarction, strict	Cardiovascular disease	Diseases of the Circulatory System	1_55039974_G_T	1_55039974_G_T	1_55039974_G_T	5	1	1
PCSK9	1	55039974	55170567	0.261719	uv	CE 20:4;0	I9_ANGINA	Angina pectoris	Cardiovascular disease	Diseases of the Circulatory System	1_55039974_G_T	1_55039974_G_T	1_55039974_G_T	5	1	1
PCSK9	1	55039974	55170567	0.266113	uv	CE 20:4;0	I9_ANGIO	Coronary angioplasty	Cardiovascular disease	Diseases of the Circulatory System	1_55039974_G_T	1_55039974_G_T	1_55039974_G_T	5	1	1
PCSK9	1	55039974	55170567	0.266113	uv	CE 20:4;0	I9_REVASC	Coronary revascularization (ANGIO or CABG)	Cardiovascular disease	Diseases of the Circulatory System	1_55039974_G_T	1_55039974_G_T	1_55039974_G_T	5	1	1
PCSK9	1	55039974	55170567	0.266846	uv	CE 20:4;0	RX_STATIN	Statin medication	Cardiovascular disease	Diseases of the Circulatory System	1_55039974_G_T	1_55039974_G_T	1_55039974_G_T	5	1	1
PCSK9	1	55039974	55170567	0.266846	uv	CE 20:4;0	E4_LIPOPROT	Disorders of lipoprotein metabolism and other lipidaemias	Metabolic disorders	Endocrine, Nutritional and Metabolic Diseases	1_55039974_G_T	1_55039974_G_T	1_55039974_G_T	5	1	1
PCSK9	1	55039974	55170567	0.266846	uv	CE 20:4;0	E4_METABOLIA	Metabolic disorders	Metabolic disorders	Endocrine, Nutritional and Metabolic Diseases	1_55039974_G_T	1_55039974_G_T	1_55039974_G_T	5	1	1
TM6SF2	19	19141970	19739741	0.133209	uv	CE 20:4;0	E4_HYPERLIPNAS	Hyperlipidaemia, other/unspecified	Metabolic disorders	Endocrine, Nutritional and Metabolic Diseases	19_19269704_A_G	19_19210016_C_G	19_19210016_C_G,19_19269704_A_G,19_19285807_C_T,19_19347579_A_G	8	8	4
TM6SF2	19	19167399	19568751	0.247868	uv	CE 20:4;0	K11_ALCOLIV	Alcoholic liver disease	Liver disease	Diseases of the Digestive System	19_19269704_A_G	19_19285807_C_T	19_19269704_A_G,19_19347579_A_G,19_19285807_C_T,19_19210016_C_G	8	4	4
TM6SF2	19	19167399	19568751	0.247066	uv	CE 20:4;0	E4_HYPERCHOL	Pure hypercholesterolaemia	Metabolic disorders	Endocrine, Nutritional and Metabolic Diseases	19_19269704_A_G	19_19269704_A_G	19_19269704_A_G,19_19347579_A_G,19_19285807_C_T,19_19210016_C_G	8	4	4
TM6SF2	19	19167399	19568751	0.245548	uv	CE 20:4;0	E4_METABOLIA	Metabolic disorders	Metabolic disorders	Endocrine, Nutritional and Metabolic Diseases	19_19269704_A_G	19_19269704_A_G	19_19269704_A_G,19_19347579_A_G,19_19285807_C_T,19_19210016_C_G	8	4	4
TM6SF2	19	19167399	19568751	0.247875	uv	CE 20:4;0	E4_LIPOPROT	Disorders of lipoprotein metabolism and other lipidaemias	Metabolic disorders	Endocrine, Nutritional and Metabolic Diseases	19_19269704_A_G	19_19269704_A_G	19_19269704_A_G,19_19347579_A_G,19_19285807_C_T,19_19210016_C_G	8	4	4
TM6SF2	19	19167399	19568751	0.137543	uv	CE 20:4;0	K11_DISLIVOTH	Other diseases of liver	Liver disease	Diseases of the Digestive System	19_19269704_A_G	19_19210016_C_G	19_19269704_A_G,19_19347579_A_G,19_19285807_C_T,19_19210016_C_G	8	4	4
TM6SF2	19	19167399	19568751	0.211044	uv	CE 20:4;0	K11_LIVER	Diseases of liver	Liver disease	Diseases of the Digestive System	19_19269704_A_G	19_19285807_C_T	19_19269704_A_G,19_19347579_A_G,19_19285807_C_T,19_19210016_C_G	8	4	4
TM6SF2	19	19167399	20214572	0.0643272	uv	CE 20:4;0	CHIRHEP_NAS	Cirrhosis of liver, NAS	Liver disease	Diseases of the Digestive System	19_19269704_A_G	19_20157616_C_T	19_19285807_C_T,19_19347579_A_G,19_19269704_A_G,19_19210016_C_G	8	12	4
TM6SF2	19	19167399	19568751	0.161469	uv	CE 20:4;0	I9_VARICVEOES	Oesophageal varices	Cardiovascular disease	Diseases of the Circulatory System	19_19269704_A_G	19_19210016_C_G	19_19269704_A_G,19_19347579_A_G,19_19285807_C_T,19_19210016_C_G	8	6	4
TM6SF2	19	19167399	19568751	0.252197	uv	CE 20:4;0	CIRRHOSIS_BROAD	Cirrhosis, broad definition used in the article https://doi.org/10.1101/594523	Liver disease	Diseases of the Digestive System	19_19269704_A_G	19_19285807_C_T	19_19269704_A_G,19_19347579_A_G,19_19285807_C_T	8	3	3
ANKRD17	4	72882942	74377020	0.064415	uv	CE 20:4;0	E4_HYPERLIPNAS	Hyperlipidaemia, other/unspecified	Metabolic disorders	Endocrine, Nutritional and Metabolic Diseases	4_73987570_G_A	4_73167847_G_C	4_73167847_G_C,4_73646563_G_A,4_73987570_G_A,4_73928089_G_A	7	7	4
ANKRD17	4	72708425	74377020	0.198294	uv	CE 20:4;0	E4_METABOLIA	Metabolic disorders	Metabolic disorders	Endocrine, Nutritional and Metabolic Diseases	4_73987570_G_A	4_73646563_G_A	4_73987570_G_A,4_73928089_G_A,4_73646563_G_A,4_73167847_G_C	7	5	4
ANKRD17	4	72596878	74377020	0.039587	uv	CE 20:4;0	E4_HYPERCHOL	Pure hypercholesterolaemia	Metabolic disorders	Endocrine, Nutritional and Metabolic Diseases	4_73987570_G_A	4_73646563_G_A	4_73646563_G_A,4_73167847_G_C,4_73987570_G_A	7	8	3
ANKRD17	4	72437677	74377020	0.0165901	uv	CE 20:4;0	E4_LIPOPROTNAS	Disorder of lipoprotein metabolism, unspecified	Metabolic disorders	Endocrine, Nutritional and Metabolic Diseases	4_73987570_G_A	4_73646563_G_A	4_73646563_G_A,4_73167847_G_C,4_73928089_G_A	7	12	3
ANKRD17	4	73167847	74377020	0.0376129	uv	CE 20:4;0	E4_LIPOPROT	Disorders of lipoprotein metabolism and other lipidaemias	Metabolic disorders	Endocrine, Nutritional and Metabolic Diseases	4_73987570_G_A	4_73646563_G_A	4_73646563_G_A,4_73167847_G_C	7	2	2
ANKRD17	4	73167847	74377020	0.0321655	uv	CE 20:4;0	RX_STATIN	Statin medication	Cardiovascular disease	Diseases of the Circulatory System	4_73987570_G_A	4_73167847_G_C	4_73167847_G_C	7	1	1
ANKRD17	4	72596878	74377020	0.077877	uv	CE 20:4;0	E4_FH	Familial hypercholesterolemia	Metabolic disorders	Endocrine, Nutritional and Metabolic Diseases	4_73987570_G_A	4_73787556_G_A	4_73787556_G_A,4_73167847_G_C,4_73928089_G_A,4_73646563_G_A,4_73987570_G_A	7	11	5
APOE	19	44908822	44911142	0.916504	uv	CE 20:4;0	I9_ANGIO	Coronary angioplasty	Cardiovascular disease	Diseases of the Circulatory System	19_44908822_C_T	19_44908822_C_T	19_44908822_C_T	1	2	1
APOE	19	44908822	44908822	0.952148	uv	CE 20:4;0	E4_FH_IHD	Familial hypercholesterolemia, with ischemic heart disease	Metabolic disorders	Endocrine, Nutritional and Metabolic Diseases	19_44908822_C_T	19_44908822_C_T	19_44908822_C_T	1	1	1
APOE	19	44908822	44908822	0.996094	uv	CE 20:4;0	E4_LIPOPROTNAS	Disorder of lipoprotein metabolism, unspecified	Metabolic disorders	Endocrine, Nutritional and Metabolic Diseases	19_44908822_C_T	19_44908822_C_T	19_44908822_C_T	1	1	1
APOE	19	44908822	44908822	1	uv	CE 20:4;0	E4_LIPOPROT	Disorders of lipoprotein metabolism and other lipidaemias	Metabolic disorders	Endocrine, Nutritional and Metabolic Diseases	19_44908822_C_T	19_44908822_C_T	19_44908822_C_T	1	1	1
APOE	19	44908822	44908822	1	uv	CE 20:4;0	E4_METABOLIA	Metabolic disorders	Metabolic disorders	Endocrine, Nutritional and Metabolic Diseases	19_44908822_C_T	19_44908822_C_T	19_44908822_C_T	1	1	1
APOE	19	44908822	44908822	0.99707	uv	CE 20:4;0	E4_FH	Familial hypercholesterolemia	Metabolic disorders	Endocrine, Nutritional and Metabolic Diseases	19_44908822_C_T	19_44908822_C_T	19_44908822_C_T	1	1	1
APOE	19	44908822	44908822	1	uv	CE 20:4;0	E4_HYPERCHOL	Pure hypercholesterolaemia	Metabolic disorders	Endocrine, Nutritional and Metabolic Diseases	19_44908822_C_T	19_44908822_C_T	19_44908822_C_T	1	1	1
APOE	19	44908822	44908822	1	uv	CE 20:4;0	E4_HYPERLIPNAS	Hyperlipidaemia, other/unspecified	Metabolic disorders	Endocrine, Nutritional and Metabolic Diseases	19_44908822_C_T	19_44908822_C_T	19_44908822_C_T	1	1	1
APOE	19	44908822	44908822	1	uv	CE 20:4;0	G6_AD_WIDE	Alzheimer‚Äôs disease, wide definition	Dementia	Diseases of the Nervous System	19_44908822_C_T	19_44908822_C_T	19_44908822_C_T	1	1	1
APOE	19	44908822	44908822	1	uv	CE 20:4;0	G6_ALZHEIMER	Alzheimer disease	Dementia	Diseases of the Nervous System	19_44908822_C_T	19_44908822_C_T	19_44908822_C_T	1	1	1
APOE	19	44908822	44908822	0.999512	uv	CE 20:4;0	I9_ANGINA	Angina pectoris	Cardiovascular disease	Diseases of the Circulatory System	19_44908822_C_T	19_44908822_C_T	19_44908822_C_T	1	1	1
APOE	19	44908822	44908822	0.998535	uv	CE 20:4;0	I9_CABG	Coronary artery bypass grafting	Cardiovascular disease	Diseases of the Circulatory System	19_44908822_C_T	19_44908822_C_T	19_44908822_C_T	1	1	1
APOE	19	44908822	44908822	1	uv	CE 20:4;0	I9_CHD	Major coronary heart disease event	Cardiovascular disease	Diseases of the Circulatory System	19_44908822_C_T	19_44908822_C_T	19_44908822_C_T	1	1	1
APOE	19	44908822	44908822	1	uv	CE 20:4;0	I9_CORATHER	Coronary atherosclerosis	Cardiovascular disease	Diseases of the Circulatory System	19_44908822_C_T	19_44908822_C_T	19_44908822_C_T	1	1	1
APOE	19	44908822	44908822	0.999023	uv	CE 20:4;0	I9_CVD_HARD	Hard cardiovascular diseases	Cardiovascular disease	Diseases of the Circulatory System	19_44908822_C_T	19_44908822_C_T	19_44908822_C_T	1	1	1
APOE	19	44908822	44908822	1	uv	CE 20:4;0	I9_IHD	Ischaemic heart disease, wide definition	Cardiovascular disease	Diseases of the Circulatory System	19_44908822_C_T	19_44908822_C_T	19_44908822_C_T	1	1	1
APOE	19	44908822	44908822	1	uv	CE 20:4;0	I9_MI_STRICT	Myocardial infarction, strict	Cardiovascular disease	Diseases of the Circulatory System	19_44908822_C_T	19_44908822_C_T	19_44908822_C_T	1	1	1
APOE	19	44908822	44908822	0.958496	uv	CE 20:4;0	I9_POSTAMI	Status post-ami	Cardiovascular disease	Diseases of the Circulatory System	19_44908822_C_T	19_44908822_C_T	19_44908822_C_T	1	1	1
APOE	19	44908822	44908822	1	uv	CE 20:4;0	I9_REVASC	Coronary revascularization (ANGIO or CABG)	Cardiovascular disease	Diseases of the Circulatory System	19_44908822_C_T	19_44908822_C_T	19_44908822_C_T	1	1	1
APOE	19	44908822	44908822	0.962402	uv	CE 20:4;0	I9_UAP	Unstable angina pectoris	Cardiovascular disease	Diseases of the Circulatory System	19_44908822_C_T	19_44908822_C_T	19_44908822_C_T	1	1	1
APOE	19	44908822	44908822	1	uv	CE 20:4;0	RX_STATIN	Statin medication	Cardiovascular disease	Diseases of the Circulatory System	19_44908822_C_T	19_44908822_C_T	19_44908822_C_T	1	1	1
APOE	19	44908822	44908822	1	uv	CE 20:4;0	AD_LO_EXMORE	Alzheimer‚Äôs disease (Late onset) (more control exclusions)	Dementia	Diseases of the Nervous System	19_44908822_C_T	19_44908822_C_T	19_44908822_C_T	1	1	1
LINC01722	20	12965315	12992873	0.104324	uv	SM 36:1;2	K11_CHOLELITH	Cholelithiasis	Cholelithiasis	Diseases of the Digestive System	20_12982070_A_G	20_12978446_A_T	20_12982070_A_G,20_12985441_T_G,20_12988752_A_G,20_12992873_A_T,20_12979237_A_G,20_12978750_T_C,20_12978446_A_T,20_12977844_A_ACTC	12	8	8
PCSK9	1	54293874	55539930	0.120089	uv	SM 36:1;2	FG_DOAAC	Diseases of arteries, arterioles and capillaries (FINNGEN)	Cardiovascular disease	Diseases of the Circulatory System	1_55039974_G_T	1_55119171_G_A	1_55119171_G_A,1_55039974_G_T,1_55101964_CTTGA_C	7	7	3
PCSK9	1	54293874	55119171	0.102496	uv	SM 36:1;2	I9_CABG	Coronary artery bypass grafting	Cardiovascular disease	Diseases of the Circulatory System	1_55039974_G_T	1_55119171_G_A	1_55039974_G_T,1_55119171_G_A,1_55101964_CTTGA_C	7	3	3
PCSK9	1	54293874	55119171	0.404165	uv	SM 36:1;2	I9_CVD_HARD	Hard cardiovascular diseases	Cardiovascular disease	Diseases of the Circulatory System	1_55039974_G_T	1_55039974_G_T	1_55039974_G_T,1_55119171_G_A,1_55101964_CTTGA_C	7	3	3
PCSK9	1	54293874	55119171	0.340051	uv	SM 36:1;2	I9_HEARTFAIL_AND_CHD	Heart failure and coronary heart disease	Cardiovascular disease	Diseases of the Circulatory System	1_55039974_G_T	1_55039974_G_T	1_55039974_G_T,1_55119171_G_A,1_55101964_CTTGA_C	7	3	3
PCSK9	1	54293874	55119171	0.481201	uv	SM 36:1;2	E4_FH_IHD	Familial hypercholesterolemia, with ischemic heart disease	Metabolic disorders	Endocrine, Nutritional and Metabolic Diseases	1_55039974_G_T	1_55039974_G_T	1_55039974_G_T	7	1	1
PCSK9	1	54293874	55119171	0.501953	uv	SM 36:1;2	E4_FH	Familial hypercholesterolemia	Metabolic disorders	Endocrine, Nutritional and Metabolic Diseases	1_55039974_G_T	1_55039974_G_T	1_55039974_G_T	7	1	1
PCSK9	1	54293874	55119171	0.505371	uv	SM 36:1;2	E4_HYPERCHOL	Pure hypercholesterolaemia	Metabolic disorders	Endocrine, Nutritional and Metabolic Diseases	1_55039974_G_T	1_55039974_G_T	1_55039974_G_T	7	1	1
PCSK9	1	54293874	55119171	0.505371	uv	SM 36:1;2	E4_HYPERLIPNAS	Hyperlipidaemia, other/unspecified	Metabolic disorders	Endocrine, Nutritional and Metabolic Diseases	1_55039974_G_T	1_55039974_G_T	1_55039974_G_T	7	1	1
PCSK9	1	54293874	55119171	0.501953	uv	SM 36:1;2	E4_LIPOPROTNAS	Disorder of lipoprotein metabolism, unspecified	Metabolic disorders	Endocrine, Nutritional and Metabolic Diseases	1_55039974_G_T	1_55039974_G_T	1_55039974_G_T	7	1	1
PCSK9	1	54293874	55119171	0.504883	uv	SM 36:1;2	I9_CORATHER	Coronary atherosclerosis	Cardiovascular disease	Diseases of the Circulatory System	1_55039974_G_T	1_55039974_G_T	1_55039974_G_T	7	1	1
PCSK9	1	54293874	55119171	0.504883	uv	SM 36:1;2	I9_CHD	Major coronary heart disease event	Cardiovascular disease	Diseases of the Circulatory System	1_55039974_G_T	1_55039974_G_T	1_55039974_G_T	7	1	1
PCSK9	1	54293874	55119171	0.504883	uv	SM 36:1;2	I9_IHD	Ischaemic heart disease, wide definition	Cardiovascular disease	Diseases of the Circulatory System	1_55039974_G_T	1_55039974_G_T	1_55039974_G_T	7	1	1
PCSK9	1	54293874	55119171	0.503418	uv	SM 36:1;2	I9_MI_STRICT	Myocardial infarction, strict	Cardiovascular disease	Diseases of the Circulatory System	1_55039974_G_T	1_55039974_G_T	1_55039974_G_T	7	1	1
PCSK9	1	54293874	55119171	0.495605	uv	SM 36:1;2	I9_ANGINA	Angina pectoris	Cardiovascular disease	Diseases of the Circulatory System	1_55039974_G_T	1_55039974_G_T	1_55039974_G_T	7	1	1
PCSK9	1	54293874	55119171	0.503906	uv	SM 36:1;2	I9_ANGIO	Coronary angioplasty	Cardiovascular disease	Diseases of the Circulatory System	1_55039974_G_T	1_55039974_G_T	1_55039974_G_T	7	1	1
PCSK9	1	54293874	55119171	0.503906	uv	SM 36:1;2	I9_REVASC	Coronary revascularization (ANGIO or CABG)	Cardiovascular disease	Diseases of the Circulatory System	1_55039974_G_T	1_55039974_G_T	1_55039974_G_T	7	1	1
PCSK9	1	54293874	55119171	0.505371	uv	SM 36:1;2	RX_STATIN	Statin medication	Cardiovascular disease	Diseases of the Circulatory System	1_55039974_G_T	1_55039974_G_T	1_55039974_G_T	7	1	1
PCSK9	1	54293874	55119171	0.505371	uv	SM 36:1;2	E4_LIPOPROT	Disorders of lipoprotein metabolism and other lipidaemias	Metabolic disorders	Endocrine, Nutritional and Metabolic Diseases	1_55039974_G_T	1_55039974_G_T	1_55039974_G_T	7	1	1
PCSK9	1	54293874	55119171	0.505371	uv	SM 36:1;2	E4_METABOLIA	Metabolic disorders	Metabolic disorders	Endocrine, Nutritional and Metabolic Diseases	1_55039974_G_T	1_55039974_G_T	1_55039974_G_T	7	1	1
GLTPD2	17	4789345	4976769	0.256592	uv	SM 36:1;2	RX_STATIN	Statin medication	Cardiovascular disease	Diseases of the Circulatory System	17_4789345_G_T	17_4789345_G_T	17_4789345_G_T	6	1	1
ANKRD17	4	72596878	73987570	0.124788	uv	SM 36:1;2	E4_HYPERCHOL	Pure hypercholesterolaemia	Metabolic disorders	Endocrine, Nutritional and Metabolic Diseases	4_73167847_G_C	4_73646563_G_A	4_73167847_G_C,4_73646563_G_A,4_72654548_T_C,4_72608525_T_A,4_72625905_G_A,4_72708425_A_G	9	8	6
ANKRD17	4	72437677	73928089	0.0875216	uv	SM 36:1;2	E4_LIPOPROTNAS	Disorder of lipoprotein metabolism, unspecified	Metabolic disorders	Endocrine, Nutritional and Metabolic Diseases	4_73167847_G_C	4_73646563_G_A	4_73646563_G_A,4_72625905_G_A,4_72608525_T_A,4_72654548_T_C,4_73167847_G_C,4_72902905_G_T,4_72882942_G_A,4_72708425_A_G	9	12	8
ANKRD17	4	72608525	74124284	0.364598	uv	SM 36:1;2	E4_HYPERLIPNAS	Hyperlipidaemia, other/unspecified	Metabolic disorders	Endocrine, Nutritional and Metabolic Diseases	4_73167847_G_C	4_73167847_G_C	4_73167847_G_C,4_73646563_G_A,4_72882942_G_A,4_72902905_G_T	9	7	4
ANKRD17	4	72608525	73646563	0.215881	uv	SM 36:1;2	E4_LIPOPROT	Disorders of lipoprotein metabolism and other lipidaemias	Metabolic disorders	Endocrine, Nutritional and Metabolic Diseases	4_73167847_G_C	4_73646563_G_A	4_73167847_G_C,4_73646563_G_A	9	2	2
ANKRD17	4	72596878	74124284	0.087492	uv	SM 36:1;2	E4_FH	Familial hypercholesterolemia	Metabolic disorders	Endocrine, Nutritional and Metabolic Diseases	4_73167847_G_C	4_73787556_G_A	4_73167847_G_C,4_72625905_G_A,4_72654548_T_C,4_72608525_T_A,4_73646563_G_A,4_72708425_A_G	9	11	6
ANKRD17	4	72608525	73987570	0.104798	uv	SM 36:1;2	E4_METABOLIA	Metabolic disorders	Metabolic disorders	Endocrine, Nutritional and Metabolic Diseases	4_73167847_G_C	4_73646563_G_A	4_73167847_G_C,4_73646563_G_A,4_72708425_A_G	9	5	3
ANKRD17	4	72608525	73646563	0.526367	uv	SM 36:1;2	RX_STATIN	Statin medication	Cardiovascular disease	Diseases of the Circulatory System	4_73167847_G_C	4_73167847_G_C	4_73167847_G_C	9	1	1
TM6SF2	19	19141970	19739741	0.0644255	uv	Cer 40:1;2	E4_HYPERLIPNAS	Hyperlipidaemia, other/unspecified	Metabolic disorders	Endocrine, Nutritional and Metabolic Diseases	19_19568751_C_T	19_19210016_C_G	19_19210016_C_G,19_19269704_A_G,19_19285807_C_T,19_19347579_A_G,19_19739741_A_AC	8	8	5
TM6SF2	19	19210016	19739741	0.112574	uv	Cer 40:1;2	K11_ALCOLIV	Alcoholic liver disease	Liver disease	Diseases of the Digestive System	19_19568751_C_T	19_19285807_C_T	19_19269704_A_G,19_19285807_C_T,19_19347579_A_G,19_19210016_C_G	8	4	4
TM6SF2	19	19210016	19739741	0.112219	uv	Cer 40:1;2	E4_HYPERCHOL	Pure hypercholesterolaemia	Metabolic disorders	Endocrine, Nutritional and Metabolic Diseases	19_19568751_C_T	19_19269704_A_G	19_19269704_A_G,19_19285807_C_T,19_19347579_A_G,19_19210016_C_G	8	4	4
TM6SF2	19	19210016	19739741	0.111536	uv	Cer 40:1;2	E4_METABOLIA	Metabolic disorders	Metabolic disorders	Endocrine, Nutritional and Metabolic Diseases	19_19568751_C_T	19_19269704_A_G	19_19269704_A_G,19_19285807_C_T,19_19347579_A_G,19_19210016_C_G	8	4	4
TM6SF2	19	19210016	19739741	0.113104	uv	Cer 40:1;2	E4_LIPOPROT	Disorders of lipoprotein metabolism and other lipidaemias	Metabolic disorders	Endocrine, Nutritional and Metabolic Diseases	19_19568751_C_T	19_19269704_A_G	19_19269704_A_G,19_19285807_C_T,19_19347579_A_G,19_19210016_C_G	8	4	4
TM6SF2	19	19210016	19739741	0.0645676	uv	Cer 40:1;2	K11_DISLIVOTH	Other diseases of liver	Liver disease	Diseases of the Digestive System	19_19568751_C_T	19_19210016_C_G	19_19269704_A_G,19_19285807_C_T,19_19347579_A_G,19_19210016_C_G	8	4	4
TM6SF2	19	19210016	19739741	0.0967941	uv	Cer 40:1;2	K11_LIVER	Diseases of liver	Liver disease	Diseases of the Digestive System	19_19568751_C_T	19_19285807_C_T	19_19269704_A_G,19_19285807_C_T,19_19347579_A_G,19_19210016_C_G	8	4	4
TM6SF2	19	19210016	20214572	0.0290298	uv	Cer 40:1;2	CHIRHEP_NAS	Cirrhosis of liver, NAS	Liver disease	Diseases of the Digestive System	19_19568751_C_T	19_20157616_C_T	19_19285807_C_T,19_19347579_A_G,19_19269704_A_G,19_19210016_C_G	8	12	4
TM6SF2	19	19210016	19739741	0.0744629	uv	Cer 40:1;2	I9_VARICVEOES	Oesophageal varices	Cardiovascular disease	Diseases of the Circulatory System	19_19568751_C_T	19_19210016_C_G	19_19269704_A_G,19_19285807_C_T,19_19347579_A_G,19_19210016_C_G	8	6	4
TM6SF2	19	19210016	19739741	0.114456	uv	Cer 40:1;2	CIRRHOSIS_BROAD	Cirrhosis, broad definition used in the article https://doi.org/10.1101/594523	Liver disease	Diseases of the Digestive System	19_19568751_C_T	19_19285807_C_T	19_19269704_A_G,19_19285807_C_T,19_19347579_A_G	8	3	3
LINC01722	20	12977844	12992873	0.118034	uv	Cer 40:1;2	K11_CHOLELITH	Cholelithiasis	Cholelithiasis	Diseases of the Digestive System	20_12982070_A_G	20_12978446_A_T	20_12978446_A_T,20_12992873_A_T,20_12977844_A_ACTC,20_12988752_A_G,20_12985441_T_G,20_12982070_A_G,20_12979237_A_G,20_12978750_T_C	8	8	8
GCKR	2	27345120	27530004	0.0894928	uv	Cer 40:1;2	T2D_WIDE	Type 2 diabetes, wide definition	Diabetes	Endocrine, Nutritional and Metabolic Diseases	2_27508073_T_C	2_27508073_T_C	2_27508073_T_C,2_27518370_T_C,2_27519736_T_C	3	13	3
GCKR	2	27375230	27527679	0.155167	uv	Cer 40:1;2	KELA_DIAB_INSUL_EXMORE	Diabetes, insulin treatment (Kela reimbursement) (more control exclusions)	Diabetes	Endocrine, Nutritional and Metabolic Diseases	2_27508073_T_C	2_27508073_T_C	2_27508073_T_C,2_27518370_T_C	3	9	2
GCKR	2	27375230	27527679	0.203135	uv	Cer 40:1;2	E4_DM2NASCOMP	Type 2 diabetes with other specified/multiple/unspecified complications	Diabetes	Endocrine, Nutritional and Metabolic Diseases	2_27508073_T_C	2_27508073_T_C	2_27508073_T_C,2_27518370_T_C,2_27519736_T_C	3	8	3
GCKR	2	27375230	27519736	0.285851	uv	Cer 40:1;2	T2D	Type 2 diabetes, definitions combined	Diabetes	Endocrine, Nutritional and Metabolic Diseases	2_27508073_T_C	2_27508073_T_C	2_27508073_T_C,2_27518370_T_C	3	6	2
GCKR	2	27375230	27519736	0.368481	uv	Cer 40:1;2	K11_CHOLECYSTECTOMY	Cholecystectomy	Cholelithiasis	Diseases of the Digestive System	2_27508073_T_C	2_27508073_T_C	2_27508073_T_C,2_27518370_T_C,2_27519736_T_C	3	4	3
GCKR	2	27375230	27519736	0.348679	uv	Cer 40:1;2	E4_HYPERCHOL	Pure hypercholesterolaemia	Metabolic disorders	Endocrine, Nutritional and Metabolic Diseases	2_27508073_T_C	2_27518370_T_C	2_27518370_T_C,2_27508073_T_C,2_27519736_T_C	3	4	3
GCKR	2	27375230	27519736	0.283691	uv	Cer 40:1;2	GEST_DIABETES	Gestational diabetes (for exclusion)	Diabetes	Endocrine, Nutritional and Metabolic Diseases	2_27508073_T_C	2_27518370_T_C	2_27518370_T_C,2_27519736_T_C,2_27508073_T_C	3	4	3
GCKR	2	27508073	27519736	0.389709	uv	Cer 40:1;2	E4_LIPOPROT	Disorders of lipoprotein metabolism and other lipidaemias	Metabolic disorders	Endocrine, Nutritional and Metabolic Diseases	2_27508073_T_C	2_27508073_T_C	2_27508073_T_C,2_27518370_T_C,2_27519736_T_C	3	3	3
GCKR	2	27508073	27519736	0.411053	uv	Cer 40:1;2	K11_CHOLELITH	Cholelithiasis	Cholelithiasis	Diseases of the Digestive System	2_27508073_T_C	2_27508073_T_C	2_27508073_T_C,2_27518370_T_C,2_27519736_T_C	3	3	3
GCKR	2	27508073	27519736	0.195496	uv	Cer 40:1;2	E4_HYPERLIPMIX	Mixed hyperlipidaemia	Metabolic disorders	Endocrine, Nutritional and Metabolic Diseases	2_27508073_T_C	2_27519736_T_C	2_27519736_T_C,2_27518370_T_C,2_27508073_T_C	3	3	3
GCKR	2	27508073	27519736	0.457764	uv	Cer 40:1;2	RX_STATIN	Statin medication	Cardiovascular disease	Diseases of the Circulatory System	2_27508073_T_C	2_27508073_T_C	2_27508073_T_C	3	1	1
G6PC	17	42212571	43927609	0.826172	uv	Cer 40:1;2	RX_STATIN	Statin medication	Cardiovascular disease	Diseases of the Circulatory System	17_42910962_G_T	17_42910962_G_T	17_42910962_G_T	12	1	1
TM6SF2	19	19255823	19611167	0.00627333	uv	Cer 40:1;2	CIRRHOSIS_BROAD	Cirrhosis, broad definition used in the article https://doi.org/10.1101/594523	Liver disease	Diseases of the Digestive System	19_19421101_A_G	19_19283559_A_G	19_19255823_C_T,19_19277691_A_T,19_19259531_TGACA_T,19_19367068_A_C,19_19268740_C_T,19_19547663_G_T,19_19467934_A_G,19_19499787_C_T,19_19321481_AG_A,19_19308262_G_A,19_19551411_C_T,19_19349732_G_C,19_19553268_C_T,19_19589743_C_T,19_19296909_T_C,19_19584419_C_T,19_19383674_G_A,19_19283559_A_G	37	27	18
TM6SF2	19	19255823	19616343	0.00712991	uv	Cer 40:1;2	E4_LIPOPROT	Disorders of lipoprotein metabolism and other lipidaemias	Metabolic disorders	Endocrine, Nutritional and Metabolic Diseases	19_19421101_A_G	19_19259531_TGACA_T	19_19255823_C_T,19_19277691_A_T,19_19259531_TGACA_T,19_19367068_A_C,19_19268740_C_T,19_19547663_G_T,19_19467934_A_G,19_19499787_C_T,19_19321481_AG_A,19_19308262_G_A,19_19551411_C_T,19_19349732_G_C,19_19553268_C_T,19_19589743_C_T,19_19296909_T_C,19_19600330_C_T,19_19584419_C_T,19_19383674_G_A,19_19283559_A_G	37	32	19
TM6SF2	19	19255823	19616343	0.00412816	uv	Cer 40:1;2	K11_DISLIVOTH	Other diseases of liver	Liver disease	Diseases of the Digestive System	19_19421101_A_G	19_19499787_C_T	19_19367068_A_C,19_19547663_G_T,19_19467934_A_G,19_19499787_C_T,19_19551411_C_T,19_19553268_C_T,19_19589743_C_T,19_19600330_C_T,19_19584419_C_T	37	22	9
TM6SF2	19	19255823	19612406	0.00479841	uv	Cer 40:1;2	I9_VARICVEOES	Oesophageal varices	Cardiovascular disease	Diseases of the Circulatory System	19_19421101_A_G	19_19283559_A_G	19_19255823_C_T,19_19277691_A_T,19_19259531_TGACA_T,19_19367068_A_C,19_19268740_C_T,19_19547663_G_T,19_19467934_A_G,19_19499787_C_T,19_19321481_AG_A,19_19308262_G_A,19_19551411_C_T,19_19349732_G_C,19_19553268_C_T,19_19296909_T_C,19_19584419_C_T,19_19383674_G_A,19_19283559_A_G	37	32	17
TM6SF2	19	19255823	19612406	0.00612557	uv	Cer 40:1;2	CHIRHEP_NAS	Cirrhosis of liver, NAS	Liver disease	Diseases of the Digestive System	19_19421101_A_G	19_19308262_G_A	19_19255823_C_T,19_19277691_A_T,19_19259531_TGACA_T,19_19367068_A_C,19_19268740_C_T,19_19547663_G_T,19_19321481_AG_A,19_19308262_G_A,19_19551411_C_T,19_19349732_G_C,19_19553268_C_T,19_19589743_C_T,19_19296909_T_C,19_19383674_G_A,19_19283559_A_G	37	30	15
TM6SF2	19	19255823	19612406	0.00338143	uv	Cer 40:1;2	K11_LIVER	Diseases of liver	Liver disease	Diseases of the Digestive System	19_19421101_A_G	19_19499787_C_T	19_19367068_A_C,19_19268740_C_T,19_19547663_G_T,19_19467934_A_G,19_19499787_C_T,19_19321481_AG_A,19_19308262_G_A,19_19551411_C_T,19_19349732_G_C,19_19553268_C_T,19_19589743_C_T,19_19600330_C_T,19_19584419_C_T,19_19283559_A_G	37	29	14
FADS2	11	61776027	61856709	0.0444871	uv	PC 16:0;0_18:0;0	K11_CHOLELITH	Cholelithiasis	Cholelithiasis	Diseases of the Digestive System	11_61855668_C_T	11_61851136_A_G	11_61851136_A_G,11_61852357_C_A,11_61855668_C_T,11_61804006_T_C,11_61803311_T_C,11_61854084_G_C,11_61802358_C_T,11_61817672_A_G,11_61801834_C_G,11_61807686_A_G,11_61839211_G_A,11_61803876_C_G,11_61820833_A_G,11_61825533_A_G,11_61856709_T_C,11_61806212_T_C,11_61828850_CA_C,11_61824890_A_G,11_61839170_A_G,11_61836038_C_A,11_61830500_A_G,11_61832870_A_C,11_61814292_T_C,11_61837342_C_A,11_61838027_T_A	29	39	25
FADS2	11	61776027	61856709	0.0454169	uv	PC 16:0;0_18:0;0	K11_CHOLECYSTECTOMY	Cholecystectomy	Cholelithiasis	Diseases of the Digestive System	11_61855668_C_T	11_61854084_G_C	11_61854084_G_C,11_61855668_C_T,11_61851136_A_G,11_61856709_T_C,11_61807686_A_G,11_61803311_T_C,11_61802358_C_T,11_61852357_C_A,11_61804006_T_C,11_61801834_C_G,11_61817672_A_G,11_61803876_C_G,11_61825533_A_G,11_61806212_T_C,11_61820833_A_G,11_61828850_CA_C,11_61830500_A_G,11_61839170_A_G,11_61839211_G_A,11_61824890_A_G,11_61832870_A_C,11_61814292_T_C,11_61836038_C_A,11_61838027_T_A,11_61837342_C_A	29	40	25
FADS2	11	61776027	61856709	0.00746769	uv	PC 16:0;0_18:0;0	RX_STATIN	Statin medication	Cardiovascular disease	Diseases of the Circulatory System	11_61855668_C_T	11_61830500_A_G	11_61832870_A_C,11_61829161_C_T,11_61837342_C_A,11_61838027_T_A,11_61836038_C_A,11_61839170_A_G,11_61843278_G_A,11_61824890_A_G,11_61842278_C_T,11_61806212_T_C,11_61830500_A_G,11_61803311_T_C,11_61804006_T_C,11_61801834_C_G,11_61802358_C_T,11_61807686_A_G,11_61817672_A_G,11_61828850_CA_C	29	24	18
FADS2	11	61776027	61856709	0.0027355	uv	PC 16:0;0_18:0;0	CD2_BENIGN_COLON_NOS	Benign neoplasm: Colon, unspecified	Cancer of digestive system	Neoplasms	11_61855668_C_T	11_61796827_G_T	11_61806212_T_C,11_61830500_A_G,11_61828850_CA_C,11_61814292_T_C,11_61829161_C_T,11_61804006_T_C,11_61843278_G_A,11_61807686_A_G,11_61836038_C_A,11_61838027_T_A,11_61803311_T_C,11_61802358_C_T,11_61824890_A_G,11_61801834_C_G,11_61817672_A_G,11_61832870_A_C,11_61837342_C_A,11_61842278_C_T,11_61803876_C_G,11_61820833_A_G	29	38	20
FADS2	11	61776027	61856709	0.00456655	uv	PC 16:0;0_18:0;0	CD2_BENIGN_COLON	Benign neoplasm: Colon	Cancer of digestive system	Neoplasms	11_61855668_C_T	11_61796827_G_T	11_61806212_T_C,11_61828850_CA_C,11_61830500_A_G,11_61829161_C_T,11_61824890_A_G,11_61843278_G_A,11_61814292_T_C,11_61836038_C_A,11_61838027_T_A,11_61842278_C_T,11_61832870_A_C,11_61837342_C_A,11_61804006_T_C,11_61807686_A_G,11_61803311_T_C,11_61802358_C_T,11_61817672_A_G,11_61801834_C_G,11_61820833_A_G,11_61825533_A_G,11_61839211_G_A,11_61803876_C_G,11_61839170_A_G	29	37	23
FADS2	11	61776027	61856709	0.00540328	uv	PC 16:0;0_18:0;0	I9_CAVS_OPERATED	Calcific aortic valvular stenosis, operated	Cardiovascular disease	Diseases of the Circulatory System	11_61855668_C_T	11_61829161_C_T	11_61829161_C_T,11_61806212_T_C,11_61824890_A_G,11_61820833_A_G,11_61776027_T_C,11_61807686_A_G,11_61803311_T_C,11_61804006_T_C,11_61802358_C_T,11_61801834_C_G,11_61817672_A_G,11_61832870_A_C,11_61825533_A_G,11_61830500_A_G,11_61828850_CA_C,11_61836038_C_A,11_61843278_G_A,11_61837342_C_A,11_61842278_C_T,11_61838027_T_A,11_61839170_A_G,11_61839211_G_A	29	33	22
FADS2	11	61776027	61856709	0.00881177	uv	PC 16:0;0_18:0;0	I9_VTE	Venous thromboembolism	Cardiovascular disease	Diseases of the Circulatory System	11_61855668_C_T	11_61776489_T_C	11_61776027_T_C,11_61806212_T_C,11_61802358_C_T,11_61801834_C_G,11_61803311_T_C,11_61817672_A_G,11_61804006_T_C,11_61807686_A_G,11_61828850_CA_C,11_61820833_A_G,11_61839170_A_G,11_61824890_A_G,11_61825533_A_G,11_61856709_T_C,11_61855668_C_T,11_61830500_A_G,11_61843278_G_A,11_61854084_G_C,11_61814292_T_C,11_61852357_C_A,11_61829161_C_T,11_61803876_C_G,11_61842278_C_T,11_61851136_A_G	29	43	24
ZPR1	11	116725748	116791691	0.00860119	uv	TAG 48:2;0	I9_CVD_HARD	Hard cardiovascular diseases	Cardiovascular disease	Diseases of the Circulatory System	11_116791691_G_C	11_116752497_TA_T	11_116778201_G_C,11_116752497_TA_T	45	3	2
ZPR1	11	116725748	116791691	0.00660706	uv	TAG 48:2;0	I9_IHD	Ischaemic heart disease, wide definition	Cardiovascular disease	Diseases of the Circulatory System	11_116791691_G_C	11_116786845_C_T	11_116778201_G_C,11_116752497_TA_T	45	3	2
ZPR1	11	116725748	116791691	0.00519562	uv	TAG 48:2;0	I9_UAP	Unstable angina pectoris	Cardiovascular disease	Diseases of the Circulatory System	11_116791691_G_C	11_116752497_TA_T	11_116752497_TA_T	45	3	1
ZPR1	11	116725748	116791691	0.0177193	uv	TAG 48:2;0	I9_ANGINA	Angina pectoris	Cardiovascular disease	Diseases of the Circulatory System	11_116791691_G_C	11_116778201_G_C	11_116778201_G_C,11_116752497_TA_T	45	2	2
ZPR1	11	116725748	116791691	0.0101204	uv	TAG 48:2;0	I9_REVASC	Coronary revascularization (ANGIO or CABG)	Cardiovascular disease	Diseases of the Circulatory System	11_116791691_G_C	11_116752497_TA_T	11_116778201_G_C,11_116752497_TA_T	45	2	2
ZPR1	11	116725748	116791691	0.00889492	uv	TAG 48:2;0	I9_CHD	Major coronary heart disease event	Cardiovascular disease	Diseases of the Circulatory System	11_116791691_G_C	11_116752497_TA_T	11_116778201_G_C,11_116752497_TA_T	45	2	2
ZPR1	11	116725748	116791691	0.0116882	uv	TAG 48:2;0	I9_CORATHER	Coronary atherosclerosis	Cardiovascular disease	Diseases of the Circulatory System	11_116791691_G_C	11_116752497_TA_T	11_116778201_G_C,11_116752497_TA_T	45	2	2
ZPR1	11	116725748	116791691	0.0186572	uv	TAG 48:2;0	E4_FH_IHD	Familial hypercholesterolemia, with ischemic heart disease	Metabolic disorders	Endocrine, Nutritional and Metabolic Diseases	11_116791691_G_C	11_116778201_G_C	11_116778201_G_C,11_116752497_TA_T	45	2	2
ZPR1	11	116725748	116791691	0.0123672	uv	TAG 48:2;0	E4_LIPOPROTNAS	Disorder of lipoprotein metabolism, unspecified	Metabolic disorders	Endocrine, Nutritional and Metabolic Diseases	11_116791691_G_C	11_116752497_TA_T	11_116778201_G_C,11_116752497_TA_T	45	2	2
ZPR1	11	116725748	116791691	0.0117683	uv	TAG 48:2;0	I9_CABG	Coronary artery bypass grafting	Cardiovascular disease	Diseases of the Circulatory System	11_116791691_G_C	11_116778201_G_C	11_116778201_G_C,11_116752497_TA_T	45	8	2
ZPR1	11	116725748	116791691	0.0196686	uv	TAG 48:2;0	E4_METABOLIA	Metabolic disorders	Metabolic disorders	Endocrine, Nutritional and Metabolic Diseases	11_116791691_G_C	11_116778201_G_C	11_116778201_G_C	45	1	1
ZPR1	11	116725748	116791691	0.0197449	uv	TAG 48:2;0	RX_STATIN	Statin medication	Cardiovascular disease	Diseases of the Circulatory System	11_116791691_G_C	11_116778201_G_C	11_116778201_G_C	45	1	1
ZPR1	11	116725748	116791691	0.0197144	uv	TAG 48:2;0	E4_FH	Familial hypercholesterolemia	Metabolic disorders	Endocrine, Nutritional and Metabolic Diseases	11_116791691_G_C	11_116778201_G_C	11_116778201_G_C	45	1	1
ZPR1	11	116725748	116791691	0.0197296	uv	TAG 48:2;0	E4_HYPERCHOL	Pure hypercholesterolaemia	Metabolic disorders	Endocrine, Nutritional and Metabolic Diseases	11_116791691_G_C	11_116778201_G_C	11_116778201_G_C	45	1	1
ZPR1	11	116725748	116791691	0.0197449	uv	TAG 48:2;0	E4_HYPERGLYCER	Pure hyperglyceridaemia	Metabolic disorders	Endocrine, Nutritional and Metabolic Diseases	11_116791691_G_C	11_116778201_G_C	11_116778201_G_C	45	1	1
ZPR1	11	116725748	116791691	0.0197296	uv	TAG 48:2;0	E4_HYPERLIPMIX	Mixed hyperlipidaemia	Metabolic disorders	Endocrine, Nutritional and Metabolic Diseases	11_116791691_G_C	11_116778201_G_C	11_116778201_G_C	45	1	1
ZPR1	11	116725748	116791691	0.0192108	uv	TAG 48:2;0	E4_HYPERLIPNAS	Hyperlipidaemia, other/unspecified	Metabolic disorders	Endocrine, Nutritional and Metabolic Diseases	11_116791691_G_C	11_116778201_G_C	11_116778201_G_C	45	1	1
ZPR1	11	116725748	116791691	0.0197449	uv	TAG 48:2;0	E4_LIPOPROT	Disorders of lipoprotein metabolism and other lipidaemias	Metabolic disorders	Endocrine, Nutritional and Metabolic Diseases	11_116791691_G_C	11_116778201_G_C	11_116778201_G_C	45	1	1
GCKR	2	27345120	27530004	0.1401	uv	TAG 48:2;0	T2D_WIDE	Type 2 diabetes, wide definition	Diabetes	Endocrine, Nutritional and Metabolic Diseases	2_27508073_T_C	2_27508073_T_C	2_27508073_T_C,2_27518370_T_C	2	13	2
GCKR	2	27375230	27527679	0.270943	uv	TAG 48:2;0	KELA_DIAB_INSUL_EXMORE	Diabetes, insulin treatment (Kela reimbursement) (more control exclusions)	Diabetes	Endocrine, Nutritional and Metabolic Diseases	2_27508073_T_C	2_27508073_T_C	2_27508073_T_C,2_27518370_T_C	2	9	2
GCKR	2	27375230	27527679	0.348045	uv	TAG 48:2;0	E4_DM2NASCOMP	Type 2 diabetes with other specified/multiple/unspecified complications	Diabetes	Endocrine, Nutritional and Metabolic Diseases	2_27508073_T_C	2_27508073_T_C	2_27508073_T_C,2_27518370_T_C	2	8	2
GCKR	2	27375230	27518370	0.547782	uv	TAG 48:2;0	T2D	Type 2 diabetes, definitions combined	Diabetes	Endocrine, Nutritional and Metabolic Diseases	2_27508073_T_C	2_27508073_T_C	2_27508073_T_C,2_27518370_T_C	2	6	2
GCKR	2	27375230	27519736	0.530334	uv	TAG 48:2;0	K11_CHOLECYSTECTOMY	Cholecystectomy	Cholelithiasis	Diseases of the Digestive System	2_27508073_T_C	2_27508073_T_C	2_27508073_T_C,2_27518370_T_C	2	4	2
GCKR	2	27375230	27519736	0.265778	uv	TAG 48:2;0	E4_HYPERCHOL	Pure hypercholesterolaemia	Metabolic disorders	Endocrine, Nutritional and Metabolic Diseases	2_27508073_T_C	2_27518370_T_C	2_27518370_T_C,2_27508073_T_C	2	4	2
GCKR	2	27375230	27519736	0.228409	uv	TAG 48:2;0	GEST_DIABETES	Gestational diabetes (for exclusion)	Diabetes	Endocrine, Nutritional and Metabolic Diseases	2_27508073_T_C	2_27518370_T_C	2_27518370_T_C,2_27508073_T_C	2	4	2
GCKR	2	27508073	27519736	0.543549	uv	TAG 48:2;0	E4_LIPOPROT	Disorders of lipoprotein metabolism and other lipidaemias	Metabolic disorders	Endocrine, Nutritional and Metabolic Diseases	2_27508073_T_C	2_27508073_T_C	2_27508073_T_C,2_27518370_T_C	2	3	2
GCKR	2	27508073	27519736	0.702442	uv	TAG 48:2;0	K11_CHOLELITH	Cholelithiasis	Cholelithiasis	Diseases of the Digestive System	2_27508073_T_C	2_27508073_T_C	2_27508073_T_C,2_27518370_T_C	2	3	2
GCKR	2	27508073	27519736	0.0914764	uv	TAG 48:2;0	E4_HYPERLIPMIX	Mixed hyperlipidaemia	Metabolic disorders	Endocrine, Nutritional and Metabolic Diseases	2_27508073_T_C	2_27519736_T_C	2_27518370_T_C,2_27508073_T_C	2	3	2
GCKR	2	27508073	27518370	0.904785	uv	TAG 48:2;0	RX_STATIN	Statin medication	Cardiovascular disease	Diseases of the Circulatory System	2_27508073_T_C	2_27508073_T_C	2_27508073_T_C	2	1	1
LIPC	15	58430391	58438299	0.034584	uv	PE 18:0;0_20:4;0	RX_STATIN	Statin medication	Cardiovascular disease	Diseases of the Circulatory System	15_58431740_G_A	15_58431476_C_T	15_58431280_T_C,15_58431740_G_A,15_58431227_A_G	3	8	3
FADS2	11	61776489	61856709	0.0189332	uv	PE 18:0;0_20:4;0	K11_CHOLELITH	Cholelithiasis	Cholelithiasis	Diseases of the Digestive System	11_61785208_G_T	11_61851136_A_G	11_61804006_T_C,11_61803311_T_C,11_61802358_C_T,11_61817672_A_G,11_61801834_C_G,11_61807686_A_G,11_61839211_G_A,11_61820833_A_G,11_61781553_G_A,11_61818856_C_CT,11_61825533_A_G,11_61811991_A_G,11_61790331_T_C,11_61806212_T_C,11_61790354_T_C,11_61828850_CA_C,11_61824890_A_G,11_61839170_A_G,11_61783884_T_C,11_61826344_C_T,11_61830500_A_G,11_61832870_A_C,11_61838027_T_A,11_61827448_CT_C	29	39	24
FADS2	11	61776489	61856709	0.0184062	uv	PE 18:0;0_20:4;0	K11_CHOLECYSTECTOMY	Cholecystectomy	Cholelithiasis	Diseases of the Digestive System	11_61785208_G_T	11_61854084_G_C	11_61807686_A_G,11_61803311_T_C,11_61802358_C_T,11_61804006_T_C,11_61801834_C_G,11_61817672_A_G,11_61818856_C_CT,11_61811991_A_G,11_61825533_A_G,11_61781553_G_A,11_61806212_T_C,11_61820833_A_G,11_61828850_CA_C,11_61830500_A_G,11_61826344_C_T,11_61839170_A_G,11_61827448_CT_C,11_61790354_T_C,11_61839211_G_A,11_61824890_A_G,11_61790331_T_C,11_61832870_A_C,11_61783884_T_C,11_61838027_T_A	29	40	24
FADS2	11	61776489	61843278	0.0268971	uv	PE 18:0;0_20:4;0	RX_STATIN	Statin medication	Cardiovascular disease	Diseases of the Circulatory System	11_61785208_G_T	11_61830500_A_G	11_61785208_G_T,11_61806212_T_C,11_61828850_CA_C,11_61807686_A_G,11_61802358_C_T,11_61817672_A_G,11_61801834_C_G,11_61803311_T_C,11_61804006_T_C,11_61842278_C_T,11_61830500_A_G,11_61843278_G_A,11_61826344_C_T,11_61784455_A_C,11_61827448_CT_C,11_61811991_A_G,11_61818856_C_CT,11_61824890_A_G,11_61832870_A_C,11_61839170_A_G,11_61838027_T_A	29	24	21
FADS2	11	61776489	61843278	0.0161766	uv	PE 18:0;0_20:4;0	CD2_BENIGN_COLON_NOS	Benign neoplasm: Colon, unspecified	Cancer of digestive system	Neoplasms	11_61785208_G_T	11_61796827_G_T	11_61806212_T_C,11_61830500_A_G,11_61826344_C_T,11_61828850_CA_C,11_61785208_G_T,11_61827448_CT_C,11_61811991_A_G,11_61784455_A_C,11_61804006_T_C,11_61843278_G_A,11_61807686_A_G,11_61838027_T_A,11_61803311_T_C,11_61802358_C_T,11_61824890_A_G,11_61801834_C_G,11_61817672_A_G,11_61832870_A_C,11_61818856_C_CT,11_61842278_C_T,11_61790354_T_C,11_61776489_T_C,11_61781553_G_A,11_61820833_A_G	29	38	24
FADS2	11	61776489	61843278	0.0189535	uv	PE 18:0;0_20:4;0	CD2_BENIGN_COLON	Benign neoplasm: Colon	Cancer of digestive system	Neoplasms	11_61785208_G_T	11_61796827_G_T	11_61806212_T_C,11_61828850_CA_C,11_61830500_A_G,11_61827448_CT_C,11_61826344_C_T,11_61824890_A_G,11_61843278_G_A,11_61838027_T_A,11_61842278_C_T,11_61832870_A_C,11_61804006_T_C,11_61811991_A_G,11_61807686_A_G,11_61785208_G_T,11_61803311_T_C,11_61802358_C_T,11_61817672_A_G,11_61801834_C_G,11_61818856_C_CT,11_61820833_A_G,11_61784455_A_C,11_61825533_A_G,11_61839211_G_A,11_61839170_A_G	29	37	24
FADS2	11	61776027	61843278	0.0267208	uv	PE 18:0;0_20:4;0	I9_CAVS_OPERATED	Calcific aortic valvular stenosis, operated	Cardiovascular disease	Diseases of the Circulatory System	11_61785208_G_T	11_61829161_C_T	11_61806212_T_C,11_61824890_A_G,11_61820833_A_G,11_61807686_A_G,11_61803311_T_C,11_61804006_T_C,11_61802358_C_T,11_61784455_A_C,11_61776489_T_C,11_61801834_C_G,11_61817672_A_G,11_61832870_A_C,11_61785208_G_T,11_61783884_T_C,11_61811991_A_G,11_61818856_C_CT,11_61825533_A_G,11_61830500_A_G,11_61790331_T_C,11_61826344_C_T,11_61827448_CT_C,11_61828850_CA_C,11_61843278_G_A,11_61781553_G_A,11_61842278_…	29	33	28
FADS2	11	61776027	61856709	0.0248597	uv	PE 18:0;0_20:4;0	I9_VTE	Venous thromboembolism	Cardiovascular disease	Diseases of the Circulatory System	11_61785208_G_T	11_61776489_T_C	11_61776489_T_C,11_61806212_T_C,11_61802358_C_T,11_61801834_C_G,11_61803311_T_C,11_61784455_A_C,11_61817672_A_G,11_61804006_T_C,11_61790354_T_C,11_61783884_T_C,11_61781553_G_A,11_61785208_G_T,11_61807686_A_G,11_61828850_CA_C,11_61811991_A_G,11_61818856_C_CT,11_61826344_C_T,11_61790331_T_C,11_61827448_CT_C,11_61820833_A_G,11_61839170_A_G,11_61824890_A_G,11_61825533_A_G,11_61830500_A_G,11_61843278_…	29	43	26
FADS2	11	61781553	61856709	0.0154765	uv	LPC 18:2;0	K11_CHOLELITH	Cholelithiasis	Cholelithiasis	Diseases of the Digestive System	11_61814292_T_C	11_61851136_A_G	11_61851136_A_G,11_61852357_C_A,11_61855668_C_T,11_61804006_T_C,11_61803311_T_C,11_61854084_G_C,11_61803910_G_A,11_61817672_A_G,11_61807686_A_G,11_61839211_G_A,11_61803876_C_G,11_61820833_A_G,11_61781553_G_A,11_61822009_A_G,11_61825533_A_G,11_61790331_T_C,11_61806212_T_C,11_61790354_T_C,11_61815236_T_C,11_61812288_T_C,11_61828850_CA_C,11_61824890_A_G,11_61839170_A_G,11_61813163_C_T,11_61800281_C_…	39	39	34
FADS2	11	61781553	61856709	0.0156378	uv	LPC 18:2;0	K11_CHOLECYSTECTOMY	Cholecystectomy	Cholelithiasis	Diseases of the Digestive System	11_61814292_T_C	11_61854084_G_C	11_61854084_G_C,11_61855668_C_T,11_61851136_A_G,11_61803910_G_A,11_61807686_A_G,11_61803311_T_C,11_61852357_C_A,11_61804006_T_C,11_61817672_A_G,11_61803876_C_G,11_61822009_A_G,11_61812288_T_C,11_61815236_T_C,11_61813163_C_T,11_61800281_C_A,11_61825533_A_G,11_61781553_G_A,11_61806212_T_C,11_61820833_A_G,11_61828850_CA_C,11_61830500_A_G,11_61826344_C_T,11_61839170_A_G,11_61827448_CT_C,11_61790354_T…	39	40	34
FADS2	11	61781553	61855668	0.026573	uv	LPC 18:2;0	RX_STATIN	Statin medication	Cardiovascular disease	Diseases of the Circulatory System	11_61814292_T_C	11_61830500_A_G	11_61832870_A_C,11_61837342_C_A,11_61838027_T_A,11_61836038_C_A,11_61829161_C_T,11_61843278_G_A,11_61842278_C_T,11_61830500_A_G,11_61806212_T_C,11_61839170_A_G,11_61785208_G_T,11_61824890_A_G,11_61828850_CA_C,11_61784455_A_C,11_61826344_C_T,11_61827448_CT_C,11_61817672_A_G,11_61803311_T_C,11_61804006_T_C,11_61807686_A_G	39	24	20
FADS2	11	61776489	61855668	0.0197151	uv	LPC 18:2;0	CD2_BENIGN_COLON_NOS	Benign neoplasm: Colon, unspecified	Cancer of digestive system	Neoplasms	11_61814292_T_C	11_61796827_G_T	11_61814292_T_C,11_61812288_T_C,11_61815236_T_C,11_61832870_A_C,11_61837342_C_A,11_61838027_T_A,11_61836038_C_A,11_61829161_C_T,11_61843278_G_A,11_61842278_C_T,11_61822009_A_G,11_61803876_C_G,11_61830500_A_G,11_61813163_C_T,11_61800281_C_A,11_61806212_T_C,11_61803910_G_A,11_61785208_G_T,11_61824890_A_G,11_61828850_CA_C,11_61784455_A_C,11_61820833_A_G,11_61790354_T_C,11_61781553_G_A,11_61826344_C_…	39	38	30
FADS2	11	61781553	61855668	0.0208611	uv	LPC 18:2;0	CD2_BENIGN_COLON	Benign neoplasm: Colon	Cancer of digestive system	Neoplasms	11_61814292_T_C	11_61796827_G_T	11_61814292_T_C,11_61812288_T_C,11_61815236_T_C,11_61832870_A_C,11_61837342_C_A,11_61838027_T_A,11_61836038_C_A,11_61829161_C_T,11_61843278_G_A,11_61842278_C_T,11_61822009_A_G,11_61803876_C_G,11_61830500_A_G,11_61813163_C_T,11_61800281_C_A,11_61806212_T_C,11_61803910_G_A,11_61839211_G_A,11_61839170_A_G,11_61785208_G_T,11_61824890_A_G,11_61828850_CA_C,11_61784455_A_C,11_61825533_A_G,11_61820833_A_…	39	37	31
FADS2	11	61776027	61855668	0.0151582	uv	LPC 18:2;0	I9_CAVS_OPERATED	Calcific aortic valvular stenosis, operated	Cardiovascular disease	Diseases of the Circulatory System	11_61814292_T_C	11_61829161_C_T	11_61832870_A_C,11_61837342_C_A,11_61838027_T_A,11_61836038_C_A,11_61829161_C_T,11_61843278_G_A,11_61842278_C_T,11_61830500_A_G,11_61806212_T_C,11_61839211_G_A,11_61839170_A_G,11_61785208_G_T,11_61824890_A_G,11_61828850_CA_C,11_61790331_T_C,11_61784455_A_C,11_61825533_A_G,11_61820833_A_G,11_61781553_G_A,11_61826344_C_T,11_61827448_CT_C,11_61783884_T_C,11_61817672_A_G,11_61803311_T_C,11_61804006_T…	39	33	26
FADS2	11	61776027	61856709	0.00993127	uv	LPC 18:2;0	I9_VTE	Venous thromboembolism	Cardiovascular disease	Diseases of the Circulatory System	11_61814292_T_C	11_61776489_T_C	11_61806212_T_C,11_61803311_T_C,11_61784455_A_C,11_61817672_A_G,11_61804006_T_C,11_61790354_T_C,11_61783884_T_C,11_61781553_G_A,11_61785208_G_T,11_61807686_A_G,11_61828850_CA_C,11_61826344_C_T,11_61790331_T_C,11_61827448_CT_C,11_61820833_A_G,11_61839170_A_G,11_61824890_A_G,11_61825533_A_G,11_61812288_T_C,11_61815236_T_C,11_61855668_C_T,11_61803910_G_A,11_61830500_A_G,11_61843278_G_A,11_61854084_G…	39	43	33
FADS2	11	61776027	61856709	0.0151975	uv	TAG 52:6;0	K11_CHOLELITH	Cholelithiasis	Cholelithiasis	Diseases of the Digestive System	11_61790354_T_C	11_61851136_A_G	11_61804006_T_C,11_61803311_T_C,11_61802358_C_T,11_61817672_A_G,11_61801834_C_G,11_61807686_A_G,11_61839211_G_A,11_61820833_A_G,11_61781553_G_A,11_61818856_C_CT,11_61825533_A_G,11_61811991_A_G,11_61790331_T_C,11_61806212_T_C,11_61790354_T_C,11_61824890_A_G,11_61839170_A_G,11_61783884_T_C,11_61836038_C_A,11_61826344_C_T,11_61830500_A_G,11_61832870_A_C,11_61837342_C_A,11_61838027_T_A	34	39	24
FADS2	11	61776027	61856709	0.0132573	uv	TAG 52:6;0	K11_CHOLECYSTECTOMY	Cholecystectomy	Cholelithiasis	Diseases of the Digestive System	11_61790354_T_C	11_61854084_G_C	11_61807686_A_G,11_61803311_T_C,11_61802358_C_T,11_61804006_T_C,11_61801834_C_G,11_61817672_A_G,11_61818856_C_CT,11_61811991_A_G,11_61825533_A_G,11_61781553_G_A,11_61806212_T_C,11_61820833_A_G,11_61830500_A_G,11_61826344_C_T,11_61839170_A_G,11_61790354_T_C,11_61839211_G_A,11_61824890_A_G,11_61790331_T_C,11_61832870_A_C,11_61836038_C_A,11_61783884_T_C,11_61838027_T_A,11_61837342_C_A	34	40	24
FADS2	11	61776027	61843278	0.023327	uv	TAG 52:6;0	RX_STATIN	Statin medication	Cardiovascular disease	Diseases of the Circulatory System	11_61790354_T_C	11_61830500_A_G	11_61785208_G_T,11_61843278_G_A,11_61842278_C_T,11_61832870_A_C,11_61839170_A_G,11_61811991_A_G,11_61807686_A_G,11_61803311_T_C,11_61804006_T_C,11_61801834_C_G,11_61802358_C_T,11_61830500_A_G,11_61817672_A_G,11_61818856_C_CT,11_61784455_A_C,11_61829161_C_T,11_61838027_T_A,11_61836038_C_A,11_61837342_C_A,11_61824890_A_G,11_61806212_T_C,11_61826344_C_T	34	24	22
FADS2	11	61776027	61843278	0.0156271	uv	TAG 52:6;0	CD2_BENIGN_COLON_NOS	Benign neoplasm: Colon, unspecified	Cancer of digestive system	Neoplasms	11_61790354_T_C	11_61796827_G_T	11_61796827_G_T,11_61798436_T_C,11_61806212_T_C,11_61830500_A_G,11_61826344_C_T,11_61785208_G_T,11_61829161_C_T,11_61811991_A_G,11_61784455_A_C,11_61804006_T_C,11_61843278_G_A,11_61807686_A_G,11_61836038_C_A,11_61838027_T_A,11_61803311_T_C,11_61802358_C_T,11_61824890_A_G,11_61801834_C_G,11_61817672_A_G,11_61832870_A_C,11_61818856_C_CT,11_61837342_C_A,11_61842278_C_T,11_61779120_A_G,11_61790354_T_…	34	38	28
FADS2	11	61776027	61843278	0.0176594	uv	TAG 52:6;0	CD2_BENIGN_COLON	Benign neoplasm: Colon	Cancer of digestive system	Neoplasms	11_61790354_T_C	11_61796827_G_T	11_61796827_G_T,11_61798436_T_C,11_61806212_T_C,11_61830500_A_G,11_61826344_C_T,11_61829161_C_T,11_61824890_A_G,11_61843278_G_A,11_61836038_C_A,11_61838027_T_A,11_61842278_C_T,11_61832870_A_C,11_61837342_C_A,11_61804006_T_C,11_61811991_A_G,11_61807686_A_G,11_61785208_G_T,11_61803311_T_C,11_61802358_C_T,11_61817672_A_G,11_61801834_C_G,11_61818856_C_CT,11_61820833_A_G,11_61784455_A_C,11_61825533_A_…	34	37	27
FADS2	11	61776027	61843278	0.0241396	uv	TAG 52:6;0	I9_CAVS_OPERATED	Calcific aortic valvular stenosis, operated	Cardiovascular disease	Diseases of the Circulatory System	11_61790354_T_C	11_61829161_C_T	11_61781553_G_A,11_61785208_G_T,11_61790331_T_C,11_61843278_G_A,11_61842278_C_T,11_61783884_T_C,11_61832870_A_C,11_61839211_G_A,11_61839170_A_G,11_61811991_A_G,11_61807686_A_G,11_61803311_T_C,11_61804006_T_C,11_61801834_C_G,11_61802358_C_T,11_61820833_A_G,11_61830500_A_G,11_61817672_A_G,11_61818856_C_CT,11_61784455_A_C,11_61825533_A_G,11_61776027_T_C,11_61829161_C_T,11_61838027_T_A,11_61836038_C_…	34	33	31
FADS2	11	61776027	61856709	0.0215071	uv	TAG 52:6;0	I9_VTE	Venous thromboembolism	Cardiovascular disease	Diseases of the Circulatory System	11_61790354_T_C	11_61776489_T_C	11_61776489_T_C,11_61776027_T_C,11_61779120_A_G,11_61806212_T_C,11_61802358_C_T,11_61801834_C_G,11_61803311_T_C,11_61784455_A_C,11_61817672_A_G,11_61804006_T_C,11_61790354_T_C,11_61783884_T_C,11_61781553_G_A,11_61785208_G_T,11_61807686_A_G,11_61811991_A_G,11_61818856_C_CT,11_61798436_T_C,11_61796827_G_T,11_61826344_C_T,11_61790331_T_C,11_61820833_A_G,11_61839170_A_G,11_61824890_A_G,11_61825533_A_…	34	43	29
TM6SF2	19	19141970	19739741	0.0955048	uv	TAG 52:6;0	E4_HYPERLIPNAS	Hyperlipidaemia, other/unspecified	Metabolic disorders	Endocrine, Nutritional and Metabolic Diseases	19_19269704_A_G	19_19210016_C_G	19_19269704_A_G,19_19285807_C_T,19_19347579_A_G	6	8	3
TM6SF2	19	19210016	19568751	0.250916	uv	TAG 52:6;0	K11_ALCOLIV	Alcoholic liver disease	Liver disease	Diseases of the Digestive System	19_19269704_A_G	19_19285807_C_T	19_19269704_A_G,19_19347579_A_G,19_19285807_C_T	6	4	3
TM6SF2	19	19210016	19568751	0.247986	uv	TAG 52:6;0	E4_METABOLIA	Metabolic disorders	Metabolic disorders	Endocrine, Nutritional and Metabolic Diseases	19_19269704_A_G	19_19269704_A_G	19_19269704_A_G,19_19347579_A_G,19_19285807_C_T	6	4	3
TM6SF2	19	19210016	19568751	0.249756	uv	TAG 52:6;0	E4_HYPERCHOL	Pure hypercholesterolaemia	Metabolic disorders	Endocrine, Nutritional and Metabolic Diseases	19_19269704_A_G	19_19269704_A_G	19_19269704_A_G,19_19347579_A_G,19_19285807_C_T	6	4	3
TM6SF2	19	19210016	19568751	0.196564	uv	TAG 52:6;0	K11_LIVER	Diseases of liver	Liver disease	Diseases of the Digestive System	19_19269704_A_G	19_19285807_C_T	19_19269704_A_G,19_19347579_A_G,19_19285807_C_T	6	4	3
TM6SF2	19	19210016	19568751	0.0953522	uv	TAG 52:6;0	K11_DISLIVOTH	Other diseases of liver	Liver disease	Diseases of the Digestive System	19_19269704_A_G	19_19210016_C_G	19_19269704_A_G,19_19347579_A_G,19_19285807_C_T	6	4	3
TM6SF2	19	19210016	19568751	0.246704	uv	TAG 52:6;0	E4_LIPOPROT	Disorders of lipoprotein metabolism and other lipidaemias	Metabolic disorders	Endocrine, Nutritional and Metabolic Diseases	19_19269704_A_G	19_19269704_A_G	19_19269704_A_G,19_19347579_A_G,19_19285807_C_T	6	4	3
TM6SF2	19	19210016	20214572	0.0651703	uv	TAG 52:6;0	CHIRHEP_NAS	Cirrhosis of liver, NAS	Liver disease	Diseases of the Digestive System	19_19269704_A_G	19_20157616_C_T	19_19285807_C_T,19_19347579_A_G,19_19269704_A_G	6	12	3
TM6SF2	19	19210016	19568751	0.13446	uv	TAG 52:6;0	I9_VARICVEOES	Oesophageal varices	Cardiovascular disease	Diseases of the Circulatory System	19_19269704_A_G	19_19210016_C_G	19_19269704_A_G,19_19347579_A_G,19_19285807_C_T	6	6	3
TM6SF2	19	19269704	19568751	0.259827	uv	TAG 52:6;0	CIRRHOSIS_BROAD	Cirrhosis, broad definition used in the article https://doi.org/10.1101/594523	Liver disease	Diseases of the Digestive System	19_19269704_A_G	19_19285807_C_T	19_19269704_A_G,19_19347579_A_G,19_19285807_C_T	6	3	3
GCKR	2	27345120	27530004	0.143653	uv	TAG 52:6;0	T2D_WIDE	Type 2 diabetes, wide definition	Diabetes	Endocrine, Nutritional and Metabolic Diseases	2_27508073_T_C	2_27508073_T_C	2_27508073_T_C,2_27518370_T_C	2	13	2
GCKR	2	27375230	27527679	0.278665	uv	TAG 52:6;0	KELA_DIAB_INSUL_EXMORE	Diabetes, insulin treatment (Kela reimbursement) (more control exclusions)	Diabetes	Endocrine, Nutritional and Metabolic Diseases	2_27508073_T_C	2_27508073_T_C	2_27508073_T_C,2_27518370_T_C	2	9	2
GCKR	2	27375230	27527679	0.357916	uv	TAG 52:6;0	E4_DM2NASCOMP	Type 2 diabetes with other specified/multiple/unspecified complications	Diabetes	Endocrine, Nutritional and Metabolic Diseases	2_27508073_T_C	2_27508073_T_C	2_27508073_T_C,2_27518370_T_C	2	8	2
GCKR	2	27375230	27518370	0.5657	uv	TAG 52:6;0	T2D	Type 2 diabetes, definitions combined	Diabetes	Endocrine, Nutritional and Metabolic Diseases	2_27508073_T_C	2_27508073_T_C	2_27508073_T_C,2_27518370_T_C	2	6	2
GCKR	2	27375230	27519736	0.540497	uv	TAG 52:6;0	K11_CHOLECYSTECTOMY	Cholecystectomy	Cholelithiasis	Diseases of the Digestive System	2_27508073_T_C	2_27508073_T_C	2_27508073_T_C,2_27518370_T_C	2	4	2
GCKR	2	27375230	27519736	0.258774	uv	TAG 52:6;0	E4_HYPERCHOL	Pure hypercholesterolaemia	Metabolic disorders	Endocrine, Nutritional and Metabolic Diseases	2_27508073_T_C	2_27518370_T_C	2_27518370_T_C,2_27508073_T_C	2	4	2
GCKR	2	27375230	27519736	0.224724	uv	TAG 52:6;0	GEST_DIABETES	Gestational diabetes (for exclusion)	Diabetes	Endocrine, Nutritional and Metabolic Diseases	2_27508073_T_C	2_27518370_T_C	2_27518370_T_C,2_27508073_T_C	2	4	2
GCKR	2	27508073	27519736	0.554001	uv	TAG 52:6;0	E4_LIPOPROT	Disorders of lipoprotein metabolism and other lipidaemias	Metabolic disorders	Endocrine, Nutritional and Metabolic Diseases	2_27508073_T_C	2_27508073_T_C	2_27508073_T_C,2_27518370_T_C	2	3	2
GCKR	2	27508073	27519736	0.722404	uv	TAG 52:6;0	K11_CHOLELITH	Cholelithiasis	Cholelithiasis	Diseases of the Digestive System	2_27508073_T_C	2_27508073_T_C	2_27508073_T_C,2_27518370_T_C	2	3	2
GCKR	2	27508073	27519736	0.0866318	uv	TAG 52:6;0	E4_HYPERLIPMIX	Mixed hyperlipidaemia	Metabolic disorders	Endocrine, Nutritional and Metabolic Diseases	2_27508073_T_C	2_27519736_T_C	2_27518370_T_C,2_27508073_T_C	2	3	2
GCKR	2	27508073	27518370	0.935547	uv	TAG 52:6;0	RX_STATIN	Statin medication	Cardiovascular disease	Diseases of the Circulatory System	2_27508073_T_C	2_27508073_T_C	2_27508073_T_C	2	1	1
ZPR1	11	116752497	116778201	0.835938	uv	TAG 52:6;0	I9_ANGINA	Angina pectoris	Cardiovascular disease	Diseases of the Circulatory System	11_116778201_G_C	11_116778201_G_C	11_116778201_G_C	1	2	1
ZPR1	11	116752497	116778201	0.16333	uv	TAG 52:6;0	I9_REVASC	Coronary revascularization (ANGIO or CABG)	Cardiovascular disease	Diseases of the Circulatory System	11_116778201_G_C	11_116752497_TA_T	11_116778201_G_C	1	2	1
ZPR1	11	116752497	116778201	0.0768433	uv	TAG 52:6;0	I9_CHD	Major coronary heart disease event	Cardiovascular disease	Diseases of the Circulatory System	11_116778201_G_C	11_116752497_TA_T	11_116778201_G_C	1	2	1
ZPR1	11	116752497	116778201	0.307129	uv	TAG 52:6;0	I9_CORATHER	Coronary atherosclerosis	Cardiovascular disease	Diseases of the Circulatory System	11_116778201_G_C	11_116752497_TA_T	11_116778201_G_C	1	2	1
ZPR1	11	116752497	116778201	0.910156	uv	TAG 52:6;0	E4_FH_IHD	Familial hypercholesterolemia, with ischemic heart disease	Metabolic disorders	Endocrine, Nutritional and Metabolic Diseases	11_116778201_G_C	11_116778201_G_C	11_116778201_G_C	1	2	1
ZPR1	11	116752497	116778201	0.356201	uv	TAG 52:6;0	E4_LIPOPROTNAS	Disorder of lipoprotein metabolism, unspecified	Metabolic disorders	Endocrine, Nutritional and Metabolic Diseases	11_116778201_G_C	11_116752497_TA_T	11_116778201_G_C	1	2	1
ZPR1	11	116778201	116778201	0.98584	uv	TAG 52:6;0	E4_METABOLIA	Metabolic disorders	Metabolic disorders	Endocrine, Nutritional and Metabolic Diseases	11_116778201_G_C	11_116778201_G_C	11_116778201_G_C	1	1	1
ZPR1	11	116778201	116778201	0.989746	uv	TAG 52:6;0	RX_STATIN	Statin medication	Cardiovascular disease	Diseases of the Circulatory System	11_116778201_G_C	11_116778201_G_C	11_116778201_G_C	1	1	1
ZPR1	11	116778201	116778201	0.988281	uv	TAG 52:6;0	E4_FH	Familial hypercholesterolemia	Metabolic disorders	Endocrine, Nutritional and Metabolic Diseases	11_116778201_G_C	11_116778201_G_C	11_116778201_G_C	1	1	1
ZPR1	11	116778201	116778201	0.98877	uv	TAG 52:6;0	E4_HYPERCHOL	Pure hypercholesterolaemia	Metabolic disorders	Endocrine, Nutritional and Metabolic Diseases	11_116778201_G_C	11_116778201_G_C	11_116778201_G_C	1	1	1
ZPR1	11	116778201	116778201	0.989746	uv	TAG 52:6;0	E4_HYPERGLYCER	Pure hyperglyceridaemia	Metabolic disorders	Endocrine, Nutritional and Metabolic Diseases	11_116778201_G_C	11_116778201_G_C	11_116778201_G_C	1	1	1
ZPR1	11	116778201	116778201	0.989258	uv	TAG 52:6;0	E4_HYPERLIPMIX	Mixed hyperlipidaemia	Metabolic disorders	Endocrine, Nutritional and Metabolic Diseases	11_116778201_G_C	11_116778201_G_C	11_116778201_G_C	1	1	1
ZPR1	11	116778201	116778201	0.963379	uv	TAG 52:6;0	E4_HYPERLIPNAS	Hyperlipidaemia, other/unspecified	Metabolic disorders	Endocrine, Nutritional and Metabolic Diseases	11_116778201_G_C	11_116778201_G_C	11_116778201_G_C	1	1	1
ZPR1	11	116778201	116778201	0.989746	uv	TAG 52:6;0	E4_LIPOPROT	Disorders of lipoprotein metabolism and other lipidaemias	Metabolic disorders	Endocrine, Nutritional and Metabolic Diseases	11_116778201_G_C	11_116778201_G_C	11_116778201_G_C	1	1	1
ZPR1	11	116752497	116786845	0.0796509	uv	TAG 52:6;0	I9_CVD_HARD	Hard cardiovascular diseases	Cardiovascular disease	Diseases of the Circulatory System	11_116778201_G_C	11_116752497_TA_T	11_116778201_G_C	1	3	1
ZPR1	11	116752497	116786845	0.191772	uv	TAG 52:6;0	I9_IHD	Ischaemic heart disease, wide definition	Cardiovascular disease	Diseases of the Circulatory System	11_116778201_G_C	11_116786845_C_T	11_116778201_G_C	1	3	1
ZPR1	11	116752497	116789970	0.473633	uv	TAG 52:6;0	I9_CABG	Coronary artery bypass grafting	Cardiovascular disease	Diseases of the Circulatory System	11_116778201_G_C	11_116778201_G_C	11_116778201_G_C	1	8	1
ZPR1	11	116752497	116778201	0.830566	uv	TAG 52:5;0	I9_ANGINA	Angina pectoris	Cardiovascular disease	Diseases of the Circulatory System	11_116778201_G_C	11_116778201_G_C	11_116778201_G_C	1	2	1
ZPR1	11	116752497	116778201	0.162354	uv	TAG 52:5;0	I9_REVASC	Coronary revascularization (ANGIO or CABG)	Cardiovascular disease	Diseases of the Circulatory System	11_116778201_G_C	11_116752497_TA_T	11_116778201_G_C	1	2	1
ZPR1	11	116752497	116778201	0.076355	uv	TAG 52:5;0	I9_CHD	Major coronary heart disease event	Cardiovascular disease	Diseases of the Circulatory System	11_116778201_G_C	11_116752497_TA_T	11_116778201_G_C	1	2	1
ZPR1	11	116752497	116778201	0.305176	uv	TAG 52:5;0	I9_CORATHER	Coronary atherosclerosis	Cardiovascular disease	Diseases of the Circulatory System	11_116778201_G_C	11_116752497_TA_T	11_116778201_G_C	1	2	1
ZPR1	11	116752497	116778201	0.904297	uv	TAG 52:5;0	E4_FH_IHD	Familial hypercholesterolemia, with ischemic heart disease	Metabolic disorders	Endocrine, Nutritional and Metabolic Diseases	11_116778201_G_C	11_116778201_G_C	11_116778201_G_C	1	2	1
ZPR1	11	116752497	116778201	0.354004	uv	TAG 52:5;0	E4_LIPOPROTNAS	Disorder of lipoprotein metabolism, unspecified	Metabolic disorders	Endocrine, Nutritional and Metabolic Diseases	11_116778201_G_C	11_116752497_TA_T	11_116778201_G_C	1	2	1
ZPR1	11	116778201	116778201	0.979492	uv	TAG 52:5;0	E4_METABOLIA	Metabolic disorders	Metabolic disorders	Endocrine, Nutritional and Metabolic Diseases	11_116778201_G_C	11_116778201_G_C	11_116778201_G_C	1	1	1
ZPR1	11	116778201	116778201	0.983398	uv	TAG 52:5;0	RX_STATIN	Statin medication	Cardiovascular disease	Diseases of the Circulatory System	11_116778201_G_C	11_116778201_G_C	11_116778201_G_C	1	1	1
ZPR1	11	116778201	116778201	0.981934	uv	TAG 52:5;0	E4_FH	Familial hypercholesterolemia	Metabolic disorders	Endocrine, Nutritional and Metabolic Diseases	11_116778201_G_C	11_116778201_G_C	11_116778201_G_C	1	1	1
ZPR1	11	116778201	116778201	0.982422	uv	TAG 52:5;0	E4_HYPERCHOL	Pure hypercholesterolaemia	Metabolic disorders	Endocrine, Nutritional and Metabolic Diseases	11_116778201_G_C	11_116778201_G_C	11_116778201_G_C	1	1	1
ZPR1	11	116778201	116778201	0.983398	uv	TAG 52:5;0	E4_HYPERGLYCER	Pure hyperglyceridaemia	Metabolic disorders	Endocrine, Nutritional and Metabolic Diseases	11_116778201_G_C	11_116778201_G_C	11_116778201_G_C	1	1	1
ZPR1	11	116778201	116778201	0.98291	uv	TAG 52:5;0	E4_HYPERLIPMIX	Mixed hyperlipidaemia	Metabolic disorders	Endocrine, Nutritional and Metabolic Diseases	11_116778201_G_C	11_116778201_G_C	11_116778201_G_C	1	1	1
ZPR1	11	116778201	116778201	0.957031	uv	TAG 52:5;0	E4_HYPERLIPNAS	Hyperlipidaemia, other/unspecified	Metabolic disorders	Endocrine, Nutritional and Metabolic Diseases	11_116778201_G_C	11_116778201_G_C	11_116778201_G_C	1	1	1
ZPR1	11	116778201	116778201	0.983398	uv	TAG 52:5;0	E4_LIPOPROT	Disorders of lipoprotein metabolism and other lipidaemias	Metabolic disorders	Endocrine, Nutritional and Metabolic Diseases	11_116778201_G_C	11_116778201_G_C	11_116778201_G_C	1	1	1
ZPR1	11	116752497	116786845	0.0791626	uv	TAG 52:5;0	I9_CVD_HARD	Hard cardiovascular diseases	Cardiovascular disease	Diseases of the Circulatory System	11_116778201_G_C	11_116752497_TA_T	11_116778201_G_C	1	3	1
ZPR1	11	116752497	116786845	0.190552	uv	TAG 52:5;0	I9_IHD	Ischaemic heart disease, wide definition	Cardiovascular disease	Diseases of the Circulatory System	11_116778201_G_C	11_116786845_C_T	11_116778201_G_C	1	3	1
ZPR1	11	116752497	116789970	0.470459	uv	TAG 52:5;0	I9_CABG	Coronary artery bypass grafting	Cardiovascular disease	Diseases of the Circulatory System	11_116778201_G_C	11_116778201_G_C	11_116778201_G_C	1	8	1
LPL	8	19958045	20012752	0.00680292	uv	TAG 52:5;0	I9_ANGINA	Angina pectoris	Cardiovascular disease	Diseases of the Circulatory System	8_19970337_C_A	8_19958341_T_C	8_19994534_T_A,8_19995318_G_T,8_20012504_T_G,8_19994799_C_G,8_19994851_T_C,8_19995007_C_T,8_19995075_T_C,8_19995428_A_T,8_20012752_T_A,8_19998333_GTATTTT_G,8_20012576_G_A,8_20009083_C_T,8_20007045_T_C,8_20012476_A_G,8_20012533_G_C,8_20012516_G_C,8_20003850_A_C,8_20005996_C_T,8_19997126_C_A,8_19996076_G_A,8_19996756_C_T,8_19996850_G_T,8_19996989_C_T,8_19996998_C_T,8_19997042_C_A,8_19997149_C_T,8_1…	77	78	64
LPL	8	19961566	20012752	0.00832576	uv	TAG 52:5;0	RX_STATIN	Statin medication	Cardiovascular disease	Diseases of the Circulatory System	8_19970337_C_A	8_19961928_A_G	8_19967156_C_T,8_19967357_G_A,8_20009120_A_G,8_20009934_C_G,8_19994799_C_G,8_19994851_T_C,8_19995007_C_T,8_19995075_T_C,8_19995318_G_T,8_19995428_A_T,8_19994534_T_A,8_20012504_T_G,8_20006965_CA_C,8_20012516_G_C,8_20012476_A_G,8_20012576_G_A,8_20012165_G_A,8_20000832_C_T,8_20000988_T_A,8_20002116_C_T,8_20003236_G_A,8_20003850_A_C,8_20004709_C_T,8_20005996_C_T,8_20007045_T_C,8_20007237_G_C,8_200072…	77	72	64
LPL	8	19958045	20018790	0.00699776	uv	TAG 52:5;0	I9_CABG	Coronary artery bypass grafting	Cardiovascular disease	Diseases of the Circulatory System	8_19970337_C_A	8_20016045_C_A	8_19994799_C_G,8_19994851_T_C,8_19995007_C_T,8_19995075_T_C,8_19995428_A_T,8_19995318_G_T,8_19994534_T_A,8_20012752_T_A,8_20012576_G_A,8_20007045_T_C,8_20003850_A_C,8_20005996_C_T,8_20000988_T_A,8_19997126_C_A,8_19995878_A_C,8_19995989_G_A,8_19996076_G_A,8_19996756_C_T,8_19996850_G_T,8_19996989_C_T,8_19996998_C_T,8_19997042_C_A,8_19997149_C_T,8_19997171_T_C,8_19997378_A_G,8_19997761_T_C,8_1999771…	77	80	64
LPL	8	19962894	20012752	0.0103227	uv	TAG 52:5;0	I9_REVASC	Coronary revascularization (ANGIO or CABG)	Cardiovascular disease	Diseases of the Circulatory System	8_19970337_C_A	8_19994534_T_A	8_19967357_G_A,8_20011460_T_C,8_19994799_C_G,8_19994851_T_C,8_19995007_C_T,8_19995075_T_C,8_19995318_G_T,8_19995428_A_T,8_19994534_T_A,8_20012504_T_G,8_20012752_T_A,8_20006965_CA_C,8_20012516_G_C,8_20012533_G_C,8_20012476_A_G,8_20012576_G_A,8_20012165_G_A,8_20000832_C_T,8_20000988_T_A,8_20002116_C_T,8_20003236_G_A,8_20003850_A_C,8_20004709_C_T,8_20005996_C_T,8_20007045_T_C,8_20007176_G_A,8_200072…	77	68	64
LPL	8	19966137	20012752	0.0103652	uv	TAG 52:5;0	I9_CHD	Major coronary heart disease event	Cardiovascular disease	Diseases of the Circulatory System	8_19970337_C_A	8_19994534_T_A	8_19967357_G_A,8_20011460_T_C,8_19994799_C_G,8_19994851_T_C,8_19995007_C_T,8_19995075_T_C,8_19995318_G_T,8_19995428_A_T,8_19994534_T_A,8_20012504_T_G,8_20012752_T_A,8_20006965_CA_C,8_20012516_G_C,8_20012533_G_C,8_20012476_A_G,8_20012576_G_A,8_20012165_G_A,8_20000832_C_T,8_20000988_T_A,8_20002116_C_T,8_20003236_G_A,8_20003850_A_C,8_20004709_C_T,8_20005996_C_T,8_20007045_T_C,8_20007176_G_A,8_200072…	77	67	64
LPL	8	19958341	20012752	0.0091216	uv	TAG 52:5;0	E4_HYPERLIPMIX	Mixed hyperlipidaemia	Metabolic disorders	Endocrine, Nutritional and Metabolic Diseases	8_19970337_C_A	8_20006328_G_GA	8_19967156_C_T,8_19967357_G_A,8_19994799_C_G,8_19994851_T_C,8_19995007_C_T,8_19995075_T_C,8_19995318_G_T,8_19995428_A_T,8_19994534_T_A,8_20012504_T_G,8_20012752_T_A,8_20006965_CA_C,8_20012516_G_C,8_20012533_G_C,8_20012476_A_G,8_20012576_G_A,8_20012165_G_A,8_20000832_C_T,8_20000988_T_A,8_20002116_C_T,8_20003236_G_A,8_20003850_A_C,8_20004709_C_T,8_20005996_C_T,8_20007045_T_C,8_20007176_G_A,8_200072…	77	76	65
LPL	8	19958045	20054859	0.00774682	uv	TAG 52:5;0	E4_LIPOPROT	Disorders of lipoprotein metabolism and other lipidaemias	Metabolic disorders	Endocrine, Nutritional and Metabolic Diseases	8_19970337_C_A	8_19958045_A_G	8_19994534_T_A,8_19994799_C_G,8_19994851_T_C,8_19995007_C_T,8_19995075_T_C,8_19995428_A_T,8_19995318_G_T,8_20007752_T_G,8_20007045_T_C,8_19998333_GTATTTT_G,8_20007998_C_A,8_20005996_C_T,8_20002116_C_T,8_20003850_A_C,8_20000832_C_T,8_19995878_A_C,8_19995989_G_A,8_19996989_C_T,8_19996998_C_T,8_19997042_C_A,8_19997149_C_T,8_19997171_T_C,8_19997378_A_G,8_19996076_G_A,8_19996756_C_T,8_19996850_G_T,8_1…	77	79	65
LPL	8	19962025	20012752	0.0100242	uv	TAG 52:5;0	I9_IHD	Ischaemic heart disease, wide definition	Cardiovascular disease	Diseases of the Circulatory System	8_19970337_C_A	8_19994534_T_A	8_19967357_G_A,8_20011460_T_C,8_19994799_C_G,8_19994851_T_C,8_19995007_C_T,8_19995075_T_C,8_19995318_G_T,8_19995428_A_T,8_19994534_T_A,8_20012504_T_G,8_20012752_T_A,8_20006965_CA_C,8_20012516_G_C,8_20012533_G_C,8_20012476_A_G,8_20012576_G_A,8_20012165_G_A,8_20000832_C_T,8_20000988_T_A,8_20002116_C_T,8_20003236_G_A,8_20003850_A_C,8_20004709_C_T,8_20005996_C_T,8_20007045_T_C,8_20007176_G_A,8_200072…	77	70	65
LPL	8	19966137	20012752	0.0103979	uv	TAG 52:5;0	I9_CORATHER	Coronary atherosclerosis	Cardiovascular disease	Diseases of the Circulatory System	8_19970337_C_A	8_19994534_T_A	8_19967156_C_T,8_19967357_G_A,8_20011460_T_C,8_19994799_C_G,8_19994851_T_C,8_19995007_C_T,8_19995075_T_C,8_19995318_G_T,8_19995428_A_T,8_19994534_T_A,8_20012504_T_G,8_20012752_T_A,8_20006965_CA_C,8_20012516_G_C,8_20012533_G_C,8_20012476_A_G,8_20012576_G_A,8_20012165_G_A,8_20000832_C_T,8_20000988_T_A,8_20002116_C_T,8_20003236_G_A,8_20003850_A_C,8_20004709_C_T,8_20005996_C_T,8_20007045_T_C,8_200071…	77	70	66
LPL	8	19961566	20018604	0.00985515	uv	TAG 52:5;0	I9_MI_STRICT	Myocardial infarction, strict	Cardiovascular disease	Diseases of the Circulatory System	8_19970337_C_A	8_19994665_TTC_T	8_19967156_C_T,8_19967357_G_A,8_20011460_T_C,8_19994799_C_G,8_19994851_T_C,8_19995007_C_T,8_19995075_T_C,8_19995318_G_T,8_19995428_A_T,8_19994534_T_A,8_20012504_T_G,8_20012752_T_A,8_20006965_CA_C,8_20012516_G_C,8_20012533_G_C,8_20012476_A_G,8_20012576_G_A,8_20012165_G_A,8_20000832_C_T,8_20000988_T_A,8_20002116_C_T,8_20003236_G_A,8_20003850_A_C,8_20004709_C_T,8_20005996_C_T,8_20007045_T_C,8_200071…	77	74	66
GCKR	2	27345120	27530004	0.150635	uv	TAG 52:5;0	T2D_WIDE	Type 2 diabetes, wide definition	Diabetes	Endocrine, Nutritional and Metabolic Diseases	2_27508073_T_C	2_27508073_T_C	2_27508073_T_C	1	13	1
GCKR	2	27375230	27527679	0.293701	uv	TAG 52:5;0	KELA_DIAB_INSUL_EXMORE	Diabetes, insulin treatment (Kela reimbursement) (more control exclusions)	Diabetes	Endocrine, Nutritional and Metabolic Diseases	2_27508073_T_C	2_27508073_T_C	2_27508073_T_C	1	9	1
GCKR	2	27375230	27527679	0.376953	uv	TAG 52:5;0	E4_DM2NASCOMP	Type 2 diabetes with other specified/multiple/unspecified complications	Diabetes	Endocrine, Nutritional and Metabolic Diseases	2_27508073_T_C	2_27508073_T_C	2_27508073_T_C	1	8	1
GCKR	2	27375230	27518370	0.598633	uv	TAG 52:5;0	T2D	Type 2 diabetes, definitions combined	Diabetes	Endocrine, Nutritional and Metabolic Diseases	2_27508073_T_C	2_27508073_T_C	2_27508073_T_C	1	6	1
GCKR	2	27375230	27519736	0.563965	uv	TAG 52:5;0	K11_CHOLECYSTECTOMY	Cholecystectomy	Cholelithiasis	Diseases of the Digestive System	2_27508073_T_C	2_27508073_T_C	2_27508073_T_C	1	4	1
GCKR	2	27375230	27519736	0.255371	uv	TAG 52:5;0	E4_HYPERCHOL	Pure hypercholesterolaemia	Metabolic disorders	Endocrine, Nutritional and Metabolic Diseases	2_27508073_T_C	2_27518370_T_C	2_27508073_T_C	1	4	1
GCKR	2	27375230	27519736	0.224731	uv	TAG 52:5;0	GEST_DIABETES	Gestational diabetes (for exclusion)	Diabetes	Endocrine, Nutritional and Metabolic Diseases	2_27508073_T_C	2_27518370_T_C	2_27508073_T_C	1	4	1
GCKR	2	27508073	27519736	0.577148	uv	TAG 52:5;0	E4_LIPOPROT	Disorders of lipoprotein metabolism and other lipidaemias	Metabolic disorders	Endocrine, Nutritional and Metabolic Diseases	2_27508073_T_C	2_27508073_T_C	2_27508073_T_C	1	3	1
GCKR	2	27508073	27519736	0.76123	uv	TAG 52:5;0	K11_CHOLELITH	Cholelithiasis	Cholelithiasis	Diseases of the Digestive System	2_27508073_T_C	2_27508073_T_C	2_27508073_T_C	1	3	1
GCKR	2	27508073	27519736	0.0825806	uv	TAG 52:5;0	E4_HYPERLIPMIX	Mixed hyperlipidaemia	Metabolic disorders	Endocrine, Nutritional and Metabolic Diseases	2_27508073_T_C	2_27519736_T_C	2_27508073_T_C	1	3	1
GCKR	2	27508073	27508073	0.991211	uv	TAG 52:5;0	RX_STATIN	Statin medication	Cardiovascular disease	Diseases of the Circulatory System	2_27508073_T_C	2_27508073_T_C	2_27508073_T_C	1	1	1
TM6SF2	19	19141970	19739741	0.0404663	uv	TAG 52:5;0	E4_HYPERLIPNAS	Hyperlipidaemia, other/unspecified	Metabolic disorders	Endocrine, Nutritional and Metabolic Diseases	19_19485324_G_A	19_19210016_C_G	19_19269704_A_G,19_19285807_C_T,19_19347579_A_G,19_19739741_A_AC	7	8	4
TM6SF2	19	19210016	19739741	0.101196	uv	TAG 52:5;0	K11_ALCOLIV	Alcoholic liver disease	Liver disease	Diseases of the Digestive System	19_19485324_G_A	19_19285807_C_T	19_19269704_A_G,19_19347579_A_G,19_19285807_C_T	7	4	3
TM6SF2	19	19210016	19739741	0.100143	uv	TAG 52:5;0	E4_METABOLIA	Metabolic disorders	Metabolic disorders	Endocrine, Nutritional and Metabolic Diseases	19_19485324_G_A	19_19269704_A_G	19_19269704_A_G,19_19347579_A_G,19_19285807_C_T	7	4	3
TM6SF2	19	19210016	19739741	0.100906	uv	TAG 52:5;0	E4_HYPERCHOL	Pure hypercholesterolaemia	Metabolic disorders	Endocrine, Nutritional and Metabolic Diseases	19_19485324_G_A	19_19269704_A_G	19_19269704_A_G,19_19347579_A_G,19_19285807_C_T	7	4	3
TM6SF2	19	19210016	19739741	0.0793457	uv	TAG 52:5;0	K11_LIVER	Diseases of liver	Liver disease	Diseases of the Digestive System	19_19485324_G_A	19_19285807_C_T	19_19269704_A_G,19_19347579_A_G,19_19285807_C_T	7	4	3
TM6SF2	19	19210016	19739741	0.0384598	uv	TAG 52:5;0	K11_DISLIVOTH	Other diseases of liver	Liver disease	Diseases of the Digestive System	19_19485324_G_A	19_19210016_C_G	19_19269704_A_G,19_19347579_A_G,19_19285807_C_T	7	4	3
TM6SF2	19	19210016	19739741	0.0999451	uv	TAG 52:5;0	E4_LIPOPROT	Disorders of lipoprotein metabolism and other lipidaemias	Metabolic disorders	Endocrine, Nutritional and Metabolic Diseases	19_19485324_G_A	19_19269704_A_G	19_19269704_A_G,19_19347579_A_G,19_19285807_C_T	7	4	3
TM6SF2	19	19210016	20214572	0.026207	uv	TAG 52:5;0	CHIRHEP_NAS	Cirrhosis of liver, NAS	Liver disease	Diseases of the Digestive System	19_19485324_G_A	19_20157616_C_T	19_19285807_C_T,19_19347579_A_G,19_19269704_A_G	7	12	3
TM6SF2	19	19210016	19739741	0.0541229	uv	TAG 52:5;0	I9_VARICVEOES	Oesophageal varices	Cardiovascular disease	Diseases of the Circulatory System	19_19485324_G_A	19_19210016_C_G	19_19269704_A_G,19_19347579_A_G,19_19285807_C_T	7	6	3
TM6SF2	19	19269704	19739741	0.104889	uv	TAG 52:5;0	CIRRHOSIS_BROAD	Cirrhosis, broad definition used in the article https://doi.org/10.1101/594523	Liver disease	Diseases of the Digestive System	19_19485324_G_A	19_19285807_C_T	19_19269704_A_G,19_19347579_A_G,19_19285807_C_T	7	3	3
TM6SF2	19	19255823	19616343	0.0455639	uv	PC 18:1;0_20:4;0	CIRRHOSIS_BROAD	Cirrhosis, broad definition used in the article https://doi.org/10.1101/594523	Liver disease	Diseases of the Digestive System	19_19277691_A_T	19_19283559_A_G	19_19277691_A_T,19_19268740_C_T,19_19296909_T_C,19_19308262_G_A,19_19259531_TGACA_T,19_19255823_C_T,19_19321481_AG_A,19_19367068_A_C,19_19349732_G_C,19_19383674_G_A,19_19283559_A_G,19_19467934_A_G,19_19588589_GA_G,19_19499787_C_T,19_19591575_G_A,19_19547663_G_T,19_19551411_C_T,19_19553268_C_T,19_19589743_C_T,19_19584419_C_T,19_19606247_A_G,19_19564887_C_T,19_19559801_G_A,19_19560457_C_T	29	27	24
TM6SF2	19	19255823	19616343	0.0365387	uv	PC 18:1;0_20:4;0	E4_LIPOPROT	Disorders of lipoprotein metabolism and other lipidaemias	Metabolic disorders	Endocrine, Nutritional and Metabolic Diseases	19_19277691_A_T	19_19259531_TGACA_T	19_19259531_TGACA_T,19_19268740_C_T,19_19551411_C_T,19_19255823_C_T,19_19296909_T_C,19_19559801_G_A,19_19560457_C_T,19_19277691_A_T,19_19553268_C_T,19_19564887_C_T,19_19367068_A_C,19_19308262_G_A,19_19321481_AG_A,19_19383674_G_A,19_19467934_A_G,19_19547663_G_T,19_19349732_G_C,19_19499787_C_T,19_19602260_A_T,19_19600330_C_T,19_19616343_A_G,19_19584419_C_T,19_19283559_A_G,19_19589743_C_T	29	32	24
TM6SF2	19	19255823	19616343	0.0108401	uv	PC 18:1;0_20:4;0	K11_DISLIVOTH	Other diseases of liver	Liver disease	Diseases of the Digestive System	19_19277691_A_T	19_19499787_C_T	19_19367068_A_C,19_19467934_A_G,19_19499787_C_T,19_19547663_G_T,19_19551411_C_T,19_19553268_C_T,19_19589743_C_T,19_19584419_C_T,19_19600330_C_T,19_19564887_C_T,19_19559801_G_A,19_19560457_C_T,19_19616343_A_G,19_19602260_A_T	29	22	14
TM6SF2	19	19255823	19616343	0.028555	uv	PC 18:1;0_20:4;0	I9_VARICVEOES	Oesophageal varices	Cardiovascular disease	Diseases of the Circulatory System	19_19277691_A_T	19_19283559_A_G	19_19283559_A_G,19_19551411_C_T,19_19308262_G_A,19_19553268_C_T,19_19547663_G_T,19_19588589_GA_G,19_19296909_T_C,19_19499787_C_T,19_19349732_G_C,19_19383674_G_A,19_19467934_A_G,19_19591575_G_A,19_19268740_C_T,19_19606247_A_G,19_19602260_A_T,19_19259531_TGACA_T,19_19367068_A_C,19_19559801_G_A,19_19560457_C_T,19_19321481_AG_A,19_19564887_C_T,19_19277691_A_T,19_19255823_C_T,19_19584419_C_T	29	32	24
TM6SF2	19	19255823	19616343	0.0400805	uv	PC 18:1;0_20:4;0	CHIRHEP_NAS	Cirrhosis of liver, NAS	Liver disease	Diseases of the Digestive System	19_19277691_A_T	19_19308262_G_A	19_19308262_G_A,19_19588589_GA_G,19_19591575_G_A,19_19606247_A_G,19_19277691_A_T,19_19268740_C_T,19_19259531_TGACA_T,19_19349732_G_C,19_19321481_AG_A,19_19283559_A_G,19_19255823_C_T,19_19553268_C_T,19_19383674_G_A,19_19296909_T_C,19_19551411_C_T,19_19559801_G_A,19_19560457_C_T,19_19564887_C_T,19_19547663_G_T,19_19602260_A_T,19_19589743_C_T,19_19367068_A_C	29	30	22
TM6SF2	19	19255823	19616343	0.0138985	uv	PC 18:1;0_20:4;0	K11_LIVER	Diseases of liver	Liver disease	Diseases of the Digestive System	19_19277691_A_T	19_19499787_C_T	19_19499787_C_T,19_19589743_C_T,19_19559801_G_A,19_19560457_C_T,19_19467934_A_G,19_19602260_A_T,19_19564887_C_T,19_19584419_C_T,19_19588589_GA_G,19_19308262_G_A,19_19367068_A_C,19_19547663_G_T,19_19349732_G_C,19_19591575_G_A,19_19553268_C_T,19_19600330_C_T,19_19283559_A_G,19_19268740_C_T,19_19606247_A_G,19_19551411_C_T,19_19321481_AG_A	29	29	21
TM6SF2	19	19141970	19739741	0.156006	uv	PC 18:1;0_20:4;0	E4_HYPERLIPNAS	Hyperlipidaemia, other/unspecified	Metabolic disorders	Endocrine, Nutritional and Metabolic Diseases	19_19269704_A_G	19_19210016_C_G	19_19210016_C_G,19_19269704_A_G,19_19285807_C_T,19_19347579_A_G	8	8	4
TM6SF2	19	19167399	19568751	0.210075	uv	PC 18:1;0_20:4;0	K11_ALCOLIV	Alcoholic liver disease	Liver disease	Diseases of the Digestive System	19_19269704_A_G	19_19285807_C_T	19_19269704_A_G,19_19347579_A_G,19_19285807_C_T,19_19210016_C_G	8	4	4
TM6SF2	19	19167399	19568751	0.208755	uv	PC 18:1;0_20:4;0	E4_HYPERCHOL	Pure hypercholesterolaemia	Metabolic disorders	Endocrine, Nutritional and Metabolic Diseases	19_19269704_A_G	19_19269704_A_G	19_19269704_A_G,19_19347579_A_G,19_19285807_C_T,19_19210016_C_G	8	4	4
TM6SF2	19	19167399	19568751	0.208084	uv	PC 18:1;0_20:4;0	E4_METABOLIA	Metabolic disorders	Metabolic disorders	Endocrine, Nutritional and Metabolic Diseases	19_19269704_A_G	19_19269704_A_G	19_19269704_A_G,19_19347579_A_G,19_19285807_C_T,19_19210016_C_G	8	4	4
TM6SF2	19	19167399	19568751	0.210876	uv	PC 18:1;0_20:4;0	E4_LIPOPROT	Disorders of lipoprotein metabolism and other lipidaemias	Metabolic disorders	Endocrine, Nutritional and Metabolic Diseases	19_19269704_A_G	19_19269704_A_G	19_19269704_A_G,19_19347579_A_G,19_19285807_C_T,19_19210016_C_G	8	4	4
TM6SF2	19	19167399	19568751	0.166046	uv	PC 18:1;0_20:4;0	K11_DISLIVOTH	Other diseases of liver	Liver disease	Diseases of the Digestive System	19_19269704_A_G	19_19210016_C_G	19_19269704_A_G,19_19347579_A_G,19_19285807_C_T,19_19210016_C_G	8	4	4
TM6SF2	19	19167399	19568751	0.196991	uv	PC 18:1;0_20:4;0	K11_LIVER	Diseases of liver	Liver disease	Diseases of the Digestive System	19_19269704_A_G	19_19285807_C_T	19_19269704_A_G,19_19347579_A_G,19_19285807_C_T,19_19210016_C_G	8	4	4
TM6SF2	19	19167399	20214572	0.055645	uv	PC 18:1;0_20:4;0	CHIRHEP_NAS	Cirrhosis of liver, NAS	Liver disease	Diseases of the Digestive System	19_19269704_A_G	19_20157616_C_T	19_19285807_C_T,19_19347579_A_G,19_19269704_A_G,19_19210016_C_G	8	12	4
TM6SF2	19	19167399	19568751	0.171387	uv	PC 18:1;0_20:4;0	I9_VARICVEOES	Oesophageal varices	Cardiovascular disease	Diseases of the Circulatory System	19_19269704_A_G	19_19210016_C_G	19_19269704_A_G,19_19347579_A_G,19_19285807_C_T,19_19210016_C_G	8	6	4
TM6SF2	19	19167399	19568751	0.20755	uv	PC 18:1;0_20:4;0	CIRRHOSIS_BROAD	Cirrhosis, broad definition used in the article https://doi.org/10.1101/594523	Liver disease	Diseases of the Digestive System	19_19269704_A_G	19_19285807_C_T	19_19269704_A_G,19_19347579_A_G,19_19285807_C_T	8	3	3
FADS2	11	61781553	61856709	0.0128351	uv	PC 18:1;0_20:4;0	K11_CHOLELITH	Cholelithiasis	Cholelithiasis	Diseases of the Digestive System	11_61781553_G_A	11_61851136_A_G	11_61802358_C_T,11_61781553_G_A,11_61790331_T_C,11_61806212_T_C,11_61790354_T_C,11_61828850_CA_C,11_61783884_T_C	9	39	7
FADS2	11	61781553	61856709	0.00923181	uv	PC 18:1;0_20:4;0	K11_CHOLECYSTECTOMY	Cholecystectomy	Cholelithiasis	Diseases of the Digestive System	11_61781553_G_A	11_61854084_G_C	11_61802358_C_T,11_61781553_G_A,11_61806212_T_C,11_61828850_CA_C,11_61790354_T_C,11_61790331_T_C,11_61783884_T_C	9	40	7
FADS2	11	61781553	61843278	0.015662	uv	PC 18:1;0_20:4;0	RX_STATIN	Statin medication	Cardiovascular disease	Diseases of the Circulatory System	11_61781553_G_A	11_61830500_A_G	11_61806212_T_C,11_61785208_G_T,11_61828850_CA_C,11_61784455_A_C,11_61802358_C_T	9	24	5
FADS2	11	61776489	61843278	0.0134908	uv	PC 18:1;0_20:4;0	CD2_BENIGN_COLON_NOS	Benign neoplasm: Colon, unspecified	Cancer of digestive system	Neoplasms	11_61781553_G_A	11_61796827_G_T	11_61806212_T_C,11_61828850_CA_C,11_61785208_G_T,11_61784455_A_C,11_61802358_C_T,11_61790354_T_C,11_61781553_G_A	9	38	7
FADS2	11	61781553	61843278	0.00737643	uv	PC 18:1;0_20:4;0	CD2_BENIGN_COLON	Benign neoplasm: Colon	Cancer of digestive system	Neoplasms	11_61781553_G_A	11_61796827_G_T	11_61806212_T_C,11_61828850_CA_C,11_61785208_G_T,11_61802358_C_T,11_61784455_A_C	9	37	5
FADS2	11	61776027	61843278	0.0178741	uv	PC 18:1;0_20:4;0	I9_CAVS_OPERATED	Calcific aortic valvular stenosis, operated	Cardiovascular disease	Diseases of the Circulatory System	11_61781553_G_A	11_61829161_C_T	11_61806212_T_C,11_61802358_C_T,11_61784455_A_C,11_61785208_G_T,11_61783884_T_C,11_61790331_T_C,11_61828850_CA_C,11_61781553_G_A	9	33	8
FADS2	11	61776027	61856709	0.0256065	uv	PC 18:1;0_20:4;0	I9_VTE	Venous thromboembolism	Cardiovascular disease	Diseases of the Circulatory System	11_61781553_G_A	11_61776489_T_C	11_61806212_T_C,11_61802358_C_T,11_61784455_A_C,11_61790354_T_C,11_61783884_T_C,11_61781553_G_A,11_61785208_G_T,11_61828850_CA_C,11_61790331_T_C	9	43	9
FADS2	11	61781553	61856709	0.0239153	uv	PC 18:2;0_20:1;0	K11_CHOLELITH	Cholelithiasis	Cholelithiasis	Diseases of the Digestive System	11_61854084_G_C	11_61851136_A_G	11_61851136_A_G,11_61852357_C_A,11_61855668_C_T,11_61804006_T_C,11_61803311_T_C,11_61854084_G_C,11_61817672_A_G,11_61801834_C_G,11_61807686_A_G,11_61839211_G_A,11_61820833_A_G,11_61818856_C_CT,11_61825533_A_G,11_61811991_A_G,11_61806212_T_C,11_61828850_CA_C,11_61824890_A_G,11_61839170_A_G,11_61836038_C_A,11_61826344_C_T,11_61832870_A_C,11_61837342_C_A,11_61838027_T_A,11_61827448_CT_C	27	39	24
FADS2	11	61784455	61855668	0.0210497	uv	PC 18:2;0_20:1;0	RX_STATIN	Statin medication	Cardiovascular disease	Diseases of the Circulatory System	11_61854084_G_C	11_61830500_A_G	11_61839170_A_G,11_61824890_A_G,11_61838027_T_A,11_61837342_C_A,11_61836038_C_A,11_61829161_C_T,11_61832870_A_C,11_61818856_C_CT,11_61803311_T_C,11_61804006_T_C,11_61827448_CT_C,11_61826344_C_T,11_61842278_C_T,11_61811991_A_G,11_61806212_T_C,11_61817672_A_G,11_61801834_C_G,11_61843278_G_A,11_61828850_CA_C,11_61807686_A_G	27	24	20
FADS2	11	61781553	61856709	0.0223374	uv	PC 18:2;0_20:1;0	K11_CHOLECYSTECTOMY	Cholecystectomy	Cholelithiasis	Diseases of the Digestive System	11_61854084_G_C	11_61854084_G_C	11_61854084_G_C,11_61855668_C_T,11_61851136_A_G,11_61807686_A_G,11_61803311_T_C,11_61852357_C_A,11_61804006_T_C,11_61801834_C_G,11_61817672_A_G,11_61818856_C_CT,11_61811991_A_G,11_61825533_A_G,11_61806212_T_C,11_61820833_A_G,11_61828850_CA_C,11_61826344_C_T,11_61839170_A_G,11_61827448_CT_C,11_61839211_G_A,11_61824890_A_G,11_61832870_A_C,11_61836038_C_A,11_61838027_T_A,11_61837342_C_A	27	40	24
FADS2	11	61776489	61855668	0.00973487	uv	PC 18:2;0_20:1;0	CD2_BENIGN_COLON_NOS	Benign neoplasm: Colon, unspecified	Cancer of digestive system	Neoplasms	11_61854084_G_C	11_61796827_G_T	11_61806212_T_C,11_61826344_C_T,11_61828850_CA_C,11_61827448_CT_C,11_61829161_C_T,11_61811991_A_G,11_61804006_T_C,11_61843278_G_A,11_61807686_A_G,11_61836038_C_A,11_61838027_T_A,11_61803311_T_C,11_61824890_A_G,11_61801834_C_G,11_61817672_A_G,11_61832870_A_C,11_61818856_C_CT,11_61837342_C_A,11_61842278_C_T,11_61820833_A_G	27	38	20
FADS2	11	61784455	61855668	0.0170333	uv	PC 18:2;0_20:1;0	CD2_BENIGN_COLON	Benign neoplasm: Colon	Cancer of digestive system	Neoplasms	11_61854084_G_C	11_61796827_G_T	11_61806212_T_C,11_61828850_CA_C,11_61827448_CT_C,11_61826344_C_T,11_61829161_C_T,11_61824890_A_G,11_61843278_G_A,11_61836038_C_A,11_61838027_T_A,11_61842278_C_T,11_61832870_A_C,11_61837342_C_A,11_61804006_T_C,11_61811991_A_G,11_61807686_A_G,11_61803311_T_C,11_61817672_A_G,11_61801834_C_G,11_61818856_C_CT,11_61820833_A_G,11_61825533_A_G,11_61839211_G_A,11_61839170_A_G	27	37	23
FADS2	11	61776027	61855668	0.0215917	uv	PC 18:2;0_20:1;0	I9_CAVS_OPERATED	Calcific aortic valvular stenosis, operated	Cardiovascular disease	Diseases of the Circulatory System	11_61854084_G_C	11_61829161_C_T	11_61829161_C_T,11_61806212_T_C,11_61824890_A_G,11_61820833_A_G,11_61807686_A_G,11_61803311_T_C,11_61804006_T_C,11_61801834_C_G,11_61817672_A_G,11_61832870_A_C,11_61811991_A_G,11_61818856_C_CT,11_61825533_A_G,11_61826344_C_T,11_61827448_CT_C,11_61828850_CA_C,11_61836038_C_A,11_61843278_G_A,11_61837342_C_A,11_61842278_C_T,11_61838027_T_A,11_61839170_A_G,11_61839211_G_A	27	33	23
FADS2	11	61776027	61856709	0.0116224	uv	PC 18:2;0_20:1;0	I9_VTE	Venous thromboembolism	Cardiovascular disease	Diseases of the Circulatory System	11_61854084_G_C	11_61776489_T_C	11_61806212_T_C,11_61801834_C_G,11_61803311_T_C,11_61817672_A_G,11_61804006_T_C,11_61807686_A_G,11_61828850_CA_C,11_61811991_A_G,11_61818856_C_CT,11_61826344_C_T,11_61827448_CT_C,11_61820833_A_G,11_61839170_A_G,11_61824890_A_G,11_61825533_A_G,11_61855668_C_T,11_61843278_G_A,11_61854084_G_C,11_61852357_C_A,11_61829161_C_T,11_61842278_C_T,11_61851136_A_G	27	43	22
FADS2	11	61776027	61856709	0.0182556	uv	PC 16:0;0_20:5;0	K11_CHOLELITH	Cholelithiasis	Cholelithiasis	Diseases of the Digestive System	11_61790354_T_C	11_61851136_A_G	11_61804006_T_C,11_61803311_T_C,11_61802358_C_T,11_61817672_A_G,11_61801834_C_G,11_61807686_A_G,11_61839211_G_A,11_61820833_A_G,11_61781553_G_A,11_61818856_C_CT,11_61825533_A_G,11_61811991_A_G,11_61790331_T_C,11_61806212_T_C,11_61790354_T_C,11_61828850_CA_C,11_61824890_A_G,11_61839170_A_G,11_61783884_T_C,11_61836038_C_A,11_61830500_A_G,11_61832870_A_C,11_61837342_C_A,11_61838027_T_A	30	39	24
FADS2	11	61776027	61856709	0.0152848	uv	PC 16:0;0_20:5;0	K11_CHOLECYSTECTOMY	Cholecystectomy	Cholelithiasis	Diseases of the Digestive System	11_61790354_T_C	11_61854084_G_C	11_61807686_A_G,11_61803311_T_C,11_61802358_C_T,11_61804006_T_C,11_61801834_C_G,11_61817672_A_G,11_61818856_C_CT,11_61811991_A_G,11_61825533_A_G,11_61781553_G_A,11_61806212_T_C,11_61820833_A_G,11_61828850_CA_C,11_61830500_A_G,11_61839170_A_G,11_61790354_T_C,11_61839211_G_A,11_61824890_A_G,11_61790331_T_C,11_61832870_A_C,11_61836038_C_A,11_61783884_T_C,11_61838027_T_A,11_61837342_C_A	30	40	24
FADS2	11	61776027	61843278	0.0221738	uv	PC 16:0;0_20:5;0	RX_STATIN	Statin medication	Cardiovascular disease	Diseases of the Circulatory System	11_61790354_T_C	11_61830500_A_G	11_61785208_G_T,11_61839170_A_G,11_61802358_C_T,11_61842278_C_T,11_61803311_T_C,11_61804006_T_C,11_61843278_G_A,11_61832870_A_C,11_61807686_A_G,11_61817672_A_G,11_61801834_C_G,11_61830500_A_G,11_61838027_T_A,11_61829161_C_T,11_61836038_C_A,11_61811991_A_G,11_61824890_A_G,11_61818856_C_CT,11_61837342_C_A,11_61784455_A_C,11_61806212_T_C,11_61828850_CA_C	30	24	22
FADS2	11	61776027	61843278	0.0114508	uv	PC 16:0;0_20:5;0	CD2_BENIGN_COLON_NOS	Benign neoplasm: Colon, unspecified	Cancer of digestive system	Neoplasms	11_61790354_T_C	11_61796827_G_T	11_61806212_T_C,11_61830500_A_G,11_61828850_CA_C,11_61785208_G_T,11_61829161_C_T,11_61811991_A_G,11_61784455_A_C,11_61804006_T_C,11_61843278_G_A,11_61807686_A_G,11_61836038_C_A,11_61838027_T_A,11_61803311_T_C,11_61802358_C_T,11_61824890_A_G,11_61801834_C_G,11_61817672_A_G,11_61832870_A_C,11_61818856_C_CT,11_61837342_C_A,11_61842278_C_T,11_61790354_T_C,11_61781553_G_A,11_61820833_A_G	30	38	24
FADS2	11	61776027	61843278	0.0146648	uv	PC 16:0;0_20:5;0	CD2_BENIGN_COLON	Benign neoplasm: Colon	Cancer of digestive system	Neoplasms	11_61790354_T_C	11_61796827_G_T	11_61806212_T_C,11_61828850_CA_C,11_61830500_A_G,11_61829161_C_T,11_61824890_A_G,11_61843278_G_A,11_61836038_C_A,11_61838027_T_A,11_61842278_C_T,11_61832870_A_C,11_61837342_C_A,11_61804006_T_C,11_61811991_A_G,11_61807686_A_G,11_61785208_G_T,11_61803311_T_C,11_61802358_C_T,11_61817672_A_G,11_61801834_C_G,11_61818856_C_CT,11_61820833_A_G,11_61784455_A_C,11_61825533_A_G,11_61839211_G_A,11_61839170_A…	30	37	25
FADS2	11	61776027	61843278	0.023659	uv	PC 16:0;0_20:5;0	I9_CAVS_OPERATED	Calcific aortic valvular stenosis, operated	Cardiovascular disease	Diseases of the Circulatory System	11_61790354_T_C	11_61829161_C_T	11_61829161_C_T,11_61806212_T_C,11_61824890_A_G,11_61820833_A_G,11_61776027_T_C,11_61807686_A_G,11_61803311_T_C,11_61804006_T_C,11_61802358_C_T,11_61784455_A_C,11_61801834_C_G,11_61817672_A_G,11_61832870_A_C,11_61785208_G_T,11_61783884_T_C,11_61811991_A_G,11_61818856_C_CT,11_61825533_A_G,11_61830500_A_G,11_61790331_T_C,11_61828850_CA_C,11_61836038_C_A,11_61843278_G_A,11_61837342_C_A,11_61781553_G…	30	33	29
FADS2	11	61776027	61856709	0.0192987	uv	PC 16:0;0_20:5;0	I9_VTE	Venous thromboembolism	Cardiovascular disease	Diseases of the Circulatory System	11_61790354_T_C	11_61776489_T_C	11_61776027_T_C,11_61806212_T_C,11_61802358_C_T,11_61801834_C_G,11_61803311_T_C,11_61784455_A_C,11_61817672_A_G,11_61804006_T_C,11_61790354_T_C,11_61783884_T_C,11_61781553_G_A,11_61785208_G_T,11_61807686_A_G,11_61828850_CA_C,11_61811991_A_G,11_61818856_C_CT,11_61790331_T_C,11_61820833_A_G,11_61839170_A_G,11_61824890_A_G,11_61825533_A_G,11_61830500_A_G,11_61843278_G_A,11_61829161_C_T,11_61842278_C…	30	43	25
ZPR1	11	116752497	116791691	0.0441132	uv	TAG 50:4;0	I9_CVD_HARD	Hard cardiovascular diseases	Cardiovascular disease	Diseases of the Circulatory System	11_116778201_G_C	11_116752497_TA_T	11_116778201_G_C,11_116752497_TA_T	15	3	2
ZPR1	11	116752497	116791691	0.0581818	uv	TAG 50:4;0	I9_IHD	Ischaemic heart disease, wide definition	Cardiovascular disease	Diseases of the Circulatory System	11_116778201_G_C	11_116786845_C_T	11_116778201_G_C,11_116752497_TA_T	15	3	2
ZPR1	11	116752497	116791691	0.0176849	uv	TAG 50:4;0	I9_UAP	Unstable angina pectoris	Cardiovascular disease	Diseases of the Circulatory System	11_116778201_G_C	11_116752497_TA_T	11_116752497_TA_T	15	3	1
ZPR1	11	116752497	116791691	0.215946	uv	TAG 50:4;0	I9_ANGINA	Angina pectoris	Cardiovascular disease	Diseases of the Circulatory System	11_116778201_G_C	11_116778201_G_C	11_116778201_G_C,11_116752497_TA_T	15	2	2
ZPR1	11	116752497	116791691	0.0648651	uv	TAG 50:4;0	I9_REVASC	Coronary revascularization (ANGIO or CABG)	Cardiovascular disease	Diseases of the Circulatory System	11_116778201_G_C	11_116752497_TA_T	11_116778201_G_C,11_116752497_TA_T	15	2	2
ZPR1	11	116752497	116791691	0.0445709	uv	TAG 50:4;0	I9_CHD	Major coronary heart disease event	Cardiovascular disease	Diseases of the Circulatory System	11_116778201_G_C	11_116752497_TA_T	11_116778201_G_C,11_116752497_TA_T	15	2	2
ZPR1	11	116752497	116791691	0.0969391	uv	TAG 50:4;0	I9_CORATHER	Coronary atherosclerosis	Cardiovascular disease	Diseases of the Circulatory System	11_116778201_G_C	11_116752497_TA_T	11_116778201_G_C,11_116752497_TA_T	15	2	2
ZPR1	11	116752497	116791691	0.232901	uv	TAG 50:4;0	E4_FH_IHD	Familial hypercholesterolemia, with ischemic heart disease	Metabolic disorders	Endocrine, Nutritional and Metabolic Diseases	11_116778201_G_C	11_116778201_G_C	11_116778201_G_C,11_116752497_TA_T	15	2	2
ZPR1	11	116752497	116791691	0.108414	uv	TAG 50:4;0	E4_LIPOPROTNAS	Disorder of lipoprotein metabolism, unspecified	Metabolic disorders	Endocrine, Nutritional and Metabolic Diseases	11_116778201_G_C	11_116752497_TA_T	11_116778201_G_C,11_116752497_TA_T	15	2	2
ZPR1	11	116752497	116791691	0.128212	uv	TAG 50:4;0	I9_CABG	Coronary artery bypass grafting	Cardiovascular disease	Diseases of the Circulatory System	11_116778201_G_C	11_116778201_G_C	11_116778201_G_C,11_116752497_TA_T	15	8	2
ZPR1	11	116752497	116791691	0.250488	uv	TAG 50:4;0	E4_METABOLIA	Metabolic disorders	Metabolic disorders	Endocrine, Nutritional and Metabolic Diseases	11_116778201_G_C	11_116778201_G_C	11_116778201_G_C	15	1	1
ZPR1	11	116752497	116791691	0.251465	uv	TAG 50:4;0	RX_STATIN	Statin medication	Cardiovascular disease	Diseases of the Circulatory System	11_116778201_G_C	11_116778201_G_C	11_116778201_G_C	15	1	1
ZPR1	11	116752497	116791691	0.250977	uv	TAG 50:4;0	E4_FH	Familial hypercholesterolemia	Metabolic disorders	Endocrine, Nutritional and Metabolic Diseases	11_116778201_G_C	11_116778201_G_C	11_116778201_G_C	15	1	1
ZPR1	11	116752497	116791691	0.251221	uv	TAG 50:4;0	E4_HYPERCHOL	Pure hypercholesterolaemia	Metabolic disorders	Endocrine, Nutritional and Metabolic Diseases	11_116778201_G_C	11_116778201_G_C	11_116778201_G_C	15	1	1
ZPR1	11	116752497	116791691	0.251465	uv	TAG 50:4;0	E4_HYPERGLYCER	Pure hyperglyceridaemia	Metabolic disorders	Endocrine, Nutritional and Metabolic Diseases	11_116778201_G_C	11_116778201_G_C	11_116778201_G_C	15	1	1
ZPR1	11	116752497	116791691	0.251221	uv	TAG 50:4;0	E4_HYPERLIPMIX	Mixed hyperlipidaemia	Metabolic disorders	Endocrine, Nutritional and Metabolic Diseases	11_116778201_G_C	11_116778201_G_C	11_116778201_G_C	15	1	1
ZPR1	11	116752497	116791691	0.244751	uv	TAG 50:4;0	E4_HYPERLIPNAS	Hyperlipidaemia, other/unspecified	Metabolic disorders	Endocrine, Nutritional and Metabolic Diseases	11_116778201_G_C	11_116778201_G_C	11_116778201_G_C	15	1	1
ZPR1	11	116752497	116791691	0.251465	uv	TAG 50:4;0	E4_LIPOPROT	Disorders of lipoprotein metabolism and other lipidaemias	Metabolic disorders	Endocrine, Nutritional and Metabolic Diseases	11_116778201_G_C	11_116778201_G_C	11_116778201_G_C	15	1	1
GCKR	2	27345120	27530004	0.150635	uv	TAG 50:4;0	T2D_WIDE	Type 2 diabetes, wide definition	Diabetes	Endocrine, Nutritional and Metabolic Diseases	2_27508073_T_C	2_27508073_T_C	2_27508073_T_C	1	13	1
GCKR	2	27375230	27527679	0.293701	uv	TAG 50:4;0	KELA_DIAB_INSUL_EXMORE	Diabetes, insulin treatment (Kela reimbursement) (more control exclusions)	Diabetes	Endocrine, Nutritional and Metabolic Diseases	2_27508073_T_C	2_27508073_T_C	2_27508073_T_C	1	9	1
GCKR	2	27375230	27527679	0.376953	uv	TAG 50:4;0	E4_DM2NASCOMP	Type 2 diabetes with other specified/multiple/unspecified complications	Diabetes	Endocrine, Nutritional and Metabolic Diseases	2_27508073_T_C	2_27508073_T_C	2_27508073_T_C	1	8	1
GCKR	2	27375230	27518370	0.598633	uv	TAG 50:4;0	T2D	Type 2 diabetes, definitions combined	Diabetes	Endocrine, Nutritional and Metabolic Diseases	2_27508073_T_C	2_27508073_T_C	2_27508073_T_C	1	6	1
GCKR	2	27375230	27519736	0.563965	uv	TAG 50:4;0	K11_CHOLECYSTECTOMY	Cholecystectomy	Cholelithiasis	Diseases of the Digestive System	2_27508073_T_C	2_27508073_T_C	2_27508073_T_C	1	4	1
GCKR	2	27375230	27519736	0.255371	uv	TAG 50:4;0	E4_HYPERCHOL	Pure hypercholesterolaemia	Metabolic disorders	Endocrine, Nutritional and Metabolic Diseases	2_27508073_T_C	2_27518370_T_C	2_27508073_T_C	1	4	1
GCKR	2	27375230	27519736	0.224731	uv	TAG 50:4;0	GEST_DIABETES	Gestational diabetes (for exclusion)	Diabetes	Endocrine, Nutritional and Metabolic Diseases	2_27508073_T_C	2_27518370_T_C	2_27508073_T_C	1	4	1
GCKR	2	27508073	27519736	0.577148	uv	TAG 50:4;0	E4_LIPOPROT	Disorders of lipoprotein metabolism and other lipidaemias	Metabolic disorders	Endocrine, Nutritional and Metabolic Diseases	2_27508073_T_C	2_27508073_T_C	2_27508073_T_C	1	3	1
GCKR	2	27508073	27519736	0.76123	uv	TAG 50:4;0	K11_CHOLELITH	Cholelithiasis	Cholelithiasis	Diseases of the Digestive System	2_27508073_T_C	2_27508073_T_C	2_27508073_T_C	1	3	1
GCKR	2	27508073	27519736	0.0825806	uv	TAG 50:4;0	E4_HYPERLIPMIX	Mixed hyperlipidaemia	Metabolic disorders	Endocrine, Nutritional and Metabolic Diseases	2_27508073_T_C	2_27519736_T_C	2_27508073_T_C	1	3	1
GCKR	2	27508073	27508073	0.991211	uv	TAG 50:4;0	RX_STATIN	Statin medication	Cardiovascular disease	Diseases of the Circulatory System	2_27508073_T_C	2_27508073_T_C	2_27508073_T_C	1	1	1
TM6SF2	19	19141970	19739741	0.020092	uv	TAG 50:4;0	E4_HYPERLIPNAS	Hyperlipidaemia, other/unspecified	Metabolic disorders	Endocrine, Nutritional and Metabolic Diseases	19_19485324_G_A	19_19210016_C_G	19_19269704_A_G,19_19285807_C_T,19_19347579_A_G	6	8	3
TM6SF2	19	19210016	19568751	0.052536	uv	TAG 50:4;0	K11_ALCOLIV	Alcoholic liver disease	Liver disease	Diseases of the Digestive System	19_19485324_G_A	19_19285807_C_T	19_19269704_A_G,19_19347579_A_G,19_19285807_C_T	6	4	3
TM6SF2	19	19210016	19568751	0.0520325	uv	TAG 50:4;0	E4_METABOLIA	Metabolic disorders	Metabolic disorders	Endocrine, Nutritional and Metabolic Diseases	19_19485324_G_A	19_19269704_A_G	19_19269704_A_G,19_19347579_A_G,19_19285807_C_T	6	4	3
TM6SF2	19	19210016	19568751	0.0524597	uv	TAG 50:4;0	E4_HYPERCHOL	Pure hypercholesterolaemia	Metabolic disorders	Endocrine, Nutritional and Metabolic Diseases	19_19485324_G_A	19_19269704_A_G	19_19269704_A_G,19_19347579_A_G,19_19285807_C_T	6	4	3
TM6SF2	19	19210016	19568751	0.0412521	uv	TAG 50:4;0	K11_LIVER	Diseases of liver	Liver disease	Diseases of the Digestive System	19_19485324_G_A	19_19285807_C_T	19_19269704_A_G,19_19347579_A_G,19_19285807_C_T	6	4	3
TM6SF2	19	19210016	19568751	0.0199356	uv	TAG 50:4;0	K11_DISLIVOTH	Other diseases of liver	Liver disease	Diseases of the Digestive System	19_19485324_G_A	19_19210016_C_G	19_19269704_A_G,19_19347579_A_G,19_19285807_C_T	6	4	3
TM6SF2	19	19210016	19568751	0.0521088	uv	TAG 50:4;0	E4_LIPOPROT	Disorders of lipoprotein metabolism and other lipidaemias	Metabolic disorders	Endocrine, Nutritional and Metabolic Diseases	19_19485324_G_A	19_19269704_A_G	19_19269704_A_G,19_19347579_A_G,19_19285807_C_T	6	4	3
TM6SF2	19	19210016	20214572	0.0135345	uv	TAG 50:4;0	CHIRHEP_NAS	Cirrhosis of liver, NAS	Liver disease	Diseases of the Digestive System	19_19485324_G_A	19_20157616_C_T	19_19285807_C_T,19_19347579_A_G,19_19269704_A_G	6	12	3
TM6SF2	19	19210016	19568751	0.0279694	uv	TAG 50:4;0	I9_VARICVEOES	Oesophageal varices	Cardiovascular disease	Diseases of the Circulatory System	19_19485324_G_A	19_19210016_C_G	19_19269704_A_G,19_19347579_A_G,19_19285807_C_T	6	6	3
TM6SF2	19	19269704	19568751	0.0545044	uv	TAG 50:4;0	CIRRHOSIS_BROAD	Cirrhosis, broad definition used in the article https://doi.org/10.1101/594523	Liver disease	Diseases of the Digestive System	19_19485324_G_A	19_19285807_C_T	19_19269704_A_G,19_19347579_A_G,19_19285807_C_T	6	3	3
ANKRD17	4	72882942	74124284	0.465822	uv	SM 34:1;2	E4_HYPERLIPNAS	Hyperlipidaemia, other/unspecified	Metabolic disorders	Endocrine, Nutritional and Metabolic Diseases	4_73167847_G_C	4_73167847_G_C	4_73167847_G_C,4_73646563_G_A,4_72882942_G_A,4_72902905_G_T	4	7	4
ANKRD17	4	72708425	73987570	0.135071	uv	SM 34:1;2	E4_METABOLIA	Metabolic disorders	Metabolic disorders	Endocrine, Nutritional and Metabolic Diseases	4_73167847_G_C	4_73646563_G_A	4_73646563_G_A,4_73167847_G_C	4	5	2
ANKRD17	4	72596878	73987570	0.151932	uv	SM 34:1;2	E4_HYPERCHOL	Pure hypercholesterolaemia	Metabolic disorders	Endocrine, Nutritional and Metabolic Diseases	4_73167847_G_C	4_73646563_G_A	4_73646563_G_A,4_73167847_G_C	4	8	2
ANKRD17	4	72437677	73928089	0.0923195	uv	SM 34:1;2	E4_LIPOPROTNAS	Disorder of lipoprotein metabolism, unspecified	Metabolic disorders	Endocrine, Nutritional and Metabolic Diseases	4_73167847_G_C	4_73646563_G_A	4_73646563_G_A,4_73167847_G_C,4_72902905_G_T,4_72882942_G_A	4	12	4
ANKRD17	4	72882942	73646563	0.281128	uv	SM 34:1;2	E4_LIPOPROT	Disorders of lipoprotein metabolism and other lipidaemias	Metabolic disorders	Endocrine, Nutritional and Metabolic Diseases	4_73167847_G_C	4_73646563_G_A	4_73167847_G_C,4_73646563_G_A	4	2	2
ANKRD17	4	72882942	73646563	0.672852	uv	SM 34:1;2	RX_STATIN	Statin medication	Cardiovascular disease	Diseases of the Circulatory System	4_73167847_G_C	4_73167847_G_C	4_73167847_G_C	4	1	1
ANKRD17	4	72596878	74124284	0.0951233	uv	SM 34:1;2	E4_FH	Familial hypercholesterolemia	Metabolic disorders	Endocrine, Nutritional and Metabolic Diseases	4_73167847_G_C	4_73787556_G_A	4_73167847_G_C,4_73646563_G_A	4	11	2
GLTPD2	17	4789345	4976769	0.578125	uv	SM 34:1;2	RX_STATIN	Statin medication	Cardiovascular disease	Diseases of the Circulatory System	17_4789345_G_T	17_4789345_G_T	17_4789345_G_T	6	1	1
PCSK9	1	55039974	55539930	0.21167	uv	SM 34:1;2	FG_DOAAC	Diseases of arteries, arterioles and capillaries (FINNGEN)	Cardiovascular disease	Diseases of the Circulatory System	1_55039974_G_T	1_55119171_G_A	1_55039974_G_T	1	7	1
PCSK9	1	55039974	55039974	0.950195	uv	SM 34:1;2	E4_FH_IHD	Familial hypercholesterolemia, with ischemic heart disease	Metabolic disorders	Endocrine, Nutritional and Metabolic Diseases	1_55039974_G_T	1_55039974_G_T	1_55039974_G_T	1	1	1
PCSK9	1	55039974	55039974	0.991211	uv	SM 34:1;2	E4_FH	Familial hypercholesterolemia	Metabolic disorders	Endocrine, Nutritional and Metabolic Diseases	1_55039974_G_T	1_55039974_G_T	1_55039974_G_T	1	1	1
PCSK9	1	55039974	55039974	0.998047	uv	SM 34:1;2	E4_HYPERCHOL	Pure hypercholesterolaemia	Metabolic disorders	Endocrine, Nutritional and Metabolic Diseases	1_55039974_G_T	1_55039974_G_T	1_55039974_G_T	1	1	1
PCSK9	1	55039974	55039974	0.998047	uv	SM 34:1;2	E4_HYPERLIPNAS	Hyperlipidaemia, other/unspecified	Metabolic disorders	Endocrine, Nutritional and Metabolic Diseases	1_55039974_G_T	1_55039974_G_T	1_55039974_G_T	1	1	1
PCSK9	1	55039974	55039974	0.991211	uv	SM 34:1;2	E4_LIPOPROTNAS	Disorder of lipoprotein metabolism, unspecified	Metabolic disorders	Endocrine, Nutritional and Metabolic Diseases	1_55039974_G_T	1_55039974_G_T	1_55039974_G_T	1	1	1
PCSK9	1	55039974	55119171	0.170776	uv	SM 34:1;2	I9_CABG	Coronary artery bypass grafting	Cardiovascular disease	Diseases of the Circulatory System	1_55039974_G_T	1_55119171_G_A	1_55039974_G_T	1	3	1
PCSK9	1	55039974	55119171	0.79248	uv	SM 34:1;2	I9_CVD_HARD	Hard cardiovascular diseases	Cardiovascular disease	Diseases of the Circulatory System	1_55039974_G_T	1_55039974_G_T	1_55039974_G_T	1	3	1
PCSK9	1	55039974	55119171	0.661133	uv	SM 34:1;2	I9_HEARTFAIL_AND_CHD	Heart failure and coronary heart disease	Cardiovascular disease	Diseases of the Circulatory System	1_55039974_G_T	1_55039974_G_T	1_55039974_G_T	1	3	1
PCSK9	1	55039974	55039974	0.997559	uv	SM 34:1;2	I9_CHD	Major coronary heart disease event	Cardiovascular disease	Diseases of the Circulatory System	1_55039974_G_T	1_55039974_G_T	1_55039974_G_T	1	1	1
PCSK9	1	55039974	55039974	0.99707	uv	SM 34:1;2	I9_CORATHER	Coronary atherosclerosis	Cardiovascular disease	Diseases of the Circulatory System	1_55039974_G_T	1_55039974_G_T	1_55039974_G_T	1	1	1
PCSK9	1	55039974	55039974	0.99707	uv	SM 34:1;2	I9_IHD	Ischaemic heart disease, wide definition	Cardiovascular disease	Diseases of the Circulatory System	1_55039974_G_T	1_55039974_G_T	1_55039974_G_T	1	1	1
PCSK9	1	55039974	55039974	0.994629	uv	SM 34:1;2	I9_MI_STRICT	Myocardial infarction, strict	Cardiovascular disease	Diseases of the Circulatory System	1_55039974_G_T	1_55039974_G_T	1_55039974_G_T	1	1	1
PCSK9	1	55039974	55039974	0.978516	uv	SM 34:1;2	I9_ANGINA	Angina pectoris	Cardiovascular disease	Diseases of the Circulatory System	1_55039974_G_T	1_55039974_G_T	1_55039974_G_T	1	1	1
PCSK9	1	55039974	55039974	0.995117	uv	SM 34:1;2	I9_ANGIO	Coronary angioplasty	Cardiovascular disease	Diseases of the Circulatory System	1_55039974_G_T	1_55039974_G_T	1_55039974_G_T	1	1	1
PCSK9	1	55039974	55039974	0.995117	uv	SM 34:1;2	I9_REVASC	Coronary revascularization (ANGIO or CABG)	Cardiovascular disease	Diseases of the Circulatory System	1_55039974_G_T	1_55039974_G_T	1_55039974_G_T	1	1	1
PCSK9	1	55039974	55039974	0.998047	uv	SM 34:1;2	RX_STATIN	Statin medication	Cardiovascular disease	Diseases of the Circulatory System	1_55039974_G_T	1_55039974_G_T	1_55039974_G_T	1	1	1
PCSK9	1	55039974	55039974	0.998047	uv	SM 34:1;2	E4_LIPOPROT	Disorders of lipoprotein metabolism and other lipidaemias	Metabolic disorders	Endocrine, Nutritional and Metabolic Diseases	1_55039974_G_T	1_55039974_G_T	1_55039974_G_T	1	1	1
PCSK9	1	55039974	55039974	0.998047	uv	SM 34:1;2	E4_METABOLIA	Metabolic disorders	Metabolic disorders	Endocrine, Nutritional and Metabolic Diseases	1_55039974_G_T	1_55039974_G_T	1_55039974_G_T	1	1	1
CERS4	19	11076648	11091630	0.0207558	uv	SM 34:1;2	E4_FH	Familial hypercholesterolemia	Metabolic disorders	Endocrine, Nutritional and Metabolic Diseases	19_11079868_C_T	19_11078174_T_C	19_11078174_T_C,19_11079088_T_C,19_11077637_C_CTTTA,19_11077477_A_C,19_11077488_T_C,19_11078596_T_C,19_11078622_CG_C,19_11079261_T_A,19_11079304_C_A,19_11079616_T_C,19_11079858_G_A,19_11079873_G_A,19_11079880_T_C,19_11080525_A_AG,19_11079976_G_A,19_11080624_G_A,19_11080197_C_T,19_11082415_T_G,19_11080521_G_A,19_11081001_T_A,19_11081053_C_T,19_11081517_A_T,19_11082155_A_G,19_11081874_G_A,19_110822…	41	41	37
CERS4	19	11076648	11091630	0.0193374	uv	SM 34:1;2	E4_HYPERCHOL	Pure hypercholesterolaemia	Metabolic disorders	Endocrine, Nutritional and Metabolic Diseases	19_11079868_C_T	19_11077637_C_CTTTA	19_11079868_C_T,19_11077477_A_C,19_11078596_T_C,19_11078622_CG_C,19_11077441_C_T,19_11077488_T_C,19_11077571_G_A,19_11077637_C_CTTTA,19_11079261_T_A,19_11079304_C_A,19_11079088_T_C,19_11079398_G_A,19_11079616_T_C,19_11079858_G_A,19_11079873_G_A,19_11079880_T_C,19_11079976_G_A,19_11080197_C_T,19_11080521_G_A,19_11080525_A_AG,19_11080624_G_A,19_11081001_T_A,19_11081053_C_T,19_11081517_A_T,19_110818…	41	37	32
CERS4	19	11076648	11091630	0.0160861	uv	SM 34:1;2	RX_STATIN	Statin medication	Cardiovascular disease	Diseases of the Circulatory System	19_11079868_C_T	19_11087511_C_T	19_11086210_T_C,19_11087511_C_T,19_11091312_GT_G,19_11091518_GC_G,19_11091630_G_T	41	7	5
CERS4	19	11076648	11091630	0.0183028	uv	SM 34:1;2	E4_METABOLIA	Metabolic disorders	Metabolic disorders	Endocrine, Nutritional and Metabolic Diseases	19_11079868_C_T	19_11087511_C_T	19_11079868_C_T,19_11077477_A_C,19_11078596_T_C,19_11078622_CG_C,19_11077441_C_T,19_11077488_T_C,19_11077571_G_A,19_11077637_C_CTTTA,19_11078174_T_C,19_11079261_T_A,19_11079304_C_A,19_11079088_T_C,19_11079398_G_A,19_11079616_T_C,19_11079858_G_A,19_11079873_G_A,19_11079880_T_C,19_11079976_G_A,19_11080197_C_T,19_11080521_G_A,19_11080525_A_AG,19_11080624_G_A,19_11081001_T_A,19_11081053_C_T,19_110815…	41	40	35
CERS4	19	11076648	11091630	0.0173553	uv	SM 34:1;2	E4_HYPERLIPNAS	Hyperlipidaemia, other/unspecified	Metabolic disorders	Endocrine, Nutritional and Metabolic Diseases	19_11079868_C_T	19_11091518_GC_G	19_11091518_GC_G,19_11091312_GT_G,19_11091630_G_T,19_11087511_C_T,19_11086210_T_C,19_11086585_G_A,19_11085680_AC_A,19_11077637_C_CTTTA,19_11079398_G_A,19_11077477_A_C,19_11082415_T_G,19_11079088_T_C,19_11077488_T_C,19_11081053_C_T,19_11080521_G_A,19_11079976_G_A,19_11079858_G_A,19_11079873_G_A,19_11079880_T_C,19_11079616_T_C,19_11079261_T_A,19_11079304_C_A,19_11078596_T_C,19_11078622_CG_C,19_1108…	41	41	35
CERS4	19	11076648	11091630	0.0183892	uv	SM 34:1;2	E4_LIPOPROT	Disorders of lipoprotein metabolism and other lipidaemias	Metabolic disorders	Endocrine, Nutritional and Metabolic Diseases	19_11079868_C_T	19_11086922_G_T	19_11079868_C_T,19_11077477_A_C,19_11078596_T_C,19_11078622_CG_C,19_11077441_C_T,19_11077488_T_C,19_11077571_G_A,19_11077637_C_CTTTA,19_11079261_T_A,19_11079304_C_A,19_11079088_T_C,19_11079398_G_A,19_11079616_T_C,19_11079858_G_A,19_11079873_G_A,19_11079880_T_C,19_11079976_G_A,19_11080197_C_T,19_11080521_G_A,19_11080525_A_AG,19_11080624_G_A,19_11081001_T_A,19_11081053_C_T,19_11081874_G_A,19_110821…	41	38	33
CERS4	19	11076648	11091630	0.0186234	uv	SM 34:1;2	I9_CORATHER	Coronary atherosclerosis	Cardiovascular disease	Diseases of the Circulatory System	19_11079868_C_T	19_11091312_GT_G	19_11091312_GT_G,19_11091630_G_T,19_11091518_GC_G,19_11086585_G_A,19_11087511_C_T,19_11077441_C_T,19_11086210_T_C,19_11085680_AC_A,19_11077571_G_A,19_11079398_G_A,19_11077477_A_C,19_11077488_T_C,19_11080197_C_T,19_11081874_G_A,19_11082239_A_G,19_11081517_A_T,19_11077637_C_CTTTA,19_11081001_T_A,19_11082155_A_G,19_11080525_A_AG,19_11080624_G_A,19_11081053_C_T,19_11080521_G_A,19_11079616_T_C,19_1107…	41	43	38
CERS4	19	11076648	11091630	0.0168015	uv	SM 34:1;2	I9_CVD_HARD	Hard cardiovascular diseases	Cardiovascular disease	Diseases of the Circulatory System	19_11079868_C_T	19_11087511_C_T	19_11087511_C_T,19_11086210_T_C,19_11086585_G_A,19_11085680_AC_A,19_11091630_G_T,19_11091312_GT_G,19_11076935_A_G,19_11091518_GC_G,19_11076682_T_G,19_11076746_T_C,19_11076648_C_G,19_11079398_G_A,19_11083273_A_G,19_11082155_A_G,19_11082239_A_G,19_11081874_G_A,19_11081517_A_T,19_11081001_T_A,19_11080525_A_AG,19_11080624_G_A,19_11082415_T_G,19_11080197_C_T,19_11077477_A_C,19_11081053_C_T,19_11080521…	41	45	39
CERS4	19	11076648	11091630	0.0201211	uv	SM 34:1;2	E4_LIPOPROTNAS	Disorder of lipoprotein metabolism, unspecified	Metabolic disorders	Endocrine, Nutritional and Metabolic Diseases	19_11079868_C_T	19_11083273_A_G	19_11083273_A_G,19_11079868_C_T,19_11076682_T_G,19_11076746_T_C,19_11076648_C_G,19_11077571_G_A,19_11076935_A_G,19_11077441_C_T,19_11082415_T_G,19_11077637_C_CTTTA,19_11082155_A_G,19_11082239_A_G,19_11081874_G_A,19_11081001_T_A,19_11081517_A_T,19_11080525_A_AG,19_11080624_G_A,19_11081053_C_T,19_11080521_G_A,19_11079976_G_A,19_11079616_T_C,19_11077477_A_C,19_11079858_G_A,19_11079873_G_A,19_1107988…	41	42	36
CERS4	19	11076648	11091630	0.0183208	uv	SM 34:1;2	I9_REVASC	Coronary revascularization (ANGIO or CABG)	Cardiovascular disease	Diseases of the Circulatory System	19_11079868_C_T	19_11087511_C_T	19_11087511_C_T,19_11091630_G_T,19_11086210_T_C,19_11086585_G_A,19_11085680_AC_A,19_11091312_GT_G,19_11091518_GC_G,19_11077488_T_C,19_11077477_A_C,19_11080197_C_T,19_11077441_C_T,19_11081874_G_A,19_11081517_A_T,19_11076935_A_G,19_11081001_T_A,19_11082239_A_G,19_11080525_A_AG,19_11080624_G_A,19_11082155_A_G,19_11077571_G_A,19_11081053_C_T,19_11078596_T_C,19_11078622_CG_C,19_11079261_T_A,19_1108052…	41	43	38
CERS4	19	11076648	11091630	0.0185344	uv	SM 34:1;2	I9_ATHSCLE	Atherosclerosis, excluding cerebral, coronary and PAD	Cardiovascular disease	Diseases of the Circulatory System	19_11079868_C_T	19_11087826_T_C	19_11076648_C_G,19_11076682_T_G,19_11076746_T_C,19_11087511_C_T,19_11076935_A_G,19_11086210_T_C,19_11085680_AC_A,19_11077441_C_T,19_11083273_A_G,19_11077571_G_A,19_11077637_C_CTTTA,19_11080197_C_T,19_11091312_GT_G,19_11086585_G_A,19_11082415_T_G,19_11082155_A_G,19_11082239_A_G,19_11081874_G_A,19_11081517_A_T,19_11081001_T_A,19_11080525_A_AG,19_11080624_G_A,19_11080521_G_A,19_11081053_C_T,19_11079…	41	46	40
CERS4	19	11076648	11091630	0.0171368	uv	SM 34:1;2	I9_CABG	Coronary artery bypass grafting	Cardiovascular disease	Diseases of the Circulatory System	19_11079868_C_T	19_11087826_T_C	19_11087511_C_T,19_11086585_G_A,19_11086210_T_C,19_11091312_GT_G,19_11085680_AC_A,19_11091630_G_T,19_11076935_A_G,19_11079088_T_C,19_11080197_C_T,19_11076648_C_G,19_11091518_GC_G,19_11076682_T_G,19_11076746_T_C,19_11080525_A_AG,19_11081001_T_A,19_11081517_A_T,19_11080624_G_A,19_11081874_G_A,19_11082239_A_G,19_11082155_A_G,19_11078174_T_C,19_11078596_T_C,19_11078622_CG_C,19_11079261_T_A,19_1107747…	41	43	37
CERS4	19	11076648	11091630	0.0191293	uv	SM 34:1;2	E4_FH_IHD	Familial hypercholesterolemia, with ischemic heart disease	Metabolic disorders	Endocrine, Nutritional and Metabolic Diseases	19_11079868_C_T	19_11079088_T_C	19_11079088_T_C,19_11078174_T_C,19_11077637_C_CTTTA,19_11079868_C_T,19_11082415_T_G,19_11077477_A_C,19_11077488_T_C,19_11078596_T_C,19_11078622_CG_C,19_11080525_A_AG,19_11080624_G_A,19_11079304_C_A,19_11079261_T_A,19_11079616_T_C,19_11081001_T_A,19_11079858_G_A,19_11079873_G_A,19_11079880_T_C,19_11079976_G_A,19_11080197_C_T,19_11081517_A_T,19_11080521_G_A,19_11081874_G_A,19_11082155_A_G,19_110822…	41	46	37
ZPR1	11	116752497	116786845	0.184448	uv	DAG 18:1;0_18:3;0	I9_CVD_HARD	Hard cardiovascular diseases	Cardiovascular disease	Diseases of the Circulatory System	11_116778201_G_C	11_116752497_TA_T	11_116752497_TA_T,11_116778201_G_C	2	3	2
ZPR1	11	116752497	116786845	0.212738	uv	DAG 18:1;0_18:3;0	I9_IHD	Ischaemic heart disease, wide definition	Cardiovascular disease	Diseases of the Circulatory System	11_116778201_G_C	11_116786845_C_T	11_116752497_TA_T,11_116778201_G_C	2	3	2
ZPR1	11	116752497	116786845	0.0852051	uv	DAG 18:1;0_18:3;0	I9_UAP	Unstable angina pectoris	Cardiovascular disease	Diseases of the Circulatory System	11_116778201_G_C	11_116752497_TA_T	11_116752497_TA_T	2	3	1
ZPR1	11	116752497	116778201	0.746078	uv	DAG 18:1;0_18:3;0	I9_ANGINA	Angina pectoris	Cardiovascular disease	Diseases of the Circulatory System	11_116778201_G_C	11_116778201_G_C	11_116778201_G_C,11_116752497_TA_T	2	2	2
ZPR1	11	116752497	116778201	0.254883	uv	DAG 18:1;0_18:3;0	I9_REVASC	Coronary revascularization (ANGIO or CABG)	Cardiovascular disease	Diseases of the Circulatory System	11_116778201_G_C	11_116752497_TA_T	11_116752497_TA_T,11_116778201_G_C	2	2	2
ZPR1	11	116752497	116778201	0.187683	uv	DAG 18:1;0_18:3;0	I9_CHD	Major coronary heart disease event	Cardiovascular disease	Diseases of the Circulatory System	11_116778201_G_C	11_116752497_TA_T	11_116752497_TA_T,11_116778201_G_C	2	2	2
ZPR1	11	116752497	116778201	0.359009	uv	DAG 18:1;0_18:3;0	I9_CORATHER	Coronary atherosclerosis	Cardiovascular disease	Diseases of the Circulatory System	11_116778201_G_C	11_116752497_TA_T	11_116752497_TA_T,11_116778201_G_C	2	2	2
ZPR1	11	116752497	116778201	0.801643	uv	DAG 18:1;0_18:3;0	E4_FH_IHD	Familial hypercholesterolemia, with ischemic heart disease	Metabolic disorders	Endocrine, Nutritional and Metabolic Diseases	11_116778201_G_C	11_116778201_G_C	11_116778201_G_C,11_116752497_TA_T	2	2	2
ZPR1	11	116752497	116778201	0.39679	uv	DAG 18:1;0_18:3;0	E4_LIPOPROTNAS	Disorder of lipoprotein metabolism, unspecified	Metabolic disorders	Endocrine, Nutritional and Metabolic Diseases	11_116778201_G_C	11_116752497_TA_T	11_116752497_TA_T,11_116778201_G_C	2	2	2
ZPR1	11	116752497	116789970	0.450958	uv	DAG 18:1;0_18:3;0	I9_CABG	Coronary artery bypass grafting	Cardiovascular disease	Diseases of the Circulatory System	11_116778201_G_C	11_116778201_G_C	11_116778201_G_C,11_116752497_TA_T	2	8	2
ZPR1	11	116752497	116778201	0.859375	uv	DAG 18:1;0_18:3;0	E4_METABOLIA	Metabolic disorders	Metabolic disorders	Endocrine, Nutritional and Metabolic Diseases	11_116778201_G_C	11_116778201_G_C	11_116778201_G_C	2	1	1
ZPR1	11	116752497	116778201	0.862793	uv	DAG 18:1;0_18:3;0	RX_STATIN	Statin medication	Cardiovascular disease	Diseases of the Circulatory System	11_116778201_G_C	11_116778201_G_C	11_116778201_G_C	2	1	1
ZPR1	11	116752497	116778201	0.861328	uv	DAG 18:1;0_18:3;0	E4_FH	Familial hypercholesterolemia	Metabolic disorders	Endocrine, Nutritional and Metabolic Diseases	11_116778201_G_C	11_116778201_G_C	11_116778201_G_C	2	1	1
ZPR1	11	116752497	116778201	0.861816	uv	DAG 18:1;0_18:3;0	E4_HYPERCHOL	Pure hypercholesterolaemia	Metabolic disorders	Endocrine, Nutritional and Metabolic Diseases	11_116778201_G_C	11_116778201_G_C	11_116778201_G_C	2	1	1
ZPR1	11	116752497	116778201	0.862793	uv	DAG 18:1;0_18:3;0	E4_HYPERGLYCER	Pure hyperglyceridaemia	Metabolic disorders	Endocrine, Nutritional and Metabolic Diseases	11_116778201_G_C	11_116778201_G_C	11_116778201_G_C	2	1	1
ZPR1	11	116752497	116778201	0.862305	uv	DAG 18:1;0_18:3;0	E4_HYPERLIPMIX	Mixed hyperlipidaemia	Metabolic disorders	Endocrine, Nutritional and Metabolic Diseases	11_116778201_G_C	11_116778201_G_C	11_116778201_G_C	2	1	1
ZPR1	11	116752497	116778201	0.839844	uv	DAG 18:1;0_18:3;0	E4_HYPERLIPNAS	Hyperlipidaemia, other/unspecified	Metabolic disorders	Endocrine, Nutritional and Metabolic Diseases	11_116778201_G_C	11_116778201_G_C	11_116778201_G_C	2	1	1
ZPR1	11	116752497	116778201	0.862793	uv	DAG 18:1;0_18:3;0	E4_LIPOPROT	Disorders of lipoprotein metabolism and other lipidaemias	Metabolic disorders	Endocrine, Nutritional and Metabolic Diseases	11_116778201_G_C	11_116778201_G_C	11_116778201_G_C	2	1	1
FADS2	11	61781553	61856709	0.0146526	uv	PC O-16:0;0/20:4;0	K11_CHOLELITH	Cholelithiasis	Cholelithiasis	Diseases of the Digestive System	11_61828850_CA_C	11_61851136_A_G	11_61804006_T_C,11_61803311_T_C,11_61802358_C_T,11_61817672_A_G,11_61801834_C_G,11_61807686_A_G,11_61820833_A_G,11_61781553_G_A,11_61818856_C_CT,11_61825533_A_G,11_61811991_A_G,11_61806212_T_C,11_61790354_T_C,11_61828850_CA_C,11_61824890_A_G,11_61836038_C_A,11_61826344_C_T,11_61830500_A_G,11_61837342_C_A,11_61838027_T_A,11_61827448_CT_C	23	39	21
FADS2	11	61781553	61856709	0.0163854	uv	PC O-16:0;0/20:4;0	K11_CHOLECYSTECTOMY	Cholecystectomy	Cholelithiasis	Diseases of the Digestive System	11_61828850_CA_C	11_61854084_G_C	11_61807686_A_G,11_61803311_T_C,11_61802358_C_T,11_61804006_T_C,11_61801834_C_G,11_61817672_A_G,11_61818856_C_CT,11_61811991_A_G,11_61825533_A_G,11_61781553_G_A,11_61806212_T_C,11_61820833_A_G,11_61828850_CA_C,11_61830500_A_G,11_61826344_C_T,11_61827448_CT_C,11_61790354_T_C,11_61824890_A_G,11_61836038_C_A,11_61838027_T_A,11_61837342_C_A	23	40	21
FADS2	11	61781553	61843278	0.0328673	uv	PC O-16:0;0/20:4;0	RX_STATIN	Statin medication	Cardiovascular disease	Diseases of the Circulatory System	11_61828850_CA_C	11_61830500_A_G	11_61830500_A_G,11_61836038_C_A,11_61837342_C_A,11_61838027_T_A,11_61806212_T_C,11_61785208_G_T,11_61826344_C_T,11_61828850_CA_C,11_61827448_CT_C,11_61784455_A_C,11_61824890_A_G,11_61807686_A_G,11_61804006_T_C,11_61801834_C_G,11_61817672_A_G,11_61803311_T_C,11_61802358_C_T,11_61818856_C_CT,11_61811991_A_G	23	24	19
FADS2	11	61776489	61843278	0.0208026	uv	PC O-16:0;0/20:4;0	CD2_BENIGN_COLON_NOS	Benign neoplasm: Colon, unspecified	Cancer of digestive system	Neoplasms	11_61828850_CA_C	11_61796827_G_T	11_61806212_T_C,11_61830500_A_G,11_61826344_C_T,11_61828850_CA_C,11_61785208_G_T,11_61827448_CT_C,11_61811991_A_G,11_61784455_A_C,11_61804006_T_C,11_61807686_A_G,11_61836038_C_A,11_61838027_T_A,11_61803311_T_C,11_61802358_C_T,11_61824890_A_G,11_61801834_C_G,11_61817672_A_G,11_61818856_C_CT,11_61837342_C_A,11_61790354_T_C,11_61781553_G_A,11_61820833_A_G	23	38	22
FADS2	11	61781553	61843278	0.0261208	uv	PC O-16:0;0/20:4;0	CD2_BENIGN_COLON	Benign neoplasm: Colon	Cancer of digestive system	Neoplasms	11_61828850_CA_C	11_61796827_G_T	11_61806212_T_C,11_61828850_CA_C,11_61830500_A_G,11_61827448_CT_C,11_61826344_C_T,11_61824890_A_G,11_61836038_C_A,11_61838027_T_A,11_61837342_C_A,11_61804006_T_C,11_61811991_A_G,11_61807686_A_G,11_61785208_G_T,11_61803311_T_C,11_61802358_C_T,11_61817672_A_G,11_61801834_C_G,11_61818856_C_CT,11_61820833_A_G,11_61784455_A_C,11_61825533_A_G	23	37	21
FADS2	11	61776027	61843278	0.0259197	uv	PC O-16:0;0/20:4;0	I9_CAVS_OPERATED	Calcific aortic valvular stenosis, operated	Cardiovascular disease	Diseases of the Circulatory System	11_61828850_CA_C	11_61829161_C_T	11_61806212_T_C,11_61824890_A_G,11_61820833_A_G,11_61807686_A_G,11_61803311_T_C,11_61804006_T_C,11_61802358_C_T,11_61784455_A_C,11_61801834_C_G,11_61817672_A_G,11_61785208_G_T,11_61811991_A_G,11_61818856_C_CT,11_61825533_A_G,11_61830500_A_G,11_61826344_C_T,11_61827448_CT_C,11_61828850_CA_C,11_61836038_C_A,11_61837342_C_A,11_61781553_G_A,11_61838027_T_A	23	33	22
FADS2	11	61776027	61856709	0.0206265	uv	PC O-16:0;0/20:4;0	I9_VTE	Venous thromboembolism	Cardiovascular disease	Diseases of the Circulatory System	11_61828850_CA_C	11_61776489_T_C	11_61806212_T_C,11_61802358_C_T,11_61801834_C_G,11_61803311_T_C,11_61784455_A_C,11_61817672_A_G,11_61804006_T_C,11_61790354_T_C,11_61781553_G_A,11_61785208_G_T,11_61807686_A_G,11_61828850_CA_C,11_61811991_A_G,11_61818856_C_CT,11_61826344_C_T,11_61827448_CT_C,11_61820833_A_G,11_61824890_A_G,11_61825533_A_G,11_61830500_A_G	23	43	20
FADS2	11	61781553	61856709	0.00302804	uv	PC O-16:0;0/20:4;0	K11_CHOLELITH	Cholelithiasis	Cholelithiasis	Diseases of the Digestive System	11_61835765_C_T	11_61851136_A_G	11_61803910_G_A,11_61803876_C_G,11_61822009_A_G,11_61815236_T_C,11_61812288_T_C,11_61813163_C_T,11_61800281_C_A,11_61814292_T_C	13	39	8
FADS2	11	61781553	61856709	0.00402462	uv	PC O-16:0;0/20:4;0	K11_CHOLECYSTECTOMY	Cholecystectomy	Cholelithiasis	Diseases of the Digestive System	11_61835765_C_T	11_61854084_G_C	11_61803910_G_A,11_61803876_C_G,11_61822009_A_G,11_61812288_T_C,11_61815236_T_C,11_61813163_C_T,11_61800281_C_A,11_61814292_T_C	13	40	8
FADS2	11	61776489	61843278	0.00773478	uv	PC O-16:0;0/20:4;0	CD2_BENIGN_COLON_NOS	Benign neoplasm: Colon, unspecified	Cancer of digestive system	Neoplasms	11_61835765_C_T	11_61796827_G_T	11_61815236_T_C,11_61812288_T_C,11_61800281_C_A,11_61813163_C_T,11_61814292_T_C,11_61803910_G_A,11_61803876_C_G,11_61822009_A_G	13	38	8
FADS2	11	61784455	61843278	0.00477409	uv	PC O-16:0;0/20:4;0	CD2_BENIGN_COLON	Benign neoplasm: Colon	Cancer of digestive system	Neoplasms	11_61835765_C_T	11_61796827_G_T	11_61815236_T_C,11_61812288_T_C,11_61800281_C_A,11_61813163_C_T,11_61814292_T_C,11_61803910_G_A,11_61803876_C_G,11_61822009_A_G	13	37	8
FADS2	11	61776027	61856709	0.00161254	uv	PC O-16:0;0/20:4;0	I9_VTE	Venous thromboembolism	Cardiovascular disease	Diseases of the Circulatory System	11_61835765_C_T	11_61776489_T_C	11_61812288_T_C,11_61815236_T_C,11_61803910_G_A,11_61813163_C_T,11_61800281_C_A,11_61814292_T_C,11_61803876_C_G	13	43	7
ZPR1	11	116752497	116778201	0.815918	uv	TAG 51:3;0	I9_ANGINA	Angina pectoris	Cardiovascular disease	Diseases of the Circulatory System	11_116778201_G_C	11_116778201_G_C	11_116778201_G_C	1	2	1
ZPR1	11	116752497	116778201	0.159424	uv	TAG 51:3;0	I9_REVASC	Coronary revascularization (ANGIO or CABG)	Cardiovascular disease	Diseases of the Circulatory System	11_116778201_G_C	11_116752497_TA_T	11_116778201_G_C	1	2	1
ZPR1	11	116752497	116778201	0.0750122	uv	TAG 51:3;0	I9_CHD	Major coronary heart disease event	Cardiovascular disease	Diseases of the Circulatory System	11_116778201_G_C	11_116752497_TA_T	11_116778201_G_C	1	2	1
ZPR1	11	116752497	116778201	0.299805	uv	TAG 51:3;0	I9_CORATHER	Coronary atherosclerosis	Cardiovascular disease	Diseases of the Circulatory System	11_116778201_G_C	11_116752497_TA_T	11_116778201_G_C	1	2	1
ZPR1	11	116752497	116778201	0.888184	uv	TAG 51:3;0	E4_FH_IHD	Familial hypercholesterolemia, with ischemic heart disease	Metabolic disorders	Endocrine, Nutritional and Metabolic Diseases	11_116778201_G_C	11_116778201_G_C	11_116778201_G_C	1	2	1
ZPR1	11	116752497	116778201	0.347656	uv	TAG 51:3;0	E4_LIPOPROTNAS	Disorder of lipoprotein metabolism, unspecified	Metabolic disorders	Endocrine, Nutritional and Metabolic Diseases	11_116778201_G_C	11_116752497_TA_T	11_116778201_G_C	1	2	1
ZPR1	11	116778201	116778201	0.961914	uv	TAG 51:3;0	E4_METABOLIA	Metabolic disorders	Metabolic disorders	Endocrine, Nutritional and Metabolic Diseases	11_116778201_G_C	11_116778201_G_C	11_116778201_G_C	1	1	1
ZPR1	11	116778201	116778201	0.96582	uv	TAG 51:3;0	RX_STATIN	Statin medication	Cardiovascular disease	Diseases of the Circulatory System	11_116778201_G_C	11_116778201_G_C	11_116778201_G_C	1	1	1
ZPR1	11	116778201	116778201	0.964355	uv	TAG 51:3;0	E4_FH	Familial hypercholesterolemia	Metabolic disorders	Endocrine, Nutritional and Metabolic Diseases	11_116778201_G_C	11_116778201_G_C	11_116778201_G_C	1	1	1
ZPR1	11	116778201	116778201	0.964844	uv	TAG 51:3;0	E4_HYPERCHOL	Pure hypercholesterolaemia	Metabolic disorders	Endocrine, Nutritional and Metabolic Diseases	11_116778201_G_C	11_116778201_G_C	11_116778201_G_C	1	1	1
ZPR1	11	116778201	116778201	0.96582	uv	TAG 51:3;0	E4_HYPERGLYCER	Pure hyperglyceridaemia	Metabolic disorders	Endocrine, Nutritional and Metabolic Diseases	11_116778201_G_C	11_116778201_G_C	11_116778201_G_C	1	1	1
ZPR1	11	116778201	116778201	0.965332	uv	TAG 51:3;0	E4_HYPERLIPMIX	Mixed hyperlipidaemia	Metabolic disorders	Endocrine, Nutritional and Metabolic Diseases	11_116778201_G_C	11_116778201_G_C	11_116778201_G_C	1	1	1
ZPR1	11	116778201	116778201	0.939941	uv	TAG 51:3;0	E4_HYPERLIPNAS	Hyperlipidaemia, other/unspecified	Metabolic disorders	Endocrine, Nutritional and Metabolic Diseases	11_116778201_G_C	11_116778201_G_C	11_116778201_G_C	1	1	1
ZPR1	11	116778201	116778201	0.96582	uv	TAG 51:3;0	E4_LIPOPROT	Disorders of lipoprotein metabolism and other lipidaemias	Metabolic disorders	Endocrine, Nutritional and Metabolic Diseases	11_116778201_G_C	11_116778201_G_C	11_116778201_G_C	1	1	1
ZPR1	11	116752497	116786845	0.0777588	uv	TAG 51:3;0	I9_CVD_HARD	Hard cardiovascular diseases	Cardiovascular disease	Diseases of the Circulatory System	11_116778201_G_C	11_116752497_TA_T	11_116778201_G_C	1	3	1
ZPR1	11	116752497	116786845	0.187134	uv	TAG 51:3;0	I9_IHD	Ischaemic heart disease, wide definition	Cardiovascular disease	Diseases of the Circulatory System	11_116778201_G_C	11_116786845_C_T	11_116778201_G_C	1	3	1
ZPR1	11	116752497	116789970	0.462158	uv	TAG 51:3;0	I9_CABG	Coronary artery bypass grafting	Cardiovascular disease	Diseases of the Circulatory System	11_116778201_G_C	11_116778201_G_C	11_116778201_G_C	1	8	1
GCKR	2	27345120	27530004	0.147095	uv	TAG 51:3;0	T2D_WIDE	Type 2 diabetes, wide definition	Diabetes	Endocrine, Nutritional and Metabolic Diseases	2_27508073_T_C	2_27508073_T_C	2_27508073_T_C	1	13	1
GCKR	2	27375230	27527679	0.286621	uv	TAG 51:3;0	KELA_DIAB_INSUL_EXMORE	Diabetes, insulin treatment (Kela reimbursement) (more control exclusions)	Diabetes	Endocrine, Nutritional and Metabolic Diseases	2_27508073_T_C	2_27508073_T_C	2_27508073_T_C	1	9	1
GCKR	2	27375230	27527679	0.36792	uv	TAG 51:3;0	E4_DM2NASCOMP	Type 2 diabetes with other specified/multiple/unspecified complications	Diabetes	Endocrine, Nutritional and Metabolic Diseases	2_27508073_T_C	2_27508073_T_C	2_27508073_T_C	1	8	1
GCKR	2	27375230	27518370	0.584473	uv	TAG 51:3;0	T2D	Type 2 diabetes, definitions combined	Diabetes	Endocrine, Nutritional and Metabolic Diseases	2_27508073_T_C	2_27508073_T_C	2_27508073_T_C	1	6	1
GCKR	2	27375230	27519736	0.550781	uv	TAG 51:3;0	K11_CHOLECYSTECTOMY	Cholecystectomy	Cholelithiasis	Diseases of the Digestive System	2_27508073_T_C	2_27508073_T_C	2_27508073_T_C	1	4	1
GCKR	2	27375230	27519736	0.249268	uv	TAG 51:3;0	E4_HYPERCHOL	Pure hypercholesterolaemia	Metabolic disorders	Endocrine, Nutritional and Metabolic Diseases	2_27508073_T_C	2_27518370_T_C	2_27508073_T_C	1	4	1
GCKR	2	27375230	27519736	0.21936	uv	TAG 51:3;0	GEST_DIABETES	Gestational diabetes (for exclusion)	Diabetes	Endocrine, Nutritional and Metabolic Diseases	2_27508073_T_C	2_27518370_T_C	2_27508073_T_C	1	4	1
GCKR	2	27508073	27519736	0.563477	uv	TAG 51:3;0	E4_LIPOPROT	Disorders of lipoprotein metabolism and other lipidaemias	Metabolic disorders	Endocrine, Nutritional and Metabolic Diseases	2_27508073_T_C	2_27508073_T_C	2_27508073_T_C	1	3	1
GCKR	2	27508073	27519736	0.742676	uv	TAG 51:3;0	K11_CHOLELITH	Cholelithiasis	Cholelithiasis	Diseases of the Digestive System	2_27508073_T_C	2_27508073_T_C	2_27508073_T_C	1	3	1
GCKR	2	27508073	27519736	0.0805664	uv	TAG 51:3;0	E4_HYPERLIPMIX	Mixed hyperlipidaemia	Metabolic disorders	Endocrine, Nutritional and Metabolic Diseases	2_27508073_T_C	2_27519736_T_C	2_27508073_T_C	1	3	1
GCKR	2	27508073	27508073	0.967285	uv	TAG 51:3;0	RX_STATIN	Statin medication	Cardiovascular disease	Diseases of the Circulatory System	2_27508073_T_C	2_27508073_T_C	2_27508073_T_C	1	1	1
FADS2	11	61776027	61856709	0.0174865	uv	PC 16:1;0_20:4;0	K11_CHOLELITH	Cholelithiasis	Cholelithiasis	Diseases of the Digestive System	11_61783884_T_C	11_61851136_A_G	11_61804006_T_C,11_61803311_T_C,11_61802358_C_T,11_61817672_A_G,11_61801834_C_G,11_61807686_A_G,11_61820833_A_G,11_61781553_G_A,11_61818856_C_CT,11_61825533_A_G,11_61811991_A_G,11_61790331_T_C,11_61806212_T_C,11_61790354_T_C,11_61828850_CA_C,11_61824890_A_G,11_61783884_T_C,11_61826344_C_T,11_61830500_A_G,11_61827448_CT_C	24	39	20
FADS2	11	61776027	61856709	0.0163836	uv	PC 16:1;0_20:4;0	K11_CHOLECYSTECTOMY	Cholecystectomy	Cholelithiasis	Diseases of the Digestive System	11_61783884_T_C	11_61854084_G_C	11_61807686_A_G,11_61803311_T_C,11_61802358_C_T,11_61804006_T_C,11_61801834_C_G,11_61817672_A_G,11_61818856_C_CT,11_61811991_A_G,11_61825533_A_G,11_61781553_G_A,11_61806212_T_C,11_61820833_A_G,11_61828850_CA_C,11_61830500_A_G,11_61826344_C_T,11_61827448_CT_C,11_61790354_T_C,11_61824890_A_G,11_61790331_T_C,11_61783884_T_C	24	40	20
FADS2	11	61776027	61843278	0.0162834	uv	PC 16:1;0_20:4;0	RX_STATIN	Statin medication	Cardiovascular disease	Diseases of the Circulatory System	11_61783884_T_C	11_61830500_A_G	11_61830500_A_G,11_61806212_T_C,11_61785208_G_T,11_61826344_C_T,11_61828850_CA_C,11_61827448_CT_C,11_61784455_A_C,11_61824890_A_G,11_61807686_A_G,11_61804006_T_C,11_61801834_C_G,11_61817672_A_G,11_61803311_T_C,11_61802358_C_T,11_61818856_C_CT,11_61811991_A_G	24	24	16
FADS2	11	61776027	61843278	0.0126605	uv	PC 16:1;0_20:4;0	CD2_BENIGN_COLON_NOS	Benign neoplasm: Colon, unspecified	Cancer of digestive system	Neoplasms	11_61783884_T_C	11_61796827_G_T	11_61806212_T_C,11_61830500_A_G,11_61826344_C_T,11_61828850_CA_C,11_61785208_G_T,11_61827448_CT_C,11_61811991_A_G,11_61784455_A_C,11_61804006_T_C,11_61807686_A_G,11_61803311_T_C,11_61802358_C_T,11_61824890_A_G,11_61801834_C_G,11_61817672_A_G,11_61818856_C_CT,11_61790354_T_C,11_61776489_T_C,11_61781553_G_A,11_61820833_A_G	24	38	20
FADS2	11	61776027	61843278	0.0138021	uv	PC 16:1;0_20:4;0	CD2_BENIGN_COLON	Benign neoplasm: Colon	Cancer of digestive system	Neoplasms	11_61783884_T_C	11_61796827_G_T	11_61806212_T_C,11_61828850_CA_C,11_61830500_A_G,11_61827448_CT_C,11_61826344_C_T,11_61824890_A_G,11_61804006_T_C,11_61811991_A_G,11_61807686_A_G,11_61785208_G_T,11_61803311_T_C,11_61802358_C_T,11_61817672_A_G,11_61801834_C_G,11_61818856_C_CT,11_61820833_A_G,11_61784455_A_C,11_61825533_A_G	24	37	18
FADS2	11	61776027	61843278	0.0287168	uv	PC 16:1;0_20:4;0	I9_CAVS_OPERATED	Calcific aortic valvular stenosis, operated	Cardiovascular disease	Diseases of the Circulatory System	11_61783884_T_C	11_61829161_C_T	11_61806212_T_C,11_61824890_A_G,11_61820833_A_G,11_61776027_T_C,11_61807686_A_G,11_61803311_T_C,11_61804006_T_C,11_61802358_C_T,11_61784455_A_C,11_61776489_T_C,11_61801834_C_G,11_61817672_A_G,11_61785208_G_T,11_61783884_T_C,11_61811991_A_G,11_61818856_C_CT,11_61825533_A_G,11_61830500_A_G,11_61790331_T_C,11_61826344_C_T,11_61827448_CT_C,11_61828850_CA_C,11_61781553_G_A	24	33	23
FADS2	11	61776027	61856709	0.0285224	uv	PC 16:1;0_20:4;0	I9_VTE	Venous thromboembolism	Cardiovascular disease	Diseases of the Circulatory System	11_61783884_T_C	11_61776489_T_C	11_61776489_T_C,11_61776027_T_C,11_61806212_T_C,11_61802358_C_T,11_61801834_C_G,11_61803311_T_C,11_61784455_A_C,11_61817672_A_G,11_61804006_T_C,11_61790354_T_C,11_61783884_T_C,11_61781553_G_A,11_61785208_G_T,11_61807686_A_G,11_61828850_CA_C,11_61811991_A_G,11_61818856_C_CT,11_61826344_C_T,11_61790331_T_C,11_61827448_CT_C,11_61820833_A_G,11_61824890_A_G,11_61825533_A_G,11_61830500_A_G	24	43	24
FADS2	11	61781553	61856709	0.0159258	uv	PC 18:0;0_20:4;0	K11_CHOLELITH	Cholelithiasis	Cholelithiasis	Diseases of the Digestive System	11_61781553_G_A	11_61851136_A_G	11_61804006_T_C,11_61803311_T_C,11_61802358_C_T,11_61817672_A_G,11_61781553_G_A,11_61806212_T_C,11_61790354_T_C,11_61828850_CA_C,11_61783884_T_C	11	39	9
FADS2	11	61781553	61856709	0.0115329	uv	PC 18:0;0_20:4;0	K11_CHOLECYSTECTOMY	Cholecystectomy	Cholelithiasis	Diseases of the Digestive System	11_61781553_G_A	11_61854084_G_C	11_61803311_T_C,11_61802358_C_T,11_61804006_T_C,11_61817672_A_G,11_61781553_G_A,11_61806212_T_C,11_61828850_CA_C,11_61790354_T_C,11_61783884_T_C	11	40	9
FADS2	11	61781553	61843278	0.0135418	uv	PC 18:0;0_20:4;0	RX_STATIN	Statin medication	Cardiovascular disease	Diseases of the Circulatory System	11_61781553_G_A	11_61830500_A_G	11_61806212_T_C,11_61785208_G_T,11_61828850_CA_C,11_61784455_A_C,11_61804006_T_C,11_61817672_A_G,11_61803311_T_C,11_61802358_C_T	11	24	8
FADS2	11	61776489	61843278	0.0130594	uv	PC 18:0;0_20:4;0	CD2_BENIGN_COLON_NOS	Benign neoplasm: Colon, unspecified	Cancer of digestive system	Neoplasms	11_61781553_G_A	11_61796827_G_T	11_61806212_T_C,11_61828850_CA_C,11_61785208_G_T,11_61784455_A_C,11_61804006_T_C,11_61803311_T_C,11_61802358_C_T,11_61817672_A_G,11_61790354_T_C,11_61781553_G_A	11	38	10
FADS2	11	61781553	61843278	0.00679457	uv	PC 18:0;0_20:4;0	CD2_BENIGN_COLON	Benign neoplasm: Colon	Cancer of digestive system	Neoplasms	11_61781553_G_A	11_61796827_G_T	11_61806212_T_C,11_61828850_CA_C,11_61804006_T_C,11_61785208_G_T,11_61803311_T_C,11_61802358_C_T,11_61817672_A_G,11_61784455_A_C	11	37	8
FADS2	11	61776027	61843278	0.0175765	uv	PC 18:0;0_20:4;0	I9_CAVS_OPERATED	Calcific aortic valvular stenosis, operated	Cardiovascular disease	Diseases of the Circulatory System	11_61781553_G_A	11_61829161_C_T	11_61806212_T_C,11_61803311_T_C,11_61804006_T_C,11_61802358_C_T,11_61784455_A_C,11_61817672_A_G,11_61785208_G_T,11_61783884_T_C,11_61828850_CA_C,11_61781553_G_A	11	33	10
FADS2	11	61776027	61856709	0.0256009	uv	PC 18:0;0_20:4;0	I9_VTE	Venous thromboembolism	Cardiovascular disease	Diseases of the Circulatory System	11_61781553_G_A	11_61776489_T_C	11_61806212_T_C,11_61802358_C_T,11_61803311_T_C,11_61784455_A_C,11_61817672_A_G,11_61804006_T_C,11_61790354_T_C,11_61783884_T_C,11_61781553_G_A,11_61785208_G_T,11_61828850_CA_C	11	43	11
FADS2	11	61781553	61856709	0.0126758	uv	PC 18:0;0_20:4;0	K11_CHOLELITH	Cholelithiasis	Cholelithiasis	Diseases of the Digestive System	11_61813163_C_T	11_61851136_A_G	11_61803910_G_A,11_61803876_C_G,11_61822009_A_G,11_61815236_T_C,11_61812288_T_C,11_61813163_C_T,11_61800281_C_A,11_61814292_T_C	8	39	8
FADS2	11	61781553	61856709	0.0190268	uv	PC 18:0;0_20:4;0	K11_CHOLECYSTECTOMY	Cholecystectomy	Cholelithiasis	Diseases of the Digestive System	11_61813163_C_T	11_61854084_G_C	11_61803910_G_A,11_61803876_C_G,11_61822009_A_G,11_61812288_T_C,11_61815236_T_C,11_61813163_C_T,11_61800281_C_A,11_61814292_T_C	8	40	8
FADS2	11	61776489	61843278	0.0444317	uv	PC 18:0;0_20:4;0	CD2_BENIGN_COLON_NOS	Benign neoplasm: Colon, unspecified	Cancer of digestive system	Neoplasms	11_61813163_C_T	11_61796827_G_T	11_61815236_T_C,11_61812288_T_C,11_61800281_C_A,11_61813163_C_T,11_61814292_T_C,11_61803910_G_A,11_61803876_C_G,11_61822009_A_G	8	38	8
FADS2	11	61784455	61843278	0.0256538	uv	PC 18:0;0_20:4;0	CD2_BENIGN_COLON	Benign neoplasm: Colon	Cancer of digestive system	Neoplasms	11_61813163_C_T	11_61796827_G_T	11_61815236_T_C,11_61812288_T_C,11_61800281_C_A,11_61813163_C_T,11_61814292_T_C,11_61803910_G_A,11_61803876_C_G,11_61822009_A_G	8	37	8
FADS2	11	61776027	61856709	0.00815606	uv	PC 18:0;0_20:4;0	I9_VTE	Venous thromboembolism	Cardiovascular disease	Diseases of the Circulatory System	11_61813163_C_T	11_61776489_T_C	11_61812288_T_C,11_61815236_T_C,11_61803910_G_A,11_61813163_C_T,11_61800281_C_A,11_61814292_T_C,11_61803876_C_G	8	43	7
TM6SF2	19	19255823	19635342	0.0115713	uv	TAG 54:7;0	CIRRHOSIS_BROAD	Cirrhosis, broad definition used in the article https://doi.org/10.1101/594523	Liver disease	Diseases of the Digestive System	19_19547663_G_T	19_19283559_A_G	19_19547663_G_T,19_19551411_C_T,19_19499787_C_T,19_19605749_C_T,19_19611167_C_T,19_19564887_C_T,19_19559801_G_A,19_19560457_C_T,19_19553268_C_T,19_19467934_A_G,19_19367068_A_C,19_19589743_C_T,19_19584419_C_T,19_19259531_TGACA_T,19_19277691_A_T,19_19268740_C_T,19_19255823_C_T,19_19591575_G_A,19_19588589_GA_G,19_19606247_A_G,19_19308262_G_A,19_19296909_T_C,19_19283559_A_G,19_19383674_G_A,19_1932148…	41	27	26
TM6SF2	19	19255823	19635342	0.0224544	uv	TAG 54:7;0	E4_LIPOPROT	Disorders of lipoprotein metabolism and other lipidaemias	Metabolic disorders	Endocrine, Nutritional and Metabolic Diseases	19_19547663_G_T	19_19259531_TGACA_T	19_19547663_G_T,19_19551411_C_T,19_19499787_C_T,19_19602260_A_T,19_19609590_C_T,19_19609979_T_G,19_19612406_C_T,19_19605749_C_T,19_19610913_G_A,19_19611167_C_T,19_19564887_C_T,19_19559801_G_A,19_19560457_C_T,19_19553268_C_T,19_19467934_A_G,19_19367068_A_C,19_19589743_C_T,19_19616343_A_G,19_19600330_C_T,19_19584419_C_T,19_19259531_TGACA_T,19_19277691_A_T,19_19268740_C_T,19_19255823_C_T,19_19308262…	41	32	30
TM6SF2	19	19255823	19635342	0.033366	uv	TAG 54:7;0	K11_DISLIVOTH	Other diseases of liver	Liver disease	Diseases of the Digestive System	19_19547663_G_T	19_19499787_C_T	19_19547663_G_T,19_19551411_C_T,19_19499787_C_T,19_19602260_A_T,19_19609590_C_T,19_19609979_T_G,19_19612406_C_T,19_19605749_C_T,19_19610913_G_A,19_19611167_C_T,19_19564887_C_T,19_19559801_G_A,19_19560457_C_T,19_19553268_C_T,19_19467934_A_G,19_19367068_A_C,19_19589743_C_T,19_19616343_A_G,19_19600330_C_T,19_19584419_C_T	41	22	20
TM6SF2	19	19255823	19635342	0.0219795	uv	TAG 54:7;0	I9_VARICVEOES	Oesophageal varices	Cardiovascular disease	Diseases of the Circulatory System	19_19547663_G_T	19_19283559_A_G	19_19547663_G_T,19_19551411_C_T,19_19499787_C_T,19_19602260_A_T,19_19609590_C_T,19_19609979_T_G,19_19612406_C_T,19_19605749_C_T,19_19610913_G_A,19_19611167_C_T,19_19564887_C_T,19_19559801_G_A,19_19560457_C_T,19_19553268_C_T,19_19467934_A_G,19_19367068_A_C,19_19584419_C_T,19_19259531_TGACA_T,19_19277691_A_T,19_19268740_C_T,19_19255823_C_T,19_19591575_G_A,19_19588589_GA_G,19_19606247_A_G,19_1930826…	41	32	30
TM6SF2	19	19255823	19635342	0.0148565	uv	TAG 54:7;0	CHIRHEP_NAS	Cirrhosis of liver, NAS	Liver disease	Diseases of the Digestive System	19_19547663_G_T	19_19308262_G_A	19_19547663_G_T,19_19551411_C_T,19_19602260_A_T,19_19609590_C_T,19_19609979_T_G,19_19612406_C_T,19_19605749_C_T,19_19610913_G_A,19_19611167_C_T,19_19564887_C_T,19_19559801_G_A,19_19560457_C_T,19_19553268_C_T,19_19367068_A_C,19_19589743_C_T,19_19259531_TGACA_T,19_19277691_A_T,19_19268740_C_T,19_19255823_C_T,19_19591575_G_A,19_19588589_GA_G,19_19606247_A_G,19_19308262_G_A,19_19296909_T_C,19_1928355…	41	30	28
TM6SF2	19	19255823	19635342	0.0277006	uv	TAG 54:7;0	K11_LIVER	Diseases of liver	Liver disease	Diseases of the Digestive System	19_19547663_G_T	19_19499787_C_T	19_19547663_G_T,19_19551411_C_T,19_19499787_C_T,19_19602260_A_T,19_19609590_C_T,19_19609979_T_G,19_19612406_C_T,19_19605749_C_T,19_19610913_G_A,19_19611167_C_T,19_19564887_C_T,19_19559801_G_A,19_19560457_C_T,19_19553268_C_T,19_19467934_A_G,19_19367068_A_C,19_19589743_C_T,19_19600330_C_T,19_19584419_C_T,19_19268740_C_T,19_19591575_G_A,19_19588589_GA_G,19_19606247_A_G,19_19308262_G_A,19_19283559_A_…	41	29	27
ZPR1	11	116752497	116778201	0.82666	uv	TAG 54:7;0	I9_ANGINA	Angina pectoris	Cardiovascular disease	Diseases of the Circulatory System	11_116778201_G_C	11_116778201_G_C	11_116778201_G_C	1	2	1
ZPR1	11	116752497	116778201	0.161499	uv	TAG 54:7;0	I9_REVASC	Coronary revascularization (ANGIO or CABG)	Cardiovascular disease	Diseases of the Circulatory System	11_116778201_G_C	11_116752497_TA_T	11_116778201_G_C	1	2	1
ZPR1	11	116752497	116778201	0.0759888	uv	TAG 54:7;0	I9_CHD	Major coronary heart disease event	Cardiovascular disease	Diseases of the Circulatory System	11_116778201_G_C	11_116752497_TA_T	11_116778201_G_C	1	2	1
ZPR1	11	116752497	116778201	0.303711	uv	TAG 54:7;0	I9_CORATHER	Coronary atherosclerosis	Cardiovascular disease	Diseases of the Circulatory System	11_116778201_G_C	11_116752497_TA_T	11_116778201_G_C	1	2	1
ZPR1	11	116752497	116778201	0.899902	uv	TAG 54:7;0	E4_FH_IHD	Familial hypercholesterolemia, with ischemic heart disease	Metabolic disorders	Endocrine, Nutritional and Metabolic Diseases	11_116778201_G_C	11_116778201_G_C	11_116778201_G_C	1	2	1
ZPR1	11	116752497	116778201	0.352051	uv	TAG 54:7;0	E4_LIPOPROTNAS	Disorder of lipoprotein metabolism, unspecified	Metabolic disorders	Endocrine, Nutritional and Metabolic Diseases	11_116778201_G_C	11_116752497_TA_T	11_116778201_G_C	1	2	1
ZPR1	11	116778201	116778201	0.974609	uv	TAG 54:7;0	E4_METABOLIA	Metabolic disorders	Metabolic disorders	Endocrine, Nutritional and Metabolic Diseases	11_116778201_G_C	11_116778201_G_C	11_116778201_G_C	1	1	1
ZPR1	11	116778201	116778201	0.978516	uv	TAG 54:7;0	RX_STATIN	Statin medication	Cardiovascular disease	Diseases of the Circulatory System	11_116778201_G_C	11_116778201_G_C	11_116778201_G_C	1	1	1
ZPR1	11	116778201	116778201	0.977051	uv	TAG 54:7;0	E4_FH	Familial hypercholesterolemia	Metabolic disorders	Endocrine, Nutritional and Metabolic Diseases	11_116778201_G_C	11_116778201_G_C	11_116778201_G_C	1	1	1
ZPR1	11	116778201	116778201	0.977539	uv	TAG 54:7;0	E4_HYPERCHOL	Pure hypercholesterolaemia	Metabolic disorders	Endocrine, Nutritional and Metabolic Diseases	11_116778201_G_C	11_116778201_G_C	11_116778201_G_C	1	1	1
ZPR1	11	116778201	116778201	0.978516	uv	TAG 54:7;0	E4_HYPERGLYCER	Pure hyperglyceridaemia	Metabolic disorders	Endocrine, Nutritional and Metabolic Diseases	11_116778201_G_C	11_116778201_G_C	11_116778201_G_C	1	1	1
ZPR1	11	116778201	116778201	0.978027	uv	TAG 54:7;0	E4_HYPERLIPMIX	Mixed hyperlipidaemia	Metabolic disorders	Endocrine, Nutritional and Metabolic Diseases	11_116778201_G_C	11_116778201_G_C	11_116778201_G_C	1	1	1
ZPR1	11	116778201	116778201	0.952148	uv	TAG 54:7;0	E4_HYPERLIPNAS	Hyperlipidaemia, other/unspecified	Metabolic disorders	Endocrine, Nutritional and Metabolic Diseases	11_116778201_G_C	11_116778201_G_C	11_116778201_G_C	1	1	1
ZPR1	11	116778201	116778201	0.978516	uv	TAG 54:7;0	E4_LIPOPROT	Disorders of lipoprotein metabolism and other lipidaemias	Metabolic disorders	Endocrine, Nutritional and Metabolic Diseases	11_116778201_G_C	11_116778201_G_C	11_116778201_G_C	1	1	1
ZPR1	11	116752497	116786845	0.0787964	uv	TAG 54:7;0	I9_CVD_HARD	Hard cardiovascular diseases	Cardiovascular disease	Diseases of the Circulatory System	11_116778201_G_C	11_116752497_TA_T	11_116778201_G_C	1	3	1
ZPR1	11	116752497	116786845	0.189575	uv	TAG 54:7;0	I9_IHD	Ischaemic heart disease, wide definition	Cardiovascular disease	Diseases of the Circulatory System	11_116778201_G_C	11_116786845_C_T	11_116778201_G_C	1	3	1
ZPR1	11	116752497	116789970	0.468262	uv	TAG 54:7;0	I9_CABG	Coronary artery bypass grafting	Cardiovascular disease	Diseases of the Circulatory System	11_116778201_G_C	11_116778201_G_C	11_116778201_G_C	1	8	1
FADS2	11	61776027	61856709	0.0139955	uv	TAG 54:7;0	K11_CHOLELITH	Cholelithiasis	Cholelithiasis	Diseases of the Digestive System	11_61843278_G_A	11_61851136_A_G	11_61804006_T_C,11_61803311_T_C,11_61802358_C_T,11_61817672_A_G,11_61801834_C_G,11_61807686_A_G,11_61839211_G_A,11_61820833_A_G,11_61781553_G_A,11_61818856_C_CT,11_61825533_A_G,11_61811991_A_G,11_61790331_T_C,11_61806212_T_C,11_61790354_T_C,11_61828850_CA_C,11_61824890_A_G,11_61839170_A_G,11_61783884_T_C,11_61836038_C_A,11_61826344_C_T,11_61830500_A_G,11_61832870_A_C,11_61837342_C_A,11_61838027_T…	35	39	26
FADS2	11	61776027	61856709	0.0128627	uv	TAG 54:7;0	K11_CHOLECYSTECTOMY	Cholecystectomy	Cholelithiasis	Diseases of the Digestive System	11_61843278_G_A	11_61854084_G_C	11_61807686_A_G,11_61803311_T_C,11_61802358_C_T,11_61804006_T_C,11_61801834_C_G,11_61817672_A_G,11_61818856_C_CT,11_61811991_A_G,11_61825533_A_G,11_61781553_G_A,11_61806212_T_C,11_61820833_A_G,11_61828850_CA_C,11_61830500_A_G,11_61826344_C_T,11_61839170_A_G,11_61827448_CT_C,11_61790354_T_C,11_61839211_G_A,11_61824890_A_G,11_61790331_T_C,11_61832870_A_C,11_61836038_C_A,11_61783884_T_C,11_61838027_…	35	40	26
FADS2	11	61776027	61843278	0.0310686	uv	TAG 54:7;0	RX_STATIN	Statin medication	Cardiovascular disease	Diseases of the Circulatory System	11_61843278_G_A	11_61830500_A_G	11_61843278_G_A,11_61842278_C_T,11_61785208_G_T,11_61832870_A_C,11_61839170_A_G,11_61830500_A_G,11_61838027_T_A,11_61829161_C_T,11_61836038_C_A,11_61811991_A_G,11_61837342_C_A,11_61806212_T_C,11_61826344_C_T,11_61818856_C_CT,11_61827448_CT_C,11_61807686_A_G,11_61801834_C_G,11_61824890_A_G,11_61803311_T_C,11_61804006_T_C,11_61817672_A_G,11_61802358_C_T,11_61828850_CA_C,11_61784455_A_C	35	24	24
FADS2	11	61776027	61843278	0.0167211	uv	TAG 54:7;0	CD2_BENIGN_COLON_NOS	Benign neoplasm: Colon, unspecified	Cancer of digestive system	Neoplasms	11_61843278_G_A	11_61796827_G_T	11_61796827_G_T,11_61798436_T_C,11_61806212_T_C,11_61830500_A_G,11_61826344_C_T,11_61828850_CA_C,11_61785208_G_T,11_61827448_CT_C,11_61829161_C_T,11_61811991_A_G,11_61784455_A_C,11_61804006_T_C,11_61843278_G_A,11_61807686_A_G,11_61836038_C_A,11_61838027_T_A,11_61803311_T_C,11_61802358_C_T,11_61824890_A_G,11_61801834_C_G,11_61817672_A_G,11_61832870_A_C,11_61818856_C_CT,11_61837342_C_A,11_61842278_…	35	38	29
FADS2	11	61776027	61843278	0.0211663	uv	TAG 54:7;0	CD2_BENIGN_COLON	Benign neoplasm: Colon	Cancer of digestive system	Neoplasms	11_61843278_G_A	11_61796827_G_T	11_61796827_G_T,11_61798436_T_C,11_61806212_T_C,11_61828850_CA_C,11_61830500_A_G,11_61827448_CT_C,11_61826344_C_T,11_61829161_C_T,11_61824890_A_G,11_61843278_G_A,11_61836038_C_A,11_61838027_T_A,11_61842278_C_T,11_61832870_A_C,11_61837342_C_A,11_61804006_T_C,11_61811991_A_G,11_61807686_A_G,11_61785208_G_T,11_61803311_T_C,11_61802358_C_T,11_61817672_A_G,11_61801834_C_G,11_61818856_C_CT,11_61820833_…	35	37	29
FADS2	11	61776027	61843278	0.0241277	uv	TAG 54:7;0	I9_CAVS_OPERATED	Calcific aortic valvular stenosis, operated	Cardiovascular disease	Diseases of the Circulatory System	11_61843278_G_A	11_61829161_C_T	11_61843278_G_A,11_61842278_C_T,11_61785208_G_T,11_61781553_G_A,11_61832870_A_C,11_61839211_G_A,11_61839170_A_G,11_61830500_A_G,11_61838027_T_A,11_61829161_C_T,11_61836038_C_A,11_61811991_A_G,11_61837342_C_A,11_61806212_T_C,11_61826344_C_T,11_61818856_C_CT,11_61827448_CT_C,11_61807686_A_G,11_61801834_C_G,11_61824890_A_G,11_61803311_T_C,11_61804006_T_C,11_61817672_A_G,11_61820833_A_G,11_61802358_C…	35	33	32
FADS2	11	61776027	61856709	0.0166719	uv	TAG 54:7;0	I9_VTE	Venous thromboembolism	Cardiovascular disease	Diseases of the Circulatory System	11_61843278_G_A	11_61776489_T_C	11_61776027_T_C,11_61779120_A_G,11_61806212_T_C,11_61802358_C_T,11_61801834_C_G,11_61803311_T_C,11_61784455_A_C,11_61817672_A_G,11_61804006_T_C,11_61790354_T_C,11_61783884_T_C,11_61781553_G_A,11_61785208_G_T,11_61807686_A_G,11_61828850_CA_C,11_61811991_A_G,11_61818856_C_CT,11_61798436_T_C,11_61796827_G_T,11_61826344_C_T,11_61790331_T_C,11_61827448_CT_C,11_61820833_A_G,11_61839170_A_G,11_61824890_…	35	43	30
GCKR	2	27345120	27530004	0.123262	uv	TAG 54:7;0	T2D_WIDE	Type 2 diabetes, wide definition	Diabetes	Endocrine, Nutritional and Metabolic Diseases	2_27508073_T_C	2_27508073_T_C	2_27508073_T_C,2_27518370_T_C,2_27519736_T_C	3	13	3
GCKR	2	27375230	27527679	0.231449	uv	TAG 54:7;0	KELA_DIAB_INSUL_EXMORE	Diabetes, insulin treatment (Kela reimbursement) (more control exclusions)	Diabetes	Endocrine, Nutritional and Metabolic Diseases	2_27508073_T_C	2_27508073_T_C	2_27508073_T_C,2_27518370_T_C	3	9	2
GCKR	2	27375230	27527679	0.299755	uv	TAG 54:7;0	E4_DM2NASCOMP	Type 2 diabetes with other specified/multiple/unspecified complications	Diabetes	Endocrine, Nutritional and Metabolic Diseases	2_27508073_T_C	2_27508073_T_C	2_27508073_T_C,2_27518370_T_C,2_27519736_T_C	3	8	3
GCKR	2	27375230	27519736	0.464041	uv	TAG 54:7;0	T2D	Type 2 diabetes, definitions combined	Diabetes	Endocrine, Nutritional and Metabolic Diseases	2_27508073_T_C	2_27508073_T_C	2_27508073_T_C,2_27518370_T_C	3	6	2
GCKR	2	27375230	27519736	0.467323	uv	TAG 54:7;0	K11_CHOLECYSTECTOMY	Cholecystectomy	Cholelithiasis	Diseases of the Digestive System	2_27508073_T_C	2_27508073_T_C	2_27508073_T_C,2_27518370_T_C,2_27519736_T_C	3	4	3
GCKR	2	27375230	27519736	0.263924	uv	TAG 54:7;0	E4_HYPERCHOL	Pure hypercholesterolaemia	Metabolic disorders	Endocrine, Nutritional and Metabolic Diseases	2_27508073_T_C	2_27518370_T_C	2_27518370_T_C,2_27508073_T_C,2_27519736_T_C	3	4	3
GCKR	2	27375230	27519736	0.242081	uv	TAG 54:7;0	GEST_DIABETES	Gestational diabetes (for exclusion)	Diabetes	Endocrine, Nutritional and Metabolic Diseases	2_27508073_T_C	2_27518370_T_C	2_27518370_T_C,2_27519736_T_C,2_27508073_T_C	3	4	3
GCKR	2	27508073	27519736	0.486633	uv	TAG 54:7;0	E4_LIPOPROT	Disorders of lipoprotein metabolism and other lipidaemias	Metabolic disorders	Endocrine, Nutritional and Metabolic Diseases	2_27508073_T_C	2_27508073_T_C	2_27508073_T_C,2_27518370_T_C,2_27519736_T_C	3	3	3
GCKR	2	27508073	27519736	0.610405	uv	TAG 54:7;0	K11_CHOLELITH	Cholelithiasis	Cholelithiasis	Diseases of the Digestive System	2_27508073_T_C	2_27508073_T_C	2_27508073_T_C,2_27518370_T_C,2_27519736_T_C	3	3	3
GCKR	2	27508073	27519736	0.156677	uv	TAG 54:7;0	E4_HYPERLIPMIX	Mixed hyperlipidaemia	Metabolic disorders	Endocrine, Nutritional and Metabolic Diseases	2_27508073_T_C	2_27519736_T_C	2_27519736_T_C,2_27518370_T_C,2_27508073_T_C	3	3	3
GCKR	2	27508073	27519736	0.76416	uv	TAG 54:7;0	RX_STATIN	Statin medication	Cardiovascular disease	Diseases of the Circulatory System	2_27508073_T_C	2_27508073_T_C	2_27508073_T_C	3	1	1
TM6SF2	19	19141970	19739741	0.0993004	uv	TAG 54:7;0	E4_HYPERLIPNAS	Hyperlipidaemia, other/unspecified	Metabolic disorders	Endocrine, Nutritional and Metabolic Diseases	19_19347579_A_G	19_19210016_C_G	19_19210016_C_G,19_19269704_A_G,19_19285807_C_T,19_19347579_A_G,19_19739741_A_AC	8	8	5
TM6SF2	19	19210016	19739741	0.230112	uv	TAG 54:7;0	K11_ALCOLIV	Alcoholic liver disease	Liver disease	Diseases of the Digestive System	19_19347579_A_G	19_19285807_C_T	19_19347579_A_G,19_19269704_A_G,19_19285807_C_T,19_19210016_C_G	8	4	4
TM6SF2	19	19210016	19739741	0.228385	uv	TAG 54:7;0	E4_HYPERCHOL	Pure hypercholesterolaemia	Metabolic disorders	Endocrine, Nutritional and Metabolic Diseases	19_19347579_A_G	19_19269704_A_G	19_19347579_A_G,19_19269704_A_G,19_19285807_C_T,19_19210016_C_G	8	4	4
TM6SF2	19	19210016	19739741	0.227126	uv	TAG 54:7;0	E4_METABOLIA	Metabolic disorders	Metabolic disorders	Endocrine, Nutritional and Metabolic Diseases	19_19347579_A_G	19_19269704_A_G	19_19347579_A_G,19_19269704_A_G,19_19285807_C_T,19_19210016_C_G	8	4	4
TM6SF2	19	19210016	19739741	0.225795	uv	TAG 54:7;0	E4_LIPOPROT	Disorders of lipoprotein metabolism and other lipidaemias	Metabolic disorders	Endocrine, Nutritional and Metabolic Diseases	19_19347579_A_G	19_19269704_A_G	19_19347579_A_G,19_19269704_A_G,19_19285807_C_T,19_19210016_C_G	8	4	4
TM6SF2	19	19210016	19739741	0.0991821	uv	TAG 54:7;0	K11_DISLIVOTH	Other diseases of liver	Liver disease	Diseases of the Digestive System	19_19347579_A_G	19_19210016_C_G	19_19347579_A_G,19_19269704_A_G,19_19285807_C_T,19_19210016_C_G	8	4	4
TM6SF2	19	19210016	19739741	0.184505	uv	TAG 54:7;0	K11_LIVER	Diseases of liver	Liver disease	Diseases of the Digestive System	19_19347579_A_G	19_19285807_C_T	19_19347579_A_G,19_19269704_A_G,19_19285807_C_T,19_19210016_C_G	8	4	4
TM6SF2	19	19210016	20214572	0.0600605	uv	TAG 54:7;0	CHIRHEP_NAS	Cirrhosis of liver, NAS	Liver disease	Diseases of the Digestive System	19_19347579_A_G	19_20157616_C_T	19_19285807_C_T,19_19347579_A_G,19_19269704_A_G,19_19210016_C_G	8	12	4
TM6SF2	19	19210016	19739741	0.131584	uv	TAG 54:7;0	I9_VARICVEOES	Oesophageal varices	Cardiovascular disease	Diseases of the Circulatory System	19_19347579_A_G	19_19210016_C_G	19_19347579_A_G,19_19269704_A_G,19_19285807_C_T,19_19210016_C_G	8	6	4
TM6SF2	19	19210016	19739741	0.236694	uv	TAG 54:7;0	CIRRHOSIS_BROAD	Cirrhosis, broad definition used in the article https://doi.org/10.1101/594523	Liver disease	Diseases of the Digestive System	19_19347579_A_G	19_19285807_C_T	19_19347579_A_G,19_19269704_A_G,19_19285807_C_T	8	3	3
FADS2	11	61781553	61856709	0.00914681	uv	PE O-18:1;0/20:4;0	K11_CHOLELITH	Cholelithiasis	Cholelithiasis	Diseases of the Digestive System	11_61784455_A_C	11_61851136_A_G	11_61804006_T_C,11_61803311_T_C,11_61802358_C_T,11_61817672_A_G,11_61807686_A_G,11_61781553_G_A,11_61818856_C_CT,11_61825533_A_G,11_61811991_A_G,11_61856709_T_C,11_61790331_T_C,11_61806212_T_C,11_61790354_T_C,11_61828850_CA_C,11_61824890_A_G,11_61783884_T_C,11_61836038_C_A,11_61826344_C_T,11_61830500_A_G,11_61832870_A_C,11_61837342_C_A,11_61838027_T_A,11_61827448_CT_C	26	39	23
FADS2	11	61781553	61856709	0.0111317	uv	PE O-18:1;0/20:4;0	K11_CHOLECYSTECTOMY	Cholecystectomy	Cholelithiasis	Diseases of the Digestive System	11_61784455_A_C	11_61854084_G_C	11_61856709_T_C,11_61807686_A_G,11_61803311_T_C,11_61802358_C_T,11_61804006_T_C,11_61817672_A_G,11_61818856_C_CT,11_61811991_A_G,11_61825533_A_G,11_61781553_G_A,11_61806212_T_C,11_61828850_CA_C,11_61830500_A_G,11_61826344_C_T,11_61827448_CT_C,11_61790354_T_C,11_61824890_A_G,11_61790331_T_C,11_61832870_A_C,11_61836038_C_A,11_61783884_T_C,11_61838027_T_A,11_61837342_C_A	26	40	23
FADS2	11	61781553	61856709	0.0271512	uv	PE O-18:1;0/20:4;0	RX_STATIN	Statin medication	Cardiovascular disease	Diseases of the Circulatory System	11_61784455_A_C	11_61830500_A_G	11_61784455_A_C,11_61827448_CT_C,11_61826344_C_T,11_61828850_CA_C,11_61785208_G_T,11_61806212_T_C,11_61818856_C_CT,11_61824890_A_G,11_61811991_A_G,11_61830500_A_G,11_61837342_C_A,11_61802358_C_T,11_61817672_A_G,11_61803311_T_C,11_61804006_T_C,11_61836038_C_A,11_61838027_T_A,11_61829161_C_T,11_61832870_A_C,11_61807686_A_G	26	24	20
FADS2	11	61776489	61856709	0.0164221	uv	PE O-18:1;0/20:4;0	CD2_BENIGN_COLON_NOS	Benign neoplasm: Colon, unspecified	Cancer of digestive system	Neoplasms	11_61784455_A_C	11_61796827_G_T	11_61806212_T_C,11_61830500_A_G,11_61826344_C_T,11_61828850_CA_C,11_61785208_G_T,11_61827448_CT_C,11_61829161_C_T,11_61811991_A_G,11_61784455_A_C,11_61804006_T_C,11_61807686_A_G,11_61836038_C_A,11_61838027_T_A,11_61803311_T_C,11_61802358_C_T,11_61824890_A_G,11_61817672_A_G,11_61832870_A_C,11_61818856_C_CT,11_61837342_C_A,11_61790354_T_C,11_61781553_G_A	26	38	22
FADS2	11	61781553	61856709	0.0188884	uv	PE O-18:1;0/20:4;0	CD2_BENIGN_COLON	Benign neoplasm: Colon	Cancer of digestive system	Neoplasms	11_61784455_A_C	11_61796827_G_T	11_61806212_T_C,11_61828850_CA_C,11_61830500_A_G,11_61827448_CT_C,11_61826344_C_T,11_61829161_C_T,11_61824890_A_G,11_61836038_C_A,11_61838027_T_A,11_61832870_A_C,11_61837342_C_A,11_61804006_T_C,11_61811991_A_G,11_61807686_A_G,11_61785208_G_T,11_61803311_T_C,11_61802358_C_T,11_61817672_A_G,11_61818856_C_CT,11_61784455_A_C,11_61825533_A_G	26	37	21
FADS2	11	61776027	61856709	0.0257831	uv	PE O-18:1;0/20:4;0	I9_CAVS_OPERATED	Calcific aortic valvular stenosis, operated	Cardiovascular disease	Diseases of the Circulatory System	11_61784455_A_C	11_61829161_C_T	11_61829161_C_T,11_61806212_T_C,11_61824890_A_G,11_61807686_A_G,11_61803311_T_C,11_61804006_T_C,11_61802358_C_T,11_61784455_A_C,11_61817672_A_G,11_61832870_A_C,11_61785208_G_T,11_61783884_T_C,11_61811991_A_G,11_61818856_C_CT,11_61825533_A_G,11_61830500_A_G,11_61790331_T_C,11_61826344_C_T,11_61827448_CT_C,11_61828850_CA_C,11_61836038_C_A,11_61837342_C_A,11_61781553_G_A,11_61838027_T_A	26	33	24
FADS2	11	61776027	61856709	0.0218734	uv	PE O-18:1;0/20:4;0	I9_VTE	Venous thromboembolism	Cardiovascular disease	Diseases of the Circulatory System	11_61784455_A_C	11_61776489_T_C	11_61806212_T_C,11_61802358_C_T,11_61803311_T_C,11_61784455_A_C,11_61817672_A_G,11_61804006_T_C,11_61790354_T_C,11_61783884_T_C,11_61781553_G_A,11_61785208_G_T,11_61807686_A_G,11_61828850_CA_C,11_61811991_A_G,11_61818856_C_CT,11_61826344_C_T,11_61790331_T_C,11_61827448_CT_C,11_61824890_A_G,11_61825533_A_G,11_61856709_T_C,11_61830500_A_G,11_61829161_C_T	26	43	22
APOE	19	44908822	44923535	0.839355	uv	PE O-18:1;0/20:4;0	I9_ANGIO	Coronary angioplasty	Cardiovascular disease	Diseases of the Circulatory System	19_44908822_C_T	19_44908822_C_T	19_44908822_C_T	3	2	1
APOE	19	44908822	44923535	0.87207	uv	PE O-18:1;0/20:4;0	E4_FH_IHD	Familial hypercholesterolemia, with ischemic heart disease	Metabolic disorders	Endocrine, Nutritional and Metabolic Diseases	19_44908822_C_T	19_44908822_C_T	19_44908822_C_T	3	1	1
APOE	19	44908822	44923535	0.912598	uv	PE O-18:1;0/20:4;0	E4_LIPOPROTNAS	Disorder of lipoprotein metabolism, unspecified	Metabolic disorders	Endocrine, Nutritional and Metabolic Diseases	19_44908822_C_T	19_44908822_C_T	19_44908822_C_T	3	1	1
APOE	19	44908822	44923535	0.916016	uv	PE O-18:1;0/20:4;0	E4_LIPOPROT	Disorders of lipoprotein metabolism and other lipidaemias	Metabolic disorders	Endocrine, Nutritional and Metabolic Diseases	19_44908822_C_T	19_44908822_C_T	19_44908822_C_T	3	1	1
APOE	19	44908822	44923535	0.916016	uv	PE O-18:1;0/20:4;0	E4_METABOLIA	Metabolic disorders	Metabolic disorders	Endocrine, Nutritional and Metabolic Diseases	19_44908822_C_T	19_44908822_C_T	19_44908822_C_T	3	1	1
APOE	19	44908822	44923535	0.913574	uv	PE O-18:1;0/20:4;0	E4_FH	Familial hypercholesterolemia	Metabolic disorders	Endocrine, Nutritional and Metabolic Diseases	19_44908822_C_T	19_44908822_C_T	19_44908822_C_T	3	1	1
APOE	19	44908822	44923535	0.916016	uv	PE O-18:1;0/20:4;0	E4_HYPERCHOL	Pure hypercholesterolaemia	Metabolic disorders	Endocrine, Nutritional and Metabolic Diseases	19_44908822_C_T	19_44908822_C_T	19_44908822_C_T	3	1	1
APOE	19	44908822	44923535	0.916016	uv	PE O-18:1;0/20:4;0	E4_HYPERLIPNAS	Hyperlipidaemia, other/unspecified	Metabolic disorders	Endocrine, Nutritional and Metabolic Diseases	19_44908822_C_T	19_44908822_C_T	19_44908822_C_T	3	1	1
APOE	19	44908822	44923535	0.916016	uv	PE O-18:1;0/20:4;0	G6_AD_WIDE	Alzheimer‚Äôs disease, wide definition	Dementia	Diseases of the Nervous System	19_44908822_C_T	19_44908822_C_T	19_44908822_C_T	3	1	1
APOE	19	44908822	44923535	0.916016	uv	PE O-18:1;0/20:4;0	G6_ALZHEIMER	Alzheimer disease	Dementia	Diseases of the Nervous System	19_44908822_C_T	19_44908822_C_T	19_44908822_C_T	3	1	1
APOE	19	44908822	44923535	0.915527	uv	PE O-18:1;0/20:4;0	I9_ANGINA	Angina pectoris	Cardiovascular disease	Diseases of the Circulatory System	19_44908822_C_T	19_44908822_C_T	19_44908822_C_T	3	1	1
APOE	19	44908822	44923535	0.914551	uv	PE O-18:1;0/20:4;0	I9_CABG	Coronary artery bypass grafting	Cardiovascular disease	Diseases of the Circulatory System	19_44908822_C_T	19_44908822_C_T	19_44908822_C_T	3	1	1
APOE	19	44908822	44923535	0.916016	uv	PE O-18:1;0/20:4;0	I9_CHD	Major coronary heart disease event	Cardiovascular disease	Diseases of the Circulatory System	19_44908822_C_T	19_44908822_C_T	19_44908822_C_T	3	1	1
APOE	19	44908822	44923535	0.916016	uv	PE O-18:1;0/20:4;0	I9_CORATHER	Coronary atherosclerosis	Cardiovascular disease	Diseases of the Circulatory System	19_44908822_C_T	19_44908822_C_T	19_44908822_C_T	3	1	1
APOE	19	44908822	44923535	0.915039	uv	PE O-18:1;0/20:4;0	I9_CVD_HARD	Hard cardiovascular diseases	Cardiovascular disease	Diseases of the Circulatory System	19_44908822_C_T	19_44908822_C_T	19_44908822_C_T	3	1	1
APOE	19	44908822	44923535	0.916016	uv	PE O-18:1;0/20:4;0	I9_IHD	Ischaemic heart disease, wide definition	Cardiovascular disease	Diseases of the Circulatory System	19_44908822_C_T	19_44908822_C_T	19_44908822_C_T	3	1	1
APOE	19	44908822	44923535	0.916016	uv	PE O-18:1;0/20:4;0	I9_MI_STRICT	Myocardial infarction, strict	Cardiovascular disease	Diseases of the Circulatory System	19_44908822_C_T	19_44908822_C_T	19_44908822_C_T	3	1	1
APOE	19	44908822	44923535	0.87793	uv	PE O-18:1;0/20:4;0	I9_POSTAMI	Status post-ami	Cardiovascular disease	Diseases of the Circulatory System	19_44908822_C_T	19_44908822_C_T	19_44908822_C_T	3	1	1
APOE	19	44908822	44923535	0.916016	uv	PE O-18:1;0/20:4;0	I9_REVASC	Coronary revascularization (ANGIO or CABG)	Cardiovascular disease	Diseases of the Circulatory System	19_44908822_C_T	19_44908822_C_T	19_44908822_C_T	3	1	1
APOE	19	44908822	44923535	0.881348	uv	PE O-18:1;0/20:4;0	I9_UAP	Unstable angina pectoris	Cardiovascular disease	Diseases of the Circulatory System	19_44908822_C_T	19_44908822_C_T	19_44908822_C_T	3	1	1
APOE	19	44908822	44923535	0.916016	uv	PE O-18:1;0/20:4;0	RX_STATIN	Statin medication	Cardiovascular disease	Diseases of the Circulatory System	19_44908822_C_T	19_44908822_C_T	19_44908822_C_T	3	1	1
APOE	19	44908822	44923535	0.916016	uv	PE O-18:1;0/20:4;0	AD_LO_EXMORE	Alzheimer‚Äôs disease (Late onset) (more control exclusions)	Dementia	Diseases of the Nervous System	19_44908822_C_T	19_44908822_C_T	19_44908822_C_T	3	1	1
TM6SF2	19	19141970	19739741	0.140656	uv	CE 18:3;0	E4_HYPERLIPNAS	Hyperlipidaemia, other/unspecified	Metabolic disorders	Endocrine, Nutritional and Metabolic Diseases	19_19347579_A_G	19_19210016_C_G	19_19210016_C_G,19_19269704_A_G,19_19285807_C_T,19_19347579_A_G	4	8	4
TM6SF2	19	19210016	19347579	0.291481	uv	CE 18:3;0	K11_ALCOLIV	Alcoholic liver disease	Liver disease	Diseases of the Digestive System	19_19347579_A_G	19_19285807_C_T	19_19285807_C_T,19_19269704_A_G,19_19347579_A_G,19_19210016_C_G	4	4	4
TM6SF2	19	19210016	19347579	0.287521	uv	CE 18:3;0	E4_HYPERCHOL	Pure hypercholesterolaemia	Metabolic disorders	Endocrine, Nutritional and Metabolic Diseases	19_19347579_A_G	19_19269704_A_G	19_19269704_A_G,19_19285807_C_T,19_19347579_A_G,19_19210016_C_G	4	4	4
TM6SF2	19	19210016	19347579	0.286854	uv	CE 18:3;0	E4_METABOLIA	Metabolic disorders	Metabolic disorders	Endocrine, Nutritional and Metabolic Diseases	19_19347579_A_G	19_19269704_A_G	19_19269704_A_G,19_19285807_C_T,19_19347579_A_G,19_19210016_C_G	4	4	4
TM6SF2	19	19210016	19347579	0.284126	uv	CE 18:3;0	E4_LIPOPROT	Disorders of lipoprotein metabolism and other lipidaemias	Metabolic disorders	Endocrine, Nutritional and Metabolic Diseases	19_19347579_A_G	19_19269704_A_G	19_19269704_A_G,19_19285807_C_T,19_19347579_A_G,19_19210016_C_G	4	4	4
TM6SF2	19	19210016	19347579	0.145386	uv	CE 18:3;0	K11_DISLIVOTH	Other diseases of liver	Liver disease	Diseases of the Digestive System	19_19347579_A_G	19_19210016_C_G	19_19210016_C_G,19_19269704_A_G,19_19285807_C_T,19_19347579_A_G	4	4	4
TM6SF2	19	19210016	19347579	0.240723	uv	CE 18:3;0	K11_LIVER	Diseases of liver	Liver disease	Diseases of the Digestive System	19_19347579_A_G	19_19285807_C_T	19_19285807_C_T,19_19210016_C_G,19_19269704_A_G,19_19347579_A_G	4	4	4
TM6SF2	19	19210016	20214572	0.0765686	uv	CE 18:3;0	CHIRHEP_NAS	Cirrhosis of liver, NAS	Liver disease	Diseases of the Digestive System	19_19347579_A_G	19_20157616_C_T	19_19285807_C_T,19_19347579_A_G,19_19269704_A_G,19_19210016_C_G	4	12	4
TM6SF2	19	19210016	19368688	0.180496	uv	CE 18:3;0	I9_VARICVEOES	Oesophageal varices	Cardiovascular disease	Diseases of the Circulatory System	19_19347579_A_G	19_19210016_C_G	19_19210016_C_G,19_19269704_A_G,19_19347579_A_G,19_19285807_C_T	4	6	4
TM6SF2	19	19210016	19347579	0.29718	uv	CE 18:3;0	CIRRHOSIS_BROAD	Cirrhosis, broad definition used in the article https://doi.org/10.1101/594523	Liver disease	Diseases of the Digestive System	19_19347579_A_G	19_19285807_C_T	19_19347579_A_G,19_19285807_C_T,19_19269704_A_G	4	3	3
HNF1A	12	120946692	121018070	0.00373173	uv	CE 18:3;0	K11_CHOLECYSTECTOMY	Cholecystectomy	Cholelithiasis	Diseases of the Digestive System	12_120977112_G_A	12_121000508_C_T	12_120977490_G_A,12_120977587_T_C,12_120978819_C_G,12_120978847_A_C,12_120979733_G_GACTC,12_120982123_T_C,12_121014446_C_T	32	29	7
HNF1A	12	120946692	121018070	0.00232369	uv	CE 18:3;0	DM_RETINOPATHY_EXMORE	Diabetic retinopathy (more control exclusions)	Diabetes	Endocrine, Nutritional and Metabolic Diseases	12_120977112_G_A	12_121014446_C_T	12_120977490_G_A,12_120977587_T_C,12_120965921_G_A,12_120966352_A_C,12_121012581_G_C,12_121014446_C_T	32	24	6
HNF1A	12	120946692	121025485	0.0239737	uv	CE 18:3;0	E4_HYPERCHOL	Pure hypercholesterolaemia	Metabolic disorders	Endocrine, Nutritional and Metabolic Diseases	12_120977112_G_A	12_120978847_A_C	12_120977112_G_A,12_120977587_T_C,12_120978847_A_C,12_120979733_G_GACTC,12_120982123_T_C,12_121016510_C_A,12_121017103_G_A,12_121018070_C_T,12_120983004_G_A,12_120979185_A_G,12_120985583_A_G,12_120986687_C_T,12_120988675_C_T,12_120988791_G_A	32	23	14
HNF1A	12	120946692	121021733	0.00239187	uv	CE 18:3;0	K11_CHOLELITH	Cholelithiasis	Cholelithiasis	Diseases of the Digestive System	12_120977112_G_A	12_120982457_A_G	12_120977490_G_A,12_120977587_T_C,12_120979733_G_GACTC,12_120982123_T_C,12_121012581_G_C,12_121014446_C_T	32	29	6
HNF1A	12	120946692	121018070	0.0207214	uv	CE 18:3;0	RX_STATIN	Statin medication	Cardiovascular disease	Diseases of the Circulatory System	12_120977112_G_A	12_120978847_A_C	12_120978847_A_C	32	1	1
FADS2	11	61781553	61856709	0.014463	uv	CE 18:3;0	K11_CHOLELITH	Cholelithiasis	Cholelithiasis	Diseases of the Digestive System	11_61843278_G_A	11_61851136_A_G	11_61804006_T_C,11_61803311_T_C,11_61802358_C_T,11_61817672_A_G,11_61801834_C_G,11_61807686_A_G,11_61839211_G_A,11_61820833_A_G,11_61781553_G_A,11_61825533_A_G,11_61811991_A_G,11_61790331_T_C,11_61806212_T_C,11_61790354_T_C,11_61828850_CA_C,11_61824890_A_G,11_61839170_A_G,11_61836038_C_A,11_61830500_A_G,11_61832870_A_C,11_61837342_C_A,11_61838027_T_A	26	39	22
FADS2	11	61781553	61856709	0.0112287	uv	CE 18:3;0	K11_CHOLECYSTECTOMY	Cholecystectomy	Cholelithiasis	Diseases of the Digestive System	11_61843278_G_A	11_61854084_G_C	11_61807686_A_G,11_61803311_T_C,11_61802358_C_T,11_61804006_T_C,11_61801834_C_G,11_61817672_A_G,11_61811991_A_G,11_61825533_A_G,11_61781553_G_A,11_61806212_T_C,11_61820833_A_G,11_61828850_CA_C,11_61830500_A_G,11_61839170_A_G,11_61790354_T_C,11_61839211_G_A,11_61824890_A_G,11_61790331_T_C,11_61832870_A_C,11_61836038_C_A,11_61838027_T_A,11_61837342_C_A	26	40	22
FADS2	11	61781553	61843278	0.0272515	uv	CE 18:3;0	RX_STATIN	Statin medication	Cardiovascular disease	Diseases of the Circulatory System	11_61843278_G_A	11_61830500_A_G	11_61843278_G_A,11_61842278_C_T,11_61824890_A_G,11_61785208_G_T,11_61839170_A_G,11_61832870_A_C,11_61838027_T_A,11_61806212_T_C,11_61829161_C_T,11_61836038_C_A,11_61837342_C_A,11_61807686_A_G,11_61828850_CA_C,11_61817672_A_G,11_61801834_C_G,11_61802358_C_T,11_61803311_T_C,11_61804006_T_C,11_61830500_A_G,11_61811991_A_G	26	24	20
FADS2	11	61776489	61843278	0.0117599	uv	CE 18:3;0	CD2_BENIGN_COLON_NOS	Benign neoplasm: Colon, unspecified	Cancer of digestive system	Neoplasms	11_61843278_G_A	11_61796827_G_T	11_61806212_T_C,11_61830500_A_G,11_61828850_CA_C,11_61785208_G_T,11_61829161_C_T,11_61811991_A_G,11_61804006_T_C,11_61843278_G_A,11_61807686_A_G,11_61836038_C_A,11_61838027_T_A,11_61803311_T_C,11_61802358_C_T,11_61824890_A_G,11_61801834_C_G,11_61817672_A_G,11_61832870_A_C,11_61837342_C_A,11_61842278_C_T,11_61790354_T_C,11_61781553_G_A,11_61820833_A_G	26	38	22
FADS2	11	61781553	61843278	0.0188519	uv	CE 18:3;0	CD2_BENIGN_COLON	Benign neoplasm: Colon	Cancer of digestive system	Neoplasms	11_61843278_G_A	11_61796827_G_T	11_61806212_T_C,11_61828850_CA_C,11_61830500_A_G,11_61829161_C_T,11_61824890_A_G,11_61843278_G_A,11_61836038_C_A,11_61838027_T_A,11_61842278_C_T,11_61832870_A_C,11_61837342_C_A,11_61804006_T_C,11_61811991_A_G,11_61807686_A_G,11_61785208_G_T,11_61803311_T_C,11_61802358_C_T,11_61817672_A_G,11_61801834_C_G,11_61820833_A_G,11_61825533_A_G,11_61839211_G_A,11_61839170_A_G	26	37	23
FADS2	11	61776027	61843278	0.0249642	uv	CE 18:3;0	I9_CAVS_OPERATED	Calcific aortic valvular stenosis, operated	Cardiovascular disease	Diseases of the Circulatory System	11_61843278_G_A	11_61829161_C_T	11_61829161_C_T,11_61806212_T_C,11_61824890_A_G,11_61820833_A_G,11_61807686_A_G,11_61803311_T_C,11_61804006_T_C,11_61802358_C_T,11_61801834_C_G,11_61817672_A_G,11_61832870_A_C,11_61785208_G_T,11_61811991_A_G,11_61825533_A_G,11_61830500_A_G,11_61790331_T_C,11_61828850_CA_C,11_61836038_C_A,11_61843278_G_A,11_61837342_C_A,11_61781553_G_A,11_61842278_C_T,11_61838027_T_A,11_61839170_A_G,11_61839211_G_A	26	33	25
FADS2	11	61776027	61856709	0.0137466	uv	CE 18:3;0	I9_VTE	Venous thromboembolism	Cardiovascular disease	Diseases of the Circulatory System	11_61843278_G_A	11_61776489_T_C	11_61806212_T_C,11_61802358_C_T,11_61801834_C_G,11_61803311_T_C,11_61817672_A_G,11_61804006_T_C,11_61790354_T_C,11_61781553_G_A,11_61785208_G_T,11_61807686_A_G,11_61828850_CA_C,11_61811991_A_G,11_61790331_T_C,11_61820833_A_G,11_61839170_A_G,11_61824890_A_G,11_61825533_A_G,11_61830500_A_G,11_61843278_G_A,11_61829161_C_T,11_61842278_C_T	26	43	21
GCKR	2	27345120	27530004	0.133174	uv	CE 18:3;0	T2D_WIDE	Type 2 diabetes, wide definition	Diabetes	Endocrine, Nutritional and Metabolic Diseases	2_27508073_T_C	2_27508073_T_C	2_27508073_T_C,2_27518370_T_C,2_27519736_T_C	3	13	3
GCKR	2	27375230	27527679	0.256084	uv	CE 18:3;0	KELA_DIAB_INSUL_EXMORE	Diabetes, insulin treatment (Kela reimbursement) (more control exclusions)	Diabetes	Endocrine, Nutritional and Metabolic Diseases	2_27508073_T_C	2_27508073_T_C	2_27508073_T_C,2_27518370_T_C	3	9	2
GCKR	2	27375230	27527679	0.329411	uv	CE 18:3;0	E4_DM2NASCOMP	Type 2 diabetes with other specified/multiple/unspecified complications	Diabetes	Endocrine, Nutritional and Metabolic Diseases	2_27508073_T_C	2_27508073_T_C	2_27508073_T_C,2_27518370_T_C,2_27519736_T_C	3	8	3
GCKR	2	27375230	27519736	0.516666	uv	CE 18:3;0	T2D	Type 2 diabetes, definitions combined	Diabetes	Endocrine, Nutritional and Metabolic Diseases	2_27508073_T_C	2_27508073_T_C	2_27508073_T_C,2_27518370_T_C	3	6	2
GCKR	2	27375230	27519736	0.503816	uv	CE 18:3;0	K11_CHOLECYSTECTOMY	Cholecystectomy	Cholelithiasis	Diseases of the Digestive System	2_27508073_T_C	2_27508073_T_C	2_27508073_T_C,2_27518370_T_C,2_27519736_T_C	3	4	3
GCKR	2	27375230	27519736	0.258495	uv	CE 18:3;0	E4_HYPERCHOL	Pure hypercholesterolaemia	Metabolic disorders	Endocrine, Nutritional and Metabolic Diseases	2_27508073_T_C	2_27518370_T_C	2_27518370_T_C,2_27508073_T_C,2_27519736_T_C	3	4	3
GCKR	2	27375230	27519736	0.226131	uv	CE 18:3;0	GEST_DIABETES	Gestational diabetes (for exclusion)	Diabetes	Endocrine, Nutritional and Metabolic Diseases	2_27508073_T_C	2_27518370_T_C	2_27518370_T_C,2_27519736_T_C,2_27508073_T_C	3	4	3
GCKR	2	27508073	27519736	0.518568	uv	CE 18:3;0	E4_LIPOPROT	Disorders of lipoprotein metabolism and other lipidaemias	Metabolic disorders	Endocrine, Nutritional and Metabolic Diseases	2_27508073_T_C	2_27508073_T_C	2_27508073_T_C,2_27518370_T_C,2_27519736_T_C	3	3	3
GCKR	2	27508073	27519736	0.666174	uv	CE 18:3;0	K11_CHOLELITH	Cholelithiasis	Cholelithiasis	Diseases of the Digestive System	2_27508073_T_C	2_27508073_T_C	2_27508073_T_C,2_27518370_T_C,2_27519736_T_C	3	3	3
GCKR	2	27508073	27519736	0.104568	uv	CE 18:3;0	E4_HYPERLIPMIX	Mixed hyperlipidaemia	Metabolic disorders	Endocrine, Nutritional and Metabolic Diseases	2_27508073_T_C	2_27519736_T_C	2_27519736_T_C,2_27518370_T_C,2_27508073_T_C	3	3	3
GCKR	2	27508073	27519736	0.853027	uv	CE 18:3;0	RX_STATIN	Statin medication	Cardiovascular disease	Diseases of the Circulatory System	2_27508073_T_C	2_27508073_T_C	2_27508073_T_C	3	1	1
HNF4A	20	44413724	44413724	1	uv	CE 18:3;0	K11_CHOLECYSTECTOMY	Cholecystectomy	Cholelithiasis	Diseases of the Digestive System	20_44413724_C_T	20_44413724_C_T	20_44413724_C_T	1	1	1
HNF4A	20	44413724	44413724	1	uv	CE 18:3;0	K11_CHOLELITH	Cholelithiasis	Cholelithiasis	Diseases of the Digestive System	20_44413724_C_T	20_44413724_C_T	20_44413724_C_T	1	1	1
TM6SF2	19	19215154	19616343	0.0201132	uv	CE 18:3;0	CIRRHOSIS_BROAD	Cirrhosis, broad definition used in the article https://doi.org/10.1101/594523	Liver disease	Diseases of the Digestive System	19_19268740_C_T	19_19283559_A_G	19_19268740_C_T,19_19259531_TGACA_T,19_19277691_A_T,19_19296909_T_C,19_19255823_C_T,19_19383674_G_A,19_19308262_G_A,19_19321481_AG_A,19_19349732_G_C,19_19588589_GA_G,19_19499787_C_T,19_19591575_G_A,19_19367068_A_C,19_19467934_A_G,19_19589743_C_T,19_19547663_G_T,19_19584419_C_T,19_19606247_A_G,19_19553268_C_T,19_19283559_A_G,19_19551411_C_T,19_19564887_C_T,19_19559801_G_A,19_19560457_C_T	46	27	24
TM6SF2	19	19215154	19616343	0.0209597	uv	CE 18:3;0	E4_LIPOPROT	Disorders of lipoprotein metabolism and other lipidaemias	Metabolic disorders	Endocrine, Nutritional and Metabolic Diseases	19_19268740_C_T	19_19259531_TGACA_T	19_19268740_C_T,19_19259531_TGACA_T,19_19277691_A_T,19_19296909_T_C,19_19255823_C_T,19_19383674_G_A,19_19308262_G_A,19_19321481_AG_A,19_19349732_G_C,19_19499787_C_T,19_19367068_A_C,19_19467934_A_G,19_19589743_C_T,19_19547663_G_T,19_19584419_C_T,19_19553268_C_T,19_19283559_A_G,19_19551411_C_T,19_19600330_C_T,19_19564887_C_T,19_19559801_G_A,19_19560457_C_T,19_19616343_A_G	46	32	23
TM6SF2	19	19215154	19616343	0.00677878	uv	CE 18:3;0	K11_DISLIVOTH	Other diseases of liver	Liver disease	Diseases of the Digestive System	19_19268740_C_T	19_19499787_C_T	19_19499787_C_T,19_19367068_A_C,19_19467934_A_G,19_19589743_C_T,19_19547663_G_T,19_19584419_C_T,19_19553268_C_T,19_19551411_C_T,19_19600330_C_T,19_19564887_C_T,19_19559801_G_A,19_19560457_C_T,19_19616343_A_G	46	22	13
TM6SF2	19	19215154	19616343	0.0221468	uv	CE 18:3;0	CHIRHEP_NAS	Cirrhosis of liver, NAS	Liver disease	Diseases of the Digestive System	19_19268740_C_T	19_19308262_G_A	19_19268740_C_T,19_19259531_TGACA_T,19_19277691_A_T,19_19296909_T_C,19_19255823_C_T,19_19383674_G_A,19_19308262_G_A,19_19321481_AG_A,19_19349732_G_C,19_19588589_GA_G,19_19591575_G_A,19_19367068_A_C,19_19589743_C_T,19_19547663_G_T,19_19606247_A_G,19_19553268_C_T,19_19283559_A_G,19_19551411_C_T,19_19564887_C_T,19_19559801_G_A,19_19560457_C_T	46	30	21
TM6SF2	19	19215154	19616343	0.0149015	uv	CE 18:3;0	I9_VARICVEOES	Oesophageal varices	Cardiovascular disease	Diseases of the Circulatory System	19_19268740_C_T	19_19283559_A_G	19_19268740_C_T,19_19259531_TGACA_T,19_19277691_A_T,19_19296909_T_C,19_19255823_C_T,19_19383674_G_A,19_19308262_G_A,19_19321481_AG_A,19_19349732_G_C,19_19588589_GA_G,19_19499787_C_T,19_19591575_G_A,19_19367068_A_C,19_19467934_A_G,19_19547663_G_T,19_19584419_C_T,19_19606247_A_G,19_19553268_C_T,19_19283559_A_G,19_19551411_C_T,19_19564887_C_T,19_19559801_G_A,19_19560457_C_T	46	32	23
TM6SF2	19	19215154	19616343	0.00890583	uv	CE 18:3;0	K11_LIVER	Diseases of liver	Liver disease	Diseases of the Digestive System	19_19268740_C_T	19_19499787_C_T	19_19268740_C_T,19_19308262_G_A,19_19321481_AG_A,19_19349732_G_C,19_19588589_GA_G,19_19499787_C_T,19_19591575_G_A,19_19367068_A_C,19_19467934_A_G,19_19589743_C_T,19_19547663_G_T,19_19584419_C_T,19_19606247_A_G,19_19553268_C_T,19_19283559_A_G,19_19551411_C_T,19_19600330_C_T,19_19564887_C_T,19_19559801_G_A,19_19560457_C_T	46	29	20
FADS2	11	61781553	61856709	0.019325	uv	CE 22:6;0	K11_CHOLELITH	Cholelithiasis	Cholelithiasis	Diseases of the Digestive System	11_61818856_C_CT	11_61851136_A_G	11_61851136_A_G,11_61852357_C_A,11_61855668_C_T,11_61804006_T_C,11_61803311_T_C,11_61854084_G_C,11_61802358_C_T,11_61817672_A_G,11_61801834_C_G,11_61807686_A_G,11_61839211_G_A,11_61820833_A_G,11_61781553_G_A,11_61818856_C_CT,11_61825533_A_G,11_61811991_A_G,11_61856709_T_C,11_61790331_T_C,11_61806212_T_C,11_61790354_T_C,11_61828850_CA_C,11_61824890_A_G,11_61839170_A_G,11_61783884_T_C,11_61836038_C…	35	39	31
FADS2	11	61781553	61856709	0.0193253	uv	CE 22:6;0	K11_CHOLECYSTECTOMY	Cholecystectomy	Cholelithiasis	Diseases of the Digestive System	11_61818856_C_CT	11_61854084_G_C	11_61854084_G_C,11_61855668_C_T,11_61851136_A_G,11_61856709_T_C,11_61807686_A_G,11_61803311_T_C,11_61802358_C_T,11_61852357_C_A,11_61804006_T_C,11_61801834_C_G,11_61817672_A_G,11_61818856_C_CT,11_61811991_A_G,11_61825533_A_G,11_61781553_G_A,11_61806212_T_C,11_61820833_A_G,11_61828850_CA_C,11_61830500_A_G,11_61826344_C_T,11_61839170_A_G,11_61827448_CT_C,11_61790354_T_C,11_61839211_G_A,11_61824890_…	35	40	31
FADS2	11	61781553	61856709	0.0272008	uv	CE 22:6;0	RX_STATIN	Statin medication	Cardiovascular disease	Diseases of the Circulatory System	11_61818856_C_CT	11_61830500_A_G	11_61818856_C_CT,11_61811991_A_G,11_61839170_A_G,11_61827448_CT_C,11_61826344_C_T,11_61842278_C_T,11_61838027_T_A,11_61830500_A_G,11_61836038_C_A,11_61829161_C_T,11_61832870_A_C,11_61837342_C_A,11_61803311_T_C,11_61804006_T_C,11_61802358_C_T,11_61817672_A_G,11_61801834_C_G,11_61807686_A_G,11_61824890_A_G,11_61843278_G_A,11_61828850_CA_C,11_61806212_T_C,11_61785208_G_T	35	24	23
FADS2	11	61776489	61856709	0.0123247	uv	CE 22:6;0	CD2_BENIGN_COLON_NOS	Benign neoplasm: Colon, unspecified	Cancer of digestive system	Neoplasms	11_61818856_C_CT	11_61796827_G_T	11_61806212_T_C,11_61830500_A_G,11_61826344_C_T,11_61828850_CA_C,11_61785208_G_T,11_61827448_CT_C,11_61829161_C_T,11_61811991_A_G,11_61804006_T_C,11_61843278_G_A,11_61807686_A_G,11_61836038_C_A,11_61838027_T_A,11_61803311_T_C,11_61802358_C_T,11_61824890_A_G,11_61801834_C_G,11_61817672_A_G,11_61832870_A_C,11_61818856_C_CT,11_61837342_C_A,11_61842278_C_T,11_61790354_T_C,11_61781553_G_A,11_61820833_…	35	38	25
FADS2	11	61781553	61856709	0.0182163	uv	CE 22:6;0	CD2_BENIGN_COLON	Benign neoplasm: Colon	Cancer of digestive system	Neoplasms	11_61818856_C_CT	11_61796827_G_T	11_61806212_T_C,11_61828850_CA_C,11_61830500_A_G,11_61827448_CT_C,11_61826344_C_T,11_61829161_C_T,11_61824890_A_G,11_61843278_G_A,11_61836038_C_A,11_61838027_T_A,11_61842278_C_T,11_61832870_A_C,11_61837342_C_A,11_61804006_T_C,11_61811991_A_G,11_61807686_A_G,11_61785208_G_T,11_61803311_T_C,11_61802358_C_T,11_61817672_A_G,11_61801834_C_G,11_61818856_C_CT,11_61820833_A_G,11_61825533_A_G,11_61839211_…	35	37	26
FADS2	11	61776027	61856709	0.0222716	uv	CE 22:6;0	I9_CAVS_OPERATED	Calcific aortic valvular stenosis, operated	Cardiovascular disease	Diseases of the Circulatory System	11_61818856_C_CT	11_61829161_C_T	11_61818856_C_CT,11_61811991_A_G,11_61839211_G_A,11_61839170_A_G,11_61827448_CT_C,11_61826344_C_T,11_61842278_C_T,11_61838027_T_A,11_61830500_A_G,11_61836038_C_A,11_61829161_C_T,11_61832870_A_C,11_61837342_C_A,11_61825533_A_G,11_61820833_A_G,11_61803311_T_C,11_61804006_T_C,11_61802358_C_T,11_61817672_A_G,11_61801834_C_G,11_61807686_A_G,11_61781553_G_A,11_61824890_A_G,11_61843278_G_A,11_61828850_C…	35	33	29
FADS2	11	61776027	61856709	0.0141582	uv	CE 22:6;0	I9_VTE	Venous thromboembolism	Cardiovascular disease	Diseases of the Circulatory System	11_61818856_C_CT	11_61776489_T_C	11_61806212_T_C,11_61802358_C_T,11_61801834_C_G,11_61803311_T_C,11_61817672_A_G,11_61804006_T_C,11_61790354_T_C,11_61783884_T_C,11_61781553_G_A,11_61785208_G_T,11_61807686_A_G,11_61828850_CA_C,11_61811991_A_G,11_61818856_C_CT,11_61826344_C_T,11_61790331_T_C,11_61827448_CT_C,11_61820833_A_G,11_61839170_A_G,11_61824890_A_G,11_61825533_A_G,11_61856709_T_C,11_61855668_C_T,11_61830500_A_G,11_61843278_…	35	43	30
APOE	19	44908822	44911142	0.90625	uv	CE 22:6;0	I9_ANGIO	Coronary angioplasty	Cardiovascular disease	Diseases of the Circulatory System	19_44908822_C_T	19_44908822_C_T	19_44908822_C_T	1	2	1
APOE	19	44908822	44908822	0.941406	uv	CE 22:6;0	E4_FH_IHD	Familial hypercholesterolemia, with ischemic heart disease	Metabolic disorders	Endocrine, Nutritional and Metabolic Diseases	19_44908822_C_T	19_44908822_C_T	19_44908822_C_T	1	1	1
APOE	19	44908822	44908822	0.984863	uv	CE 22:6;0	E4_LIPOPROTNAS	Disorder of lipoprotein metabolism, unspecified	Metabolic disorders	Endocrine, Nutritional and Metabolic Diseases	19_44908822_C_T	19_44908822_C_T	19_44908822_C_T	1	1	1
APOE	19	44908822	44908822	0.98877	uv	CE 22:6;0	E4_LIPOPROT	Disorders of lipoprotein metabolism and other lipidaemias	Metabolic disorders	Endocrine, Nutritional and Metabolic Diseases	19_44908822_C_T	19_44908822_C_T	19_44908822_C_T	1	1	1
APOE	19	44908822	44908822	0.98877	uv	CE 22:6;0	E4_METABOLIA	Metabolic disorders	Metabolic disorders	Endocrine, Nutritional and Metabolic Diseases	19_44908822_C_T	19_44908822_C_T	19_44908822_C_T	1	1	1
APOE	19	44908822	44908822	0.98584	uv	CE 22:6;0	E4_FH	Familial hypercholesterolemia	Metabolic disorders	Endocrine, Nutritional and Metabolic Diseases	19_44908822_C_T	19_44908822_C_T	19_44908822_C_T	1	1	1
APOE	19	44908822	44908822	0.98877	uv	CE 22:6;0	E4_HYPERCHOL	Pure hypercholesterolaemia	Metabolic disorders	Endocrine, Nutritional and Metabolic Diseases	19_44908822_C_T	19_44908822_C_T	19_44908822_C_T	1	1	1
APOE	19	44908822	44908822	0.98877	uv	CE 22:6;0	E4_HYPERLIPNAS	Hyperlipidaemia, other/unspecified	Metabolic disorders	Endocrine, Nutritional and Metabolic Diseases	19_44908822_C_T	19_44908822_C_T	19_44908822_C_T	1	1	1
APOE	19	44908822	44908822	0.98877	uv	CE 22:6;0	G6_AD_WIDE	Alzheimer‚Äôs disease, wide definition	Dementia	Diseases of the Nervous System	19_44908822_C_T	19_44908822_C_T	19_44908822_C_T	1	1	1
APOE	19	44908822	44908822	0.98877	uv	CE 22:6;0	G6_ALZHEIMER	Alzheimer disease	Dementia	Diseases of the Nervous System	19_44908822_C_T	19_44908822_C_T	19_44908822_C_T	1	1	1
APOE	19	44908822	44908822	0.988281	uv	CE 22:6;0	I9_ANGINA	Angina pectoris	Cardiovascular disease	Diseases of the Circulatory System	19_44908822_C_T	19_44908822_C_T	19_44908822_C_T	1	1	1
APOE	19	44908822	44908822	0.987305	uv	CE 22:6;0	I9_CABG	Coronary artery bypass grafting	Cardiovascular disease	Diseases of the Circulatory System	19_44908822_C_T	19_44908822_C_T	19_44908822_C_T	1	1	1
APOE	19	44908822	44908822	0.98877	uv	CE 22:6;0	I9_CHD	Major coronary heart disease event	Cardiovascular disease	Diseases of the Circulatory System	19_44908822_C_T	19_44908822_C_T	19_44908822_C_T	1	1	1
APOE	19	44908822	44908822	0.98877	uv	CE 22:6;0	I9_CORATHER	Coronary atherosclerosis	Cardiovascular disease	Diseases of the Circulatory System	19_44908822_C_T	19_44908822_C_T	19_44908822_C_T	1	1	1
APOE	19	44908822	44908822	0.987793	uv	CE 22:6;0	I9_CVD_HARD	Hard cardiovascular diseases	Cardiovascular disease	Diseases of the Circulatory System	19_44908822_C_T	19_44908822_C_T	19_44908822_C_T	1	1	1
APOE	19	44908822	44908822	0.98877	uv	CE 22:6;0	I9_IHD	Ischaemic heart disease, wide definition	Cardiovascular disease	Diseases of the Circulatory System	19_44908822_C_T	19_44908822_C_T	19_44908822_C_T	1	1	1
APOE	19	44908822	44908822	0.98877	uv	CE 22:6;0	I9_MI_STRICT	Myocardial infarction, strict	Cardiovascular disease	Diseases of the Circulatory System	19_44908822_C_T	19_44908822_C_T	19_44908822_C_T	1	1	1
APOE	19	44908822	44908822	0.947754	uv	CE 22:6;0	I9_POSTAMI	Status post-ami	Cardiovascular disease	Diseases of the Circulatory System	19_44908822_C_T	19_44908822_C_T	19_44908822_C_T	1	1	1
APOE	19	44908822	44908822	0.98877	uv	CE 22:6;0	I9_REVASC	Coronary revascularization (ANGIO or CABG)	Cardiovascular disease	Diseases of the Circulatory System	19_44908822_C_T	19_44908822_C_T	19_44908822_C_T	1	1	1
APOE	19	44908822	44908822	0.95166	uv	CE 22:6;0	I9_UAP	Unstable angina pectoris	Cardiovascular disease	Diseases of the Circulatory System	19_44908822_C_T	19_44908822_C_T	19_44908822_C_T	1	1	1
APOE	19	44908822	44908822	0.98877	uv	CE 22:6;0	RX_STATIN	Statin medication	Cardiovascular disease	Diseases of the Circulatory System	19_44908822_C_T	19_44908822_C_T	19_44908822_C_T	1	1	1
APOE	19	44908822	44908822	0.98877	uv	CE 22:6;0	AD_LO_EXMORE	Alzheimer‚Äôs disease (Late onset) (more control exclusions)	Dementia	Diseases of the Nervous System	19_44908822_C_T	19_44908822_C_T	19_44908822_C_T	1	1	1
ZPR1	11	116752497	116778201	0.84375	uv	TAG 54:6;0	I9_ANGINA	Angina pectoris	Cardiovascular disease	Diseases of the Circulatory System	11_116778201_G_C	11_116778201_G_C	11_116778201_G_C	1	2	1
ZPR1	11	116752497	116778201	0.164917	uv	TAG 54:6;0	I9_REVASC	Coronary revascularization (ANGIO or CABG)	Cardiovascular disease	Diseases of the Circulatory System	11_116778201_G_C	11_116752497_TA_T	11_116778201_G_C	1	2	1
ZPR1	11	116752497	116778201	0.0775757	uv	TAG 54:6;0	I9_CHD	Major coronary heart disease event	Cardiovascular disease	Diseases of the Circulatory System	11_116778201_G_C	11_116752497_TA_T	11_116778201_G_C	1	2	1
ZPR1	11	116752497	116778201	0.310059	uv	TAG 54:6;0	I9_CORATHER	Coronary atherosclerosis	Cardiovascular disease	Diseases of the Circulatory System	11_116778201_G_C	11_116752497_TA_T	11_116778201_G_C	1	2	1
ZPR1	11	116752497	116778201	0.918457	uv	TAG 54:6;0	E4_FH_IHD	Familial hypercholesterolemia, with ischemic heart disease	Metabolic disorders	Endocrine, Nutritional and Metabolic Diseases	11_116778201_G_C	11_116778201_G_C	11_116778201_G_C	1	2	1
ZPR1	11	116752497	116778201	0.359619	uv	TAG 54:6;0	E4_LIPOPROTNAS	Disorder of lipoprotein metabolism, unspecified	Metabolic disorders	Endocrine, Nutritional and Metabolic Diseases	11_116778201_G_C	11_116752497_TA_T	11_116778201_G_C	1	2	1
ZPR1	11	116778201	116778201	0.995117	uv	TAG 54:6;0	E4_METABOLIA	Metabolic disorders	Metabolic disorders	Endocrine, Nutritional and Metabolic Diseases	11_116778201_G_C	11_116778201_G_C	11_116778201_G_C	1	1	1
ZPR1	11	116778201	116778201	0.999023	uv	TAG 54:6;0	RX_STATIN	Statin medication	Cardiovascular disease	Diseases of the Circulatory System	11_116778201_G_C	11_116778201_G_C	11_116778201_G_C	1	1	1
ZPR1	11	116778201	116778201	0.997559	uv	TAG 54:6;0	E4_FH	Familial hypercholesterolemia	Metabolic disorders	Endocrine, Nutritional and Metabolic Diseases	11_116778201_G_C	11_116778201_G_C	11_116778201_G_C	1	1	1
ZPR1	11	116778201	116778201	0.998047	uv	TAG 54:6;0	E4_HYPERCHOL	Pure hypercholesterolaemia	Metabolic disorders	Endocrine, Nutritional and Metabolic Diseases	11_116778201_G_C	11_116778201_G_C	11_116778201_G_C	1	1	1
ZPR1	11	116778201	116778201	0.999023	uv	TAG 54:6;0	E4_HYPERGLYCER	Pure hyperglyceridaemia	Metabolic disorders	Endocrine, Nutritional and Metabolic Diseases	11_116778201_G_C	11_116778201_G_C	11_116778201_G_C	1	1	1
ZPR1	11	116778201	116778201	0.998535	uv	TAG 54:6;0	E4_HYPERLIPMIX	Mixed hyperlipidaemia	Metabolic disorders	Endocrine, Nutritional and Metabolic Diseases	11_116778201_G_C	11_116778201_G_C	11_116778201_G_C	1	1	1
ZPR1	11	116778201	116778201	0.972168	uv	TAG 54:6;0	E4_HYPERLIPNAS	Hyperlipidaemia, other/unspecified	Metabolic disorders	Endocrine, Nutritional and Metabolic Diseases	11_116778201_G_C	11_116778201_G_C	11_116778201_G_C	1	1	1
ZPR1	11	116778201	116778201	0.999023	uv	TAG 54:6;0	E4_LIPOPROT	Disorders of lipoprotein metabolism and other lipidaemias	Metabolic disorders	Endocrine, Nutritional and Metabolic Diseases	11_116778201_G_C	11_116778201_G_C	11_116778201_G_C	1	1	1
ZPR1	11	116752497	116786845	0.0804443	uv	TAG 54:6;0	I9_CVD_HARD	Hard cardiovascular diseases	Cardiovascular disease	Diseases of the Circulatory System	11_116778201_G_C	11_116752497_TA_T	11_116778201_G_C	1	3	1
ZPR1	11	116752497	116786845	0.193481	uv	TAG 54:6;0	I9_IHD	Ischaemic heart disease, wide definition	Cardiovascular disease	Diseases of the Circulatory System	11_116778201_G_C	11_116786845_C_T	11_116778201_G_C	1	3	1
ZPR1	11	116752497	116789970	0.478027	uv	TAG 54:6;0	I9_CABG	Coronary artery bypass grafting	Cardiovascular disease	Diseases of the Circulatory System	11_116778201_G_C	11_116778201_G_C	11_116778201_G_C	1	8	1
FADS2	11	61776027	61856709	0.0156525	uv	TAG 54:6;0	K11_CHOLELITH	Cholelithiasis	Cholelithiasis	Diseases of the Digestive System	11_61811991_A_G	11_61851136_A_G	11_61804006_T_C,11_61803311_T_C,11_61802358_C_T,11_61817672_A_G,11_61801834_C_G,11_61807686_A_G,11_61839211_G_A,11_61820833_A_G,11_61781553_G_A,11_61818856_C_CT,11_61825533_A_G,11_61811991_A_G,11_61790331_T_C,11_61806212_T_C,11_61790354_T_C,11_61828850_CA_C,11_61824890_A_G,11_61839170_A_G,11_61783884_T_C,11_61836038_C_A,11_61826344_C_T,11_61830500_A_G,11_61832870_A_C,11_61837342_C_A,11_61838027_T…	36	39	26
FADS2	11	61776027	61856709	0.0143219	uv	TAG 54:6;0	K11_CHOLECYSTECTOMY	Cholecystectomy	Cholelithiasis	Diseases of the Digestive System	11_61811991_A_G	11_61854084_G_C	11_61807686_A_G,11_61803311_T_C,11_61802358_C_T,11_61804006_T_C,11_61801834_C_G,11_61817672_A_G,11_61818856_C_CT,11_61811991_A_G,11_61825533_A_G,11_61781553_G_A,11_61806212_T_C,11_61820833_A_G,11_61828850_CA_C,11_61830500_A_G,11_61826344_C_T,11_61839170_A_G,11_61827448_CT_C,11_61790354_T_C,11_61839211_G_A,11_61824890_A_G,11_61790331_T_C,11_61832870_A_C,11_61836038_C_A,11_61783884_T_C,11_61838027_…	36	40	26
FADS2	11	61776027	61843278	0.0226748	uv	TAG 54:6;0	RX_STATIN	Statin medication	Cardiovascular disease	Diseases of the Circulatory System	11_61811991_A_G	11_61830500_A_G	11_61811991_A_G,11_61818856_C_CT,11_61785208_G_T,11_61807686_A_G,11_61801834_C_G,11_61842278_C_T,11_61803311_T_C,11_61804006_T_C,11_61839170_A_G,11_61817672_A_G,11_61802358_C_T,11_61826344_C_T,11_61827448_CT_C,11_61832870_A_C,11_61843278_G_A,11_61824890_A_G,11_61806212_T_C,11_61829161_C_T,11_61838027_T_A,11_61836038_C_A,11_61830500_A_G,11_61837342_C_A,11_61784455_A_C,11_61828850_CA_C	36	24	24
FADS2	11	61776027	61843278	0.0195017	uv	TAG 54:6;0	CD2_BENIGN_COLON_NOS	Benign neoplasm: Colon, unspecified	Cancer of digestive system	Neoplasms	11_61811991_A_G	11_61796827_G_T	11_61796827_G_T,11_61798436_T_C,11_61806212_T_C,11_61830500_A_G,11_61826344_C_T,11_61828850_CA_C,11_61785208_G_T,11_61827448_CT_C,11_61829161_C_T,11_61811991_A_G,11_61784455_A_C,11_61804006_T_C,11_61843278_G_A,11_61807686_A_G,11_61836038_C_A,11_61838027_T_A,11_61803311_T_C,11_61802358_C_T,11_61824890_A_G,11_61801834_C_G,11_61817672_A_G,11_61832870_A_C,11_61818856_C_CT,11_61837342_C_A,11_61842278_…	36	38	30
FADS2	11	61776027	61843278	0.0212233	uv	TAG 54:6;0	CD2_BENIGN_COLON	Benign neoplasm: Colon	Cancer of digestive system	Neoplasms	11_61811991_A_G	11_61796827_G_T	11_61796827_G_T,11_61798436_T_C,11_61806212_T_C,11_61828850_CA_C,11_61830500_A_G,11_61827448_CT_C,11_61826344_C_T,11_61829161_C_T,11_61824890_A_G,11_61843278_G_A,11_61836038_C_A,11_61838027_T_A,11_61842278_C_T,11_61832870_A_C,11_61837342_C_A,11_61804006_T_C,11_61811991_A_G,11_61807686_A_G,11_61785208_G_T,11_61803311_T_C,11_61802358_C_T,11_61817672_A_G,11_61801834_C_G,11_61818856_C_CT,11_61820833_…	36	37	29
FADS2	11	61776027	61843278	0.0241637	uv	TAG 54:6;0	I9_CAVS_OPERATED	Calcific aortic valvular stenosis, operated	Cardiovascular disease	Diseases of the Circulatory System	11_61811991_A_G	11_61829161_C_T	11_61811991_A_G,11_61818856_C_CT,11_61781553_G_A,11_61790331_T_C,11_61785208_G_T,11_61807686_A_G,11_61820833_A_G,11_61801834_C_G,11_61842278_C_T,11_61803311_T_C,11_61804006_T_C,11_61839211_G_A,11_61825533_A_G,11_61839170_A_G,11_61817672_A_G,11_61802358_C_T,11_61826344_C_T,11_61827448_CT_C,11_61832870_A_C,11_61843278_G_A,11_61783884_T_C,11_61824890_A_G,11_61806212_T_C,11_61829161_C_T,11_61838027_T…	36	33	33
FADS2	11	61776027	61856709	0.0208414	uv	TAG 54:6;0	I9_VTE	Venous thromboembolism	Cardiovascular disease	Diseases of the Circulatory System	11_61811991_A_G	11_61776489_T_C	11_61776489_T_C,11_61776027_T_C,11_61779120_A_G,11_61806212_T_C,11_61802358_C_T,11_61801834_C_G,11_61803311_T_C,11_61784455_A_C,11_61817672_A_G,11_61804006_T_C,11_61790354_T_C,11_61783884_T_C,11_61781553_G_A,11_61785208_G_T,11_61807686_A_G,11_61828850_CA_C,11_61811991_A_G,11_61818856_C_CT,11_61798436_T_C,11_61796827_G_T,11_61826344_C_T,11_61790331_T_C,11_61827448_CT_C,11_61820833_A_G,11_61839170_…	36	43	31
GCKR	2	27345120	27530004	0.14399	uv	TAG 54:6;0	T2D_WIDE	Type 2 diabetes, wide definition	Diabetes	Endocrine, Nutritional and Metabolic Diseases	2_27508073_T_C	2_27508073_T_C	2_27508073_T_C,2_27518370_T_C	2	13	2
GCKR	2	27375230	27527679	0.27972	uv	TAG 54:6;0	KELA_DIAB_INSUL_EXMORE	Diabetes, insulin treatment (Kela reimbursement) (more control exclusions)	Diabetes	Endocrine, Nutritional and Metabolic Diseases	2_27508073_T_C	2_27508073_T_C	2_27508073_T_C,2_27518370_T_C	2	9	2
GCKR	2	27375230	27527679	0.358904	uv	TAG 54:6;0	E4_DM2NASCOMP	Type 2 diabetes with other specified/multiple/unspecified complications	Diabetes	Endocrine, Nutritional and Metabolic Diseases	2_27508073_T_C	2_27508073_T_C	2_27508073_T_C,2_27518370_T_C	2	8	2
GCKR	2	27375230	27518370	0.567574	uv	TAG 54:6;0	T2D	Type 2 diabetes, definitions combined	Diabetes	Endocrine, Nutritional and Metabolic Diseases	2_27508073_T_C	2_27508073_T_C	2_27508073_T_C,2_27518370_T_C	2	6	2
GCKR	2	27375230	27519736	0.541576	uv	TAG 54:6;0	K11_CHOLECYSTECTOMY	Cholecystectomy	Cholelithiasis	Diseases of the Digestive System	2_27508073_T_C	2_27508073_T_C	2_27508073_T_C,2_27518370_T_C	2	4	2
GCKR	2	27375230	27519736	0.257751	uv	TAG 54:6;0	E4_HYPERCHOL	Pure hypercholesterolaemia	Metabolic disorders	Endocrine, Nutritional and Metabolic Diseases	2_27508073_T_C	2_27518370_T_C	2_27518370_T_C,2_27508073_T_C	2	4	2
GCKR	2	27375230	27519736	0.224121	uv	TAG 54:6;0	GEST_DIABETES	Gestational diabetes (for exclusion)	Diabetes	Endocrine, Nutritional and Metabolic Diseases	2_27508073_T_C	2_27518370_T_C	2_27518370_T_C,2_27508073_T_C	2	4	2
GCKR	2	27508073	27519736	0.555	uv	TAG 54:6;0	E4_LIPOPROT	Disorders of lipoprotein metabolism and other lipidaemias	Metabolic disorders	Endocrine, Nutritional and Metabolic Diseases	2_27508073_T_C	2_27508073_T_C	2_27508073_T_C,2_27518370_T_C	2	3	2
GCKR	2	27508073	27519736	0.724411	uv	TAG 54:6;0	K11_CHOLELITH	Cholelithiasis	Cholelithiasis	Diseases of the Digestive System	2_27508073_T_C	2_27508073_T_C	2_27508073_T_C,2_27518370_T_C	2	3	2
GCKR	2	27508073	27519736	0.0860214	uv	TAG 54:6;0	E4_HYPERLIPMIX	Mixed hyperlipidaemia	Metabolic disorders	Endocrine, Nutritional and Metabolic Diseases	2_27508073_T_C	2_27519736_T_C	2_27518370_T_C,2_27508073_T_C	2	3	2
GCKR	2	27508073	27518370	0.938965	uv	TAG 54:6;0	RX_STATIN	Statin medication	Cardiovascular disease	Diseases of the Circulatory System	2_27508073_T_C	2_27508073_T_C	2_27508073_T_C	2	1	1
ZPR1	11	116752497	116778201	0.839355	uv	TAG 56:6;0	I9_ANGINA	Angina pectoris	Cardiovascular disease	Diseases of the Circulatory System	11_116778201_G_C	11_116778201_G_C	11_116778201_G_C	1	2	1
ZPR1	11	116752497	116778201	0.16394	uv	TAG 56:6;0	I9_REVASC	Coronary revascularization (ANGIO or CABG)	Cardiovascular disease	Diseases of the Circulatory System	11_116778201_G_C	11_116752497_TA_T	11_116778201_G_C	1	2	1
ZPR1	11	116752497	116778201	0.0771484	uv	TAG 56:6;0	I9_CHD	Major coronary heart disease event	Cardiovascular disease	Diseases of the Circulatory System	11_116778201_G_C	11_116752497_TA_T	11_116778201_G_C	1	2	1
ZPR1	11	116752497	116778201	0.30835	uv	TAG 56:6;0	I9_CORATHER	Coronary atherosclerosis	Cardiovascular disease	Diseases of the Circulatory System	11_116778201_G_C	11_116752497_TA_T	11_116778201_G_C	1	2	1
ZPR1	11	116752497	116778201	0.913574	uv	TAG 56:6;0	E4_FH_IHD	Familial hypercholesterolemia, with ischemic heart disease	Metabolic disorders	Endocrine, Nutritional and Metabolic Diseases	11_116778201_G_C	11_116778201_G_C	11_116778201_G_C	1	2	1
ZPR1	11	116752497	116778201	0.357666	uv	TAG 56:6;0	E4_LIPOPROTNAS	Disorder of lipoprotein metabolism, unspecified	Metabolic disorders	Endocrine, Nutritional and Metabolic Diseases	11_116778201_G_C	11_116752497_TA_T	11_116778201_G_C	1	2	1
ZPR1	11	116778201	116778201	0.989746	uv	TAG 56:6;0	E4_METABOLIA	Metabolic disorders	Metabolic disorders	Endocrine, Nutritional and Metabolic Diseases	11_116778201_G_C	11_116778201_G_C	11_116778201_G_C	1	1	1
ZPR1	11	116778201	116778201	0.993652	uv	TAG 56:6;0	RX_STATIN	Statin medication	Cardiovascular disease	Diseases of the Circulatory System	11_116778201_G_C	11_116778201_G_C	11_116778201_G_C	1	1	1
ZPR1	11	116778201	116778201	0.992188	uv	TAG 56:6;0	E4_FH	Familial hypercholesterolemia	Metabolic disorders	Endocrine, Nutritional and Metabolic Diseases	11_116778201_G_C	11_116778201_G_C	11_116778201_G_C	1	1	1
ZPR1	11	116778201	116778201	0.992676	uv	TAG 56:6;0	E4_HYPERCHOL	Pure hypercholesterolaemia	Metabolic disorders	Endocrine, Nutritional and Metabolic Diseases	11_116778201_G_C	11_116778201_G_C	11_116778201_G_C	1	1	1
ZPR1	11	116778201	116778201	0.993652	uv	TAG 56:6;0	E4_HYPERGLYCER	Pure hyperglyceridaemia	Metabolic disorders	Endocrine, Nutritional and Metabolic Diseases	11_116778201_G_C	11_116778201_G_C	11_116778201_G_C	1	1	1
ZPR1	11	116778201	116778201	0.993164	uv	TAG 56:6;0	E4_HYPERLIPMIX	Mixed hyperlipidaemia	Metabolic disorders	Endocrine, Nutritional and Metabolic Diseases	11_116778201_G_C	11_116778201_G_C	11_116778201_G_C	1	1	1
ZPR1	11	116778201	116778201	0.966797	uv	TAG 56:6;0	E4_HYPERLIPNAS	Hyperlipidaemia, other/unspecified	Metabolic disorders	Endocrine, Nutritional and Metabolic Diseases	11_116778201_G_C	11_116778201_G_C	11_116778201_G_C	1	1	1
ZPR1	11	116778201	116778201	0.993652	uv	TAG 56:6;0	E4_LIPOPROT	Disorders of lipoprotein metabolism and other lipidaemias	Metabolic disorders	Endocrine, Nutritional and Metabolic Diseases	11_116778201_G_C	11_116778201_G_C	11_116778201_G_C	1	1	1
ZPR1	11	116752497	116786845	0.0800171	uv	TAG 56:6;0	I9_CVD_HARD	Hard cardiovascular diseases	Cardiovascular disease	Diseases of the Circulatory System	11_116778201_G_C	11_116752497_TA_T	11_116778201_G_C	1	3	1
ZPR1	11	116752497	116786845	0.192505	uv	TAG 56:6;0	I9_IHD	Ischaemic heart disease, wide definition	Cardiovascular disease	Diseases of the Circulatory System	11_116778201_G_C	11_116786845_C_T	11_116778201_G_C	1	3	1
ZPR1	11	116752497	116789970	0.475586	uv	TAG 56:6;0	I9_CABG	Coronary artery bypass grafting	Cardiovascular disease	Diseases of the Circulatory System	11_116778201_G_C	11_116778201_G_C	11_116778201_G_C	1	8	1
LPL	8	19958045	20012752	0.00658643	uv	TAG 56:6;0	I9_ANGINA	Angina pectoris	Cardiovascular disease	Diseases of the Circulatory System	8_19970337_C_A	8_19958341_T_C	8_19994534_T_A,8_19995318_G_T,8_20012504_T_G,8_19994799_C_G,8_19994851_T_C,8_19995007_C_T,8_19995075_T_C,8_19995428_A_T,8_20012752_T_A,8_19998333_GTATTTT_G,8_20012576_G_A,8_20009083_C_T,8_20007045_T_C,8_20012476_A_G,8_20012533_G_C,8_20012516_G_C,8_20003850_A_C,8_20005996_C_T,8_19997126_C_A,8_19996076_G_A,8_19996756_C_T,8_19996850_G_T,8_19996989_C_T,8_19996998_C_T,8_19997042_C_A,8_19997149_C_T,8_1…	76	78	64
LPL	8	19961566	20012752	0.00775081	uv	TAG 56:6;0	RX_STATIN	Statin medication	Cardiovascular disease	Diseases of the Circulatory System	8_19970337_C_A	8_19961928_A_G	8_19967156_C_T,8_19967357_G_A,8_20012504_T_G,8_20012516_G_C,8_20012576_G_A,8_20012476_A_G,8_20012165_G_A,8_20000832_C_T,8_20000988_T_A,8_20002116_C_T,8_20003236_G_A,8_20003850_A_C,8_20004709_C_T,8_20005996_C_T,8_20007045_T_C,8_20007237_G_C,8_20007238_C_T,8_20007998_C_A,8_20010866_G_C,8_20011428_G_A,8_20011553_G_A,8_20011855_G_T,8_20010779_T_C,8_20008236_C_T,8_19998333_GTATTTT_G,8_19998089_T_C,8_1…	76	72	64
LPL	8	19958045	20018790	0.00606811	uv	TAG 56:6;0	I9_CABG	Coronary artery bypass grafting	Cardiovascular disease	Diseases of the Circulatory System	8_19970337_C_A	8_20016045_C_A	8_19994799_C_G,8_19994851_T_C,8_19995007_C_T,8_19995075_T_C,8_19995428_A_T,8_19995318_G_T,8_19994534_T_A,8_20012752_T_A,8_20012576_G_A,8_20007045_T_C,8_20003850_A_C,8_20005996_C_T,8_20000988_T_A,8_19997126_C_A,8_19995878_A_C,8_19995989_G_A,8_19996076_G_A,8_19996756_C_T,8_19996850_G_T,8_19996989_C_T,8_19996998_C_T,8_19997042_C_A,8_19997149_C_T,8_19997171_T_C,8_19997378_A_G,8_19997761_T_C,8_1999771…	76	80	64
LPL	8	19962894	20012752	0.00936413	uv	TAG 56:6;0	I9_REVASC	Coronary revascularization (ANGIO or CABG)	Cardiovascular disease	Diseases of the Circulatory System	8_19970337_C_A	8_19994534_T_A	8_19967357_G_A,8_20012504_T_G,8_20012752_T_A,8_20012533_G_C,8_20012516_G_C,8_20012576_G_A,8_20012476_A_G,8_20012165_G_A,8_20000832_C_T,8_20000988_T_A,8_20002116_C_T,8_20003236_G_A,8_20003850_A_C,8_20004709_C_T,8_20005996_C_T,8_20007045_T_C,8_20007176_G_A,8_20007237_G_C,8_20007238_C_T,8_20007752_T_G,8_20007998_C_A,8_20010866_G_C,8_20011428_G_A,8_20011553_G_A,8_20011855_G_T,8_20010779_T_C,8_2001146…	76	68	64
LPL	8	19966137	20012752	0.00917685	uv	TAG 56:6;0	I9_CHD	Major coronary heart disease event	Cardiovascular disease	Diseases of the Circulatory System	8_19970337_C_A	8_19994534_T_A	8_19967357_G_A,8_20012504_T_G,8_20012752_T_A,8_20012533_G_C,8_20012516_G_C,8_20012576_G_A,8_20012476_A_G,8_20012165_G_A,8_20000832_C_T,8_20000988_T_A,8_20002116_C_T,8_20003236_G_A,8_20003850_A_C,8_20004709_C_T,8_20005996_C_T,8_20007045_T_C,8_20007176_G_A,8_20007237_G_C,8_20007238_C_T,8_20007752_T_G,8_20007998_C_A,8_20010866_G_C,8_20011428_G_A,8_20011553_G_A,8_20011855_G_T,8_20010779_T_C,8_2001146…	76	67	64
LPL	8	19958341	20012752	0.00916427	uv	TAG 56:6;0	E4_HYPERLIPMIX	Mixed hyperlipidaemia	Metabolic disorders	Endocrine, Nutritional and Metabolic Diseases	8_19970337_C_A	8_20006328_G_GA	8_20012752_T_A,8_20012576_G_A,8_20012533_G_C,8_20012516_G_C,8_20012476_A_G,8_20008763_G_A,8_20009709_T_C,8_20010779_T_C,8_20012165_G_A,8_20011553_G_A,8_20011855_G_T,8_20011428_G_A,8_20010866_G_C,8_20009367_A_T,8_20009889_C_T,8_20009983_G_T,8_20010025_G_T,8_20010342_G_A,8_20007237_G_C,8_20007238_C_T,8_20008236_C_T,8_20010591_C_T,8_20003236_G_A,8_20004709_C_T,8_20009083_C_T,8_20007176_G_A,8_2001250…	76	76	65
LPL	8	19958045	20054859	0.00729477	uv	TAG 56:6;0	E4_LIPOPROT	Disorders of lipoprotein metabolism and other lipidaemias	Metabolic disorders	Endocrine, Nutritional and Metabolic Diseases	8_19970337_C_A	8_19958045_A_G	8_19994534_T_A,8_19994799_C_G,8_19994851_T_C,8_19995007_C_T,8_19995075_T_C,8_19995428_A_T,8_19995318_G_T,8_20007752_T_G,8_20007045_T_C,8_19998333_GTATTTT_G,8_20007998_C_A,8_20005996_C_T,8_20002116_C_T,8_20003850_A_C,8_20000832_C_T,8_19995878_A_C,8_19995989_G_A,8_19996989_C_T,8_19996998_C_T,8_19997042_C_A,8_19997149_C_T,8_19997171_T_C,8_19997378_A_G,8_19996076_G_A,8_19996756_C_T,8_19996850_G_T,8_1…	76	79	65
LPL	8	19962025	20012752	0.00928289	uv	TAG 56:6;0	I9_IHD	Ischaemic heart disease, wide definition	Cardiovascular disease	Diseases of the Circulatory System	8_19970337_C_A	8_19994534_T_A	8_19967357_G_A,8_20012504_T_G,8_20012752_T_A,8_20012533_G_C,8_20012516_G_C,8_20012576_G_A,8_20012476_A_G,8_20012165_G_A,8_20000832_C_T,8_20000988_T_A,8_20002116_C_T,8_20003236_G_A,8_20003850_A_C,8_20004709_C_T,8_20005996_C_T,8_20007045_T_C,8_20007176_G_A,8_20007237_G_C,8_20007238_C_T,8_20007752_T_G,8_20007998_C_A,8_20010866_G_C,8_20011428_G_A,8_20011553_G_A,8_20011855_G_T,8_20010779_T_C,8_2001146…	76	70	65
LPL	8	19966137	20012752	0.00927669	uv	TAG 56:6;0	I9_CORATHER	Coronary atherosclerosis	Cardiovascular disease	Diseases of the Circulatory System	8_19970337_C_A	8_19994534_T_A	8_19967156_C_T,8_19967357_G_A,8_20012504_T_G,8_20012752_T_A,8_20012533_G_C,8_20012516_G_C,8_20012576_G_A,8_20012476_A_G,8_20012165_G_A,8_20000832_C_T,8_20000988_T_A,8_20002116_C_T,8_20003236_G_A,8_20003850_A_C,8_20004709_C_T,8_20005996_C_T,8_20007045_T_C,8_20007176_G_A,8_20007237_G_C,8_20007238_C_T,8_20007752_T_G,8_20007998_C_A,8_20010866_G_C,8_20011428_G_A,8_20011553_G_A,8_20011855_G_T,8_2001077…	76	70	66
LPL	8	19961566	20018604	0.0089764	uv	TAG 56:6;0	I9_MI_STRICT	Myocardial infarction, strict	Cardiovascular disease	Diseases of the Circulatory System	8_19970337_C_A	8_19994665_TTC_T	8_19967156_C_T,8_19967357_G_A,8_20012504_T_G,8_20012752_T_A,8_20012533_G_C,8_20012516_G_C,8_20012576_G_A,8_20012476_A_G,8_20012165_G_A,8_20000832_C_T,8_20000988_T_A,8_20002116_C_T,8_20003236_G_A,8_20003850_A_C,8_20004709_C_T,8_20005996_C_T,8_20007045_T_C,8_20007176_G_A,8_20007237_G_C,8_20007238_C_T,8_20007752_T_G,8_20007998_C_A,8_20010866_G_C,8_20011428_G_A,8_20011553_G_A,8_20011855_G_T,8_2001077…	76	74	66
FADS2	11	61781553	61856709	0.0216638	uv	TAG 56:6;0	K11_CHOLELITH	Cholelithiasis	Cholelithiasis	Diseases of the Digestive System	11_61781553_G_A	11_61851136_A_G	11_61804006_T_C,11_61803311_T_C,11_61802358_C_T,11_61817672_A_G,11_61801834_C_G,11_61807686_A_G,11_61839211_G_A,11_61820833_A_G,11_61781553_G_A,11_61818856_C_CT,11_61825533_A_G,11_61811991_A_G,11_61790331_T_C,11_61806212_T_C,11_61790354_T_C,11_61828850_CA_C,11_61824890_A_G,11_61839170_A_G,11_61783884_T_C,11_61826344_C_T,11_61830500_A_G,11_61832870_A_C,11_61838027_T_A,11_61827448_CT_C	28	39	24
FADS2	11	61781553	61856709	0.0203026	uv	TAG 56:6;0	K11_CHOLECYSTECTOMY	Cholecystectomy	Cholelithiasis	Diseases of the Digestive System	11_61781553_G_A	11_61854084_G_C	11_61807686_A_G,11_61803311_T_C,11_61802358_C_T,11_61804006_T_C,11_61801834_C_G,11_61817672_A_G,11_61818856_C_CT,11_61811991_A_G,11_61825533_A_G,11_61781553_G_A,11_61806212_T_C,11_61820833_A_G,11_61828850_CA_C,11_61830500_A_G,11_61826344_C_T,11_61839170_A_G,11_61827448_CT_C,11_61790354_T_C,11_61839211_G_A,11_61824890_A_G,11_61790331_T_C,11_61832870_A_C,11_61783884_T_C,11_61838027_T_A	28	40	24
FADS2	11	61781553	61843278	0.0205994	uv	TAG 56:6;0	RX_STATIN	Statin medication	Cardiovascular disease	Diseases of the Circulatory System	11_61781553_G_A	11_61830500_A_G	11_61811991_A_G,11_61818856_C_CT,11_61807686_A_G,11_61803311_T_C,11_61804006_T_C,11_61801834_C_G,11_61802358_C_T,11_61817672_A_G,11_61785208_G_T,11_61842278_C_T,11_61826344_C_T,11_61827448_CT_C,11_61839170_A_G,11_61843278_G_A,11_61806212_T_C,11_61830500_A_G,11_61824890_A_G,11_61832870_A_C,11_61828850_CA_C,11_61838027_T_A,11_61829161_C_T	28	24	21
FADS2	11	61776489	61843278	0.0135984	uv	TAG 56:6;0	CD2_BENIGN_COLON_NOS	Benign neoplasm: Colon, unspecified	Cancer of digestive system	Neoplasms	11_61781553_G_A	11_61796827_G_T	11_61806212_T_C,11_61830500_A_G,11_61826344_C_T,11_61828850_CA_C,11_61785208_G_T,11_61827448_CT_C,11_61829161_C_T,11_61811991_A_G,11_61804006_T_C,11_61843278_G_A,11_61807686_A_G,11_61838027_T_A,11_61803311_T_C,11_61802358_C_T,11_61824890_A_G,11_61801834_C_G,11_61817672_A_G,11_61832870_A_C,11_61818856_C_CT,11_61842278_C_T,11_61790354_T_C,11_61781553_G_A,11_61820833_A_G	28	38	23
FADS2	11	61781553	61843278	0.0168839	uv	TAG 56:6;0	CD2_BENIGN_COLON	Benign neoplasm: Colon	Cancer of digestive system	Neoplasms	11_61781553_G_A	11_61796827_G_T	11_61806212_T_C,11_61828850_CA_C,11_61830500_A_G,11_61827448_CT_C,11_61826344_C_T,11_61829161_C_T,11_61824890_A_G,11_61843278_G_A,11_61838027_T_A,11_61842278_C_T,11_61832870_A_C,11_61804006_T_C,11_61811991_A_G,11_61807686_A_G,11_61785208_G_T,11_61803311_T_C,11_61802358_C_T,11_61817672_A_G,11_61801834_C_G,11_61818856_C_CT,11_61820833_A_G,11_61825533_A_G,11_61839211_G_A,11_61839170_A_G	28	37	24
FADS2	11	61776027	61843278	0.0256132	uv	TAG 56:6;0	I9_CAVS_OPERATED	Calcific aortic valvular stenosis, operated	Cardiovascular disease	Diseases of the Circulatory System	11_61781553_G_A	11_61829161_C_T	11_61829161_C_T,11_61806212_T_C,11_61824890_A_G,11_61820833_A_G,11_61807686_A_G,11_61803311_T_C,11_61804006_T_C,11_61802358_C_T,11_61801834_C_G,11_61817672_A_G,11_61832870_A_C,11_61785208_G_T,11_61783884_T_C,11_61811991_A_G,11_61818856_C_CT,11_61825533_A_G,11_61830500_A_G,11_61790331_T_C,11_61826344_C_T,11_61827448_CT_C,11_61828850_CA_C,11_61843278_G_A,11_61781553_G_A,11_61842278_C_T,11_61838027_…	28	33	27
FADS2	11	61776027	61856709	0.0208825	uv	TAG 56:6;0	I9_VTE	Venous thromboembolism	Cardiovascular disease	Diseases of the Circulatory System	11_61781553_G_A	11_61776489_T_C	11_61806212_T_C,11_61802358_C_T,11_61801834_C_G,11_61803311_T_C,11_61817672_A_G,11_61804006_T_C,11_61790354_T_C,11_61783884_T_C,11_61781553_G_A,11_61785208_G_T,11_61807686_A_G,11_61828850_CA_C,11_61811991_A_G,11_61818856_C_CT,11_61826344_C_T,11_61790331_T_C,11_61827448_CT_C,11_61820833_A_G,11_61839170_A_G,11_61824890_A_G,11_61825533_A_G,11_61830500_A_G,11_61843278_G_A,11_61829161_C_T,11_61842278_…	28	43	25
PNPLA3	22	43928847	43985602	0.103148	uv	TAG 56:6;0	C3_BILIARY_GALLBLADDER_EXALLC	Malignant neoplasm of intrahepatic ducts, biliary tract and gallbladder (controls excluding all cancers)	Cancer of digestive system	Neoplasms	22_43928847_C_G	22_43928847_C_G	22_43928847_C_G,22_43928850_C_T,22_43928975_G_A,22_43932850_G_A,22_43931299_G_A,22_43931312_A_G,22_43930820_C_T,22_43934151_C_T,22_43930392_T_C	9	25	9
PNPLA3	22	43928847	43995806	0.0834982	uv	TAG 56:6;0	K11_CHOLELITH	Cholelithiasis	Cholelithiasis	Diseases of the Digestive System	22_43928847_C_G	22_43928847_C_G	22_43928847_C_G,22_43928850_C_T,22_43928975_G_A,22_43934151_C_T,22_43930392_T_C,22_43930820_C_T,22_43931312_A_G,22_43931299_G_A,22_43932850_G_A	9	44	9
PNPLA3	22	43928847	43945024	0.23838	uv	TAG 56:6;0	K11_CHOLECYSTECTOMY	Cholecystectomy	Cholelithiasis	Diseases of the Digestive System	22_43928847_C_G	22_43928975_G_A	22_43928975_G_A,22_43928847_C_G,22_43928850_C_T,22_43934151_C_T,22_43930392_T_C,22_43932850_G_A,22_43931312_A_G,22_43930820_C_T,22_43931299_G_A	9	18	9
PNPLA3	22	43928847	43945024	0.235038	uv	TAG 56:6;0	NASH	Nonalcoholic steatohepatitis	Liver disease	Diseases of the Digestive System	22_43928847_C_G	22_43928975_G_A	22_43928975_G_A,22_43928850_C_T,22_43928847_C_G,22_43931299_G_A,22_43932850_G_A,22_43931312_A_G,22_43930820_C_T,22_43934151_C_T	9	13	8
PNPLA3	22	43928847	43934151	0.0553241	uv	TAG 56:6;0	RX_STATIN	Statin medication	Cardiovascular disease	Diseases of the Circulatory System	22_43928847_C_G	22_43931393_A_G	22_43930392_T_C,22_43931312_A_G,22_43930820_C_T,22_43932850_G_A,22_43931299_G_A,22_43928850_C_T,22_43928847_C_G,22_43934151_C_T,22_43928975_G_A	9	14	9
PNPLA3	22	43928847	43934151	0.295563	uv	TAG 56:6;0	I9_VARICVEOES	Oesophageal varices	Cardiovascular disease	Diseases of the Circulatory System	22_43928847_C_G	22_43928847_C_G	22_43928847_C_G,22_43928850_C_T,22_43928975_G_A	9	3	3
PNPLA3	22	43928847	43934151	0.291443	uv	TAG 56:6;0	CHIRHEP_NAS	Cirrhosis of liver, NAS	Liver disease	Diseases of the Digestive System	22_43928847_C_G	22_43928975_G_A	22_43928847_C_G,22_43928850_C_T,22_43928975_G_A	9	3	3
PNPLA3	22	43928847	43934151	0.293091	uv	TAG 56:6;0	C3_HEPATOCELLU_CARC_EXALLC	Hepatocellular carcinoma (controls excluding all cancers)	Cancer of digestive system	Neoplasms	22_43928847_C_G	22_43928975_G_A	22_43928847_C_G,22_43928850_C_T,22_43928975_G_A	9	3	3
PNPLA3	22	43928847	43934151	0.291931	uv	TAG 56:6;0	CIRRHOSIS_BROAD	Cirrhosis, broad definition used in the article https://doi.org/10.1101/594523	Liver disease	Diseases of the Digestive System	22_43928847_C_G	22_43928975_G_A	22_43928847_C_G,22_43928850_C_T,22_43928975_G_A	9	3	3
PNPLA3	22	43928847	43934151	0.29071	uv	TAG 56:6;0	K11_FIBROCHIRLIV	Fibrosis and cirrhosis of liver	Liver disease	Diseases of the Digestive System	22_43928847_C_G	22_43928975_G_A	22_43928847_C_G,22_43928850_C_T,22_43928975_G_A	9	3	3
PNPLA3	22	43928847	43934151	0.291382	uv	TAG 56:6;0	K11_LIVER	Diseases of liver	Liver disease	Diseases of the Digestive System	22_43928847_C_G	22_43928975_G_A	22_43928847_C_G,22_43928850_C_T,22_43928975_G_A	9	3	3
PNPLA3	22	43928847	43934151	0.293091	uv	TAG 56:6;0	K11_ALCOLIV	Alcoholic liver disease	Liver disease	Diseases of the Digestive System	22_43928847_C_G	22_43928975_G_A	22_43928847_C_G,22_43928850_C_T,22_43928975_G_A	9	3	3
PNPLA3	22	43928847	43934151	0.290894	uv	TAG 56:6;0	K11_DISLIVOTH	Other diseases of liver	Liver disease	Diseases of the Digestive System	22_43928847_C_G	22_43928975_G_A	22_43928847_C_G,22_43928850_C_T,22_43928975_G_A	9	3	3
PNPLA3	22	43928847	43934151	0.294006	uv	TAG 56:6;0	NAFLD	Nonalcoholic fatty liver disease	Liver disease	Diseases of the Digestive System	22_43928847_C_G	22_43928847_C_G	22_43928847_C_G,22_43928850_C_T,22_43928975_G_A	9	3	3
GCKR	2	27345120	27530004	0.14917	uv	TAG 56:6;0	T2D_WIDE	Type 2 diabetes, wide definition	Diabetes	Endocrine, Nutritional and Metabolic Diseases	2_27508073_T_C	2_27508073_T_C	2_27508073_T_C	1	13	1
GCKR	2	27375230	27527679	0.290771	uv	TAG 56:6;0	KELA_DIAB_INSUL_EXMORE	Diabetes, insulin treatment (Kela reimbursement) (more control exclusions)	Diabetes	Endocrine, Nutritional and Metabolic Diseases	2_27508073_T_C	2_27508073_T_C	2_27508073_T_C	1	9	1
GCKR	2	27375230	27527679	0.373291	uv	TAG 56:6;0	E4_DM2NASCOMP	Type 2 diabetes with other specified/multiple/unspecified complications	Diabetes	Endocrine, Nutritional and Metabolic Diseases	2_27508073_T_C	2_27508073_T_C	2_27508073_T_C	1	8	1
GCKR	2	27375230	27518370	0.592773	uv	TAG 56:6;0	T2D	Type 2 diabetes, definitions combined	Diabetes	Endocrine, Nutritional and Metabolic Diseases	2_27508073_T_C	2_27508073_T_C	2_27508073_T_C	1	6	1
GCKR	2	27375230	27519736	0.558594	uv	TAG 56:6;0	K11_CHOLECYSTECTOMY	Cholecystectomy	Cholelithiasis	Diseases of the Digestive System	2_27508073_T_C	2_27508073_T_C	2_27508073_T_C	1	4	1
GCKR	2	27375230	27519736	0.25293	uv	TAG 56:6;0	E4_HYPERCHOL	Pure hypercholesterolaemia	Metabolic disorders	Endocrine, Nutritional and Metabolic Diseases	2_27508073_T_C	2_27518370_T_C	2_27508073_T_C	1	4	1
GCKR	2	27375230	27519736	0.222534	uv	TAG 56:6;0	GEST_DIABETES	Gestational diabetes (for exclusion)	Diabetes	Endocrine, Nutritional and Metabolic Diseases	2_27508073_T_C	2_27518370_T_C	2_27508073_T_C	1	4	1
GCKR	2	27508073	27519736	0.571777	uv	TAG 56:6;0	E4_LIPOPROT	Disorders of lipoprotein metabolism and other lipidaemias	Metabolic disorders	Endocrine, Nutritional and Metabolic Diseases	2_27508073_T_C	2_27508073_T_C	2_27508073_T_C	1	3	1
GCKR	2	27508073	27519736	0.753906	uv	TAG 56:6;0	K11_CHOLELITH	Cholelithiasis	Cholelithiasis	Diseases of the Digestive System	2_27508073_T_C	2_27508073_T_C	2_27508073_T_C	1	3	1
GCKR	2	27508073	27519736	0.0817261	uv	TAG 56:6;0	E4_HYPERLIPMIX	Mixed hyperlipidaemia	Metabolic disorders	Endocrine, Nutritional and Metabolic Diseases	2_27508073_T_C	2_27519736_T_C	2_27508073_T_C	1	3	1
GCKR	2	27508073	27508073	0.981445	uv	TAG 56:6;0	RX_STATIN	Statin medication	Cardiovascular disease	Diseases of the Circulatory System	2_27508073_T_C	2_27508073_T_C	2_27508073_T_C	1	1	1
TM6SF2	19	19141970	19739741	0.0335069	uv	TAG 56:6;0	E4_HYPERLIPNAS	Hyperlipidaemia, other/unspecified	Metabolic disorders	Endocrine, Nutritional and Metabolic Diseases	19_19485324_G_A	19_19210016_C_G	19_19269704_A_G,19_19285807_C_T,19_19347579_A_G,19_19739741_A_AC	7	8	4
TM6SF2	19	19210016	19739741	0.0856781	uv	TAG 56:6;0	K11_ALCOLIV	Alcoholic liver disease	Liver disease	Diseases of the Digestive System	19_19485324_G_A	19_19285807_C_T	19_19269704_A_G,19_19285807_C_T,19_19347579_A_G	7	4	3
TM6SF2	19	19210016	19739741	0.0845337	uv	TAG 56:6;0	E4_METABOLIA	Metabolic disorders	Metabolic disorders	Endocrine, Nutritional and Metabolic Diseases	19_19485324_G_A	19_19269704_A_G	19_19269704_A_G,19_19285807_C_T,19_19347579_A_G	7	4	3
TM6SF2	19	19210016	19739741	0.0849762	uv	TAG 56:6;0	E4_HYPERCHOL	Pure hypercholesterolaemia	Metabolic disorders	Endocrine, Nutritional and Metabolic Diseases	19_19485324_G_A	19_19269704_A_G	19_19269704_A_G,19_19285807_C_T,19_19347579_A_G	7	4	3
TM6SF2	19	19210016	19739741	0.0672455	uv	TAG 56:6;0	K11_LIVER	Diseases of liver	Liver disease	Diseases of the Digestive System	19_19485324_G_A	19_19285807_C_T	19_19269704_A_G,19_19285807_C_T,19_19347579_A_G	7	4	3
TM6SF2	19	19210016	19739741	0.032341	uv	TAG 56:6;0	K11_DISLIVOTH	Other diseases of liver	Liver disease	Diseases of the Digestive System	19_19485324_G_A	19_19210016_C_G	19_19269704_A_G,19_19285807_C_T,19_19347579_A_G	7	4	3
TM6SF2	19	19210016	19739741	0.0844879	uv	TAG 56:6;0	E4_LIPOPROT	Disorders of lipoprotein metabolism and other lipidaemias	Metabolic disorders	Endocrine, Nutritional and Metabolic Diseases	19_19485324_G_A	19_19269704_A_G	19_19269704_A_G,19_19285807_C_T,19_19347579_A_G	7	4	3
TM6SF2	19	19210016	20214572	0.0219383	uv	TAG 56:6;0	CHIRHEP_NAS	Cirrhosis of liver, NAS	Liver disease	Diseases of the Digestive System	19_19485324_G_A	19_20157616_C_T	19_19285807_C_T,19_19347579_A_G,19_19269704_A_G	7	12	3
TM6SF2	19	19210016	19739741	0.0453186	uv	TAG 56:6;0	I9_VARICVEOES	Oesophageal varices	Cardiovascular disease	Diseases of the Circulatory System	19_19485324_G_A	19_19210016_C_G	19_19269704_A_G,19_19285807_C_T,19_19347579_A_G	7	6	3
TM6SF2	19	19269704	19739741	0.0889435	uv	TAG 56:6;0	CIRRHOSIS_BROAD	Cirrhosis, broad definition used in the article https://doi.org/10.1101/594523	Liver disease	Diseases of the Digestive System	19_19485324_G_A	19_19285807_C_T	19_19269704_A_G,19_19285807_C_T,19_19347579_A_G	7	3	3
TM6SF2	19	19215154	19616343	0.0147926	uv	TAG 56:6;0	CIRRHOSIS_BROAD	Cirrhosis, broad definition used in the article https://doi.org/10.1101/594523	Liver disease	Diseases of the Digestive System	19_19547663_G_T	19_19283559_A_G	19_19547663_G_T,19_19367068_A_C,19_19467934_A_G,19_19551411_C_T,19_19499787_C_T,19_19553268_C_T,19_19564887_C_T,19_19559801_G_A,19_19560457_C_T,19_19589743_C_T,19_19611167_C_T,19_19605749_C_T,19_19584419_C_T,19_19277691_A_T,19_19259531_TGACA_T,19_19268740_C_T,19_19255823_C_T,19_19308262_G_A,19_19296909_T_C,19_19383674_G_A,19_19349732_G_C,19_19321481_AG_A	33	27	22
TM6SF2	19	19215154	19616343	0.0263647	uv	TAG 56:6;0	E4_LIPOPROT	Disorders of lipoprotein metabolism and other lipidaemias	Metabolic disorders	Endocrine, Nutritional and Metabolic Diseases	19_19547663_G_T	19_19259531_TGACA_T	19_19547663_G_T,19_19367068_A_C,19_19467934_A_G,19_19551411_C_T,19_19499787_C_T,19_19553268_C_T,19_19564887_C_T,19_19559801_G_A,19_19560457_C_T,19_19589743_C_T,19_19602260_A_T,19_19609590_C_T,19_19609979_T_G,19_19610913_G_A,19_19611167_C_T,19_19612406_C_T,19_19605749_C_T,19_19584419_C_T,19_19277691_A_T,19_19259531_TGACA_T,19_19600330_C_T,19_19616343_A_G,19_19268740_C_T,19_19255823_C_T,19_19308262…	33	32	29
TM6SF2	19	19215154	19616343	0.0405382	uv	TAG 56:6;0	K11_DISLIVOTH	Other diseases of liver	Liver disease	Diseases of the Digestive System	19_19547663_G_T	19_19499787_C_T	19_19547663_G_T,19_19367068_A_C,19_19467934_A_G,19_19551411_C_T,19_19499787_C_T,19_19553268_C_T,19_19564887_C_T,19_19559801_G_A,19_19560457_C_T,19_19589743_C_T,19_19602260_A_T,19_19609590_C_T,19_19609979_T_G,19_19610913_G_A,19_19611167_C_T,19_19612406_C_T,19_19605749_C_T,19_19584419_C_T,19_19600330_C_T,19_19616343_A_G	33	22	20
TM6SF2	19	19215154	19616343	0.0147588	uv	TAG 56:6;0	CHIRHEP_NAS	Cirrhosis of liver, NAS	Liver disease	Diseases of the Digestive System	19_19547663_G_T	19_19308262_G_A	19_19547663_G_T,19_19367068_A_C,19_19551411_C_T,19_19553268_C_T,19_19564887_C_T,19_19559801_G_A,19_19560457_C_T,19_19589743_C_T,19_19602260_A_T,19_19609590_C_T,19_19609979_T_G,19_19610913_G_A,19_19611167_C_T,19_19612406_C_T,19_19605749_C_T,19_19277691_A_T,19_19259531_TGACA_T,19_19268740_C_T,19_19255823_C_T,19_19308262_G_A,19_19296909_T_C,19_19383674_G_A,19_19349732_G_C,19_19321481_AG_A	33	30	24
TM6SF2	19	19215154	19616343	0.0250199	uv	TAG 56:6;0	I9_VARICVEOES	Oesophageal varices	Cardiovascular disease	Diseases of the Circulatory System	19_19547663_G_T	19_19283559_A_G	19_19547663_G_T,19_19367068_A_C,19_19467934_A_G,19_19551411_C_T,19_19499787_C_T,19_19553268_C_T,19_19564887_C_T,19_19559801_G_A,19_19560457_C_T,19_19602260_A_T,19_19609590_C_T,19_19609979_T_G,19_19610913_G_A,19_19611167_C_T,19_19612406_C_T,19_19605749_C_T,19_19584419_C_T,19_19277691_A_T,19_19259531_TGACA_T,19_19268740_C_T,19_19255823_C_T,19_19308262_G_A,19_19296909_T_C,19_19383674_G_A,19_19349732…	33	32	26
TM6SF2	19	19215154	19616343	0.0295953	uv	TAG 56:6;0	K11_LIVER	Diseases of liver	Liver disease	Diseases of the Digestive System	19_19547663_G_T	19_19499787_C_T	19_19547663_G_T,19_19367068_A_C,19_19467934_A_G,19_19551411_C_T,19_19499787_C_T,19_19553268_C_T,19_19564887_C_T,19_19559801_G_A,19_19560457_C_T,19_19589743_C_T,19_19602260_A_T,19_19609590_C_T,19_19609979_T_G,19_19610913_G_A,19_19611167_C_T,19_19612406_C_T,19_19605749_C_T,19_19584419_C_T,19_19600330_C_T,19_19268740_C_T,19_19308262_G_A,19_19349732_G_C,19_19321481_AG_A	33	29	23
APOE	19	44908822	44913574	0.00821686	uv	TAG 56:6;0	I9_ANGIO	Coronary angioplasty	Cardiovascular disease	Diseases of the Circulatory System	19_44912383_G_A	19_44908822_C_T	19_44911142_C_A	3	2	1
FADS2	11	61776027	61856709	0.0153227	uv	PC O-18:2;0/16:0;0	K11_CHOLELITH	Cholelithiasis	Cholelithiasis	Diseases of the Digestive System	11_61824890_A_G	11_61851136_A_G	11_61851136_A_G,11_61852357_C_A,11_61855668_C_T,11_61804006_T_C,11_61803311_T_C,11_61854084_G_C,11_61802358_C_T,11_61817672_A_G,11_61801834_C_G,11_61807686_A_G,11_61839211_G_A,11_61820833_A_G,11_61781553_G_A,11_61825533_A_G,11_61790331_T_C,11_61806212_T_C,11_61790354_T_C,11_61828850_CA_C,11_61824890_A_G,11_61839170_A_G,11_61783884_T_C,11_61836038_C_A,11_61830500_A_G,11_61832870_A_C,11_61837342_C_…	34	39	26
FADS2	11	61776027	61856709	0.0128483	uv	PC O-18:2;0/16:0;0	K11_CHOLECYSTECTOMY	Cholecystectomy	Cholelithiasis	Diseases of the Digestive System	11_61824890_A_G	11_61854084_G_C	11_61854084_G_C,11_61855668_C_T,11_61851136_A_G,11_61807686_A_G,11_61803311_T_C,11_61802358_C_T,11_61852357_C_A,11_61804006_T_C,11_61801834_C_G,11_61817672_A_G,11_61825533_A_G,11_61781553_G_A,11_61806212_T_C,11_61820833_A_G,11_61828850_CA_C,11_61830500_A_G,11_61839170_A_G,11_61790354_T_C,11_61839211_G_A,11_61824890_A_G,11_61790331_T_C,11_61832870_A_C,11_61836038_C_A,11_61783884_T_C,11_61838027_T_…	34	40	26
FADS2	11	61776027	61855668	0.0298692	uv	PC O-18:2;0/16:0;0	RX_STATIN	Statin medication	Cardiovascular disease	Diseases of the Circulatory System	11_61824890_A_G	11_61830500_A_G	11_61824890_A_G,11_61832870_A_C,11_61829161_C_T,11_61838027_T_A,11_61836038_C_A,11_61837342_C_A,11_61842278_C_T,11_61839170_A_G,11_61843278_G_A,11_61806212_T_C,11_61803311_T_C,11_61804006_T_C,11_61830500_A_G,11_61801834_C_G,11_61802358_C_T,11_61807686_A_G,11_61817672_A_G,11_61828850_CA_C,11_61785208_G_T,11_61784455_A_C	34	24	20
FADS2	11	61776027	61855668	0.0112182	uv	PC O-18:2;0/16:0;0	CD2_BENIGN_COLON_NOS	Benign neoplasm: Colon, unspecified	Cancer of digestive system	Neoplasms	11_61824890_A_G	11_61796827_G_T	11_61806212_T_C,11_61830500_A_G,11_61828850_CA_C,11_61785208_G_T,11_61829161_C_T,11_61784455_A_C,11_61804006_T_C,11_61843278_G_A,11_61807686_A_G,11_61836038_C_A,11_61838027_T_A,11_61803311_T_C,11_61802358_C_T,11_61824890_A_G,11_61801834_C_G,11_61817672_A_G,11_61832870_A_C,11_61837342_C_A,11_61842278_C_T,11_61779120_A_G,11_61790354_T_C,11_61776489_T_C,11_61781553_G_A,11_61820833_A_G	34	38	24
FADS2	11	61776027	61855668	0.018268	uv	PC O-18:2;0/16:0;0	CD2_BENIGN_COLON	Benign neoplasm: Colon	Cancer of digestive system	Neoplasms	11_61824890_A_G	11_61796827_G_T	11_61806212_T_C,11_61828850_CA_C,11_61830500_A_G,11_61829161_C_T,11_61824890_A_G,11_61843278_G_A,11_61836038_C_A,11_61838027_T_A,11_61842278_C_T,11_61832870_A_C,11_61837342_C_A,11_61804006_T_C,11_61807686_A_G,11_61785208_G_T,11_61803311_T_C,11_61802358_C_T,11_61817672_A_G,11_61801834_C_G,11_61820833_A_G,11_61784455_A_C,11_61825533_A_G,11_61839211_G_A,11_61839170_A_G	34	37	23
FADS2	11	61776027	61855668	0.0260162	uv	PC O-18:2;0/16:0;0	I9_CAVS_OPERATED	Calcific aortic valvular stenosis, operated	Cardiovascular disease	Diseases of the Circulatory System	11_61824890_A_G	11_61829161_C_T	11_61824890_A_G,11_61832870_A_C,11_61829161_C_T,11_61838027_T_A,11_61836038_C_A,11_61837342_C_A,11_61820833_A_G,11_61825533_A_G,11_61842278_C_T,11_61839211_G_A,11_61839170_A_G,11_61843278_G_A,11_61776027_T_C,11_61806212_T_C,11_61790331_T_C,11_61779120_A_G,11_61803311_T_C,11_61804006_T_C,11_61830500_A_G,11_61801834_C_G,11_61802358_C_T,11_61807686_A_G,11_61817672_A_G,11_61828850_CA_C,11_61785208_G_…	34	33	29
FADS2	11	61776027	61856709	0.0156508	uv	PC O-18:2;0/16:0;0	I9_VTE	Venous thromboembolism	Cardiovascular disease	Diseases of the Circulatory System	11_61824890_A_G	11_61776489_T_C	11_61776489_T_C,11_61776027_T_C,11_61779120_A_G,11_61806212_T_C,11_61802358_C_T,11_61801834_C_G,11_61803311_T_C,11_61784455_A_C,11_61817672_A_G,11_61804006_T_C,11_61790354_T_C,11_61783884_T_C,11_61781553_G_A,11_61785208_G_T,11_61807686_A_G,11_61828850_CA_C,11_61790331_T_C,11_61820833_A_G,11_61839170_A_G,11_61824890_A_G,11_61825533_A_G,11_61855668_C_T,11_61830500_A_G,11_61843278_G_A,11_61854084_G_…	34	43	29
CETP	16	56953103	56960616	0.0607986	uv	PC O-18:2;0/16:0;0	RX_STATIN	Statin medication	Cardiovascular disease	Diseases of the Circulatory System	16_56954132_C_T	16_56955678_C_T	16_56960616_C_T,16_56956804_C_A,16_56959412_C_A,16_56960332_T_TA,16_56953853_C_T,16_56957451_C_T,16_56953457_T_C,16_56953103_C_T	9	10	8
CETP	16	56953103	56960616	0.0656948	uv	PC O-18:2;0/16:0;0	I9_ANGINA	Angina pectoris	Cardiovascular disease	Diseases of the Circulatory System	16_56954132_C_T	16_56959249_G_A	16_56956804_C_A,16_56960616_C_T,16_56959412_C_A,16_56960332_T_TA,16_56957451_C_T,16_56953853_C_T,16_56953457_T_C,16_56953103_C_T	9	10	8
FADS2	11	61776027	61856709	0.0189261	uv	PI 16:0;0_18:2;0	K11_CHOLELITH	Cholelithiasis	Cholelithiasis	Diseases of the Digestive System	11_61803910_G_A	11_61851136_A_G	11_61804006_T_C,11_61803311_T_C,11_61802358_C_T,11_61803910_G_A,11_61817672_A_G,11_61801834_C_G,11_61807686_A_G,11_61839211_G_A,11_61803876_C_G,11_61820833_A_G,11_61781553_G_A,11_61818856_C_CT,11_61822009_A_G,11_61825533_A_G,11_61811991_A_G,11_61806212_T_C,11_61790354_T_C,11_61815236_T_C,11_61812288_T_C,11_61828850_CA_C,11_61824890_A_G,11_61839170_A_G,11_61813163_C_T,11_61800281_C_A,11_61783884_T…	36	39	31
FADS2	11	61776027	61856709	0.021172	uv	PI 16:0;0_18:2;0	K11_CHOLECYSTECTOMY	Cholecystectomy	Cholelithiasis	Diseases of the Digestive System	11_61803910_G_A	11_61854084_G_C	11_61803910_G_A,11_61807686_A_G,11_61803311_T_C,11_61802358_C_T,11_61804006_T_C,11_61801834_C_G,11_61817672_A_G,11_61818856_C_CT,11_61811991_A_G,11_61803876_C_G,11_61822009_A_G,11_61812288_T_C,11_61815236_T_C,11_61813163_C_T,11_61800281_C_A,11_61825533_A_G,11_61781553_G_A,11_61806212_T_C,11_61820833_A_G,11_61828850_CA_C,11_61830500_A_G,11_61826344_C_T,11_61839170_A_G,11_61827448_CT_C,11_61790354_…	36	40	31
FADS2	11	61776027	61843278	0.0102906	uv	PI 16:0;0_18:2;0	RX_STATIN	Statin medication	Cardiovascular disease	Diseases of the Circulatory System	11_61803910_G_A	11_61830500_A_G	11_61784455_A_C,11_61806212_T_C,11_61803311_T_C,11_61804006_T_C,11_61802358_C_T,11_61807686_A_G,11_61817672_A_G,11_61801834_C_G,11_61828850_CA_C,11_61811991_A_G,11_61818856_C_CT,11_61830500_A_G,11_61826344_C_T,11_61827448_CT_C,11_61785208_G_T,11_61824890_A_G,11_61839170_A_G,11_61832870_A_C,11_61837342_C_A	36	24	19
FADS2	11	61776027	61843278	0.0248798	uv	PI 16:0;0_18:2;0	CD2_BENIGN_COLON_NOS	Benign neoplasm: Colon, unspecified	Cancer of digestive system	Neoplasms	11_61803910_G_A	11_61796827_G_T	11_61815236_T_C,11_61812288_T_C,11_61800281_C_A,11_61813163_C_T,11_61806212_T_C,11_61830500_A_G,11_61826344_C_T,11_61828850_CA_C,11_61785208_G_T,11_61827448_CT_C,11_61814292_T_C,11_61803910_G_A,11_61811991_A_G,11_61784455_A_C,11_61804006_T_C,11_61807686_A_G,11_61803311_T_C,11_61802358_C_T,11_61824890_A_G,11_61801834_C_G,11_61817672_A_G,11_61832870_A_C,11_61818856_C_CT,11_61837342_C_A,11_61803876_…	36	38	31
FADS2	11	61776027	61843278	0.019276	uv	PI 16:0;0_18:2;0	CD2_BENIGN_COLON	Benign neoplasm: Colon	Cancer of digestive system	Neoplasms	11_61803910_G_A	11_61796827_G_T	11_61806212_T_C,11_61828850_CA_C,11_61830500_A_G,11_61827448_CT_C,11_61815236_T_C,11_61826344_C_T,11_61812288_T_C,11_61824890_A_G,11_61800281_C_A,11_61813163_C_T,11_61814292_T_C,11_61832870_A_C,11_61837342_C_A,11_61804006_T_C,11_61811991_A_G,11_61807686_A_G,11_61785208_G_T,11_61803311_T_C,11_61802358_C_T,11_61817672_A_G,11_61801834_C_G,11_61818856_C_CT,11_61820833_A_G,11_61784455_A_C,11_61803910_…	36	37	30
FADS2	11	61776027	61843278	0.0142213	uv	PI 16:0;0_18:2;0	I9_CAVS_OPERATED	Calcific aortic valvular stenosis, operated	Cardiovascular disease	Diseases of the Circulatory System	11_61803910_G_A	11_61829161_C_T	11_61783884_T_C,11_61784455_A_C,11_61806212_T_C,11_61803311_T_C,11_61804006_T_C,11_61802358_C_T,11_61807686_A_G,11_61817672_A_G,11_61801834_C_G,11_61776489_T_C,11_61828850_CA_C,11_61811991_A_G,11_61818856_C_CT,11_61781553_G_A,11_61830500_A_G,11_61826344_C_T,11_61827448_CT_C,11_61785208_G_T,11_61820833_A_G,11_61825533_A_G,11_61779120_A_G,11_61776027_T_C,11_61824890_A_G,11_61839170_A_G,11_61839211_…	36	33	27
FADS2	11	61776027	61856709	0.01863	uv	PI 16:0;0_18:2;0	I9_VTE	Venous thromboembolism	Cardiovascular disease	Diseases of the Circulatory System	11_61803910_G_A	11_61776489_T_C	11_61776489_T_C,11_61776027_T_C,11_61779120_A_G,11_61806212_T_C,11_61802358_C_T,11_61801834_C_G,11_61803311_T_C,11_61784455_A_C,11_61817672_A_G,11_61804006_T_C,11_61790354_T_C,11_61783884_T_C,11_61781553_G_A,11_61785208_G_T,11_61807686_A_G,11_61828850_CA_C,11_61811991_A_G,11_61818856_C_CT,11_61826344_C_T,11_61827448_CT_C,11_61820833_A_G,11_61839170_A_G,11_61824890_A_G,11_61825533_A_G,11_61812288_…	36	43	32
PCSK9	1	55039974	55539930	0.262329	uv	CE 18:1;0	FG_DOAAC	Diseases of arteries, arterioles and capillaries (FINNGEN)	Cardiovascular disease	Diseases of the Circulatory System	1_55039974_G_T	1_55119171_G_A	1_55119171_G_A,1_55039974_G_T,1_55101964_CTTGA_C	3	7	3
PCSK9	1	55039974	55119171	0.522461	uv	CE 18:1;0	E4_FH_IHD	Familial hypercholesterolemia, with ischemic heart disease	Metabolic disorders	Endocrine, Nutritional and Metabolic Diseases	1_55039974_G_T	1_55039974_G_T	1_55039974_G_T	3	1	1
PCSK9	1	55039974	55119171	0.544922	uv	CE 18:1;0	E4_FH	Familial hypercholesterolemia	Metabolic disorders	Endocrine, Nutritional and Metabolic Diseases	1_55039974_G_T	1_55039974_G_T	1_55039974_G_T	3	1	1
PCSK9	1	55039974	55119171	0.548828	uv	CE 18:1;0	E4_HYPERCHOL	Pure hypercholesterolaemia	Metabolic disorders	Endocrine, Nutritional and Metabolic Diseases	1_55039974_G_T	1_55039974_G_T	1_55039974_G_T	3	1	1
PCSK9	1	55039974	55119171	0.548828	uv	CE 18:1;0	E4_HYPERLIPNAS	Hyperlipidaemia, other/unspecified	Metabolic disorders	Endocrine, Nutritional and Metabolic Diseases	1_55039974_G_T	1_55039974_G_T	1_55039974_G_T	3	1	1
PCSK9	1	55039974	55119171	0.544922	uv	CE 18:1;0	E4_LIPOPROTNAS	Disorder of lipoprotein metabolism, unspecified	Metabolic disorders	Endocrine, Nutritional and Metabolic Diseases	1_55039974_G_T	1_55039974_G_T	1_55039974_G_T	3	1	1
PCSK9	1	55039974	55119171	0.259956	uv	CE 18:1;0	I9_CABG	Coronary artery bypass grafting	Cardiovascular disease	Diseases of the Circulatory System	1_55039974_G_T	1_55119171_G_A	1_55119171_G_A,1_55039974_G_T,1_55101964_CTTGA_C	3	3	3
PCSK9	1	55039974	55119171	0.470825	uv	CE 18:1;0	I9_CVD_HARD	Hard cardiovascular diseases	Cardiovascular disease	Diseases of the Circulatory System	1_55039974_G_T	1_55039974_G_T	1_55039974_G_T,1_55119171_G_A,1_55101964_CTTGA_C	3	3	3
PCSK9	1	55039974	55119171	0.423691	uv	CE 18:1;0	I9_HEARTFAIL_AND_CHD	Heart failure and coronary heart disease	Cardiovascular disease	Diseases of the Circulatory System	1_55039974_G_T	1_55039974_G_T	1_55039974_G_T,1_55119171_G_A,1_55101964_CTTGA_C	3	3	3
PCSK9	1	55039974	55119171	0.54834	uv	CE 18:1;0	I9_CHD	Major coronary heart disease event	Cardiovascular disease	Diseases of the Circulatory System	1_55039974_G_T	1_55039974_G_T	1_55039974_G_T	3	1	1
PCSK9	1	55039974	55119171	0.54834	uv	CE 18:1;0	I9_CORATHER	Coronary atherosclerosis	Cardiovascular disease	Diseases of the Circulatory System	1_55039974_G_T	1_55039974_G_T	1_55039974_G_T	3	1	1
PCSK9	1	55039974	55119171	0.54834	uv	CE 18:1;0	I9_IHD	Ischaemic heart disease, wide definition	Cardiovascular disease	Diseases of the Circulatory System	1_55039974_G_T	1_55039974_G_T	1_55039974_G_T	3	1	1
PCSK9	1	55039974	55119171	0.546875	uv	CE 18:1;0	I9_MI_STRICT	Myocardial infarction, strict	Cardiovascular disease	Diseases of the Circulatory System	1_55039974_G_T	1_55039974_G_T	1_55039974_G_T	3	1	1
PCSK9	1	55039974	55119171	0.538086	uv	CE 18:1;0	I9_ANGINA	Angina pectoris	Cardiovascular disease	Diseases of the Circulatory System	1_55039974_G_T	1_55039974_G_T	1_55039974_G_T	3	1	1
PCSK9	1	55039974	55119171	0.547363	uv	CE 18:1;0	I9_ANGIO	Coronary angioplasty	Cardiovascular disease	Diseases of the Circulatory System	1_55039974_G_T	1_55039974_G_T	1_55039974_G_T	3	1	1
PCSK9	1	55039974	55119171	0.547363	uv	CE 18:1;0	I9_REVASC	Coronary revascularization (ANGIO or CABG)	Cardiovascular disease	Diseases of the Circulatory System	1_55039974_G_T	1_55039974_G_T	1_55039974_G_T	3	1	1
PCSK9	1	55039974	55119171	0.548828	uv	CE 18:1;0	RX_STATIN	Statin medication	Cardiovascular disease	Diseases of the Circulatory System	1_55039974_G_T	1_55039974_G_T	1_55039974_G_T	3	1	1
PCSK9	1	55039974	55119171	0.548828	uv	CE 18:1;0	E4_LIPOPROT	Disorders of lipoprotein metabolism and other lipidaemias	Metabolic disorders	Endocrine, Nutritional and Metabolic Diseases	1_55039974_G_T	1_55039974_G_T	1_55039974_G_T	3	1	1
PCSK9	1	55039974	55119171	0.548828	uv	CE 18:1;0	E4_METABOLIA	Metabolic disorders	Metabolic disorders	Endocrine, Nutritional and Metabolic Diseases	1_55039974_G_T	1_55039974_G_T	1_55039974_G_T	3	1	1
APOE	19	44893408	44919689	0.43396	uv	CE 18:1;0	DM_RETINOPATHY_EXMORE	Diabetic retinopathy (more control exclusions)	Diabetes	Endocrine, Nutritional and Metabolic Diseases	19_44908684_T_C	19_44908684_T_C	19_44908684_T_C,19_44912921_G_T,19_44914381_C_CTTCG	11	3	3
APOE	19	44893408	44919689	0.463867	uv	CE 18:1;0	VD_U	Vascular dementia (undefined)	Dementia	Diseases of the Nervous System	19_44908684_T_C	19_44908684_T_C	19_44908684_T_C	11	1	1
APOE	19	44893408	44919689	0.463867	uv	CE 18:1;0	G6_ALZHEIMER	Alzheimer disease	Dementia	Diseases of the Nervous System	19_44908684_T_C	19_44908684_T_C	19_44908684_T_C	11	1	1
APOE	19	44893408	44919689	0.463623	uv	CE 18:1;0	E4_LIPOPROT	Disorders of lipoprotein metabolism and other lipidaemias	Metabolic disorders	Endocrine, Nutritional and Metabolic Diseases	19_44908684_T_C	19_44908684_T_C	19_44908684_T_C	11	1	1
APOE	19	44893408	44919689	0.460449	uv	CE 18:1;0	E4_HYPERCHOL	Pure hypercholesterolaemia	Metabolic disorders	Endocrine, Nutritional and Metabolic Diseases	19_44908684_T_C	19_44908684_T_C	19_44908684_T_C	11	1	1
APOE	19	44893408	44919689	0.463623	uv	CE 18:1;0	VD_SC	Vascular dementia (subcortical)	Dementia	Diseases of the Nervous System	19_44908684_T_C	19_44908684_T_C	19_44908684_T_C	11	1	1
APOE	19	44888997	44919689	0.26469	uv	CE 18:1;0	RX_CROHN_1STLINE	First line medication for Crohn's disease	Noninfective enteritis and colitis	Diseases of the Digestive System	19_44908684_T_C	19_44908684_T_C	19_44908684_T_C,19_44906745_G_A,19_44912456_G_A,19_44912678_G_T,19_44893408_G_T	11	6	5
APOE	19	44893408	44919689	0.371274	uv	CE 18:1;0	I9_K_CARDIAC	Death due to cardiac causes	Cardiovascular disease	Diseases of the Circulatory System	19_44908684_T_C	19_44908684_T_C	19_44908684_T_C,19_44919689_A_G,19_44919589_G_A	11	4	3
APOE	19	44893408	44919689	0.371576	uv	CE 18:1;0	I9_CHD	Major coronary heart disease event	Cardiovascular disease	Diseases of the Circulatory System	19_44908684_T_C	19_44908684_T_C	19_44908684_T_C,19_44919689_A_G,19_44919589_G_A	11	4	3
APOE	19	44893408	44919689	0.438333	uv	CE 18:1;0	KELA_DIAB_INSUL_EXMORE	Diabetes, insulin treatment (Kela reimbursement) (more control exclusions)	Diabetes	Endocrine, Nutritional and Metabolic Diseases	19_44908684_T_C	19_44908684_T_C	19_44908684_T_C,19_44893408_G_T	11	2	2
APOE	19	44893408	44919689	0.344065	uv	CE 18:1;0	I9_HEARTFAIL_AND_ANTIHYPERT	Heart failure and antihypertensive medication	Cardiovascular disease	Diseases of the Circulatory System	19_44908684_T_C	19_44908684_T_C	19_44908684_T_C,19_44913484_C_T,19_44914381_C_CTTCG,19_44906745_G_A,19_44912456_G_A,19_44912678_G_T	11	8	6
APOE	19	44893408	44919689	0.0666513	uv	CE 18:1;0	G6_DEGENOTH	Other and unspecified degenerative diseases of nervous system	Degenerative Disease	Diseases of the Nervous System	19_44908684_T_C	19_44912678_G_T	19_44908684_T_C,19_44914381_C_CTTCG,19_44906745_G_A,19_44912456_G_A,19_44912678_G_T,19_44910319_C_T	11	7	6
APOE	19	44893408	44919689	0.24189	uv	CE 18:1;0	K11_ORAL	Diseases of oral cavity, salivary glands and jaws	Oral Disease	Diseases of the Digestive System	19_44908684_T_C	19_44908684_T_C	19_44908684_T_C,19_44913484_C_T,19_44912921_G_T,19_44914381_C_CTTCG,19_44906745_G_A,19_44912456_G_A,19_44912678_G_T	11	8	7
APOE	19	44893408	44919689	0.305176	uv	CE 18:1;0	VD_MX	Vascular dementia (mixed)	Dementia	Diseases of the Nervous System	19_44908684_T_C	19_44908684_T_C	19_44908684_T_C,19_44913484_C_T,19_44912921_G_T,19_44914381_C_CTTCG,19_44906745_G_A,19_44912456_G_A,19_44912678_G_T	11	8	7
APOE	19	44893408	44919689	0.0533733	uv	CE 18:1;0	RX_ANTIHYP	Antihypertensive medication - note that there are other indications	Cardiovascular disease	Diseases of the Circulatory System	19_44908684_T_C	19_44910319_C_T	19_44913484_C_T,19_44912921_G_T,19_44914381_C_CTTCG,19_44910319_C_T	11	5	4
APOE	19	44893408	44919689	0.135086	uv	CE 18:1;0	K11_GINGIVITIS_PERIODONTAL	Gingivitis and periodontal diseases	Oral Disease	Diseases of the Digestive System	19_44908684_T_C	19_44913484_C_T	19_44908684_T_C,19_44913484_C_T,19_44912921_G_T,19_44914381_C_CTTCG	11	5	4
APOE	19	44893408	44919689	0.0744476	uv	CE 18:1;0	E4_HYPERLIPNAS	Hyperlipidaemia, other/unspecified	Metabolic disorders	Endocrine, Nutritional and Metabolic Diseases	19_44908684_T_C	19_44913484_C_T	19_44913484_C_T,19_44912921_G_T,19_44914381_C_CTTCG	11	4	3
APOE	19	44893408	44919689	0.0760956	uv	CE 18:1;0	E4_DM2OPTH	Type 2 diabetes with ophthalmic complications	Diabetes	Endocrine, Nutritional and Metabolic Diseases	19_44908684_T_C	19_44912921_G_T	19_44913484_C_T,19_44912921_G_T,19_44914381_C_CTTCG	11	4	3
APOE	19	44893408	44919689	0.463867	uv	CE 18:1;0	AD_AM_EXMORE	Alzheimer‚Äôs disease (Atypical or mixed) (more control exclusions)	Dementia	Diseases of the Nervous System	19_44908684_T_C	19_44908684_T_C	19_44908684_T_C	11	1	1
APOE	19	44893408	44919689	0.463867	uv	CE 18:1;0	AD_EO_EXMORE	Alzheimer‚Äôs disease (Early onset) (more control exclusions)	Dementia	Diseases of the Nervous System	19_44908684_T_C	19_44908684_T_C	19_44908684_T_C	11	1	1
APOE	19	44893408	44919689	0.463867	uv	CE 18:1;0	AD_LO_EXMORE	Alzheimer‚Äôs disease (Late onset) (more control exclusions)	Dementia	Diseases of the Nervous System	19_44908684_T_C	19_44908684_T_C	19_44908684_T_C	11	1	1
APOE	19	44893408	44919689	0.463867	uv	CE 18:1;0	G6_AD_WIDE	Alzheimer‚Äôs disease, wide definition	Dementia	Diseases of the Nervous System	19_44908684_T_C	19_44908684_T_C	19_44908684_T_C	11	1	1
APOE	19	44893408	44919689	0.463867	uv	CE 18:1;0	RX_STATIN	Statin medication	Cardiovascular disease	Diseases of the Circulatory System	19_44908684_T_C	19_44908684_T_C	19_44908684_T_C	11	1	1
APOE	19	44893408	44919689	0.463867	uv	CE 18:1;0	AD_U_EXMORE	Alzheimer‚Äôs disease (undefined) (more control exclusions)	Dementia	Diseases of the Nervous System	19_44908684_T_C	19_44908684_T_C	19_44908684_T_C	11	1	1
APOE	19	44893408	44919689	0.456299	uv	CE 18:1;0	E4_DM2NASCOMP	Type 2 diabetes with other specified/multiple/unspecified complications	Diabetes	Endocrine, Nutritional and Metabolic Diseases	19_44908684_T_C	19_44908684_T_C	19_44908684_T_C	11	1	1
APOE	19	44893408	44924977	0.00306225	uv	CE 18:1;0	I9_REVASC	Coronary revascularization (ANGIO or CABG)	Cardiovascular disease	Diseases of the Circulatory System	19_44908684_T_C	19_44924977_G_A	19_44919689_A_G,19_44919589_G_A	11	6	2
APOE	19	44893408	44924977	0.0069809	uv	CE 18:1;0	I9_ANGINA	Angina pectoris	Cardiovascular disease	Diseases of the Circulatory System	19_44908684_T_C	19_44919689_A_G	19_44919689_A_G,19_44919589_G_A	11	6	2
APOE	19	44893408	44924977	0.00310707	uv	CE 18:1;0	E4_METABOLIA	Metabolic disorders	Metabolic disorders	Endocrine, Nutritional and Metabolic Diseases	19_44908684_T_C	19_44918903_C_G	19_44919689_A_G,19_44919589_G_A	11	4	2
APOE	19	44893408	44919689	0.354464	uv	CE 18:1;0	T2D	Type 2 diabetes, definitions combined	Diabetes	Endocrine, Nutritional and Metabolic Diseases	19_44908684_T_C	19_44908684_T_C	19_44908684_T_C,19_44912921_G_T,19_44893408_G_T	11	3	3
APOE	19	44883210	44919689	0.222678	uv	CE 18:1;0	RX_CODEINE_TRAMADOL	Codeine or tramadol medication	NA	NA	19_44908684_T_C	19_44908684_T_C	19_44908684_T_C,19_44906745_G_A,19_44893408_G_T	11	9	3
APOE	19	44893408	44924977	0.0732926	uv	CE 18:1;0	E4_FH	Familial hypercholesterolemia	Metabolic disorders	Endocrine, Nutritional and Metabolic Diseases	19_44908684_T_C	19_44906745_G_A	19_44906745_G_A,19_44912678_G_T,19_44912456_G_A,19_44908684_T_C,19_44910319_C_T,19_44913484_C_T,19_44912921_G_T	11	11	7
APOE	19	44893408	44924977	0.00627518	uv	CE 18:1;0	I9_CABG	Coronary artery bypass grafting	Cardiovascular disease	Diseases of the Circulatory System	19_44908684_T_C	19_44924977_G_A	19_44906745_G_A,19_44912456_G_A,19_44919689_A_G,19_44919589_G_A	11	8	4
APOE	19	44893408	44919689	0.432966	uv	CE 18:1;0	I9_CVD_HARD	Hard cardiovascular diseases	Cardiovascular disease	Diseases of the Circulatory System	19_44908684_T_C	19_44908684_T_C	19_44908684_T_C,19_44906745_G_A	11	2	2
APOE	19	44893408	44919689	0.415117	uv	CE 18:1;0	T2D_WIDE	Type 2 diabetes, wide definition	Diabetes	Endocrine, Nutritional and Metabolic Diseases	19_44908684_T_C	19_44908684_T_C	19_44908684_T_C,19_44913484_C_T,19_44912921_G_T	11	3	3
APOE	19	44893408	44919689	0.295237	uv	CE 18:1;0	PD_DEMENTIA_EXMORE	Dementia due to Parkinson's disease (more control exclusions)	Dementia	Diseases of the Nervous System	19_44908684_T_C	19_44908684_T_C	19_44908684_T_C,19_44906745_G_A,19_44912456_G_A,19_44912678_G_T,19_44893408_G_T,19_44919589_G_A	11	7	6
APOE	19	44893408	44919689	0.463867	uv	CE 18:1;0	MEMLOSS	Memory loss	Dementia	Diseases of the Nervous System	19_44908684_T_C	19_44908684_T_C	19_44908684_T_C	11	1	1
APOE	19	44893408	44919689	0.463135	uv	CE 18:1;0	VD_MI	Vascular dementia (multiple infarctions)	Dementia	Diseases of the Nervous System	19_44908684_T_C	19_44908684_T_C	19_44908684_T_C	11	1	1
APOE	19	44893408	44924977	0.0286732	uv	CE 18:1;0	I9_CORATHER	Coronary atherosclerosis	Cardiovascular disease	Diseases of the Circulatory System	19_44908684_T_C	19_44919689_A_G	19_44908684_T_C,19_44919689_A_G,19_44919589_G_A	11	6	3
ANKRD17	4	72882942	74124284	0.287397	uv	CE 18:1;0	E4_HYPERLIPNAS	Hyperlipidaemia, other/unspecified	Metabolic disorders	Endocrine, Nutritional and Metabolic Diseases	4_73167847_G_C	4_73167847_G_C	4_73167847_G_C,4_73646563_G_A,4_73987570_G_A,4_73928089_G_A,4_72882942_G_A,4_72902905_G_T	6	7	6
ANKRD17	4	72708425	73987570	0.147736	uv	CE 18:1;0	E4_METABOLIA	Metabolic disorders	Metabolic disorders	Endocrine, Nutritional and Metabolic Diseases	4_73167847_G_C	4_73646563_G_A	4_73167847_G_C,4_73646563_G_A,4_73987570_G_A,4_73928089_G_A	6	5	4
ANKRD17	4	72596878	73987570	0.167938	uv	CE 18:1;0	E4_HYPERCHOL	Pure hypercholesterolaemia	Metabolic disorders	Endocrine, Nutritional and Metabolic Diseases	4_73167847_G_C	4_73646563_G_A	4_73646563_G_A,4_73167847_G_C,4_73987570_G_A	6	8	3
ANKRD17	4	72437677	73987570	0.0923214	uv	CE 18:1;0	E4_LIPOPROTNAS	Disorder of lipoprotein metabolism, unspecified	Metabolic disorders	Endocrine, Nutritional and Metabolic Diseases	4_73167847_G_C	4_73646563_G_A	4_73646563_G_A,4_73167847_G_C,4_72902905_G_T,4_72882942_G_A,4_73928089_G_A	6	12	5
ANKRD17	4	72882942	73987570	0.268494	uv	CE 18:1;0	E4_LIPOPROT	Disorders of lipoprotein metabolism and other lipidaemias	Metabolic disorders	Endocrine, Nutritional and Metabolic Diseases	4_73167847_G_C	4_73646563_G_A	4_73167847_G_C,4_73646563_G_A	6	2	2
ANKRD17	4	72882942	73987570	0.378662	uv	CE 18:1;0	RX_STATIN	Statin medication	Cardiovascular disease	Diseases of the Circulatory System	4_73167847_G_C	4_73167847_G_C	4_73167847_G_C	6	1	1
ANKRD17	4	72596878	74124284	0.073967	uv	CE 18:1;0	E4_FH	Familial hypercholesterolemia	Metabolic disorders	Endocrine, Nutritional and Metabolic Diseases	4_73167847_G_C	4_73787556_G_A	4_73167847_G_C,4_73928089_G_A,4_73646563_G_A,4_73987570_G_A	6	11	4
HNF4A	20	44413724	44413724	0.991699	uv	CE 18:1;0	K11_CHOLECYSTECTOMY	Cholecystectomy	Cholelithiasis	Diseases of the Digestive System	20_44413724_C_T	20_44413724_C_T	20_44413724_C_T	1	1	1
HNF4A	20	44413724	44413724	0.991699	uv	CE 18:1;0	K11_CHOLELITH	Cholelithiasis	Cholelithiasis	Diseases of the Digestive System	20_44413724_C_T	20_44413724_C_T	20_44413724_C_T	1	1	1
APOE	19	44908822	44911142	0.911133	uv	CE 18:1;0	I9_ANGIO	Coronary angioplasty	Cardiovascular disease	Diseases of the Circulatory System	19_44908822_C_T	19_44908822_C_T	19_44908822_C_T	1	2	1
APOE	19	44908822	44908822	0.946777	uv	CE 18:1;0	E4_FH_IHD	Familial hypercholesterolemia, with ischemic heart disease	Metabolic disorders	Endocrine, Nutritional and Metabolic Diseases	19_44908822_C_T	19_44908822_C_T	19_44908822_C_T	1	1	1
APOE	19	44908822	44908822	0.990234	uv	CE 18:1;0	E4_LIPOPROTNAS	Disorder of lipoprotein metabolism, unspecified	Metabolic disorders	Endocrine, Nutritional and Metabolic Diseases	19_44908822_C_T	19_44908822_C_T	19_44908822_C_T	1	1	1
APOE	19	44908822	44908822	0.994141	uv	CE 18:1;0	E4_LIPOPROT	Disorders of lipoprotein metabolism and other lipidaemias	Metabolic disorders	Endocrine, Nutritional and Metabolic Diseases	19_44908822_C_T	19_44908822_C_T	19_44908822_C_T	1	1	1
APOE	19	44908822	44908822	0.994141	uv	CE 18:1;0	E4_METABOLIA	Metabolic disorders	Metabolic disorders	Endocrine, Nutritional and Metabolic Diseases	19_44908822_C_T	19_44908822_C_T	19_44908822_C_T	1	1	1
APOE	19	44908822	44908822	0.991211	uv	CE 18:1;0	E4_FH	Familial hypercholesterolemia	Metabolic disorders	Endocrine, Nutritional and Metabolic Diseases	19_44908822_C_T	19_44908822_C_T	19_44908822_C_T	1	1	1
APOE	19	44908822	44908822	0.994141	uv	CE 18:1;0	E4_HYPERCHOL	Pure hypercholesterolaemia	Metabolic disorders	Endocrine, Nutritional and Metabolic Diseases	19_44908822_C_T	19_44908822_C_T	19_44908822_C_T	1	1	1
APOE	19	44908822	44908822	0.994141	uv	CE 18:1;0	E4_HYPERLIPNAS	Hyperlipidaemia, other/unspecified	Metabolic disorders	Endocrine, Nutritional and Metabolic Diseases	19_44908822_C_T	19_44908822_C_T	19_44908822_C_T	1	1	1
APOE	19	44908822	44908822	0.994141	uv	CE 18:1;0	G6_AD_WIDE	Alzheimer‚Äôs disease, wide definition	Dementia	Diseases of the Nervous System	19_44908822_C_T	19_44908822_C_T	19_44908822_C_T	1	1	1
APOE	19	44908822	44908822	0.994141	uv	CE 18:1;0	G6_ALZHEIMER	Alzheimer disease	Dementia	Diseases of the Nervous System	19_44908822_C_T	19_44908822_C_T	19_44908822_C_T	1	1	1
APOE	19	44908822	44908822	0.993652	uv	CE 18:1;0	I9_ANGINA	Angina pectoris	Cardiovascular disease	Diseases of the Circulatory System	19_44908822_C_T	19_44908822_C_T	19_44908822_C_T	1	1	1
APOE	19	44908822	44908822	0.992676	uv	CE 18:1;0	I9_CABG	Coronary artery bypass grafting	Cardiovascular disease	Diseases of the Circulatory System	19_44908822_C_T	19_44908822_C_T	19_44908822_C_T	1	1	1
APOE	19	44908822	44908822	0.994141	uv	CE 18:1;0	I9_CHD	Major coronary heart disease event	Cardiovascular disease	Diseases of the Circulatory System	19_44908822_C_T	19_44908822_C_T	19_44908822_C_T	1	1	1
APOE	19	44908822	44908822	0.994141	uv	CE 18:1;0	I9_CORATHER	Coronary atherosclerosis	Cardiovascular disease	Diseases of the Circulatory System	19_44908822_C_T	19_44908822_C_T	19_44908822_C_T	1	1	1
APOE	19	44908822	44908822	0.993164	uv	CE 18:1;0	I9_CVD_HARD	Hard cardiovascular diseases	Cardiovascular disease	Diseases of the Circulatory System	19_44908822_C_T	19_44908822_C_T	19_44908822_C_T	1	1	1
APOE	19	44908822	44908822	0.994141	uv	CE 18:1;0	I9_IHD	Ischaemic heart disease, wide definition	Cardiovascular disease	Diseases of the Circulatory System	19_44908822_C_T	19_44908822_C_T	19_44908822_C_T	1	1	1
APOE	19	44908822	44908822	0.994141	uv	CE 18:1;0	I9_MI_STRICT	Myocardial infarction, strict	Cardiovascular disease	Diseases of the Circulatory System	19_44908822_C_T	19_44908822_C_T	19_44908822_C_T	1	1	1
APOE	19	44908822	44908822	0.952637	uv	CE 18:1;0	I9_POSTAMI	Status post-ami	Cardiovascular disease	Diseases of the Circulatory System	19_44908822_C_T	19_44908822_C_T	19_44908822_C_T	1	1	1
APOE	19	44908822	44908822	0.994141	uv	CE 18:1;0	I9_REVASC	Coronary revascularization (ANGIO or CABG)	Cardiovascular disease	Diseases of the Circulatory System	19_44908822_C_T	19_44908822_C_T	19_44908822_C_T	1	1	1
APOE	19	44908822	44908822	0.956543	uv	CE 18:1;0	I9_UAP	Unstable angina pectoris	Cardiovascular disease	Diseases of the Circulatory System	19_44908822_C_T	19_44908822_C_T	19_44908822_C_T	1	1	1
APOE	19	44908822	44908822	0.994141	uv	CE 18:1;0	RX_STATIN	Statin medication	Cardiovascular disease	Diseases of the Circulatory System	19_44908822_C_T	19_44908822_C_T	19_44908822_C_T	1	1	1
APOE	19	44908822	44908822	0.994141	uv	CE 18:1;0	AD_LO_EXMORE	Alzheimer‚Äôs disease (Late onset) (more control exclusions)	Dementia	Diseases of the Nervous System	19_44908822_C_T	19_44908822_C_T	19_44908822_C_T	1	1	1
CERS4	19	11076648	11091312	0.0213543	uv	CE 18:1;0	E4_FH	Familial hypercholesterolemia	Metabolic disorders	Endocrine, Nutritional and Metabolic Diseases	19_11079868_C_T	19_11078174_T_C	19_11078174_T_C,19_11079088_T_C,19_11077637_C_CTTTA,19_11077477_A_C,19_11077488_T_C,19_11078596_T_C,19_11078622_CG_C,19_11079261_T_A,19_11079304_C_A,19_11079616_T_C,19_11079858_G_A,19_11079873_G_A,19_11079880_T_C,19_11080525_A_AG,19_11079976_G_A,19_11080624_G_A,19_11080197_C_T,19_11082415_T_G,19_11080521_G_A,19_11081001_T_A,19_11081053_C_T,19_11081517_A_T,19_11078529_C_G,19_11082155_A_G,19_110818…	41	41	38
CERS4	19	11076648	11091312	0.0208243	uv	CE 18:1;0	E4_HYPERCHOL	Pure hypercholesterolaemia	Metabolic disorders	Endocrine, Nutritional and Metabolic Diseases	19_11079868_C_T	19_11077637_C_CTTTA	19_11079868_C_T,19_11078529_C_G,19_11077441_C_T,19_11077488_T_C,19_11077571_G_A,19_11077637_C_CTTTA,19_11078622_CG_C,19_11078596_T_C,19_11079088_T_C,19_11079261_T_A,19_11079398_G_A,19_11077477_A_C,19_11079304_C_A,19_11079616_T_C,19_11079976_G_A,19_11079858_G_A,19_11079873_G_A,19_11079880_T_C,19_11080197_C_T,19_11080624_G_A,19_11080521_G_A,19_11080525_A_AG,19_11081001_T_A,19_11081053_C_T,19_110815…	41	37	34
CERS4	19	11076648	11091630	0.00837255	uv	CE 18:1;0	RX_STATIN	Statin medication	Cardiovascular disease	Diseases of the Circulatory System	19_11079868_C_T	19_11087511_C_T	19_11086922_G_T,19_11087826_T_C,19_11086210_T_C,19_11087511_C_T,19_11091312_GT_G	41	7	5
CERS4	19	11076648	11091630	0.0186279	uv	CE 18:1;0	E4_METABOLIA	Metabolic disorders	Metabolic disorders	Endocrine, Nutritional and Metabolic Diseases	19_11079868_C_T	19_11087511_C_T	19_11079868_C_T,19_11078529_C_G,19_11077441_C_T,19_11077488_T_C,19_11077571_G_A,19_11077637_C_CTTTA,19_11078174_T_C,19_11078622_CG_C,19_11078596_T_C,19_11079088_T_C,19_11079261_T_A,19_11079398_G_A,19_11077477_A_C,19_11079304_C_A,19_11079616_T_C,19_11079976_G_A,19_11079858_G_A,19_11079873_G_A,19_11079880_T_C,19_11080197_C_T,19_11080624_G_A,19_11080521_G_A,19_11080525_A_AG,19_11081001_T_A,19_110810…	41	40	36
CERS4	19	11076648	11091630	0.0123285	uv	CE 18:1;0	E4_HYPERLIPNAS	Hyperlipidaemia, other/unspecified	Metabolic disorders	Endocrine, Nutritional and Metabolic Diseases	19_11079868_C_T	19_11091518_GC_G	19_11091312_GT_G,19_11087511_C_T,19_11086210_T_C,19_11086585_G_A,19_11086922_G_T,19_11087826_T_C,19_11085680_AC_A,19_11077637_C_CTTTA,19_11079398_G_A,19_11077477_A_C,19_11082415_T_G,19_11079088_T_C,19_11077488_T_C,19_11081053_C_T,19_11080521_G_A,19_11079976_G_A,19_11079858_G_A,19_11079873_G_A,19_11079880_T_C,19_11079616_T_C,19_11079261_T_A,19_11079304_C_A,19_11078596_T_C,19_11078622_CG_C,19_11080…	41	41	35
CERS4	19	11076648	11091630	0.0194104	uv	CE 18:1;0	E4_LIPOPROT	Disorders of lipoprotein metabolism and other lipidaemias	Metabolic disorders	Endocrine, Nutritional and Metabolic Diseases	19_11079868_C_T	19_11086922_G_T	19_11079868_C_T,19_11078529_C_G,19_11077441_C_T,19_11077488_T_C,19_11077571_G_A,19_11077637_C_CTTTA,19_11078622_CG_C,19_11078596_T_C,19_11079088_T_C,19_11079261_T_A,19_11079398_G_A,19_11077477_A_C,19_11079304_C_A,19_11079616_T_C,19_11079976_G_A,19_11079858_G_A,19_11079873_G_A,19_11079880_T_C,19_11080197_C_T,19_11080624_G_A,19_11080521_G_A,19_11080525_A_AG,19_11081001_T_A,19_11081053_C_T,19_110818…	41	38	34
CERS4	19	11076648	11091630	0.0172942	uv	CE 18:1;0	I9_CORATHER	Coronary atherosclerosis	Cardiovascular disease	Diseases of the Circulatory System	19_11079868_C_T	19_11091312_GT_G	19_11091312_GT_G,19_11086585_G_A,19_11087511_C_T,19_11077441_C_T,19_11086210_T_C,19_11085680_AC_A,19_11087826_T_C,19_11077571_G_A,19_11086922_G_T,19_11079398_G_A,19_11077477_A_C,19_11077488_T_C,19_11080197_C_T,19_11081874_G_A,19_11081517_A_T,19_11077637_C_CTTTA,19_11081001_T_A,19_11082155_A_G,19_11080525_A_AG,19_11080624_G_A,19_11081053_C_T,19_11080521_G_A,19_11079616_T_C,19_11079858_G_A,19_11079…	41	43	38
CERS4	19	11076648	11091630	0.0173866	uv	CE 18:1;0	I9_CVD_HARD	Hard cardiovascular diseases	Cardiovascular disease	Diseases of the Circulatory System	19_11079868_C_T	19_11087511_C_T	19_11087511_C_T,19_11087826_T_C,19_11086210_T_C,19_11086922_G_T,19_11086585_G_A,19_11085680_AC_A,19_11091312_GT_G,19_11076935_A_G,19_11076682_T_G,19_11076746_T_C,19_11076648_C_G,19_11079398_G_A,19_11083273_A_G,19_11082155_A_G,19_11081874_G_A,19_11081517_A_T,19_11081001_T_A,19_11080525_A_AG,19_11080624_G_A,19_11082415_T_G,19_11080197_C_T,19_11077477_A_C,19_11081053_C_T,19_11080521_G_A,19_11079858_…	41	45	39
CERS4	19	11076648	11091312	0.0209453	uv	CE 18:1;0	E4_LIPOPROTNAS	Disorder of lipoprotein metabolism, unspecified	Metabolic disorders	Endocrine, Nutritional and Metabolic Diseases	19_11079868_C_T	19_11083273_A_G	19_11083273_A_G,19_11079868_C_T,19_11076682_T_G,19_11076746_T_C,19_11076648_C_G,19_11077571_G_A,19_11076935_A_G,19_11077441_C_T,19_11082415_T_G,19_11077637_C_CTTTA,19_11082155_A_G,19_11081874_G_A,19_11081001_T_A,19_11081517_A_T,19_11080525_A_AG,19_11080624_G_A,19_11081053_C_T,19_11080521_G_A,19_11079976_G_A,19_11079616_T_C,19_11077477_A_C,19_11079858_G_A,19_11079873_G_A,19_11079880_T_C,19_1107926…	41	42	38
CERS4	19	11076648	11091630	0.0181296	uv	CE 18:1;0	I9_REVASC	Coronary revascularization (ANGIO or CABG)	Cardiovascular disease	Diseases of the Circulatory System	19_11079868_C_T	19_11087511_C_T	19_11087511_C_T,19_11087826_T_C,19_11086210_T_C,19_11086922_G_T,19_11086585_G_A,19_11085680_AC_A,19_11091312_GT_G,19_11077488_T_C,19_11077477_A_C,19_11080197_C_T,19_11077441_C_T,19_11081874_G_A,19_11081517_A_T,19_11076935_A_G,19_11081001_T_A,19_11080525_A_AG,19_11080624_G_A,19_11082155_A_G,19_11077571_G_A,19_11081053_C_T,19_11078596_T_C,19_11078622_CG_C,19_11079261_T_A,19_11080521_G_A,19_11076648…	41	43	38
CERS4	19	11076648	11091630	0.0195899	uv	CE 18:1;0	I9_ATHSCLE	Atherosclerosis, excluding cerebral, coronary and PAD	Cardiovascular disease	Diseases of the Circulatory System	19_11079868_C_T	19_11087826_T_C	19_11087826_T_C,19_11076648_C_G,19_11076682_T_G,19_11076746_T_C,19_11087511_C_T,19_11086922_G_T,19_11076935_A_G,19_11086210_T_C,19_11085680_AC_A,19_11077441_C_T,19_11083273_A_G,19_11077571_G_A,19_11077637_C_CTTTA,19_11080197_C_T,19_11091312_GT_G,19_11086585_G_A,19_11082415_T_G,19_11082155_A_G,19_11081874_G_A,19_11081517_A_T,19_11081001_T_A,19_11080525_A_AG,19_11080624_G_A,19_11080521_G_A,19_11081…	41	46	41
CERS4	19	11076648	11091630	0.0177033	uv	CE 18:1;0	I9_CABG	Coronary artery bypass grafting	Cardiovascular disease	Diseases of the Circulatory System	19_11079868_C_T	19_11087826_T_C	19_11087826_T_C,19_11087511_C_T,19_11086585_G_A,19_11086210_T_C,19_11086922_G_T,19_11091312_GT_G,19_11085680_AC_A,19_11076935_A_G,19_11079088_T_C,19_11080197_C_T,19_11076648_C_G,19_11076682_T_G,19_11076746_T_C,19_11080525_A_AG,19_11081001_T_A,19_11081517_A_T,19_11078529_C_G,19_11080624_G_A,19_11081874_G_A,19_11082155_A_G,19_11078174_T_C,19_11078596_T_C,19_11078622_CG_C,19_11079261_T_A,19_11077477…	41	43	37
CERS4	19	11076648	11091630	0.0193995	uv	CE 18:1;0	E4_FH_IHD	Familial hypercholesterolemia, with ischemic heart disease	Metabolic disorders	Endocrine, Nutritional and Metabolic Diseases	19_11079868_C_T	19_11079088_T_C	19_11079088_T_C,19_11078174_T_C,19_11077637_C_CTTTA,19_11079868_C_T,19_11082415_T_G,19_11077477_A_C,19_11077488_T_C,19_11078596_T_C,19_11078622_CG_C,19_11080525_A_AG,19_11080624_G_A,19_11079304_C_A,19_11079261_T_A,19_11079616_T_C,19_11081001_T_A,19_11079858_G_A,19_11079873_G_A,19_11079880_T_C,19_11079976_G_A,19_11080197_C_T,19_11081517_A_T,19_11080521_G_A,19_11081874_G_A,19_11082155_A_G,19_110810…	41	46	38
ZPR1	11	116752497	116778201	0.84375	uv	TAG 56:4;0	I9_ANGINA	Angina pectoris	Cardiovascular disease	Diseases of the Circulatory System	11_116778201_G_C	11_116778201_G_C	11_116778201_G_C	1	2	1
ZPR1	11	116752497	116778201	0.164917	uv	TAG 56:4;0	I9_REVASC	Coronary revascularization (ANGIO or CABG)	Cardiovascular disease	Diseases of the Circulatory System	11_116778201_G_C	11_116752497_TA_T	11_116778201_G_C	1	2	1
ZPR1	11	116752497	116778201	0.0775757	uv	TAG 56:4;0	I9_CHD	Major coronary heart disease event	Cardiovascular disease	Diseases of the Circulatory System	11_116778201_G_C	11_116752497_TA_T	11_116778201_G_C	1	2	1
ZPR1	11	116752497	116778201	0.310059	uv	TAG 56:4;0	I9_CORATHER	Coronary atherosclerosis	Cardiovascular disease	Diseases of the Circulatory System	11_116778201_G_C	11_116752497_TA_T	11_116778201_G_C	1	2	1
ZPR1	11	116752497	116778201	0.918457	uv	TAG 56:4;0	E4_FH_IHD	Familial hypercholesterolemia, with ischemic heart disease	Metabolic disorders	Endocrine, Nutritional and Metabolic Diseases	11_116778201_G_C	11_116778201_G_C	11_116778201_G_C	1	2	1
ZPR1	11	116752497	116778201	0.359619	uv	TAG 56:4;0	E4_LIPOPROTNAS	Disorder of lipoprotein metabolism, unspecified	Metabolic disorders	Endocrine, Nutritional and Metabolic Diseases	11_116778201_G_C	11_116752497_TA_T	11_116778201_G_C	1	2	1
ZPR1	11	116778201	116778201	0.995117	uv	TAG 56:4;0	E4_METABOLIA	Metabolic disorders	Metabolic disorders	Endocrine, Nutritional and Metabolic Diseases	11_116778201_G_C	11_116778201_G_C	11_116778201_G_C	1	1	1
ZPR1	11	116778201	116778201	0.999023	uv	TAG 56:4;0	RX_STATIN	Statin medication	Cardiovascular disease	Diseases of the Circulatory System	11_116778201_G_C	11_116778201_G_C	11_116778201_G_C	1	1	1
ZPR1	11	116778201	116778201	0.997559	uv	TAG 56:4;0	E4_FH	Familial hypercholesterolemia	Metabolic disorders	Endocrine, Nutritional and Metabolic Diseases	11_116778201_G_C	11_116778201_G_C	11_116778201_G_C	1	1	1
ZPR1	11	116778201	116778201	0.998047	uv	TAG 56:4;0	E4_HYPERCHOL	Pure hypercholesterolaemia	Metabolic disorders	Endocrine, Nutritional and Metabolic Diseases	11_116778201_G_C	11_116778201_G_C	11_116778201_G_C	1	1	1
ZPR1	11	116778201	116778201	0.999023	uv	TAG 56:4;0	E4_HYPERGLYCER	Pure hyperglyceridaemia	Metabolic disorders	Endocrine, Nutritional and Metabolic Diseases	11_116778201_G_C	11_116778201_G_C	11_116778201_G_C	1	1	1
ZPR1	11	116778201	116778201	0.998535	uv	TAG 56:4;0	E4_HYPERLIPMIX	Mixed hyperlipidaemia	Metabolic disorders	Endocrine, Nutritional and Metabolic Diseases	11_116778201_G_C	11_116778201_G_C	11_116778201_G_C	1	1	1
ZPR1	11	116778201	116778201	0.972168	uv	TAG 56:4;0	E4_HYPERLIPNAS	Hyperlipidaemia, other/unspecified	Metabolic disorders	Endocrine, Nutritional and Metabolic Diseases	11_116778201_G_C	11_116778201_G_C	11_116778201_G_C	1	1	1
ZPR1	11	116778201	116778201	0.999023	uv	TAG 56:4;0	E4_LIPOPROT	Disorders of lipoprotein metabolism and other lipidaemias	Metabolic disorders	Endocrine, Nutritional and Metabolic Diseases	11_116778201_G_C	11_116778201_G_C	11_116778201_G_C	1	1	1
ZPR1	11	116752497	116786845	0.0804443	uv	TAG 56:4;0	I9_CVD_HARD	Hard cardiovascular diseases	Cardiovascular disease	Diseases of the Circulatory System	11_116778201_G_C	11_116752497_TA_T	11_116778201_G_C	1	3	1
ZPR1	11	116752497	116786845	0.193481	uv	TAG 56:4;0	I9_IHD	Ischaemic heart disease, wide definition	Cardiovascular disease	Diseases of the Circulatory System	11_116778201_G_C	11_116786845_C_T	11_116778201_G_C	1	3	1
ZPR1	11	116752497	116789970	0.478027	uv	TAG 56:4;0	I9_CABG	Coronary artery bypass grafting	Cardiovascular disease	Diseases of the Circulatory System	11_116778201_G_C	11_116778201_G_C	11_116778201_G_C	1	8	1
FADS2	11	61776027	61856709	0.0244503	uv	TAG 56:4;0	K11_CHOLELITH	Cholelithiasis	Cholelithiasis	Diseases of the Digestive System	11_61851136_A_G	11_61851136_A_G	11_61851136_A_G,11_61852357_C_A,11_61814292_T_C,11_61803876_C_G,11_61854084_G_C,11_61822009_A_G,11_61815236_T_C,11_61812288_T_C,11_61837342_C_A,11_61803910_G_A,11_61836038_C_A,11_61838027_T_A,11_61813163_C_T,11_61839170_A_G,11_61839211_G_A,11_61800281_C_A,11_61832870_A_C,11_61855668_C_T,11_61824890_A_G,11_61825533_A_G,11_61820833_A_G,11_61830500_A_G,11_61856709_T_C,11_61828850_CA_C,11_61802358_C_…	41	39	36
FADS2	11	61776027	61856709	0.0228406	uv	TAG 56:4;0	K11_CHOLECYSTECTOMY	Cholecystectomy	Cholelithiasis	Diseases of the Digestive System	11_61851136_A_G	11_61854084_G_C	11_61851136_A_G,11_61852357_C_A,11_61814292_T_C,11_61803876_C_G,11_61854084_G_C,11_61822009_A_G,11_61815236_T_C,11_61812288_T_C,11_61837342_C_A,11_61803910_G_A,11_61836038_C_A,11_61838027_T_A,11_61813163_C_T,11_61839170_A_G,11_61839211_G_A,11_61800281_C_A,11_61832870_A_C,11_61855668_C_T,11_61824890_A_G,11_61825533_A_G,11_61820833_A_G,11_61830500_A_G,11_61856709_T_C,11_61828850_CA_C,11_61802358_C_…	41	40	36
FADS2	11	61776027	61856709	0.0187111	uv	TAG 56:4;0	RX_STATIN	Statin medication	Cardiovascular disease	Diseases of the Circulatory System	11_61851136_A_G	11_61830500_A_G	11_61837342_C_A,11_61836038_C_A,11_61829161_C_T,11_61838027_T_A,11_61843278_G_A,11_61839170_A_G,11_61832870_A_C,11_61842278_C_T,11_61824890_A_G,11_61830500_A_G,11_61828850_CA_C,11_61802358_C_T,11_61803311_T_C,11_61804006_T_C,11_61817672_A_G,11_61827448_CT_C,11_61807686_A_G,11_61826344_C_T,11_61801834_C_G,11_61806212_T_C,11_61818856_C_CT,11_61811991_A_G,11_61785208_G_T	41	24	23
FADS2	11	61776027	61856709	0.0155468	uv	TAG 56:4;0	CD2_BENIGN_COLON_NOS	Benign neoplasm: Colon, unspecified	Cancer of digestive system	Neoplasms	11_61851136_A_G	11_61796827_G_T	11_61814292_T_C,11_61803876_C_G,11_61822009_A_G,11_61815236_T_C,11_61812288_T_C,11_61837342_C_A,11_61803910_G_A,11_61836038_C_A,11_61829161_C_T,11_61838027_T_A,11_61843278_G_A,11_61813163_C_T,11_61800281_C_A,11_61832870_A_C,11_61842278_C_T,11_61824890_A_G,11_61820833_A_G,11_61830500_A_G,11_61828850_CA_C,11_61802358_C_T,11_61803311_T_C,11_61804006_T_C,11_61817672_A_G,11_61827448_CT_C,11_61807686_A…	41	38	31
FADS2	11	61776027	61856709	0.0171006	uv	TAG 56:4;0	CD2_BENIGN_COLON	Benign neoplasm: Colon	Cancer of digestive system	Neoplasms	11_61851136_A_G	11_61796827_G_T	11_61814292_T_C,11_61803876_C_G,11_61822009_A_G,11_61815236_T_C,11_61812288_T_C,11_61837342_C_A,11_61803910_G_A,11_61836038_C_A,11_61829161_C_T,11_61838027_T_A,11_61843278_G_A,11_61813163_C_T,11_61839170_A_G,11_61839211_G_A,11_61800281_C_A,11_61832870_A_C,11_61842278_C_T,11_61824890_A_G,11_61825533_A_G,11_61820833_A_G,11_61830500_A_G,11_61828850_CA_C,11_61802358_C_T,11_61803311_T_C,11_61804006_T_…	41	37	34
FADS2	11	61776027	61856709	0.0134404	uv	TAG 56:4;0	I9_CAVS_OPERATED	Calcific aortic valvular stenosis, operated	Cardiovascular disease	Diseases of the Circulatory System	11_61851136_A_G	11_61829161_C_T	11_61837342_C_A,11_61836038_C_A,11_61829161_C_T,11_61838027_T_A,11_61843278_G_A,11_61839170_A_G,11_61839211_G_A,11_61832870_A_C,11_61842278_C_T,11_61824890_A_G,11_61825533_A_G,11_61820833_A_G,11_61830500_A_G,11_61828850_CA_C,11_61802358_C_T,11_61803311_T_C,11_61804006_T_C,11_61817672_A_G,11_61827448_CT_C,11_61807686_A_G,11_61826344_C_T,11_61801834_C_G,11_61806212_T_C,11_61818856_C_CT,11_61811991_…	41	33	28
FADS2	11	61776027	61856709	0.0102777	uv	TAG 56:4;0	I9_VTE	Venous thromboembolism	Cardiovascular disease	Diseases of the Circulatory System	11_61851136_A_G	11_61776489_T_C	11_61776027_T_C,11_61806212_T_C,11_61802358_C_T,11_61801834_C_G,11_61803311_T_C,11_61817672_A_G,11_61804006_T_C,11_61785208_G_T,11_61807686_A_G,11_61828850_CA_C,11_61811991_A_G,11_61818856_C_CT,11_61826344_C_T,11_61790331_T_C,11_61827448_CT_C,11_61820833_A_G,11_61839170_A_G,11_61824890_A_G,11_61825533_A_G,11_61856709_T_C,11_61812288_T_C,11_61815236_T_C,11_61855668_C_T,11_61803910_G_A,11_61830500_…	41	43	35
LIPC	15	58430391	58438299	0.175001	uv	PC O-18:1;0/16:0;0	RX_STATIN	Statin medication	Cardiovascular disease	Diseases of the Circulatory System	15_58431476_C_T	15_58431476_C_T	15_58431476_C_T,15_58438299_C_T,15_58434545_G_C,15_58431280_T_C,15_58431740_G_A,15_58431227_A_G	6	8	6
CETP	16	56953103	56960616	0.0868683	uv	PC O-18:1;0/16:0;0	RX_STATIN	Statin medication	Cardiovascular disease	Diseases of the Circulatory System	16_56960616_C_T	16_56955678_C_T	16_56960616_C_T,16_56959249_G_A,16_56956804_C_A,16_56959412_C_A,16_56960332_T_TA,16_56957451_C_T,16_56953457_T_C,16_56953103_C_T	9	10	8
CETP	16	56953103	56960616	0.0925045	uv	PC O-18:1;0/16:0;0	I9_ANGINA	Angina pectoris	Cardiovascular disease	Diseases of the Circulatory System	16_56960616_C_T	16_56959249_G_A	16_56959249_G_A,16_56956804_C_A,16_56960616_C_T,16_56959412_C_A,16_56960332_T_TA,16_56957451_C_T,16_56953457_T_C,16_56953103_C_T	9	10	8
LIPC	15	58430391	58438299	0.0796471	uv	PC 16:0;0_16:0;0	RX_STATIN	Statin medication	Cardiovascular disease	Diseases of the Circulatory System	15_58431280_T_C	15_58431476_C_T	15_58431476_C_T,15_58431280_T_C,15_58431740_G_A,15_58431227_A_G	4	8	4
FADS2	11	61776489	61856709	0.02087	uv	PC 16:0;0_16:0;0	K11_CHOLELITH	Cholelithiasis	Cholelithiasis	Diseases of the Digestive System	11_61802358_C_T	11_61851136_A_G	11_61804006_T_C,11_61803311_T_C,11_61802358_C_T,11_61817672_A_G,11_61801834_C_G,11_61807686_A_G,11_61839211_G_A,11_61820833_A_G,11_61781553_G_A,11_61818856_C_CT,11_61825533_A_G,11_61811991_A_G,11_61790331_T_C,11_61806212_T_C,11_61790354_T_C,11_61828850_CA_C,11_61824890_A_G,11_61839170_A_G,11_61783884_T_C,11_61836038_C_A,11_61826344_C_T,11_61830500_A_G,11_61832870_A_C,11_61837342_C_A,11_61838027_T…	32	39	26
FADS2	11	61776489	61856709	0.0192436	uv	PC 16:0;0_16:0;0	K11_CHOLECYSTECTOMY	Cholecystectomy	Cholelithiasis	Diseases of the Digestive System	11_61802358_C_T	11_61854084_G_C	11_61807686_A_G,11_61803311_T_C,11_61802358_C_T,11_61804006_T_C,11_61801834_C_G,11_61817672_A_G,11_61818856_C_CT,11_61811991_A_G,11_61825533_A_G,11_61781553_G_A,11_61806212_T_C,11_61820833_A_G,11_61828850_CA_C,11_61830500_A_G,11_61826344_C_T,11_61839170_A_G,11_61827448_CT_C,11_61790354_T_C,11_61839211_G_A,11_61824890_A_G,11_61790331_T_C,11_61832870_A_C,11_61836038_C_A,11_61783884_T_C,11_61838027_…	32	40	26
FADS2	11	61776489	61843278	0.0235854	uv	PC 16:0;0_16:0;0	RX_STATIN	Statin medication	Cardiovascular disease	Diseases of the Circulatory System	11_61802358_C_T	11_61830500_A_G	11_61802358_C_T,11_61803311_T_C,11_61804006_T_C,11_61817672_A_G,11_61807686_A_G,11_61785208_G_T,11_61801834_C_G,11_61828850_CA_C,11_61830500_A_G,11_61818856_C_CT,11_61784455_A_C,11_61811991_A_G,11_61839170_A_G,11_61824890_A_G,11_61827448_CT_C,11_61826344_C_T,11_61843278_G_A,11_61806212_T_C,11_61832870_A_C,11_61838027_T_A,11_61836038_C_A,11_61829161_C_T,11_61837342_C_A,11_61842278_C_T	32	24	24
FADS2	11	61776489	61843278	0.0135714	uv	PC 16:0;0_16:0;0	CD2_BENIGN_COLON_NOS	Benign neoplasm: Colon, unspecified	Cancer of digestive system	Neoplasms	11_61802358_C_T	11_61796827_G_T	11_61806212_T_C,11_61830500_A_G,11_61826344_C_T,11_61828850_CA_C,11_61785208_G_T,11_61827448_CT_C,11_61829161_C_T,11_61811991_A_G,11_61784455_A_C,11_61804006_T_C,11_61843278_G_A,11_61807686_A_G,11_61836038_C_A,11_61838027_T_A,11_61803311_T_C,11_61802358_C_T,11_61824890_A_G,11_61801834_C_G,11_61817672_A_G,11_61832870_A_C,11_61818856_C_CT,11_61837342_C_A,11_61842278_C_T,11_61790354_T_C,11_61776489_…	32	38	27
FADS2	11	61776489	61843278	0.0169308	uv	PC 16:0;0_16:0;0	CD2_BENIGN_COLON	Benign neoplasm: Colon	Cancer of digestive system	Neoplasms	11_61802358_C_T	11_61796827_G_T	11_61806212_T_C,11_61828850_CA_C,11_61830500_A_G,11_61827448_CT_C,11_61826344_C_T,11_61829161_C_T,11_61824890_A_G,11_61843278_G_A,11_61836038_C_A,11_61838027_T_A,11_61842278_C_T,11_61832870_A_C,11_61837342_C_A,11_61804006_T_C,11_61811991_A_G,11_61807686_A_G,11_61785208_G_T,11_61803311_T_C,11_61802358_C_T,11_61817672_A_G,11_61801834_C_G,11_61818856_C_CT,11_61820833_A_G,11_61784455_A_C,11_61825533_…	32	37	27
FADS2	11	61776027	61843278	0.0264068	uv	PC 16:0;0_16:0;0	I9_CAVS_OPERATED	Calcific aortic valvular stenosis, operated	Cardiovascular disease	Diseases of the Circulatory System	11_61802358_C_T	11_61829161_C_T	11_61829161_C_T,11_61806212_T_C,11_61824890_A_G,11_61820833_A_G,11_61807686_A_G,11_61803311_T_C,11_61804006_T_C,11_61802358_C_T,11_61784455_A_C,11_61776489_T_C,11_61801834_C_G,11_61817672_A_G,11_61832870_A_C,11_61785208_G_T,11_61783884_T_C,11_61811991_A_G,11_61818856_C_CT,11_61825533_A_G,11_61830500_A_G,11_61790331_T_C,11_61826344_C_T,11_61827448_CT_C,11_61828850_CA_C,11_61836038_C_A,11_61843278_…	32	33	31
FADS2	11	61776027	61856709	0.0230165	uv	PC 16:0;0_16:0;0	I9_VTE	Venous thromboembolism	Cardiovascular disease	Diseases of the Circulatory System	11_61802358_C_T	11_61776489_T_C	11_61776489_T_C,11_61806212_T_C,11_61802358_C_T,11_61801834_C_G,11_61803311_T_C,11_61784455_A_C,11_61817672_A_G,11_61804006_T_C,11_61790354_T_C,11_61783884_T_C,11_61781553_G_A,11_61785208_G_T,11_61807686_A_G,11_61828850_CA_C,11_61811991_A_G,11_61818856_C_CT,11_61826344_C_T,11_61790331_T_C,11_61827448_CT_C,11_61820833_A_G,11_61839170_A_G,11_61824890_A_G,11_61825533_A_G,11_61830500_A_G,11_61843278_…	32	43	27
CETP	16	56953103	56960616	0.0891056	uv	PC 16:0;0_16:0;0	RX_STATIN	Statin medication	Cardiovascular disease	Diseases of the Circulatory System	16_56960616_C_T	16_56955678_C_T	16_56960616_C_T,16_56959249_G_A,16_56956804_C_A,16_56959412_C_A,16_56960332_T_TA,16_56957451_C_T,16_56953457_T_C,16_56953103_C_T	9	10	8
CETP	16	56953103	56960616	0.0971394	uv	PC 16:0;0_16:0;0	I9_ANGINA	Angina pectoris	Cardiovascular disease	Diseases of the Circulatory System	16_56960616_C_T	16_56959249_G_A	16_56959249_G_A,16_56956804_C_A,16_56960616_C_T,16_56959412_C_A,16_56960332_T_TA,16_56957451_C_T,16_56953457_T_C,16_56953103_C_T	9	10	8
CERS4	19	11076648	11087826	0.0215633	uv	PC 16:0;0_16:0;0	E4_FH	Familial hypercholesterolemia	Metabolic disorders	Endocrine, Nutritional and Metabolic Diseases	19_11082239_A_G	19_11078174_T_C	19_11078174_T_C,19_11079088_T_C,19_11077637_C_CTTTA,19_11077477_A_C,19_11077488_T_C,19_11078596_T_C,19_11078622_CG_C,19_11079261_T_A,19_11079304_C_A,19_11079616_T_C,19_11079858_G_A,19_11079873_G_A,19_11079880_T_C,19_11080525_A_AG,19_11079976_G_A,19_11080624_G_A,19_11080197_C_T,19_11082415_T_G,19_11080521_G_A,19_11081001_T_A,19_11081053_C_T,19_11081517_A_T,19_11078529_C_G,19_11082155_A_G,19_110818…	41	41	39
CERS4	19	11076648	11087826	0.0217001	uv	PC 16:0;0_16:0;0	E4_HYPERCHOL	Pure hypercholesterolaemia	Metabolic disorders	Endocrine, Nutritional and Metabolic Diseases	19_11082239_A_G	19_11077637_C_CTTTA	19_11082239_A_G,19_11079868_C_T,19_11077477_A_C,19_11078596_T_C,19_11078622_CG_C,19_11085680_AC_A,19_11086585_G_A,19_11086922_G_T,19_11087826_T_C,19_11077441_C_T,19_11077488_T_C,19_11077571_G_A,19_11077637_C_CTTTA,19_11079088_T_C,19_11079304_C_A,19_11079261_T_A,19_11079398_G_A,19_11079616_T_C,19_11079858_G_A,19_11079873_G_A,19_11079880_T_C,19_11079976_G_A,19_11080197_C_T,19_11080521_G_A,19_110805…	41	37	35
CERS4	19	11076648	11091630	0.0090456	uv	PC 16:0;0_16:0;0	RX_STATIN	Statin medication	Cardiovascular disease	Diseases of the Circulatory System	19_11082239_A_G	19_11087511_C_T	19_11086922_G_T,19_11087826_T_C,19_11086210_T_C,19_11087511_C_T	41	7	4
CERS4	19	11076648	11091630	0.0210761	uv	PC 16:0;0_16:0;0	E4_METABOLIA	Metabolic disorders	Metabolic disorders	Endocrine, Nutritional and Metabolic Diseases	19_11082239_A_G	19_11087511_C_T	19_11082239_A_G,19_11079868_C_T,19_11077477_A_C,19_11078596_T_C,19_11078622_CG_C,19_11085680_AC_A,19_11086585_G_A,19_11086922_G_T,19_11087826_T_C,19_11077441_C_T,19_11077488_T_C,19_11077571_G_A,19_11077637_C_CTTTA,19_11078174_T_C,19_11079088_T_C,19_11079304_C_A,19_11079261_T_A,19_11079398_G_A,19_11079616_T_C,19_11079858_G_A,19_11079873_G_A,19_11079880_T_C,19_11079976_G_A,19_11080197_C_T,19_110805…	41	40	36
CERS4	19	11076648	11091630	0.0118282	uv	PC 16:0;0_16:0;0	E4_HYPERLIPNAS	Hyperlipidaemia, other/unspecified	Metabolic disorders	Endocrine, Nutritional and Metabolic Diseases	19_11082239_A_G	19_11091518_GC_G	19_11087511_C_T,19_11086210_T_C,19_11086585_G_A,19_11086922_G_T,19_11087826_T_C,19_11085680_AC_A,19_11077637_C_CTTTA,19_11079398_G_A,19_11077477_A_C,19_11082415_T_G,19_11079088_T_C,19_11077488_T_C,19_11081053_C_T,19_11080521_G_A,19_11079976_G_A,19_11079858_G_A,19_11079873_G_A,19_11079880_T_C,19_11079616_T_C,19_11079261_T_A,19_11079304_C_A,19_11078596_T_C,19_11078622_CG_C,19_11080197_C_T,19_110785…	41	41	35
CERS4	19	11076648	11091630	0.0210981	uv	PC 16:0;0_16:0;0	E4_LIPOPROT	Disorders of lipoprotein metabolism and other lipidaemias	Metabolic disorders	Endocrine, Nutritional and Metabolic Diseases	19_11082239_A_G	19_11086922_G_T	19_11082239_A_G,19_11079868_C_T,19_11077477_A_C,19_11078596_T_C,19_11078622_CG_C,19_11085680_AC_A,19_11086585_G_A,19_11086922_G_T,19_11087826_T_C,19_11077441_C_T,19_11077488_T_C,19_11077571_G_A,19_11077637_C_CTTTA,19_11079088_T_C,19_11079304_C_A,19_11079261_T_A,19_11079398_G_A,19_11079616_T_C,19_11079858_G_A,19_11079873_G_A,19_11079880_T_C,19_11079976_G_A,19_11080197_C_T,19_11080521_G_A,19_110805…	41	38	34
CERS4	19	11076648	11091630	0.0174859	uv	PC 16:0;0_16:0;0	I9_CORATHER	Coronary atherosclerosis	Cardiovascular disease	Diseases of the Circulatory System	19_11082239_A_G	19_11091312_GT_G	19_11086585_G_A,19_11087511_C_T,19_11077441_C_T,19_11086210_T_C,19_11085680_AC_A,19_11087826_T_C,19_11077571_G_A,19_11086922_G_T,19_11079398_G_A,19_11077477_A_C,19_11077488_T_C,19_11080197_C_T,19_11081874_G_A,19_11082239_A_G,19_11081517_A_T,19_11077637_C_CTTTA,19_11081001_T_A,19_11082155_A_G,19_11080525_A_AG,19_11080624_G_A,19_11081053_C_T,19_11080521_G_A,19_11079616_T_C,19_11079858_G_A,19_110798…	41	43	38
CERS4	19	11076648	11091630	0.0196015	uv	PC 16:0;0_16:0;0	I9_CVD_HARD	Hard cardiovascular diseases	Cardiovascular disease	Diseases of the Circulatory System	19_11082239_A_G	19_11087511_C_T	19_11087511_C_T,19_11087826_T_C,19_11086210_T_C,19_11086922_G_T,19_11086585_G_A,19_11085680_AC_A,19_11076935_A_G,19_11076682_T_G,19_11076746_T_C,19_11076648_C_G,19_11079398_G_A,19_11083273_A_G,19_11082155_A_G,19_11082239_A_G,19_11081874_G_A,19_11081517_A_T,19_11081001_T_A,19_11080525_A_AG,19_11080624_G_A,19_11082415_T_G,19_11080197_C_T,19_11077477_A_C,19_11081053_C_T,19_11080521_G_A,19_11079858_G…	41	45	39
CERS4	19	11076648	11087826	0.0209453	uv	PC 16:0;0_16:0;0	E4_LIPOPROTNAS	Disorder of lipoprotein metabolism, unspecified	Metabolic disorders	Endocrine, Nutritional and Metabolic Diseases	19_11082239_A_G	19_11083273_A_G	19_11083273_A_G,19_11079868_C_T,19_11076682_T_G,19_11076746_T_C,19_11076648_C_G,19_11077571_G_A,19_11076935_A_G,19_11077441_C_T,19_11082415_T_G,19_11077637_C_CTTTA,19_11082155_A_G,19_11082239_A_G,19_11081874_G_A,19_11081001_T_A,19_11081517_A_T,19_11080525_A_AG,19_11080624_G_A,19_11081053_C_T,19_11080521_G_A,19_11079976_G_A,19_11079616_T_C,19_11077477_A_C,19_11079858_G_A,19_11079873_G_A,19_1107988…	41	42	39
CERS4	19	11076648	11091630	0.0191731	uv	PC 16:0;0_16:0;0	I9_REVASC	Coronary revascularization (ANGIO or CABG)	Cardiovascular disease	Diseases of the Circulatory System	19_11082239_A_G	19_11087511_C_T	19_11087511_C_T,19_11087826_T_C,19_11086210_T_C,19_11086922_G_T,19_11086585_G_A,19_11085680_AC_A,19_11077488_T_C,19_11077477_A_C,19_11080197_C_T,19_11077441_C_T,19_11081874_G_A,19_11081517_A_T,19_11076935_A_G,19_11081001_T_A,19_11082239_A_G,19_11080525_A_AG,19_11080624_G_A,19_11082155_A_G,19_11077571_G_A,19_11081053_C_T,19_11078596_T_C,19_11078622_CG_C,19_11079261_T_A,19_11080521_G_A,19_11076648_…	41	43	38
CERS4	19	11076648	11091630	0.0201705	uv	PC 16:0;0_16:0;0	I9_ATHSCLE	Atherosclerosis, excluding cerebral, coronary and PAD	Cardiovascular disease	Diseases of the Circulatory System	19_11082239_A_G	19_11087826_T_C	19_11087826_T_C,19_11076648_C_G,19_11076682_T_G,19_11076746_T_C,19_11087511_C_T,19_11086922_G_T,19_11076935_A_G,19_11086210_T_C,19_11085680_AC_A,19_11077441_C_T,19_11083273_A_G,19_11077571_G_A,19_11077637_C_CTTTA,19_11080197_C_T,19_11086585_G_A,19_11082415_T_G,19_11082155_A_G,19_11082239_A_G,19_11081874_G_A,19_11081517_A_T,19_11081001_T_A,19_11080525_A_AG,19_11080624_G_A,19_11080521_G_A,19_110810…	41	46	41
CERS4	19	11076648	11091630	0.0191002	uv	PC 16:0;0_16:0;0	I9_CABG	Coronary artery bypass grafting	Cardiovascular disease	Diseases of the Circulatory System	19_11082239_A_G	19_11087826_T_C	19_11087826_T_C,19_11087511_C_T,19_11086585_G_A,19_11086210_T_C,19_11086922_G_T,19_11085680_AC_A,19_11076935_A_G,19_11079088_T_C,19_11080197_C_T,19_11076648_C_G,19_11076682_T_G,19_11076746_T_C,19_11080525_A_AG,19_11081001_T_A,19_11081517_A_T,19_11078529_C_G,19_11080624_G_A,19_11081874_G_A,19_11082239_A_G,19_11082155_A_G,19_11078174_T_C,19_11078596_T_C,19_11078622_CG_C,19_11079261_T_A,19_11077477_…	41	43	37
CERS4	19	11076648	11091630	0.0195947	uv	PC 16:0;0_16:0;0	E4_FH_IHD	Familial hypercholesterolemia, with ischemic heart disease	Metabolic disorders	Endocrine, Nutritional and Metabolic Diseases	19_11082239_A_G	19_11079088_T_C	19_11079088_T_C,19_11078174_T_C,19_11077637_C_CTTTA,19_11079868_C_T,19_11082415_T_G,19_11077477_A_C,19_11077488_T_C,19_11078596_T_C,19_11078622_CG_C,19_11080525_A_AG,19_11080624_G_A,19_11079304_C_A,19_11079261_T_A,19_11079616_T_C,19_11081001_T_A,19_11079858_G_A,19_11079873_G_A,19_11079880_T_C,19_11079976_G_A,19_11080197_C_T,19_11081517_A_T,19_11080521_G_A,19_11081874_G_A,19_11082155_A_G,19_110822…	41	46	39
LINC01722	20	12977844	12992873	0.11676	uv	SM 40:2;2	K11_CHOLELITH	Cholelithiasis	Cholelithiasis	Diseases of the Digestive System	20_12982070_A_G	20_12978446_A_T	20_12978446_A_T,20_12992873_A_T,20_12977844_A_ACTC,20_12988752_A_G,20_12985441_T_G,20_12982070_A_G,20_12979237_A_G,20_12978750_T_C	8	8	8
PCSK9	1	54982575	55539930	0.209633	uv	SM 40:2;2	FG_DOAAC	Diseases of arteries, arterioles and capillaries (FINNGEN)	Cardiovascular disease	Diseases of the Circulatory System	1_55039974_G_T	1_55119171_G_A	1_55119171_G_A,1_55039974_G_T,1_55101964_CTTGA_C	4	7	3
PCSK9	1	54982575	55119171	0.180551	uv	SM 40:2;2	I9_CABG	Coronary artery bypass grafting	Cardiovascular disease	Diseases of the Circulatory System	1_55039974_G_T	1_55119171_G_A	1_55039974_G_T,1_55119171_G_A,1_55101964_CTTGA_C	4	3	3
PCSK9	1	54982575	55119171	0.688601	uv	SM 40:2;2	I9_CVD_HARD	Hard cardiovascular diseases	Cardiovascular disease	Diseases of the Circulatory System	1_55039974_G_T	1_55039974_G_T	1_55039974_G_T,1_55119171_G_A,1_55101964_CTTGA_C	4	3	3
PCSK9	1	54982575	55119171	0.580214	uv	SM 40:2;2	I9_HEARTFAIL_AND_CHD	Heart failure and coronary heart disease	Cardiovascular disease	Diseases of the Circulatory System	1_55039974_G_T	1_55039974_G_T	1_55039974_G_T,1_55119171_G_A,1_55101964_CTTGA_C	4	3	3
PCSK9	1	54982575	55119171	0.818359	uv	SM 40:2;2	E4_FH_IHD	Familial hypercholesterolemia, with ischemic heart disease	Metabolic disorders	Endocrine, Nutritional and Metabolic Diseases	1_55039974_G_T	1_55039974_G_T	1_55039974_G_T	4	1	1
PCSK9	1	54982575	55119171	0.853516	uv	SM 40:2;2	E4_FH	Familial hypercholesterolemia	Metabolic disorders	Endocrine, Nutritional and Metabolic Diseases	1_55039974_G_T	1_55039974_G_T	1_55039974_G_T	4	1	1
PCSK9	1	54982575	55119171	0.859375	uv	SM 40:2;2	E4_HYPERCHOL	Pure hypercholesterolaemia	Metabolic disorders	Endocrine, Nutritional and Metabolic Diseases	1_55039974_G_T	1_55039974_G_T	1_55039974_G_T	4	1	1
PCSK9	1	54982575	55119171	0.859375	uv	SM 40:2;2	E4_HYPERLIPNAS	Hyperlipidaemia, other/unspecified	Metabolic disorders	Endocrine, Nutritional and Metabolic Diseases	1_55039974_G_T	1_55039974_G_T	1_55039974_G_T	4	1	1
PCSK9	1	54982575	55119171	0.853516	uv	SM 40:2;2	E4_LIPOPROTNAS	Disorder of lipoprotein metabolism, unspecified	Metabolic disorders	Endocrine, Nutritional and Metabolic Diseases	1_55039974_G_T	1_55039974_G_T	1_55039974_G_T	4	1	1
PCSK9	1	54982575	55119171	0.858398	uv	SM 40:2;2	I9_CORATHER	Coronary atherosclerosis	Cardiovascular disease	Diseases of the Circulatory System	1_55039974_G_T	1_55039974_G_T	1_55039974_G_T	4	1	1
PCSK9	1	54982575	55119171	0.858887	uv	SM 40:2;2	I9_CHD	Major coronary heart disease event	Cardiovascular disease	Diseases of the Circulatory System	1_55039974_G_T	1_55039974_G_T	1_55039974_G_T	4	1	1
PCSK9	1	54982575	55119171	0.858398	uv	SM 40:2;2	I9_IHD	Ischaemic heart disease, wide definition	Cardiovascular disease	Diseases of the Circulatory System	1_55039974_G_T	1_55039974_G_T	1_55039974_G_T	4	1	1
PCSK9	1	54982575	55119171	0.856445	uv	SM 40:2;2	I9_MI_STRICT	Myocardial infarction, strict	Cardiovascular disease	Diseases of the Circulatory System	1_55039974_G_T	1_55039974_G_T	1_55039974_G_T	4	1	1
PCSK9	1	54982575	55119171	0.842773	uv	SM 40:2;2	I9_ANGINA	Angina pectoris	Cardiovascular disease	Diseases of the Circulatory System	1_55039974_G_T	1_55039974_G_T	1_55039974_G_T	4	1	1
PCSK9	1	54982575	55119171	0.856934	uv	SM 40:2;2	I9_ANGIO	Coronary angioplasty	Cardiovascular disease	Diseases of the Circulatory System	1_55039974_G_T	1_55039974_G_T	1_55039974_G_T	4	1	1
PCSK9	1	54982575	55119171	0.856934	uv	SM 40:2;2	I9_REVASC	Coronary revascularization (ANGIO or CABG)	Cardiovascular disease	Diseases of the Circulatory System	1_55039974_G_T	1_55039974_G_T	1_55039974_G_T	4	1	1
PCSK9	1	54982575	55119171	0.859375	uv	SM 40:2;2	RX_STATIN	Statin medication	Cardiovascular disease	Diseases of the Circulatory System	1_55039974_G_T	1_55039974_G_T	1_55039974_G_T	4	1	1
PCSK9	1	54982575	55119171	0.859375	uv	SM 40:2;2	E4_LIPOPROT	Disorders of lipoprotein metabolism and other lipidaemias	Metabolic disorders	Endocrine, Nutritional and Metabolic Diseases	1_55039974_G_T	1_55039974_G_T	1_55039974_G_T	4	1	1
PCSK9	1	54982575	55119171	0.859375	uv	SM 40:2;2	E4_METABOLIA	Metabolic disorders	Metabolic disorders	Endocrine, Nutritional and Metabolic Diseases	1_55039974_G_T	1_55039974_G_T	1_55039974_G_T	4	1	1
FADS2	11	61776489	61856709	0.0131046	uv	SM 40:2;2	K11_CHOLELITH	Cholelithiasis	Cholelithiasis	Diseases of the Digestive System	11_61815236_T_C	11_61851136_A_G	11_61815236_T_C,11_61812288_T_C,11_61813163_C_T,11_61800281_C_A,11_61803910_G_A,11_61814292_T_C,11_61830500_A_G,11_61828850_CA_C,11_61827448_CT_C,11_61826344_C_T,11_61822009_A_G,11_61806212_T_C,11_61803876_C_G,11_61836038_C_A,11_61838027_T_A,11_61837342_C_A,11_61832870_A_C,11_61781553_G_A,11_61856709_T_C,11_61790354_T_C,11_61783884_T_C,11_61803311_T_C,11_61804006_T_C,11_61824890_A_G,11_61817672_A…	40	39	32
FADS2	11	61776489	61856709	0.0161394	uv	SM 40:2;2	K11_CHOLECYSTECTOMY	Cholecystectomy	Cholelithiasis	Diseases of the Digestive System	11_61815236_T_C	11_61854084_G_C	11_61803910_G_A,11_61856709_T_C,11_61807686_A_G,11_61803311_T_C,11_61802358_C_T,11_61804006_T_C,11_61801834_C_G,11_61817672_A_G,11_61818856_C_CT,11_61811991_A_G,11_61803876_C_G,11_61822009_A_G,11_61812288_T_C,11_61815236_T_C,11_61813163_C_T,11_61800281_C_A,11_61781553_G_A,11_61806212_T_C,11_61828850_CA_C,11_61830500_A_G,11_61826344_C_T,11_61839170_A_G,11_61827448_CT_C,11_61790354_T_C,11_61839211_…	40	40	32
FADS2	11	61776489	61856709	0.020831	uv	SM 40:2;2	RX_STATIN	Statin medication	Cardiovascular disease	Diseases of the Circulatory System	11_61815236_T_C	11_61830500_A_G	11_61830500_A_G,11_61828850_CA_C,11_61785208_G_T,11_61843278_G_A,11_61827448_CT_C,11_61826344_C_T,11_61784455_A_C,11_61806212_T_C,11_61842278_C_T,11_61836038_C_A,11_61838027_T_A,11_61829161_C_T,11_61837342_C_A,11_61832870_A_C,11_61803311_T_C,11_61804006_T_C,11_61824890_A_G,11_61817672_A_G,11_61807686_A_G,11_61818856_C_CT,11_61802358_C_T,11_61801834_C_G,11_61811991_A_G,11_61839170_A_G	40	24	24
FADS2	11	61776489	61856709	0.0325084	uv	SM 40:2;2	CD2_BENIGN_COLON_NOS	Benign neoplasm: Colon, unspecified	Cancer of digestive system	Neoplasms	11_61815236_T_C	11_61796827_G_T	11_61815236_T_C,11_61812288_T_C,11_61813163_C_T,11_61800281_C_A,11_61803910_G_A,11_61814292_T_C,11_61830500_A_G,11_61796827_G_T,11_61828850_CA_C,11_61785208_G_T,11_61843278_G_A,11_61827448_CT_C,11_61826344_C_T,11_61784455_A_C,11_61822009_A_G,11_61806212_T_C,11_61842278_C_T,11_61803876_C_G,11_61836038_C_A,11_61838027_T_A,11_61798436_T_C,11_61829161_C_T,11_61837342_C_A,11_61832870_A_C,11_61781553_G…	40	38	36
FADS2	11	61776489	61856709	0.0261223	uv	SM 40:2;2	CD2_BENIGN_COLON	Benign neoplasm: Colon	Cancer of digestive system	Neoplasms	11_61815236_T_C	11_61796827_G_T	11_61815236_T_C,11_61812288_T_C,11_61813163_C_T,11_61800281_C_A,11_61803910_G_A,11_61814292_T_C,11_61830500_A_G,11_61796827_G_T,11_61828850_CA_C,11_61785208_G_T,11_61843278_G_A,11_61827448_CT_C,11_61826344_C_T,11_61784455_A_C,11_61822009_A_G,11_61806212_T_C,11_61842278_C_T,11_61803876_C_G,11_61836038_C_A,11_61838027_T_A,11_61798436_T_C,11_61829161_C_T,11_61837342_C_A,11_61832870_A_C,11_61803311_T…	40	37	35
FADS2	11	61776027	61856709	0.0125237	uv	SM 40:2;2	I9_CAVS_OPERATED	Calcific aortic valvular stenosis, operated	Cardiovascular disease	Diseases of the Circulatory System	11_61815236_T_C	11_61829161_C_T	11_61830500_A_G,11_61828850_CA_C,11_61785208_G_T,11_61843278_G_A,11_61827448_CT_C,11_61826344_C_T,11_61784455_A_C,11_61806212_T_C,11_61842278_C_T,11_61836038_C_A,11_61838027_T_A,11_61829161_C_T,11_61837342_C_A,11_61832870_A_C,11_61781553_G_A,11_61783884_T_C,11_61803311_T_C,11_61804006_T_C,11_61824890_A_G,11_61817672_A_G,11_61807686_A_G,11_61818856_C_CT,11_61802358_C_T,11_61801834_C_G,11_61811991_…	40	33	28
FADS2	11	61776027	61856709	0.013948	uv	SM 40:2;2	I9_VTE	Venous thromboembolism	Cardiovascular disease	Diseases of the Circulatory System	11_61815236_T_C	11_61776489_T_C	11_61776489_T_C,11_61806212_T_C,11_61802358_C_T,11_61801834_C_G,11_61803311_T_C,11_61784455_A_C,11_61817672_A_G,11_61804006_T_C,11_61790354_T_C,11_61783884_T_C,11_61781553_G_A,11_61785208_G_T,11_61807686_A_G,11_61828850_CA_C,11_61811991_A_G,11_61818856_C_CT,11_61798436_T_C,11_61796827_G_T,11_61826344_C_T,11_61827448_CT_C,11_61839170_A_G,11_61824890_A_G,11_61856709_T_C,11_61812288_T_C,11_61815236_…	40	43	34
ANKRD17	4	72596878	73987570	0.079742	uv	SM 40:2;2	E4_HYPERCHOL	Pure hypercholesterolaemia	Metabolic disorders	Endocrine, Nutritional and Metabolic Diseases	4_73167847_G_C	4_73646563_G_A	4_73646563_G_A,4_72625905_G_A,4_72654548_T_C,4_73167847_G_C,4_72708425_A_G	8	8	5
ANKRD17	4	72437677	73928089	0.069155	uv	SM 40:2;2	E4_LIPOPROTNAS	Disorder of lipoprotein metabolism, unspecified	Metabolic disorders	Endocrine, Nutritional and Metabolic Diseases	4_73167847_G_C	4_73646563_G_A	4_73646563_G_A,4_72625905_G_A,4_72654548_T_C,4_73167847_G_C,4_72902905_G_T,4_72882942_G_A,4_72708425_A_G,4_73928089_G_A	8	12	8
ANKRD17	4	72625905	74124284	0.385349	uv	SM 40:2;2	E4_HYPERLIPNAS	Hyperlipidaemia, other/unspecified	Metabolic disorders	Endocrine, Nutritional and Metabolic Diseases	4_73167847_G_C	4_73167847_G_C	4_73167847_G_C,4_72902905_G_T,4_72882942_G_A,4_73646563_G_A,4_73928089_G_A	8	7	5
ANKRD17	4	72625905	73928089	0.164856	uv	SM 40:2;2	E4_LIPOPROT	Disorders of lipoprotein metabolism and other lipidaemias	Metabolic disorders	Endocrine, Nutritional and Metabolic Diseases	4_73167847_G_C	4_73646563_G_A	4_73167847_G_C,4_73646563_G_A	8	2	2
ANKRD17	4	72596878	74124284	0.07866	uv	SM 40:2;2	E4_FH	Familial hypercholesterolemia	Metabolic disorders	Endocrine, Nutritional and Metabolic Diseases	4_73167847_G_C	4_73787556_G_A	4_73167847_G_C,4_72625905_G_A,4_72654548_T_C,4_73928089_G_A,4_73646563_G_A,4_72708425_A_G	8	11	6
ANKRD17	4	72625905	73987570	0.0885115	uv	SM 40:2;2	E4_METABOLIA	Metabolic disorders	Metabolic disorders	Endocrine, Nutritional and Metabolic Diseases	4_73167847_G_C	4_73646563_G_A	4_73167847_G_C,4_73646563_G_A,4_72708425_A_G,4_73928089_G_A	8	5	4
ANKRD17	4	72625905	73928089	0.566406	uv	SM 40:2;2	RX_STATIN	Statin medication	Cardiovascular disease	Diseases of the Circulatory System	4_73167847_G_C	4_73167847_G_C	4_73167847_G_C	8	1	1
GLTPD2	17	4789345	5504794	0.0726929	uv	SM 40:2;2	RX_STATIN	Statin medication	Cardiovascular disease	Diseases of the Circulatory System	17_5384095_G_A	17_4789345_G_T	17_4789345_G_T	43	1	1
ZPR1	11	116752497	116778201	0.835938	uv	TAG 56:7;0	I9_ANGINA	Angina pectoris	Cardiovascular disease	Diseases of the Circulatory System	11_116778201_G_C	11_116778201_G_C	11_116778201_G_C	1	2	1
ZPR1	11	116752497	116778201	0.16333	uv	TAG 56:7;0	I9_REVASC	Coronary revascularization (ANGIO or CABG)	Cardiovascular disease	Diseases of the Circulatory System	11_116778201_G_C	11_116752497_TA_T	11_116778201_G_C	1	2	1
ZPR1	11	116752497	116778201	0.0768433	uv	TAG 56:7;0	I9_CHD	Major coronary heart disease event	Cardiovascular disease	Diseases of the Circulatory System	11_116778201_G_C	11_116752497_TA_T	11_116778201_G_C	1	2	1
ZPR1	11	116752497	116778201	0.307129	uv	TAG 56:7;0	I9_CORATHER	Coronary atherosclerosis	Cardiovascular disease	Diseases of the Circulatory System	11_116778201_G_C	11_116752497_TA_T	11_116778201_G_C	1	2	1
ZPR1	11	116752497	116778201	0.910156	uv	TAG 56:7;0	E4_FH_IHD	Familial hypercholesterolemia, with ischemic heart disease	Metabolic disorders	Endocrine, Nutritional and Metabolic Diseases	11_116778201_G_C	11_116778201_G_C	11_116778201_G_C	1	2	1
ZPR1	11	116752497	116778201	0.356201	uv	TAG 56:7;0	E4_LIPOPROTNAS	Disorder of lipoprotein metabolism, unspecified	Metabolic disorders	Endocrine, Nutritional and Metabolic Diseases	11_116778201_G_C	11_116752497_TA_T	11_116778201_G_C	1	2	1
ZPR1	11	116778201	116778201	0.98584	uv	TAG 56:7;0	E4_METABOLIA	Metabolic disorders	Metabolic disorders	Endocrine, Nutritional and Metabolic Diseases	11_116778201_G_C	11_116778201_G_C	11_116778201_G_C	1	1	1
ZPR1	11	116778201	116778201	0.989746	uv	TAG 56:7;0	RX_STATIN	Statin medication	Cardiovascular disease	Diseases of the Circulatory System	11_116778201_G_C	11_116778201_G_C	11_116778201_G_C	1	1	1
ZPR1	11	116778201	116778201	0.988281	uv	TAG 56:7;0	E4_FH	Familial hypercholesterolemia	Metabolic disorders	Endocrine, Nutritional and Metabolic Diseases	11_116778201_G_C	11_116778201_G_C	11_116778201_G_C	1	1	1
ZPR1	11	116778201	116778201	0.98877	uv	TAG 56:7;0	E4_HYPERCHOL	Pure hypercholesterolaemia	Metabolic disorders	Endocrine, Nutritional and Metabolic Diseases	11_116778201_G_C	11_116778201_G_C	11_116778201_G_C	1	1	1
ZPR1	11	116778201	116778201	0.989746	uv	TAG 56:7;0	E4_HYPERGLYCER	Pure hyperglyceridaemia	Metabolic disorders	Endocrine, Nutritional and Metabolic Diseases	11_116778201_G_C	11_116778201_G_C	11_116778201_G_C	1	1	1
ZPR1	11	116778201	116778201	0.989258	uv	TAG 56:7;0	E4_HYPERLIPMIX	Mixed hyperlipidaemia	Metabolic disorders	Endocrine, Nutritional and Metabolic Diseases	11_116778201_G_C	11_116778201_G_C	11_116778201_G_C	1	1	1
ZPR1	11	116778201	116778201	0.963379	uv	TAG 56:7;0	E4_HYPERLIPNAS	Hyperlipidaemia, other/unspecified	Metabolic disorders	Endocrine, Nutritional and Metabolic Diseases	11_116778201_G_C	11_116778201_G_C	11_116778201_G_C	1	1	1
ZPR1	11	116778201	116778201	0.989746	uv	TAG 56:7;0	E4_LIPOPROT	Disorders of lipoprotein metabolism and other lipidaemias	Metabolic disorders	Endocrine, Nutritional and Metabolic Diseases	11_116778201_G_C	11_116778201_G_C	11_116778201_G_C	1	1	1
ZPR1	11	116752497	116786845	0.0796509	uv	TAG 56:7;0	I9_CVD_HARD	Hard cardiovascular diseases	Cardiovascular disease	Diseases of the Circulatory System	11_116778201_G_C	11_116752497_TA_T	11_116778201_G_C	1	3	1
ZPR1	11	116752497	116786845	0.191772	uv	TAG 56:7;0	I9_IHD	Ischaemic heart disease, wide definition	Cardiovascular disease	Diseases of the Circulatory System	11_116778201_G_C	11_116786845_C_T	11_116778201_G_C	1	3	1
ZPR1	11	116752497	116789970	0.473633	uv	TAG 56:7;0	I9_CABG	Coronary artery bypass grafting	Cardiovascular disease	Diseases of the Circulatory System	11_116778201_G_C	11_116778201_G_C	11_116778201_G_C	1	8	1
FADS2	11	61776027	61856709	0.0168986	uv	TAG 56:7;0	K11_CHOLELITH	Cholelithiasis	Cholelithiasis	Diseases of the Digestive System	11_61811991_A_G	11_61851136_A_G	11_61804006_T_C,11_61803311_T_C,11_61802358_C_T,11_61817672_A_G,11_61801834_C_G,11_61807686_A_G,11_61839211_G_A,11_61820833_A_G,11_61781553_G_A,11_61818856_C_CT,11_61825533_A_G,11_61811991_A_G,11_61790331_T_C,11_61806212_T_C,11_61790354_T_C,11_61828850_CA_C,11_61824890_A_G,11_61839170_A_G,11_61783884_T_C,11_61836038_C_A,11_61826344_C_T,11_61830500_A_G,11_61832870_A_C,11_61837342_C_A,11_61838027_T…	33	39	26
FADS2	11	61776027	61856709	0.0157893	uv	TAG 56:7;0	K11_CHOLECYSTECTOMY	Cholecystectomy	Cholelithiasis	Diseases of the Digestive System	11_61811991_A_G	11_61854084_G_C	11_61807686_A_G,11_61803311_T_C,11_61802358_C_T,11_61804006_T_C,11_61801834_C_G,11_61817672_A_G,11_61818856_C_CT,11_61811991_A_G,11_61825533_A_G,11_61781553_G_A,11_61806212_T_C,11_61820833_A_G,11_61828850_CA_C,11_61830500_A_G,11_61826344_C_T,11_61839170_A_G,11_61827448_CT_C,11_61790354_T_C,11_61839211_G_A,11_61824890_A_G,11_61790331_T_C,11_61832870_A_C,11_61836038_C_A,11_61783884_T_C,11_61838027_…	33	40	26
FADS2	11	61776027	61843278	0.0287158	uv	TAG 56:7;0	RX_STATIN	Statin medication	Cardiovascular disease	Diseases of the Circulatory System	11_61811991_A_G	11_61830500_A_G	11_61811991_A_G,11_61818856_C_CT,11_61842278_C_T,11_61785208_G_T,11_61830500_A_G,11_61839170_A_G,11_61832870_A_C,11_61803311_T_C,11_61804006_T_C,11_61826344_C_T,11_61802358_C_T,11_61827448_CT_C,11_61843278_G_A,11_61807686_A_G,11_61801834_C_G,11_61817672_A_G,11_61838027_T_A,11_61829161_C_T,11_61836038_C_A,11_61837342_C_A,11_61824890_A_G,11_61828850_CA_C,11_61806212_T_C	33	24	23
FADS2	11	61776027	61843278	0.0136065	uv	TAG 56:7;0	CD2_BENIGN_COLON_NOS	Benign neoplasm: Colon, unspecified	Cancer of digestive system	Neoplasms	11_61811991_A_G	11_61796827_G_T	11_61806212_T_C,11_61830500_A_G,11_61826344_C_T,11_61828850_CA_C,11_61785208_G_T,11_61827448_CT_C,11_61829161_C_T,11_61811991_A_G,11_61804006_T_C,11_61843278_G_A,11_61807686_A_G,11_61836038_C_A,11_61838027_T_A,11_61803311_T_C,11_61802358_C_T,11_61824890_A_G,11_61801834_C_G,11_61817672_A_G,11_61832870_A_C,11_61818856_C_CT,11_61837342_C_A,11_61842278_C_T,11_61779120_A_G,11_61790354_T_C,11_61776489_…	33	38	27
FADS2	11	61776027	61843278	0.0180497	uv	TAG 56:7;0	CD2_BENIGN_COLON	Benign neoplasm: Colon	Cancer of digestive system	Neoplasms	11_61811991_A_G	11_61796827_G_T	11_61806212_T_C,11_61828850_CA_C,11_61830500_A_G,11_61827448_CT_C,11_61826344_C_T,11_61829161_C_T,11_61824890_A_G,11_61843278_G_A,11_61836038_C_A,11_61838027_T_A,11_61842278_C_T,11_61832870_A_C,11_61837342_C_A,11_61804006_T_C,11_61811991_A_G,11_61807686_A_G,11_61785208_G_T,11_61803311_T_C,11_61802358_C_T,11_61817672_A_G,11_61801834_C_G,11_61818856_C_CT,11_61820833_A_G,11_61825533_A_G,11_61839211_…	33	37	26
FADS2	11	61776027	61843278	0.0247817	uv	TAG 56:7;0	I9_CAVS_OPERATED	Calcific aortic valvular stenosis, operated	Cardiovascular disease	Diseases of the Circulatory System	11_61811991_A_G	11_61829161_C_T	11_61829161_C_T,11_61806212_T_C,11_61824890_A_G,11_61820833_A_G,11_61776027_T_C,11_61807686_A_G,11_61803311_T_C,11_61804006_T_C,11_61802358_C_T,11_61776489_T_C,11_61801834_C_G,11_61817672_A_G,11_61779120_A_G,11_61832870_A_C,11_61785208_G_T,11_61783884_T_C,11_61811991_A_G,11_61818856_C_CT,11_61825533_A_G,11_61830500_A_G,11_61790331_T_C,11_61826344_C_T,11_61827448_CT_C,11_61828850_CA_C,11_61836038_…	33	33	32
FADS2	11	61776027	61856709	0.0188491	uv	TAG 56:7;0	I9_VTE	Venous thromboembolism	Cardiovascular disease	Diseases of the Circulatory System	11_61811991_A_G	11_61776489_T_C	11_61776489_T_C,11_61776027_T_C,11_61779120_A_G,11_61806212_T_C,11_61802358_C_T,11_61801834_C_G,11_61803311_T_C,11_61817672_A_G,11_61804006_T_C,11_61790354_T_C,11_61783884_T_C,11_61781553_G_A,11_61785208_G_T,11_61807686_A_G,11_61828850_CA_C,11_61811991_A_G,11_61818856_C_CT,11_61826344_C_T,11_61790331_T_C,11_61827448_CT_C,11_61820833_A_G,11_61839170_A_G,11_61824890_A_G,11_61825533_A_G,11_61830500_…	33	43	28
GCKR	2	27345120	27616965	0.128643	uv	TAG 56:7;0	T2D_WIDE	Type 2 diabetes, wide definition	Diabetes	Endocrine, Nutritional and Metabolic Diseases	2_27508073_T_C	2_27508073_T_C	2_27508073_T_C,2_27518370_T_C,2_27519736_T_C,2_27375230_T_C	27	13	4
GCKR	2	27375230	27616965	0.247184	uv	TAG 56:7;0	KELA_DIAB_INSUL_EXMORE	Diabetes, insulin treatment (Kela reimbursement) (more control exclusions)	Diabetes	Endocrine, Nutritional and Metabolic Diseases	2_27508073_T_C	2_27508073_T_C	2_27508073_T_C,2_27518370_T_C,2_27375230_T_C	27	9	3
GCKR	2	27375230	27616965	0.318096	uv	TAG 56:7;0	E4_DM2NASCOMP	Type 2 diabetes with other specified/multiple/unspecified complications	Diabetes	Endocrine, Nutritional and Metabolic Diseases	2_27508073_T_C	2_27508073_T_C	2_27508073_T_C,2_27518370_T_C,2_27519736_T_C,2_27375230_T_C	27	8	4
GCKR	2	27375230	27616965	0.499641	uv	TAG 56:7;0	T2D	Type 2 diabetes, definitions combined	Diabetes	Endocrine, Nutritional and Metabolic Diseases	2_27508073_T_C	2_27508073_T_C	2_27508073_T_C,2_27518370_T_C,2_27375230_T_C	27	6	3
GCKR	2	27375230	27616965	0.483441	uv	TAG 56:7;0	K11_CHOLECYSTECTOMY	Cholecystectomy	Cholelithiasis	Diseases of the Digestive System	2_27508073_T_C	2_27508073_T_C	2_27508073_T_C,2_27518370_T_C,2_27519736_T_C,2_27375230_T_C	27	4	4
GCKR	2	27375230	27616965	0.241809	uv	TAG 56:7;0	E4_HYPERCHOL	Pure hypercholesterolaemia	Metabolic disorders	Endocrine, Nutritional and Metabolic Diseases	2_27508073_T_C	2_27518370_T_C	2_27508073_T_C,2_27518370_T_C,2_27519736_T_C,2_27375230_T_C	27	4	4
GCKR	2	27375230	27616965	0.215751	uv	TAG 56:7;0	GEST_DIABETES	Gestational diabetes (for exclusion)	Diabetes	Endocrine, Nutritional and Metabolic Diseases	2_27508073_T_C	2_27518370_T_C	2_27508073_T_C,2_27518370_T_C,2_27519736_T_C,2_27375230_T_C	27	4	4
GCKR	2	27375230	27616965	0.497837	uv	TAG 56:7;0	E4_LIPOPROT	Disorders of lipoprotein metabolism and other lipidaemias	Metabolic disorders	Endocrine, Nutritional and Metabolic Diseases	2_27508073_T_C	2_27508073_T_C	2_27508073_T_C,2_27518370_T_C,2_27519736_T_C	27	3	3
GCKR	2	27375230	27616965	0.643003	uv	TAG 56:7;0	K11_CHOLELITH	Cholelithiasis	Cholelithiasis	Diseases of the Digestive System	2_27508073_T_C	2_27508073_T_C	2_27508073_T_C,2_27518370_T_C,2_27519736_T_C	27	3	3
GCKR	2	27375230	27616965	0.105194	uv	TAG 56:7;0	E4_HYPERLIPMIX	Mixed hyperlipidaemia	Metabolic disorders	Endocrine, Nutritional and Metabolic Diseases	2_27508073_T_C	2_27519736_T_C	2_27508073_T_C,2_27518370_T_C,2_27519736_T_C	27	3	3
GCKR	2	27375230	27616965	0.824707	uv	TAG 56:7;0	RX_STATIN	Statin medication	Cardiovascular disease	Diseases of the Circulatory System	2_27508073_T_C	2_27508073_T_C	2_27508073_T_C	27	1	1
TM6SF2	19	19141970	19739741	0.0859699	uv	TAG 56:7;0	E4_HYPERLIPNAS	Hyperlipidaemia, other/unspecified	Metabolic disorders	Endocrine, Nutritional and Metabolic Diseases	19_19347579_A_G	19_19210016_C_G	19_19269704_A_G,19_19285807_C_T,19_19347579_A_G,19_19739741_A_AC	7	8	4
TM6SF2	19	19210016	19739741	0.2229	uv	TAG 56:7;0	K11_ALCOLIV	Alcoholic liver disease	Liver disease	Diseases of the Digestive System	19_19347579_A_G	19_19285807_C_T	19_19347579_A_G,19_19269704_A_G,19_19285807_C_T	7	4	3
TM6SF2	19	19210016	19739741	0.219849	uv	TAG 56:7;0	E4_METABOLIA	Metabolic disorders	Metabolic disorders	Endocrine, Nutritional and Metabolic Diseases	19_19347579_A_G	19_19269704_A_G	19_19347579_A_G,19_19269704_A_G,19_19285807_C_T	7	4	3
TM6SF2	19	19210016	19739741	0.220947	uv	TAG 56:7;0	E4_HYPERCHOL	Pure hypercholesterolaemia	Metabolic disorders	Endocrine, Nutritional and Metabolic Diseases	19_19347579_A_G	19_19269704_A_G	19_19347579_A_G,19_19269704_A_G,19_19285807_C_T	7	4	3
TM6SF2	19	19210016	19739741	0.174438	uv	TAG 56:7;0	K11_LIVER	Diseases of liver	Liver disease	Diseases of the Digestive System	19_19347579_A_G	19_19285807_C_T	19_19347579_A_G,19_19269704_A_G,19_19285807_C_T	7	4	3
TM6SF2	19	19210016	19739741	0.0845184	uv	TAG 56:7;0	K11_DISLIVOTH	Other diseases of liver	Liver disease	Diseases of the Digestive System	19_19347579_A_G	19_19210016_C_G	19_19347579_A_G,19_19269704_A_G,19_19285807_C_T	7	4	3
TM6SF2	19	19210016	19739741	0.218079	uv	TAG 56:7;0	E4_LIPOPROT	Disorders of lipoprotein metabolism and other lipidaemias	Metabolic disorders	Endocrine, Nutritional and Metabolic Diseases	19_19347579_A_G	19_19269704_A_G	19_19347579_A_G,19_19269704_A_G,19_19285807_C_T	7	4	3
TM6SF2	19	19210016	20214572	0.0578613	uv	TAG 56:7;0	CHIRHEP_NAS	Cirrhosis of liver, NAS	Liver disease	Diseases of the Digestive System	19_19347579_A_G	19_20157616_C_T	19_19285807_C_T,19_19347579_A_G,19_19269704_A_G	7	12	3
TM6SF2	19	19210016	19739741	0.119293	uv	TAG 56:7;0	I9_VARICVEOES	Oesophageal varices	Cardiovascular disease	Diseases of the Circulatory System	19_19347579_A_G	19_19210016_C_G	19_19347579_A_G,19_19269704_A_G,19_19285807_C_T	7	6	3
TM6SF2	19	19269704	19739741	0.230713	uv	TAG 56:7;0	CIRRHOSIS_BROAD	Cirrhosis, broad definition used in the article https://doi.org/10.1101/594523	Liver disease	Diseases of the Digestive System	19_19347579_A_G	19_19285807_C_T	19_19347579_A_G,19_19269704_A_G,19_19285807_C_T	7	3	3
TM6SF2	19	19255823	19635342	0.0154926	uv	TAG 56:7;0	CIRRHOSIS_BROAD	Cirrhosis, broad definition used in the article https://doi.org/10.1101/594523	Liver disease	Diseases of the Digestive System	19_19547663_G_T	19_19283559_A_G	19_19547663_G_T,19_19499787_C_T,19_19467934_A_G,19_19551411_C_T,19_19367068_A_C,19_19553268_C_T,19_19564887_C_T,19_19559801_G_A,19_19560457_C_T,19_19605749_C_T,19_19259531_TGACA_T,19_19611167_C_T,19_19277691_A_T,19_19255823_C_T,19_19589743_C_T,19_19268740_C_T,19_19584419_C_T,19_19283559_A_G,19_19308262_G_A,19_19383674_G_A,19_19321481_AG_A,19_19349732_G_C,19_19296909_T_C,19_19588589_GA_G,19_195915…	55	27	26
TM6SF2	19	19255823	19635342	0.0207669	uv	TAG 56:7;0	E4_LIPOPROT	Disorders of lipoprotein metabolism and other lipidaemias	Metabolic disorders	Endocrine, Nutritional and Metabolic Diseases	19_19547663_G_T	19_19259531_TGACA_T	19_19547663_G_T,19_19499787_C_T,19_19467934_A_G,19_19551411_C_T,19_19367068_A_C,19_19553268_C_T,19_19564887_C_T,19_19559801_G_A,19_19560457_C_T,19_19602260_A_T,19_19612406_C_T,19_19609590_C_T,19_19609979_T_G,19_19605749_C_T,19_19259531_TGACA_T,19_19610913_G_A,19_19611167_C_T,19_19277691_A_T,19_19255823_C_T,19_19589743_C_T,19_19268740_C_T,19_19600330_C_T,19_19616343_A_G,19_19584419_C_T,19_19283559…	55	32	30
TM6SF2	19	19255823	19635342	0.0287319	uv	TAG 56:7;0	K11_DISLIVOTH	Other diseases of liver	Liver disease	Diseases of the Digestive System	19_19547663_G_T	19_19499787_C_T	19_19547663_G_T,19_19499787_C_T,19_19467934_A_G,19_19551411_C_T,19_19367068_A_C,19_19553268_C_T,19_19564887_C_T,19_19559801_G_A,19_19560457_C_T,19_19602260_A_T,19_19612406_C_T,19_19609590_C_T,19_19609979_T_G,19_19605749_C_T,19_19610913_G_A,19_19611167_C_T,19_19589743_C_T,19_19600330_C_T,19_19616343_A_G,19_19584419_C_T	55	22	20
TM6SF2	19	19255823	19635342	0.0207428	uv	TAG 56:7;0	I9_VARICVEOES	Oesophageal varices	Cardiovascular disease	Diseases of the Circulatory System	19_19547663_G_T	19_19283559_A_G	19_19547663_G_T,19_19499787_C_T,19_19467934_A_G,19_19551411_C_T,19_19367068_A_C,19_19553268_C_T,19_19564887_C_T,19_19559801_G_A,19_19560457_C_T,19_19602260_A_T,19_19612406_C_T,19_19609590_C_T,19_19609979_T_G,19_19605749_C_T,19_19259531_TGACA_T,19_19610913_G_A,19_19611167_C_T,19_19277691_A_T,19_19255823_C_T,19_19268740_C_T,19_19584419_C_T,19_19283559_A_G,19_19308262_G_A,19_19383674_G_A,19_19321481…	55	32	30
TM6SF2	19	19255823	19635342	0.0145267	uv	TAG 56:7;0	CHIRHEP_NAS	Cirrhosis of liver, NAS	Liver disease	Diseases of the Digestive System	19_19547663_G_T	19_19308262_G_A	19_19547663_G_T,19_19551411_C_T,19_19367068_A_C,19_19553268_C_T,19_19564887_C_T,19_19559801_G_A,19_19560457_C_T,19_19602260_A_T,19_19612406_C_T,19_19609590_C_T,19_19609979_T_G,19_19605749_C_T,19_19259531_TGACA_T,19_19610913_G_A,19_19611167_C_T,19_19277691_A_T,19_19255823_C_T,19_19589743_C_T,19_19268740_C_T,19_19283559_A_G,19_19308262_G_A,19_19383674_G_A,19_19321481_AG_A,19_19349732_G_C,19_1929690…	55	30	28
TM6SF2	19	19255823	19635342	0.0224971	uv	TAG 56:7;0	K11_LIVER	Diseases of liver	Liver disease	Diseases of the Digestive System	19_19547663_G_T	19_19499787_C_T	19_19547663_G_T,19_19499787_C_T,19_19467934_A_G,19_19551411_C_T,19_19367068_A_C,19_19553268_C_T,19_19564887_C_T,19_19559801_G_A,19_19560457_C_T,19_19602260_A_T,19_19612406_C_T,19_19609590_C_T,19_19609979_T_G,19_19605749_C_T,19_19610913_G_A,19_19611167_C_T,19_19589743_C_T,19_19268740_C_T,19_19600330_C_T,19_19584419_C_T,19_19283559_A_G,19_19308262_G_A,19_19321481_AG_A,19_19349732_G_C,19_19588589_GA…	55	29	27
LPL	8	19958045	20012752	0.0087164	uv	TAG 56:7;0	I9_ANGINA	Angina pectoris	Cardiovascular disease	Diseases of the Circulatory System	8_19967357_G_A	8_19958341_T_C	8_19994534_T_A,8_19995318_G_T,8_20012504_T_G,8_19994799_C_G,8_19994851_T_C,8_19995007_C_T,8_19995075_T_C,8_19995428_A_T,8_20012752_T_A,8_19998333_GTATTTT_G,8_20012576_G_A,8_20009083_C_T,8_20007045_T_C,8_20012476_A_G,8_20007664_A_G,8_20012533_G_C,8_20012516_G_C,8_20003850_A_C,8_20005996_C_T,8_19997126_C_A,8_19996076_G_A,8_19996756_C_T,8_19996850_G_T,8_19996989_C_T,8_19996998_C_T,8_19997042_C_A,8_1…	73	78	67
LPL	8	19961566	20012752	0.00766188	uv	TAG 56:7;0	RX_STATIN	Statin medication	Cardiovascular disease	Diseases of the Circulatory System	8_19967357_G_A	8_19961928_A_G	8_19967357_G_A,8_20012504_T_G,8_19995007_C_T,8_19995075_T_C,8_19995318_G_T,8_19995428_A_T,8_19994799_C_G,8_19994851_T_C,8_19994534_T_A,8_20012576_G_A,8_20012516_G_C,8_20012476_A_G,8_20012165_G_A,8_20000832_C_T,8_20000988_T_A,8_20002116_C_T,8_20003236_G_A,8_20003850_A_C,8_20004709_C_T,8_20005996_C_T,8_20007045_T_C,8_20007237_G_C,8_20007238_C_T,8_20007998_C_A,8_20010866_G_C,8_20011428_G_A,8_2001155…	73	72	63
LPL	8	19958045	20018790	0.00869882	uv	TAG 56:7;0	I9_CABG	Coronary artery bypass grafting	Cardiovascular disease	Diseases of the Circulatory System	8_19967357_G_A	8_20016045_C_A	8_19994799_C_G,8_19994851_T_C,8_19995007_C_T,8_19995075_T_C,8_19995428_A_T,8_19995318_G_T,8_19994534_T_A,8_20012752_T_A,8_20012576_G_A,8_20007045_T_C,8_20007664_A_G,8_20003850_A_C,8_20005996_C_T,8_20000988_T_A,8_19997126_C_A,8_19995878_A_C,8_19995989_G_A,8_19996076_G_A,8_19996756_C_T,8_19996850_G_T,8_19996989_C_T,8_19996998_C_T,8_19997042_C_A,8_19997149_C_T,8_19997171_T_C,8_19997378_A_G,8_1999776…	73	80	66
LPL	8	19962894	20012752	0.012931	uv	TAG 56:7;0	I9_REVASC	Coronary revascularization (ANGIO or CABG)	Cardiovascular disease	Diseases of the Circulatory System	8_19967357_G_A	8_19994534_T_A	8_19967357_G_A,8_20012504_T_G,8_19995007_C_T,8_19995075_T_C,8_19995318_G_T,8_19995428_A_T,8_19994799_C_G,8_19994851_T_C,8_19994534_T_A,8_20012752_T_A,8_20012576_G_A,8_20012516_G_C,8_20012533_G_C,8_20012476_A_G,8_20012165_G_A,8_20000832_C_T,8_20000988_T_A,8_20002116_C_T,8_20003236_G_A,8_20003850_A_C,8_20004709_C_T,8_20005996_C_T,8_20007045_T_C,8_20007176_G_A,8_20007237_G_C,8_20007238_C_T,8_2000775…	73	68	67
LPL	8	19962894	20012752	0.0129324	uv	TAG 56:7;0	I9_CHD	Major coronary heart disease event	Cardiovascular disease	Diseases of the Circulatory System	8_19967357_G_A	8_19994534_T_A	8_19967357_G_A,8_20012504_T_G,8_19995007_C_T,8_19995075_T_C,8_19995318_G_T,8_19995428_A_T,8_19994799_C_G,8_19994851_T_C,8_19994534_T_A,8_20012752_T_A,8_20012576_G_A,8_20012516_G_C,8_20012533_G_C,8_20012476_A_G,8_20012165_G_A,8_20000832_C_T,8_20000988_T_A,8_20002116_C_T,8_20003236_G_A,8_20003850_A_C,8_20004709_C_T,8_20005996_C_T,8_20007045_T_C,8_20007176_G_A,8_20007237_G_C,8_20007238_C_T,8_2000775…	73	67	66
LPL	8	19958341	20012752	0.0115141	uv	TAG 56:7;0	E4_HYPERLIPMIX	Mixed hyperlipidaemia	Metabolic disorders	Endocrine, Nutritional and Metabolic Diseases	8_19967357_G_A	8_20006328_G_GA	8_20012752_T_A,8_20012576_G_A,8_20012533_G_C,8_20012516_G_C,8_20012476_A_G,8_20008763_G_A,8_20009709_T_C,8_20010779_T_C,8_20012165_G_A,8_20011553_G_A,8_20011855_G_T,8_20011428_G_A,8_20010875_A_C,8_20010866_G_C,8_20009367_A_T,8_20009889_C_T,8_20009983_G_T,8_20010025_G_T,8_20010342_G_A,8_20007237_G_C,8_20007238_C_T,8_20008236_C_T,8_20010591_C_T,8_20003236_G_A,8_20004709_C_T,8_20009083_C_T,8_2000717…	73	76	67
LPL	8	19958045	20054859	0.00967705	uv	TAG 56:7;0	E4_LIPOPROT	Disorders of lipoprotein metabolism and other lipidaemias	Metabolic disorders	Endocrine, Nutritional and Metabolic Diseases	8_19967357_G_A	8_19958045_A_G	8_19994534_T_A,8_19994799_C_G,8_19994851_T_C,8_19995007_C_T,8_19995075_T_C,8_19995428_A_T,8_19995318_G_T,8_20007752_T_G,8_20007045_T_C,8_20007664_A_G,8_19998333_GTATTTT_G,8_20007998_C_A,8_20005996_C_T,8_20002116_C_T,8_20003850_A_C,8_20000832_C_T,8_19995878_A_C,8_19995989_G_A,8_19996989_C_T,8_19996998_C_T,8_19997042_C_A,8_19997149_C_T,8_19997171_T_C,8_19997378_A_G,8_19996076_G_A,8_19996756_C_T,8_1…	73	79	67
LPL	8	19962025	20012752	0.0126361	uv	TAG 56:7;0	I9_IHD	Ischaemic heart disease, wide definition	Cardiovascular disease	Diseases of the Circulatory System	8_19967357_G_A	8_19994534_T_A	8_19967357_G_A,8_20012504_T_G,8_19995007_C_T,8_19995075_T_C,8_19995318_G_T,8_19995428_A_T,8_19994799_C_G,8_19994851_T_C,8_19994534_T_A,8_20012752_T_A,8_20012576_G_A,8_20012516_G_C,8_20012533_G_C,8_20012476_A_G,8_20012165_G_A,8_20000832_C_T,8_20000988_T_A,8_20002116_C_T,8_20003236_G_A,8_20003850_A_C,8_20004709_C_T,8_20005996_C_T,8_20007045_T_C,8_20007176_G_A,8_20007237_G_C,8_20007238_C_T,8_2000775…	73	70	67
LPL	8	19962894	20012752	0.0128027	uv	TAG 56:7;0	I9_CORATHER	Coronary atherosclerosis	Cardiovascular disease	Diseases of the Circulatory System	8_19967357_G_A	8_19994534_T_A	8_19967357_G_A,8_20012504_T_G,8_19995007_C_T,8_19995075_T_C,8_19995318_G_T,8_19995428_A_T,8_19994799_C_G,8_19994851_T_C,8_19994534_T_A,8_20012752_T_A,8_20012576_G_A,8_20012516_G_C,8_20012533_G_C,8_20012476_A_G,8_20012165_G_A,8_20000832_C_T,8_20000988_T_A,8_20002116_C_T,8_20003236_G_A,8_20003850_A_C,8_20004709_C_T,8_20005996_C_T,8_20007045_T_C,8_20007176_G_A,8_20007237_G_C,8_20007238_C_T,8_2000775…	73	70	67
LPL	8	19961566	20018604	0.0122812	uv	TAG 56:7;0	I9_MI_STRICT	Myocardial infarction, strict	Cardiovascular disease	Diseases of the Circulatory System	8_19967357_G_A	8_19994665_TTC_T	8_19994534_T_A,8_19994799_C_G,8_19994851_T_C,8_19995007_C_T,8_19995075_T_C,8_19995428_A_T,8_19995318_G_T,8_19998333_GTATTTT_G,8_20007045_T_C,8_20003850_A_C,8_20005996_C_T,8_19997126_C_A,8_19995878_A_C,8_19995989_G_A,8_19996076_G_A,8_19996756_C_T,8_19996850_G_T,8_19996989_C_T,8_19996998_C_T,8_19997042_C_A,8_19997149_C_T,8_19997171_T_C,8_19997378_A_G,8_19997710_C_T,8_19997761_T_C,8_19997820_T_A,8_1…	73	74	68
LPL	8	19958045	20012752	0.0053488	uv	TAG 52:2;0	I9_ANGINA	Angina pectoris	Cardiovascular disease	Diseases of the Circulatory System	8_19967156_C_T	8_19958341_T_C	8_19967357_G_A,8_19995007_C_T,8_19995075_T_C,8_19995318_G_T,8_19995428_A_T,8_19994799_C_G,8_19994851_T_C,8_20012504_T_G,8_20011460_T_C,8_19994534_T_A,8_20012752_T_A,8_20012533_G_C,8_20012516_G_C,8_20012576_G_A,8_20012476_A_G,8_20012165_G_A,8_20000832_C_T,8_20000988_T_A,8_20002116_C_T,8_20003236_G_A,8_20003850_A_C,8_20004709_C_T,8_20005996_C_T,8_20007045_T_C,8_20007176_G_A,8_20007237_G_C,8_2000723…	80	78	64
LPL	8	19960531	20012752	0.00805181	uv	TAG 52:2;0	I9_REVASC	Coronary revascularization (ANGIO or CABG)	Cardiovascular disease	Diseases of the Circulatory System	8_19967156_C_T	8_19994534_T_A	8_19967357_G_A,8_19995007_C_T,8_19995075_T_C,8_19995318_G_T,8_19995428_A_T,8_19994799_C_G,8_19994851_T_C,8_20012504_T_G,8_20011460_T_C,8_19994534_T_A,8_20012752_T_A,8_20012533_G_C,8_20012516_G_C,8_20012576_G_A,8_20012476_A_G,8_20012165_G_A,8_20000832_C_T,8_20000988_T_A,8_20002116_C_T,8_20003236_G_A,8_20003850_A_C,8_20004709_C_T,8_20005996_C_T,8_20007045_T_C,8_20007176_G_A,8_20007237_G_C,8_2000723…	80	68	64
LPL	8	19958341	20012752	0.00772256	uv	TAG 52:2;0	E4_HYPERLIPMIX	Mixed hyperlipidaemia	Metabolic disorders	Endocrine, Nutritional and Metabolic Diseases	8_19967156_C_T	8_20006328_G_GA	8_19967156_C_T,8_20002028_G_A,8_19967357_G_A,8_19995007_C_T,8_19995075_T_C,8_19995318_G_T,8_19995428_A_T,8_19994799_C_G,8_19994851_T_C,8_20012504_T_G,8_19994534_T_A,8_20012752_T_A,8_20012533_G_C,8_20012516_G_C,8_20012576_G_A,8_20012476_A_G,8_20012165_G_A,8_20000832_C_T,8_20000988_T_A,8_20002116_C_T,8_20003236_G_A,8_20003850_A_C,8_20004709_C_T,8_20005996_C_T,8_20007045_T_C,8_20007176_G_A,8_2000723…	80	76	65
LPL	8	19960531	20012752	0.00794357	uv	TAG 52:2;0	I9_IHD	Ischaemic heart disease, wide definition	Cardiovascular disease	Diseases of the Circulatory System	8_19967156_C_T	8_19994534_T_A	8_20002028_G_A,8_19967357_G_A,8_19995007_C_T,8_19995075_T_C,8_19995318_G_T,8_19995428_A_T,8_19994799_C_G,8_19994851_T_C,8_20012504_T_G,8_20011460_T_C,8_19994534_T_A,8_20012752_T_A,8_20012533_G_C,8_20012516_G_C,8_20012576_G_A,8_20012476_A_G,8_20012165_G_A,8_20000832_C_T,8_20000988_T_A,8_20002116_C_T,8_20003236_G_A,8_20003850_A_C,8_20004709_C_T,8_20005996_C_T,8_20007045_T_C,8_20007176_G_A,8_2000723…	80	70	65
LPL	8	19960531	20012752	0.00807476	uv	TAG 52:2;0	I9_CHD	Major coronary heart disease event	Cardiovascular disease	Diseases of the Circulatory System	8_19967156_C_T	8_19994534_T_A	8_19967357_G_A,8_19995007_C_T,8_19995075_T_C,8_19995318_G_T,8_19995428_A_T,8_19994799_C_G,8_19994851_T_C,8_20012504_T_G,8_20011460_T_C,8_19994534_T_A,8_20012752_T_A,8_20012533_G_C,8_20012516_G_C,8_20012576_G_A,8_20012476_A_G,8_20012165_G_A,8_20000832_C_T,8_20000988_T_A,8_20002116_C_T,8_20003236_G_A,8_20003850_A_C,8_20004709_C_T,8_20005996_C_T,8_20007045_T_C,8_20007176_G_A,8_20007237_G_C,8_2000723…	80	67	64
LPL	8	19960531	20012752	0.0136343	uv	TAG 52:2;0	RX_STATIN	Statin medication	Cardiovascular disease	Diseases of the Circulatory System	8_19967156_C_T	8_19961928_A_G	8_19967156_C_T,8_20009120_A_G,8_20009934_C_G,8_20002028_G_A,8_19966137_A_T,8_19966981_T_C,8_19961928_A_G,8_19967357_G_A,8_19995007_C_T,8_19995075_T_C,8_19995318_G_T,8_19995428_A_T,8_19994799_C_G,8_19994851_T_C,8_20012504_T_G,8_19994534_T_A,8_20012516_G_C,8_20012576_G_A,8_20012476_A_G,8_20012165_G_A,8_20000832_C_T,8_20000988_T_A,8_20002116_C_T,8_20003236_G_A,8_20003850_A_C,8_20004709_C_T,8_2000599…	80	72	66
LPL	8	19958045	20018790	0.00543851	uv	TAG 52:2;0	I9_CABG	Coronary artery bypass grafting	Cardiovascular disease	Diseases of the Circulatory System	8_19967156_C_T	8_20016045_C_A	8_19994799_C_G,8_19994851_T_C,8_19995007_C_T,8_19995075_T_C,8_19995428_A_T,8_19995318_G_T,8_19994534_T_A,8_20012752_T_A,8_20012576_G_A,8_20007045_T_C,8_20003850_A_C,8_20005996_C_T,8_20000988_T_A,8_19997126_C_A,8_19995878_A_C,8_19995989_G_A,8_19996076_G_A,8_19996756_C_T,8_19996850_G_T,8_19996989_C_T,8_19996998_C_T,8_19997042_C_A,8_19997149_C_T,8_19997171_T_C,8_19997378_A_G,8_19997761_T_C,8_1999771…	80	80	64
LPL	8	19958045	20054859	0.00642806	uv	TAG 52:2;0	E4_LIPOPROT	Disorders of lipoprotein metabolism and other lipidaemias	Metabolic disorders	Endocrine, Nutritional and Metabolic Diseases	8_19967156_C_T	8_19958045_A_G	8_19967156_C_T,8_20002028_G_A,8_19967357_G_A,8_19995007_C_T,8_19995075_T_C,8_19995318_G_T,8_19995428_A_T,8_19994799_C_G,8_19994851_T_C,8_20012504_T_G,8_19994534_T_A,8_20012752_T_A,8_20012533_G_C,8_20012516_G_C,8_20012576_G_A,8_20012476_A_G,8_20012165_G_A,8_20000832_C_T,8_20000988_T_A,8_20002116_C_T,8_20003236_G_A,8_20003850_A_C,8_20004709_C_T,8_20005996_C_T,8_20007045_T_C,8_20007176_G_A,8_2000723…	80	79	65
LPL	8	19960531	20012752	0.00840914	uv	TAG 52:2;0	I9_CORATHER	Coronary atherosclerosis	Cardiovascular disease	Diseases of the Circulatory System	8_19967156_C_T	8_19994534_T_A	8_19967156_C_T,8_20002028_G_A,8_19967357_G_A,8_19995007_C_T,8_19995075_T_C,8_19995318_G_T,8_19995428_A_T,8_19994799_C_G,8_19994851_T_C,8_20012504_T_G,8_20011460_T_C,8_19994534_T_A,8_20012752_T_A,8_20012533_G_C,8_20012516_G_C,8_20012576_G_A,8_20012476_A_G,8_20012165_G_A,8_20000832_C_T,8_20000988_T_A,8_20002116_C_T,8_20003236_G_A,8_20003850_A_C,8_20004709_C_T,8_20005996_C_T,8_20007045_T_C,8_2000717…	80	70	66
LPL	8	19960531	20018604	0.0079332	uv	TAG 52:2;0	I9_MI_STRICT	Myocardial infarction, strict	Cardiovascular disease	Diseases of the Circulatory System	8_19967156_C_T	8_19994665_TTC_T	8_19967156_C_T,8_20002028_G_A,8_19967357_G_A,8_19995007_C_T,8_19995075_T_C,8_19995318_G_T,8_19995428_A_T,8_19994799_C_G,8_19994851_T_C,8_20012504_T_G,8_20011460_T_C,8_19994534_T_A,8_20012752_T_A,8_20012533_G_C,8_20012516_G_C,8_20012576_G_A,8_20012476_A_G,8_20012165_G_A,8_20000832_C_T,8_20000988_T_A,8_20002116_C_T,8_20003236_G_A,8_20003850_A_C,8_20004709_C_T,8_20005996_C_T,8_20007045_T_C,8_2000717…	80	74	66
GCKR	2	27345120	27530004	0.146362	uv	TAG 52:2;0	T2D_WIDE	Type 2 diabetes, wide definition	Diabetes	Endocrine, Nutritional and Metabolic Diseases	2_27508073_T_C	2_27508073_T_C	2_27508073_T_C	1	13	1
GCKR	2	27375230	27527679	0.2854	uv	TAG 52:2;0	KELA_DIAB_INSUL_EXMORE	Diabetes, insulin treatment (Kela reimbursement) (more control exclusions)	Diabetes	Endocrine, Nutritional and Metabolic Diseases	2_27508073_T_C	2_27508073_T_C	2_27508073_T_C	1	9	1
GCKR	2	27375230	27527679	0.366211	uv	TAG 52:2;0	E4_DM2NASCOMP	Type 2 diabetes with other specified/multiple/unspecified complications	Diabetes	Endocrine, Nutritional and Metabolic Diseases	2_27508073_T_C	2_27508073_T_C	2_27508073_T_C	1	8	1
GCKR	2	27375230	27518370	0.581543	uv	TAG 52:2;0	T2D	Type 2 diabetes, definitions combined	Diabetes	Endocrine, Nutritional and Metabolic Diseases	2_27508073_T_C	2_27508073_T_C	2_27508073_T_C	1	6	1
GCKR	2	27375230	27519736	0.54834	uv	TAG 52:2;0	K11_CHOLECYSTECTOMY	Cholecystectomy	Cholelithiasis	Diseases of the Digestive System	2_27508073_T_C	2_27508073_T_C	2_27508073_T_C	1	4	1
GCKR	2	27375230	27519736	0.248047	uv	TAG 52:2;0	E4_HYPERCHOL	Pure hypercholesterolaemia	Metabolic disorders	Endocrine, Nutritional and Metabolic Diseases	2_27508073_T_C	2_27518370_T_C	2_27508073_T_C	1	4	1
GCKR	2	27375230	27519736	0.218262	uv	TAG 52:2;0	GEST_DIABETES	Gestational diabetes (for exclusion)	Diabetes	Endocrine, Nutritional and Metabolic Diseases	2_27508073_T_C	2_27518370_T_C	2_27508073_T_C	1	4	1
GCKR	2	27508073	27519736	0.561035	uv	TAG 52:2;0	E4_LIPOPROT	Disorders of lipoprotein metabolism and other lipidaemias	Metabolic disorders	Endocrine, Nutritional and Metabolic Diseases	2_27508073_T_C	2_27508073_T_C	2_27508073_T_C	1	3	1
GCKR	2	27508073	27519736	0.739746	uv	TAG 52:2;0	K11_CHOLELITH	Cholelithiasis	Cholelithiasis	Diseases of the Digestive System	2_27508073_T_C	2_27508073_T_C	2_27508073_T_C	1	3	1
GCKR	2	27508073	27519736	0.0802002	uv	TAG 52:2;0	E4_HYPERLIPMIX	Mixed hyperlipidaemia	Metabolic disorders	Endocrine, Nutritional and Metabolic Diseases	2_27508073_T_C	2_27519736_T_C	2_27508073_T_C	1	3	1
GCKR	2	27508073	27508073	0.962891	uv	TAG 52:2;0	RX_STATIN	Statin medication	Cardiovascular disease	Diseases of the Circulatory System	2_27508073_T_C	2_27508073_T_C	2_27508073_T_C	1	1	1
ZPR1	11	116752497	116791691	0.0876617	uv	TAG 52:2;0	I9_CVD_HARD	Hard cardiovascular diseases	Cardiovascular disease	Diseases of the Circulatory System	11_116778201_G_C	11_116752497_TA_T	11_116778201_G_C,11_116752497_TA_T	11	3	2
ZPR1	11	116752497	116791691	0.162209	uv	TAG 52:2;0	I9_IHD	Ischaemic heart disease, wide definition	Cardiovascular disease	Diseases of the Circulatory System	11_116778201_G_C	11_116786845_C_T	11_116778201_G_C,11_116752497_TA_T	11	3	2
ZPR1	11	116752497	116791691	0.0179596	uv	TAG 52:2;0	I9_UAP	Unstable angina pectoris	Cardiovascular disease	Diseases of the Circulatory System	11_116778201_G_C	11_116752497_TA_T	11_116752497_TA_T	11	3	1
ZPR1	11	116752497	116791691	0.669127	uv	TAG 52:2;0	I9_ANGINA	Angina pectoris	Cardiovascular disease	Diseases of the Circulatory System	11_116778201_G_C	11_116778201_G_C	11_116778201_G_C,11_116752497_TA_T	11	2	2
ZPR1	11	116752497	116791691	0.153732	uv	TAG 52:2;0	I9_REVASC	Coronary revascularization (ANGIO or CABG)	Cardiovascular disease	Diseases of the Circulatory System	11_116778201_G_C	11_116752497_TA_T	11_116778201_G_C,11_116752497_TA_T	11	2	2
ZPR1	11	116752497	116791691	0.0866089	uv	TAG 52:2;0	I9_CHD	Major coronary heart disease event	Cardiovascular disease	Diseases of the Circulatory System	11_116778201_G_C	11_116752497_TA_T	11_116778201_G_C,11_116752497_TA_T	11	2	2
ZPR1	11	116752497	116791691	0.263611	uv	TAG 52:2;0	I9_CORATHER	Coronary atherosclerosis	Cardiovascular disease	Diseases of the Circulatory System	11_116778201_G_C	11_116752497_TA_T	11_116778201_G_C,11_116752497_TA_T	11	2	2
ZPR1	11	116752497	116791691	0.725847	uv	TAG 52:2;0	E4_FH_IHD	Familial hypercholesterolemia, with ischemic heart disease	Metabolic disorders	Endocrine, Nutritional and Metabolic Diseases	11_116778201_G_C	11_116778201_G_C	11_116778201_G_C,11_116752497_TA_T	11	2	2
ZPR1	11	116752497	116791691	0.301636	uv	TAG 52:2;0	E4_LIPOPROTNAS	Disorder of lipoprotein metabolism, unspecified	Metabolic disorders	Endocrine, Nutritional and Metabolic Diseases	11_116778201_G_C	11_116752497_TA_T	11_116778201_G_C,11_116752497_TA_T	11	2	2
ZPR1	11	116752497	116791691	0.384987	uv	TAG 52:2;0	I9_CABG	Coronary artery bypass grafting	Cardiovascular disease	Diseases of the Circulatory System	11_116778201_G_C	11_116778201_G_C	11_116778201_G_C,11_116752497_TA_T	11	8	2
ZPR1	11	116752497	116791691	0.784668	uv	TAG 52:2;0	E4_METABOLIA	Metabolic disorders	Metabolic disorders	Endocrine, Nutritional and Metabolic Diseases	11_116778201_G_C	11_116778201_G_C	11_116778201_G_C	11	1	1
ZPR1	11	116752497	116791691	0.787598	uv	TAG 52:2;0	RX_STATIN	Statin medication	Cardiovascular disease	Diseases of the Circulatory System	11_116778201_G_C	11_116778201_G_C	11_116778201_G_C	11	1	1
ZPR1	11	116752497	116791691	0.786621	uv	TAG 52:2;0	E4_FH	Familial hypercholesterolemia	Metabolic disorders	Endocrine, Nutritional and Metabolic Diseases	11_116778201_G_C	11_116778201_G_C	11_116778201_G_C	11	1	1
ZPR1	11	116752497	116791691	0.786621	uv	TAG 52:2;0	E4_HYPERCHOL	Pure hypercholesterolaemia	Metabolic disorders	Endocrine, Nutritional and Metabolic Diseases	11_116778201_G_C	11_116778201_G_C	11_116778201_G_C	11	1	1
ZPR1	11	116752497	116791691	0.787598	uv	TAG 52:2;0	E4_HYPERGLYCER	Pure hyperglyceridaemia	Metabolic disorders	Endocrine, Nutritional and Metabolic Diseases	11_116778201_G_C	11_116778201_G_C	11_116778201_G_C	11	1	1
ZPR1	11	116752497	116791691	0.787109	uv	TAG 52:2;0	E4_HYPERLIPMIX	Mixed hyperlipidaemia	Metabolic disorders	Endocrine, Nutritional and Metabolic Diseases	11_116778201_G_C	11_116778201_G_C	11_116778201_G_C	11	1	1
ZPR1	11	116752497	116791691	0.766602	uv	TAG 52:2;0	E4_HYPERLIPNAS	Hyperlipidaemia, other/unspecified	Metabolic disorders	Endocrine, Nutritional and Metabolic Diseases	11_116778201_G_C	11_116778201_G_C	11_116778201_G_C	11	1	1
ZPR1	11	116752497	116791691	0.787598	uv	TAG 52:2;0	E4_LIPOPROT	Disorders of lipoprotein metabolism and other lipidaemias	Metabolic disorders	Endocrine, Nutritional and Metabolic Diseases	11_116778201_G_C	11_116778201_G_C	11_116778201_G_C	11	1	1
FADS2	11	61776027	61856709	0.0152821	uv	CE 18:2;0	K11_CHOLELITH	Cholelithiasis	Cholelithiasis	Diseases of the Digestive System	11_61837310_A_T	11_61851136_A_G	11_61852357_C_A,11_61851136_A_G,11_61854084_G_C,11_61855668_C_T,11_61824890_A_G,11_61820833_A_G,11_61825533_A_G,11_61814292_T_C,11_61803876_C_G,11_61838027_T_A,11_61836038_C_A,11_61839211_G_A,11_61839170_A_G,11_61822009_A_G,11_61832870_A_C,11_61837342_C_A,11_61790331_T_C,11_61803311_T_C,11_61804006_T_C,11_61801834_C_G,11_61802358_C_T,11_61807686_A_G,11_61817672_A_G,11_61806212_T_C,11_61828850_CA_…	44	39	34
FADS2	11	61776027	61856709	0.0137621	uv	CE 18:2;0	K11_CHOLECYSTECTOMY	Cholecystectomy	Cholelithiasis	Diseases of the Digestive System	11_61837310_A_T	11_61854084_G_C	11_61852357_C_A,11_61851136_A_G,11_61854084_G_C,11_61855668_C_T,11_61824890_A_G,11_61820833_A_G,11_61825533_A_G,11_61814292_T_C,11_61803876_C_G,11_61838027_T_A,11_61836038_C_A,11_61839211_G_A,11_61839170_A_G,11_61822009_A_G,11_61832870_A_C,11_61837342_C_A,11_61790331_T_C,11_61803311_T_C,11_61804006_T_C,11_61801834_C_G,11_61802358_C_T,11_61807686_A_G,11_61817672_A_G,11_61806212_T_C,11_61828850_CA_…	44	40	34
FADS2	11	61776027	61855668	0.011909	uv	CE 18:2;0	RX_STATIN	Statin medication	Cardiovascular disease	Diseases of the Circulatory System	11_61837310_A_T	11_61830500_A_G	11_61843278_G_A,11_61824890_A_G,11_61838027_T_A,11_61829161_C_T,11_61836038_C_A,11_61839170_A_G,11_61832870_A_C,11_61837342_C_A,11_61842278_C_T,11_61803311_T_C,11_61804006_T_C,11_61801834_C_G,11_61802358_C_T,11_61807686_A_G,11_61817672_A_G,11_61806212_T_C,11_61828850_CA_C,11_61785208_G_T,11_61811991_A_G,11_61826344_C_T,11_61827448_CT_C,11_61818856_C_CT,11_61830500_A_G	44	24	23
FADS2	11	61776027	61855668	0.00683671	uv	CE 18:2;0	CD2_BENIGN_COLON_NOS	Benign neoplasm: Colon, unspecified	Cancer of digestive system	Neoplasms	11_61837310_A_T	11_61796827_G_T	11_61843278_G_A,11_61824890_A_G,11_61820833_A_G,11_61814292_T_C,11_61803876_C_G,11_61838027_T_A,11_61829161_C_T,11_61836038_C_A,11_61822009_A_G,11_61832870_A_C,11_61837342_C_A,11_61842278_C_T,11_61803311_T_C,11_61804006_T_C,11_61801834_C_G,11_61802358_C_T,11_61807686_A_G,11_61817672_A_G,11_61806212_T_C,11_61828850_CA_C,11_61785208_G_T,11_61812288_T_C,11_61815236_T_C,11_61790354_T_C,11_61811991_A_…	44	38	30
FADS2	11	61776027	61855668	0.00955224	uv	CE 18:2;0	CD2_BENIGN_COLON	Benign neoplasm: Colon	Cancer of digestive system	Neoplasms	11_61837310_A_T	11_61796827_G_T	11_61843278_G_A,11_61824890_A_G,11_61820833_A_G,11_61825533_A_G,11_61814292_T_C,11_61803876_C_G,11_61838027_T_A,11_61829161_C_T,11_61836038_C_A,11_61839211_G_A,11_61839170_A_G,11_61822009_A_G,11_61832870_A_C,11_61837342_C_A,11_61842278_C_T,11_61803311_T_C,11_61804006_T_C,11_61801834_C_G,11_61802358_C_T,11_61807686_A_G,11_61817672_A_G,11_61806212_T_C,11_61828850_CA_C,11_61785208_G_T,11_61812288_T_…	44	37	32
FADS2	11	61776027	61855668	0.0105902	uv	CE 18:2;0	I9_CAVS_OPERATED	Calcific aortic valvular stenosis, operated	Cardiovascular disease	Diseases of the Circulatory System	11_61837310_A_T	11_61829161_C_T	11_61843278_G_A,11_61824890_A_G,11_61820833_A_G,11_61825533_A_G,11_61838027_T_A,11_61829161_C_T,11_61836038_C_A,11_61839211_G_A,11_61839170_A_G,11_61832870_A_C,11_61837342_C_A,11_61842278_C_T,11_61776027_T_C,11_61790331_T_C,11_61803311_T_C,11_61804006_T_C,11_61801834_C_G,11_61802358_C_T,11_61807686_A_G,11_61817672_A_G,11_61806212_T_C,11_61828850_CA_C,11_61785208_G_T,11_61811991_A_G,11_61826344_C_…	44	33	28
FADS2	11	61776027	61856709	0.0074901	uv	CE 18:2;0	I9_VTE	Venous thromboembolism	Cardiovascular disease	Diseases of the Circulatory System	11_61837310_A_T	11_61776489_T_C	11_61852357_C_A,11_61851136_A_G,11_61854084_G_C,11_61855668_C_T,11_61843278_G_A,11_61824890_A_G,11_61820833_A_G,11_61825533_A_G,11_61814292_T_C,11_61803876_C_G,11_61829161_C_T,11_61839170_A_G,11_61842278_C_T,11_61776027_T_C,11_61790331_T_C,11_61803311_T_C,11_61804006_T_C,11_61801834_C_G,11_61802358_C_T,11_61807686_A_G,11_61817672_A_G,11_61806212_T_C,11_61828850_CA_C,11_61785208_G_T,11_61812288_T_…	44	43	33
PCSK9	1	55039974	55539930	0.214096	uv	CE 18:2;0	FG_DOAAC	Diseases of arteries, arterioles and capillaries (FINNGEN)	Cardiovascular disease	Diseases of the Circulatory System	1_55039974_G_T	1_55119171_G_A	1_55119171_G_A,1_55039974_G_T	2	7	2
PCSK9	1	55039974	55119171	0.893555	uv	CE 18:2;0	E4_FH_IHD	Familial hypercholesterolemia, with ischemic heart disease	Metabolic disorders	Endocrine, Nutritional and Metabolic Diseases	1_55039974_G_T	1_55039974_G_T	1_55039974_G_T	2	1	1
PCSK9	1	55039974	55119171	0.932129	uv	CE 18:2;0	E4_FH	Familial hypercholesterolemia	Metabolic disorders	Endocrine, Nutritional and Metabolic Diseases	1_55039974_G_T	1_55039974_G_T	1_55039974_G_T	2	1	1
PCSK9	1	55039974	55119171	0.938477	uv	CE 18:2;0	E4_HYPERCHOL	Pure hypercholesterolaemia	Metabolic disorders	Endocrine, Nutritional and Metabolic Diseases	1_55039974_G_T	1_55039974_G_T	1_55039974_G_T	2	1	1
PCSK9	1	55039974	55119171	0.938477	uv	CE 18:2;0	E4_HYPERLIPNAS	Hyperlipidaemia, other/unspecified	Metabolic disorders	Endocrine, Nutritional and Metabolic Diseases	1_55039974_G_T	1_55039974_G_T	1_55039974_G_T	2	1	1
PCSK9	1	55039974	55119171	0.932129	uv	CE 18:2;0	E4_LIPOPROTNAS	Disorder of lipoprotein metabolism, unspecified	Metabolic disorders	Endocrine, Nutritional and Metabolic Diseases	1_55039974_G_T	1_55039974_G_T	1_55039974_G_T	2	1	1
PCSK9	1	55039974	55119171	0.183136	uv	CE 18:2;0	I9_CABG	Coronary artery bypass grafting	Cardiovascular disease	Diseases of the Circulatory System	1_55039974_G_T	1_55119171_G_A	1_55119171_G_A,1_55039974_G_T	2	3	2
PCSK9	1	55039974	55119171	0.748514	uv	CE 18:2;0	I9_CVD_HARD	Hard cardiovascular diseases	Cardiovascular disease	Diseases of the Circulatory System	1_55039974_G_T	1_55039974_G_T	1_55039974_G_T,1_55119171_G_A	2	3	2
PCSK9	1	55039974	55119171	0.62743	uv	CE 18:2;0	I9_HEARTFAIL_AND_CHD	Heart failure and coronary heart disease	Cardiovascular disease	Diseases of the Circulatory System	1_55039974_G_T	1_55039974_G_T	1_55039974_G_T,1_55119171_G_A	2	3	2
PCSK9	1	55039974	55119171	0.937988	uv	CE 18:2;0	I9_CHD	Major coronary heart disease event	Cardiovascular disease	Diseases of the Circulatory System	1_55039974_G_T	1_55039974_G_T	1_55039974_G_T	2	1	1
PCSK9	1	55039974	55119171	0.9375	uv	CE 18:2;0	I9_CORATHER	Coronary atherosclerosis	Cardiovascular disease	Diseases of the Circulatory System	1_55039974_G_T	1_55039974_G_T	1_55039974_G_T	2	1	1
PCSK9	1	55039974	55119171	0.9375	uv	CE 18:2;0	I9_IHD	Ischaemic heart disease, wide definition	Cardiovascular disease	Diseases of the Circulatory System	1_55039974_G_T	1_55039974_G_T	1_55039974_G_T	2	1	1
PCSK9	1	55039974	55119171	0.935059	uv	CE 18:2;0	I9_MI_STRICT	Myocardial infarction, strict	Cardiovascular disease	Diseases of the Circulatory System	1_55039974_G_T	1_55039974_G_T	1_55039974_G_T	2	1	1
PCSK9	1	55039974	55119171	0.919922	uv	CE 18:2;0	I9_ANGINA	Angina pectoris	Cardiovascular disease	Diseases of the Circulatory System	1_55039974_G_T	1_55039974_G_T	1_55039974_G_T	2	1	1
PCSK9	1	55039974	55119171	0.935547	uv	CE 18:2;0	I9_ANGIO	Coronary angioplasty	Cardiovascular disease	Diseases of the Circulatory System	1_55039974_G_T	1_55039974_G_T	1_55039974_G_T	2	1	1
PCSK9	1	55039974	55119171	0.935547	uv	CE 18:2;0	I9_REVASC	Coronary revascularization (ANGIO or CABG)	Cardiovascular disease	Diseases of the Circulatory System	1_55039974_G_T	1_55039974_G_T	1_55039974_G_T	2	1	1
PCSK9	1	55039974	55119171	0.938477	uv	CE 18:2;0	RX_STATIN	Statin medication	Cardiovascular disease	Diseases of the Circulatory System	1_55039974_G_T	1_55039974_G_T	1_55039974_G_T	2	1	1
PCSK9	1	55039974	55119171	0.938477	uv	CE 18:2;0	E4_LIPOPROT	Disorders of lipoprotein metabolism and other lipidaemias	Metabolic disorders	Endocrine, Nutritional and Metabolic Diseases	1_55039974_G_T	1_55039974_G_T	1_55039974_G_T	2	1	1
PCSK9	1	55039974	55119171	0.938477	uv	CE 18:2;0	E4_METABOLIA	Metabolic disorders	Metabolic disorders	Endocrine, Nutritional and Metabolic Diseases	1_55039974_G_T	1_55039974_G_T	1_55039974_G_T	2	1	1
APOE	19	44893408	44919689	0.61191	uv	CE 18:2;0	DM_RETINOPATHY_EXMORE	Diabetic retinopathy (more control exclusions)	Diabetes	Endocrine, Nutritional and Metabolic Diseases	19_44908684_T_C	19_44908684_T_C	19_44908684_T_C,19_44912921_G_T	6	3	2
APOE	19	44893408	44919689	0.658691	uv	CE 18:2;0	VD_U	Vascular dementia (undefined)	Dementia	Diseases of the Nervous System	19_44908684_T_C	19_44908684_T_C	19_44908684_T_C	6	1	1
APOE	19	44893408	44919689	0.658691	uv	CE 18:2;0	G6_ALZHEIMER	Alzheimer disease	Dementia	Diseases of the Nervous System	19_44908684_T_C	19_44908684_T_C	19_44908684_T_C	6	1	1
APOE	19	44893408	44919689	0.658203	uv	CE 18:2;0	E4_LIPOPROT	Disorders of lipoprotein metabolism and other lipidaemias	Metabolic disorders	Endocrine, Nutritional and Metabolic Diseases	19_44908684_T_C	19_44908684_T_C	19_44908684_T_C	6	1	1
APOE	19	44893408	44919689	0.653809	uv	CE 18:2;0	E4_HYPERCHOL	Pure hypercholesterolaemia	Metabolic disorders	Endocrine, Nutritional and Metabolic Diseases	19_44908684_T_C	19_44908684_T_C	19_44908684_T_C	6	1	1
APOE	19	44893408	44919689	0.658203	uv	CE 18:2;0	VD_SC	Vascular dementia (subcortical)	Dementia	Diseases of the Nervous System	19_44908684_T_C	19_44908684_T_C	19_44908684_T_C	6	1	1
APOE	19	44888997	44919689	0.363976	uv	CE 18:2;0	RX_CROHN_1STLINE	First line medication for Crohn's disease	Noninfective enteritis and colitis	Diseases of the Digestive System	19_44908684_T_C	19_44908684_T_C	19_44908684_T_C,19_44893408_G_T	6	6	2
APOE	19	44893408	44919689	0.532045	uv	CE 18:2;0	I9_K_CARDIAC	Death due to cardiac causes	Cardiovascular disease	Diseases of the Circulatory System	19_44908684_T_C	19_44908684_T_C	19_44908684_T_C,19_44919689_A_G,19_44919589_G_A	6	4	3
APOE	19	44893408	44919689	0.531719	uv	CE 18:2;0	I9_CHD	Major coronary heart disease event	Cardiovascular disease	Diseases of the Circulatory System	19_44908684_T_C	19_44908684_T_C	19_44908684_T_C,19_44919689_A_G,19_44919589_G_A	6	4	3
APOE	19	44893408	44919689	0.626415	uv	CE 18:2;0	KELA_DIAB_INSUL_EXMORE	Diabetes, insulin treatment (Kela reimbursement) (more control exclusions)	Diabetes	Endocrine, Nutritional and Metabolic Diseases	19_44908684_T_C	19_44908684_T_C	19_44908684_T_C,19_44893408_G_T	6	2	2
APOE	19	44893408	44919689	0.474856	uv	CE 18:2;0	I9_HEARTFAIL_AND_ANTIHYPERT	Heart failure and antihypertensive medication	Cardiovascular disease	Diseases of the Circulatory System	19_44908684_T_C	19_44908684_T_C	19_44908684_T_C,19_44913484_C_T	6	8	2
APOE	19	44893408	44919689	0.0392456	uv	CE 18:2;0	G6_DEGENOTH	Other and unspecified degenerative diseases of nervous system	Degenerative Disease	Diseases of the Nervous System	19_44908684_T_C	19_44912678_G_T	19_44908684_T_C	6	7	1
APOE	19	44893408	44919689	0.296461	uv	CE 18:2;0	K11_ORAL	Diseases of oral cavity, salivary glands and jaws	Oral Disease	Diseases of the Digestive System	19_44908684_T_C	19_44908684_T_C	19_44908684_T_C,19_44913484_C_T,19_44912921_G_T	6	8	3
APOE	19	44893408	44919689	0.409105	uv	CE 18:2;0	VD_MX	Vascular dementia (mixed)	Dementia	Diseases of the Nervous System	19_44908684_T_C	19_44908684_T_C	19_44908684_T_C,19_44912921_G_T,19_44913484_C_T	6	8	3
APOE	19	44893408	44919689	0.0102615	uv	CE 18:2;0	RX_ANTIHYP	Antihypertensive medication - note that there are other indications	Cardiovascular disease	Diseases of the Circulatory System	19_44908684_T_C	19_44910319_C_T	19_44913484_C_T,19_44912921_G_T	6	5	2
APOE	19	44893408	44919689	0.11763	uv	CE 18:2;0	K11_GINGIVITIS_PERIODONTAL	Gingivitis and periodontal diseases	Oral Disease	Diseases of the Digestive System	19_44908684_T_C	19_44913484_C_T	19_44908684_T_C,19_44913484_C_T,19_44912921_G_T	6	5	3
APOE	19	44893408	44919689	0.0164604	uv	CE 18:2;0	E4_HYPERLIPNAS	Hyperlipidaemia, other/unspecified	Metabolic disorders	Endocrine, Nutritional and Metabolic Diseases	19_44908684_T_C	19_44913484_C_T	19_44913484_C_T,19_44912921_G_T	6	4	2
APOE	19	44893408	44919689	0.0153694	uv	CE 18:2;0	E4_DM2OPTH	Type 2 diabetes with ophthalmic complications	Diabetes	Endocrine, Nutritional and Metabolic Diseases	19_44908684_T_C	19_44912921_G_T	19_44913484_C_T,19_44912921_G_T	6	4	2
APOE	19	44893408	44919689	0.658691	uv	CE 18:2;0	AD_AM_EXMORE	Alzheimer‚Äôs disease (Atypical or mixed) (more control exclusions)	Dementia	Diseases of the Nervous System	19_44908684_T_C	19_44908684_T_C	19_44908684_T_C	6	1	1
APOE	19	44893408	44919689	0.658691	uv	CE 18:2;0	AD_EO_EXMORE	Alzheimer‚Äôs disease (Early onset) (more control exclusions)	Dementia	Diseases of the Nervous System	19_44908684_T_C	19_44908684_T_C	19_44908684_T_C	6	1	1
APOE	19	44893408	44919689	0.658691	uv	CE 18:2;0	AD_LO_EXMORE	Alzheimer‚Äôs disease (Late onset) (more control exclusions)	Dementia	Diseases of the Nervous System	19_44908684_T_C	19_44908684_T_C	19_44908684_T_C	6	1	1
APOE	19	44893408	44919689	0.658691	uv	CE 18:2;0	G6_AD_WIDE	Alzheimer‚Äôs disease, wide definition	Dementia	Diseases of the Nervous System	19_44908684_T_C	19_44908684_T_C	19_44908684_T_C	6	1	1
APOE	19	44893408	44919689	0.658691	uv	CE 18:2;0	RX_STATIN	Statin medication	Cardiovascular disease	Diseases of the Circulatory System	19_44908684_T_C	19_44908684_T_C	19_44908684_T_C	6	1	1
APOE	19	44893408	44919689	0.658691	uv	CE 18:2;0	AD_U_EXMORE	Alzheimer‚Äôs disease (undefined) (more control exclusions)	Dementia	Diseases of the Nervous System	19_44908684_T_C	19_44908684_T_C	19_44908684_T_C	6	1	1
APOE	19	44893408	44919689	0.647949	uv	CE 18:2;0	E4_DM2NASCOMP	Type 2 diabetes with other specified/multiple/unspecified complications	Diabetes	Endocrine, Nutritional and Metabolic Diseases	19_44908684_T_C	19_44908684_T_C	19_44908684_T_C	6	1	1
APOE	19	44893408	44924977	0.0132866	uv	CE 18:2;0	I9_REVASC	Coronary revascularization (ANGIO or CABG)	Cardiovascular disease	Diseases of the Circulatory System	19_44908684_T_C	19_44924977_G_A	19_44919689_A_G,19_44919589_G_A	6	6	2
APOE	19	44893408	44924977	0.0303116	uv	CE 18:2;0	I9_ANGINA	Angina pectoris	Cardiovascular disease	Diseases of the Circulatory System	19_44908684_T_C	19_44919689_A_G	19_44919689_A_G,19_44919589_G_A	6	6	2
APOE	19	44893408	44924977	0.0134621	uv	CE 18:2;0	E4_METABOLIA	Metabolic disorders	Metabolic disorders	Endocrine, Nutritional and Metabolic Diseases	19_44908684_T_C	19_44918903_C_G	19_44919689_A_G,19_44919589_G_A	6	4	2
APOE	19	44893408	44919689	0.518105	uv	CE 18:2;0	T2D	Type 2 diabetes, definitions combined	Diabetes	Endocrine, Nutritional and Metabolic Diseases	19_44908684_T_C	19_44908684_T_C	19_44908684_T_C,19_44893408_G_T,19_44912921_G_T	6	3	3
APOE	19	44883210	44919689	0.316758	uv	CE 18:2;0	RX_CODEINE_TRAMADOL	Codeine or tramadol medication	NA	NA	19_44908684_T_C	19_44908684_T_C	19_44908684_T_C,19_44893408_G_T	6	9	2
APOE	19	44893408	44924977	0.0477207	uv	CE 18:2;0	E4_FH	Familial hypercholesterolemia	Metabolic disorders	Endocrine, Nutritional and Metabolic Diseases	19_44908684_T_C	19_44906745_G_A	19_44908684_T_C,19_44913484_C_T,19_44912921_G_T	6	11	3
APOE	19	44893408	44924977	0.013443	uv	CE 18:2;0	I9_CABG	Coronary artery bypass grafting	Cardiovascular disease	Diseases of the Circulatory System	19_44908684_T_C	19_44924977_G_A	19_44919689_A_G,19_44919589_G_A	6	8	2
APOE	19	44893408	44919689	0.613281	uv	CE 18:2;0	I9_CVD_HARD	Hard cardiovascular diseases	Cardiovascular disease	Diseases of the Circulatory System	19_44908684_T_C	19_44908684_T_C	19_44908684_T_C	6	2	1
APOE	19	44893408	44919689	0.581298	uv	CE 18:2;0	T2D_WIDE	Type 2 diabetes, wide definition	Diabetes	Endocrine, Nutritional and Metabolic Diseases	19_44908684_T_C	19_44908684_T_C	19_44908684_T_C,19_44913484_C_T,19_44912921_G_T	6	3	3
APOE	19	44893408	44919689	0.399699	uv	CE 18:2;0	PD_DEMENTIA_EXMORE	Dementia due to Parkinson's disease (more control exclusions)	Dementia	Diseases of the Nervous System	19_44908684_T_C	19_44908684_T_C	19_44908684_T_C,19_44893408_G_T,19_44919589_G_A	6	7	3
APOE	19	44893408	44919689	0.658691	uv	CE 18:2;0	MEMLOSS	Memory loss	Dementia	Diseases of the Nervous System	19_44908684_T_C	19_44908684_T_C	19_44908684_T_C	6	1	1
APOE	19	44893408	44919689	0.657715	uv	CE 18:2;0	VD_MI	Vascular dementia (multiple infarctions)	Dementia	Diseases of the Nervous System	19_44908684_T_C	19_44908684_T_C	19_44908684_T_C	6	1	1
APOE	19	44893408	44924977	0.062355	uv	CE 18:2;0	I9_CORATHER	Coronary atherosclerosis	Cardiovascular disease	Diseases of the Circulatory System	19_44908684_T_C	19_44919689_A_G	19_44919689_A_G,19_44919589_G_A,19_44908684_T_C	6	6	3
APOE	19	44908822	44911142	0.916504	uv	CE 18:2;0	I9_ANGIO	Coronary angioplasty	Cardiovascular disease	Diseases of the Circulatory System	19_44908822_C_T	19_44908822_C_T	19_44908822_C_T	1	2	1
APOE	19	44908822	44908822	0.952148	uv	CE 18:2;0	E4_FH_IHD	Familial hypercholesterolemia, with ischemic heart disease	Metabolic disorders	Endocrine, Nutritional and Metabolic Diseases	19_44908822_C_T	19_44908822_C_T	19_44908822_C_T	1	1	1
APOE	19	44908822	44908822	0.996094	uv	CE 18:2;0	E4_LIPOPROTNAS	Disorder of lipoprotein metabolism, unspecified	Metabolic disorders	Endocrine, Nutritional and Metabolic Diseases	19_44908822_C_T	19_44908822_C_T	19_44908822_C_T	1	1	1
APOE	19	44908822	44908822	1	uv	CE 18:2;0	E4_LIPOPROT	Disorders of lipoprotein metabolism and other lipidaemias	Metabolic disorders	Endocrine, Nutritional and Metabolic Diseases	19_44908822_C_T	19_44908822_C_T	19_44908822_C_T	1	1	1
APOE	19	44908822	44908822	1	uv	CE 18:2;0	E4_METABOLIA	Metabolic disorders	Metabolic disorders	Endocrine, Nutritional and Metabolic Diseases	19_44908822_C_T	19_44908822_C_T	19_44908822_C_T	1	1	1
APOE	19	44908822	44908822	0.99707	uv	CE 18:2;0	E4_FH	Familial hypercholesterolemia	Metabolic disorders	Endocrine, Nutritional and Metabolic Diseases	19_44908822_C_T	19_44908822_C_T	19_44908822_C_T	1	1	1
APOE	19	44908822	44908822	1	uv	CE 18:2;0	E4_HYPERCHOL	Pure hypercholesterolaemia	Metabolic disorders	Endocrine, Nutritional and Metabolic Diseases	19_44908822_C_T	19_44908822_C_T	19_44908822_C_T	1	1	1
APOE	19	44908822	44908822	1	uv	CE 18:2;0	E4_HYPERLIPNAS	Hyperlipidaemia, other/unspecified	Metabolic disorders	Endocrine, Nutritional and Metabolic Diseases	19_44908822_C_T	19_44908822_C_T	19_44908822_C_T	1	1	1
APOE	19	44908822	44908822	1	uv	CE 18:2;0	G6_AD_WIDE	Alzheimer‚Äôs disease, wide definition	Dementia	Diseases of the Nervous System	19_44908822_C_T	19_44908822_C_T	19_44908822_C_T	1	1	1
APOE	19	44908822	44908822	1	uv	CE 18:2;0	G6_ALZHEIMER	Alzheimer disease	Dementia	Diseases of the Nervous System	19_44908822_C_T	19_44908822_C_T	19_44908822_C_T	1	1	1
APOE	19	44908822	44908822	0.999512	uv	CE 18:2;0	I9_ANGINA	Angina pectoris	Cardiovascular disease	Diseases of the Circulatory System	19_44908822_C_T	19_44908822_C_T	19_44908822_C_T	1	1	1
APOE	19	44908822	44908822	0.998535	uv	CE 18:2;0	I9_CABG	Coronary artery bypass grafting	Cardiovascular disease	Diseases of the Circulatory System	19_44908822_C_T	19_44908822_C_T	19_44908822_C_T	1	1	1
APOE	19	44908822	44908822	1	uv	CE 18:2;0	I9_CHD	Major coronary heart disease event	Cardiovascular disease	Diseases of the Circulatory System	19_44908822_C_T	19_44908822_C_T	19_44908822_C_T	1	1	1
APOE	19	44908822	44908822	1	uv	CE 18:2;0	I9_CORATHER	Coronary atherosclerosis	Cardiovascular disease	Diseases of the Circulatory System	19_44908822_C_T	19_44908822_C_T	19_44908822_C_T	1	1	1
APOE	19	44908822	44908822	0.999023	uv	CE 18:2;0	I9_CVD_HARD	Hard cardiovascular diseases	Cardiovascular disease	Diseases of the Circulatory System	19_44908822_C_T	19_44908822_C_T	19_44908822_C_T	1	1	1
APOE	19	44908822	44908822	1	uv	CE 18:2;0	I9_IHD	Ischaemic heart disease, wide definition	Cardiovascular disease	Diseases of the Circulatory System	19_44908822_C_T	19_44908822_C_T	19_44908822_C_T	1	1	1
APOE	19	44908822	44908822	1	uv	CE 18:2;0	I9_MI_STRICT	Myocardial infarction, strict	Cardiovascular disease	Diseases of the Circulatory System	19_44908822_C_T	19_44908822_C_T	19_44908822_C_T	1	1	1
APOE	19	44908822	44908822	0.958496	uv	CE 18:2;0	I9_POSTAMI	Status post-ami	Cardiovascular disease	Diseases of the Circulatory System	19_44908822_C_T	19_44908822_C_T	19_44908822_C_T	1	1	1
APOE	19	44908822	44908822	1	uv	CE 18:2;0	I9_REVASC	Coronary revascularization (ANGIO or CABG)	Cardiovascular disease	Diseases of the Circulatory System	19_44908822_C_T	19_44908822_C_T	19_44908822_C_T	1	1	1
APOE	19	44908822	44908822	0.962402	uv	CE 18:2;0	I9_UAP	Unstable angina pectoris	Cardiovascular disease	Diseases of the Circulatory System	19_44908822_C_T	19_44908822_C_T	19_44908822_C_T	1	1	1
APOE	19	44908822	44908822	1	uv	CE 18:2;0	RX_STATIN	Statin medication	Cardiovascular disease	Diseases of the Circulatory System	19_44908822_C_T	19_44908822_C_T	19_44908822_C_T	1	1	1
APOE	19	44908822	44908822	1	uv	CE 18:2;0	AD_LO_EXMORE	Alzheimer‚Äôs disease (Late onset) (more control exclusions)	Dementia	Diseases of the Nervous System	19_44908822_C_T	19_44908822_C_T	19_44908822_C_T	1	1	1
CERS4	19	11076648	11096053	0.0211537	uv	CE 18:2;0	E4_FH	Familial hypercholesterolemia	Metabolic disorders	Endocrine, Nutritional and Metabolic Diseases	19_11079868_C_T	19_11078174_T_C	19_11079868_C_T,19_11076935_A_G,19_11077441_C_T,19_11077488_T_C,19_11077571_G_A,19_11077637_C_CTTTA,19_11076648_C_G,19_11076682_T_G,19_11077477_A_C,19_11078174_T_C,19_11076746_T_C,19_11079088_T_C,19_11079261_T_A,19_11079304_C_A,19_11079398_G_A,19_11079616_T_C,19_11079858_G_A,19_11079873_G_A,19_11079880_T_C,19_11079976_G_A,19_11080197_C_T,19_11080521_G_A,19_11080525_A_AG,19_11080624_G_A,19_1108105…	42	41	39
CERS4	19	11076648	11096053	0.0209522	uv	CE 18:2;0	E4_HYPERCHOL	Pure hypercholesterolaemia	Metabolic disorders	Endocrine, Nutritional and Metabolic Diseases	19_11079868_C_T	19_11077637_C_CTTTA	19_11079868_C_T,19_11077441_C_T,19_11077488_T_C,19_11077571_G_A,19_11077637_C_CTTTA,19_11077477_A_C,19_11079088_T_C,19_11079261_T_A,19_11079304_C_A,19_11079398_G_A,19_11079616_T_C,19_11079858_G_A,19_11079873_G_A,19_11079880_T_C,19_11079976_G_A,19_11080197_C_T,19_11080521_G_A,19_11080525_A_AG,19_11080624_G_A,19_11081053_C_T,19_11081001_T_A,19_11081517_A_T,19_11081874_G_A,19_11085680_AC_A,19_110821…	42	37	35
CERS4	19	11076648	11096053	0.00692081	uv	CE 18:2;0	RX_STATIN	Statin medication	Cardiovascular disease	Diseases of the Circulatory System	19_11079868_C_T	19_11087511_C_T	19_11086922_G_T,19_11087826_T_C,19_11086210_T_C,19_11087511_C_T	42	7	4
CERS4	19	11076648	11096053	0.0192821	uv	CE 18:2;0	E4_METABOLIA	Metabolic disorders	Metabolic disorders	Endocrine, Nutritional and Metabolic Diseases	19_11079868_C_T	19_11087511_C_T	19_11079868_C_T,19_11077441_C_T,19_11077488_T_C,19_11077571_G_A,19_11077637_C_CTTTA,19_11077477_A_C,19_11078174_T_C,19_11079088_T_C,19_11079261_T_A,19_11079304_C_A,19_11079398_G_A,19_11079616_T_C,19_11079858_G_A,19_11079873_G_A,19_11079880_T_C,19_11079976_G_A,19_11080197_C_T,19_11080521_G_A,19_11080525_A_AG,19_11080624_G_A,19_11081053_C_T,19_11081001_T_A,19_11081517_A_T,19_11081874_G_A,19_1108568…	42	40	36
CERS4	19	11076648	11096053	0.0109539	uv	CE 18:2;0	E4_HYPERLIPNAS	Hyperlipidaemia, other/unspecified	Metabolic disorders	Endocrine, Nutritional and Metabolic Diseases	19_11079868_C_T	19_11091518_GC_G	19_11079868_C_T,19_11077441_C_T,19_11077488_T_C,19_11077571_G_A,19_11077637_C_CTTTA,19_11077477_A_C,19_11079088_T_C,19_11079261_T_A,19_11079304_C_A,19_11079398_G_A,19_11079616_T_C,19_11079858_G_A,19_11079873_G_A,19_11079880_T_C,19_11079976_G_A,19_11080197_C_T,19_11080521_G_A,19_11080525_A_AG,19_11080624_G_A,19_11081053_C_T,19_11081001_T_A,19_11081517_A_T,19_11081874_G_A,19_11085680_AC_A,19_110821…	42	41	35
CERS4	19	11076648	11096053	0.0197705	uv	CE 18:2;0	E4_LIPOPROT	Disorders of lipoprotein metabolism and other lipidaemias	Metabolic disorders	Endocrine, Nutritional and Metabolic Diseases	19_11079868_C_T	19_11086922_G_T	19_11079868_C_T,19_11077441_C_T,19_11077488_T_C,19_11077571_G_A,19_11077637_C_CTTTA,19_11077477_A_C,19_11079088_T_C,19_11079261_T_A,19_11079304_C_A,19_11079398_G_A,19_11079616_T_C,19_11079858_G_A,19_11079873_G_A,19_11079880_T_C,19_11079976_G_A,19_11080197_C_T,19_11080521_G_A,19_11080525_A_AG,19_11080624_G_A,19_11081053_C_T,19_11081001_T_A,19_11081874_G_A,19_11085680_AC_A,19_11082155_A_G,19_110824…	42	38	34
CERS4	19	11076648	11096053	0.0167921	uv	CE 18:2;0	I9_CORATHER	Coronary atherosclerosis	Cardiovascular disease	Diseases of the Circulatory System	19_11079868_C_T	19_11091312_GT_G	19_11086585_G_A,19_11087511_C_T,19_11077441_C_T,19_11086210_T_C,19_11085680_AC_A,19_11087826_T_C,19_11077571_G_A,19_11086922_G_T,19_11079398_G_A,19_11077477_A_C,19_11077488_T_C,19_11080197_C_T,19_11081874_G_A,19_11082239_A_G,19_11081517_A_T,19_11077637_C_CTTTA,19_11081001_T_A,19_11082155_A_G,19_11080525_A_AG,19_11080624_G_A,19_11081053_C_T,19_11080521_G_A,19_11079616_T_C,19_11079858_G_A,19_110798…	42	43	38
CERS4	19	11076648	11096053	0.0180519	uv	CE 18:2;0	I9_CVD_HARD	Hard cardiovascular diseases	Cardiovascular disease	Diseases of the Circulatory System	19_11079868_C_T	19_11087511_C_T	19_11087511_C_T,19_11087826_T_C,19_11086210_T_C,19_11086922_G_T,19_11086585_G_A,19_11085680_AC_A,19_11076935_A_G,19_11076682_T_G,19_11076746_T_C,19_11076648_C_G,19_11079398_G_A,19_11083273_A_G,19_11082155_A_G,19_11082239_A_G,19_11081874_G_A,19_11081517_A_T,19_11081001_T_A,19_11080525_A_AG,19_11080624_G_A,19_11082415_T_G,19_11080197_C_T,19_11077477_A_C,19_11081053_C_T,19_11080521_G_A,19_11079858_G…	42	45	39
CERS4	19	11076648	11096053	0.0207272	uv	CE 18:2;0	E4_LIPOPROTNAS	Disorder of lipoprotein metabolism, unspecified	Metabolic disorders	Endocrine, Nutritional and Metabolic Diseases	19_11079868_C_T	19_11083273_A_G	19_11083273_A_G,19_11079868_C_T,19_11076682_T_G,19_11076746_T_C,19_11076648_C_G,19_11077571_G_A,19_11076935_A_G,19_11077441_C_T,19_11082415_T_G,19_11077637_C_CTTTA,19_11082155_A_G,19_11082239_A_G,19_11081874_G_A,19_11081001_T_A,19_11081517_A_T,19_11080525_A_AG,19_11080624_G_A,19_11081053_C_T,19_11080521_G_A,19_11079976_G_A,19_11079616_T_C,19_11077477_A_C,19_11079858_G_A,19_11079873_G_A,19_1107988…	42	42	39
CERS4	19	11076648	11096053	0.0182025	uv	CE 18:2;0	I9_REVASC	Coronary revascularization (ANGIO or CABG)	Cardiovascular disease	Diseases of the Circulatory System	19_11079868_C_T	19_11087511_C_T	19_11087511_C_T,19_11087826_T_C,19_11086210_T_C,19_11086922_G_T,19_11086585_G_A,19_11085680_AC_A,19_11077488_T_C,19_11077477_A_C,19_11080197_C_T,19_11077441_C_T,19_11081874_G_A,19_11081517_A_T,19_11076935_A_G,19_11081001_T_A,19_11082239_A_G,19_11080525_A_AG,19_11080624_G_A,19_11082155_A_G,19_11077571_G_A,19_11081053_C_T,19_11078596_T_C,19_11078622_CG_C,19_11079261_T_A,19_11080521_G_A,19_11076648_…	42	43	38
CERS4	19	11076648	11096053	0.0195835	uv	CE 18:2;0	I9_ATHSCLE	Atherosclerosis, excluding cerebral, coronary and PAD	Cardiovascular disease	Diseases of the Circulatory System	19_11079868_C_T	19_11087826_T_C	19_11087826_T_C,19_11076648_C_G,19_11076682_T_G,19_11076746_T_C,19_11087511_C_T,19_11086922_G_T,19_11076935_A_G,19_11086210_T_C,19_11085680_AC_A,19_11077441_C_T,19_11083273_A_G,19_11077571_G_A,19_11077637_C_CTTTA,19_11080197_C_T,19_11086585_G_A,19_11082415_T_G,19_11082155_A_G,19_11082239_A_G,19_11081874_G_A,19_11081517_A_T,19_11081001_T_A,19_11080525_A_AG,19_11080624_G_A,19_11080521_G_A,19_110810…	42	46	41
CERS4	19	11076648	11096053	0.0179155	uv	CE 18:2;0	I9_CABG	Coronary artery bypass grafting	Cardiovascular disease	Diseases of the Circulatory System	19_11079868_C_T	19_11087826_T_C	19_11087826_T_C,19_11087511_C_T,19_11086585_G_A,19_11086210_T_C,19_11086922_G_T,19_11085680_AC_A,19_11076935_A_G,19_11079088_T_C,19_11080197_C_T,19_11076648_C_G,19_11076682_T_G,19_11076746_T_C,19_11080525_A_AG,19_11081001_T_A,19_11081517_A_T,19_11078529_C_G,19_11080624_G_A,19_11081874_G_A,19_11082239_A_G,19_11082155_A_G,19_11078174_T_C,19_11078596_T_C,19_11078622_CG_C,19_11079261_T_A,19_11077477_…	42	43	37
CERS4	19	11076648	11096053	0.0192425	uv	CE 18:2;0	E4_FH_IHD	Familial hypercholesterolemia, with ischemic heart disease	Metabolic disorders	Endocrine, Nutritional and Metabolic Diseases	19_11079868_C_T	19_11079088_T_C	19_11079088_T_C,19_11078174_T_C,19_11077637_C_CTTTA,19_11079868_C_T,19_11082415_T_G,19_11077477_A_C,19_11077488_T_C,19_11078596_T_C,19_11078622_CG_C,19_11080525_A_AG,19_11080624_G_A,19_11079304_C_A,19_11079261_T_A,19_11079616_T_C,19_11081001_T_A,19_11079858_G_A,19_11079873_G_A,19_11079880_T_C,19_11079976_G_A,19_11080197_C_T,19_11081517_A_T,19_11080521_G_A,19_11081874_G_A,19_11082155_A_G,19_110822…	42	46	39
HNF4A	20	44413724	44413724	0.993164	uv	CE 18:2;0	K11_CHOLECYSTECTOMY	Cholecystectomy	Cholelithiasis	Diseases of the Digestive System	20_44413724_C_T	20_44413724_C_T	20_44413724_C_T	1	1	1
HNF4A	20	44413724	44413724	0.993164	uv	CE 18:2;0	K11_CHOLELITH	Cholelithiasis	Cholelithiasis	Diseases of the Digestive System	20_44413724_C_T	20_44413724_C_T	20_44413724_C_T	1	1	1
APOB	2	21041028	21158030	0.0208418	uv	CE 18:2;0	E4_FH	Familial hypercholesterolemia	Metabolic disorders	Endocrine, Nutritional and Metabolic Diseases	2_21100497_A_G	2_21050618_G_T	2_21100497_A_G,2_21100998_T_TGTCTG,2_21100779_T_G,2_21097644_A_G,2_21095761_T_C,2_21097378_T_C,2_21097114_GTGATGT_G,2_21098849_A_G,2_21098852_T_C,2_21055050_A_G,2_21055901_G_T,2_21059143_C_T,2_21062839_C_A,2_21050618_G_T,2_21055060_C_T,2_21071167_A_C,2_21058225_A_G,2_21059706_C_G,2_21060030_G_A,2_21049891_AG_A,2_21072960_G_A,2_21072567_A_T,2_21072355_G_A,2_21084102_A_G,2_21076323_C_T,2_21082981_T…	52	34	30
APOB	2	21041028	21158030	0.015213	uv	CE 18:2;0	E4_LIPOPROTNAS	Disorder of lipoprotein metabolism, unspecified	Metabolic disorders	Endocrine, Nutritional and Metabolic Diseases	2_21100497_A_G	2_21041028_G_A	2_21055050_A_G,2_21055901_G_T,2_21059143_C_T,2_21062839_C_A,2_21050618_G_T,2_21055060_C_T,2_21071167_A_C,2_21058225_A_G,2_21059706_C_G,2_21060030_G_A,2_21049891_AG_A,2_21072960_G_A,2_21072567_A_T,2_21072355_G_A	52	16	14
ANKRD17	4	72882942	74550477	0.296534	uv	CE 18:2;0	E4_HYPERLIPNAS	Hyperlipidaemia, other/unspecified	Metabolic disorders	Endocrine, Nutritional and Metabolic Diseases	4_73167847_G_C	4_73167847_G_C	4_73167847_G_C,4_73646563_G_A,4_72882942_G_A,4_72902905_G_T,4_73928089_G_A,4_73987570_G_A	10	7	6
ANKRD17	4	72708425	74550477	0.0808182	uv	CE 18:2;0	E4_METABOLIA	Metabolic disorders	Metabolic disorders	Endocrine, Nutritional and Metabolic Diseases	4_73167847_G_C	4_73646563_G_A	4_73167847_G_C,4_73646563_G_A,4_73928089_G_A,4_73987570_G_A	10	5	4
ANKRD17	4	72596878	74550477	0.0665045	uv	CE 18:2;0	E4_HYPERCHOL	Pure hypercholesterolaemia	Metabolic disorders	Endocrine, Nutritional and Metabolic Diseases	4_73167847_G_C	4_73646563_G_A	4_73167847_G_C,4_73646563_G_A,4_73987570_G_A	10	8	3
ANKRD17	4	72437677	74550477	0.0504436	uv	CE 18:2;0	E4_LIPOPROTNAS	Disorder of lipoprotein metabolism, unspecified	Metabolic disorders	Endocrine, Nutritional and Metabolic Diseases	4_73167847_G_C	4_73646563_G_A	4_73646563_G_A,4_73167847_G_C,4_72902905_G_T,4_72882942_G_A,4_73928089_G_A	10	12	5
ANKRD17	4	72882942	74550477	0.136719	uv	CE 18:2;0	E4_LIPOPROT	Disorders of lipoprotein metabolism and other lipidaemias	Metabolic disorders	Endocrine, Nutritional and Metabolic Diseases	4_73167847_G_C	4_73646563_G_A	4_73167847_G_C,4_73646563_G_A	10	2	2
ANKRD17	4	72882942	74550477	0.431885	uv	CE 18:2;0	RX_STATIN	Statin medication	Cardiovascular disease	Diseases of the Circulatory System	4_73167847_G_C	4_73167847_G_C	4_73167847_G_C	10	1	1
ANKRD17	4	72596878	74550477	0.0606394	uv	CE 18:2;0	E4_FH	Familial hypercholesterolemia	Metabolic disorders	Endocrine, Nutritional and Metabolic Diseases	4_73167847_G_C	4_73787556_G_A	4_73167847_G_C,4_73928089_G_A,4_73646563_G_A,4_73987570_G_A	10	11	4
TM6SF2	19	19141970	19739741	0.229156	uv	PC 18:1;0_20:3;0	E4_HYPERLIPNAS	Hyperlipidaemia, other/unspecified	Metabolic disorders	Endocrine, Nutritional and Metabolic Diseases	19_19210016_C_G	19_19210016_C_G	19_19210016_C_G,19_19269704_A_G,19_19285807_C_T,19_19347579_A_G	7	8	4
TM6SF2	19	19167399	19568751	0.209808	uv	PC 18:1;0_20:3;0	K11_ALCOLIV	Alcoholic liver disease	Liver disease	Diseases of the Digestive System	19_19210016_C_G	19_19285807_C_T	19_19210016_C_G,19_19269704_A_G,19_19347579_A_G,19_19285807_C_T	7	4	4
TM6SF2	19	19167399	19568751	0.209808	uv	PC 18:1;0_20:3;0	E4_HYPERCHOL	Pure hypercholesterolaemia	Metabolic disorders	Endocrine, Nutritional and Metabolic Diseases	19_19210016_C_G	19_19269704_A_G	19_19210016_C_G,19_19269704_A_G,19_19347579_A_G,19_19285807_C_T	7	4	4
TM6SF2	19	19167399	19568751	0.209244	uv	PC 18:1;0_20:3;0	E4_METABOLIA	Metabolic disorders	Metabolic disorders	Endocrine, Nutritional and Metabolic Diseases	19_19210016_C_G	19_19269704_A_G	19_19210016_C_G,19_19269704_A_G,19_19347579_A_G,19_19285807_C_T	7	4	4
TM6SF2	19	19167399	19568751	0.21637	uv	PC 18:1;0_20:3;0	E4_LIPOPROT	Disorders of lipoprotein metabolism and other lipidaemias	Metabolic disorders	Endocrine, Nutritional and Metabolic Diseases	19_19210016_C_G	19_19269704_A_G	19_19210016_C_G,19_19269704_A_G,19_19347579_A_G,19_19285807_C_T	7	4	4
TM6SF2	19	19167399	19568751	0.248993	uv	PC 18:1;0_20:3;0	K11_DISLIVOTH	Other diseases of liver	Liver disease	Diseases of the Digestive System	19_19210016_C_G	19_19210016_C_G	19_19210016_C_G,19_19269704_A_G,19_19347579_A_G,19_19285807_C_T	7	4	4
TM6SF2	19	19167399	19568751	0.227997	uv	PC 18:1;0_20:3;0	K11_LIVER	Diseases of liver	Liver disease	Diseases of the Digestive System	19_19210016_C_G	19_19285807_C_T	19_19210016_C_G,19_19269704_A_G,19_19347579_A_G,19_19285807_C_T	7	4	4
TM6SF2	19	19167399	20214572	0.0569153	uv	PC 18:1;0_20:3;0	CHIRHEP_NAS	Cirrhosis of liver, NAS	Liver disease	Diseases of the Digestive System	19_19210016_C_G	19_20157616_C_T	19_19285807_C_T,19_19347579_A_G,19_19269704_A_G,19_19210016_C_G	7	12	4
TM6SF2	19	19167399	19568751	0.22818	uv	PC 18:1;0_20:3;0	I9_VARICVEOES	Oesophageal varices	Cardiovascular disease	Diseases of the Circulatory System	19_19210016_C_G	19_19210016_C_G	19_19210016_C_G,19_19269704_A_G,19_19347579_A_G,19_19285807_C_T	7	6	4
TM6SF2	19	19167399	19568751	0.197723	uv	PC 18:1;0_20:3;0	CIRRHOSIS_BROAD	Cirrhosis, broad definition used in the article https://doi.org/10.1101/594523	Liver disease	Diseases of the Digestive System	19_19210016_C_G	19_19285807_C_T	19_19269704_A_G,19_19347579_A_G,19_19285807_C_T	7	3	3
LIPC	15	58430391	58446224	0.050528	uv	PC 18:1;0_20:3;0	RX_STATIN	Statin medication	Cardiovascular disease	Diseases of the Circulatory System	15_58432643_G_A	15_58431476_C_T	15_58431740_G_A,15_58431280_T_C,15_58431227_A_G,15_58431476_C_T,15_58430391_G_GC,15_58438299_C_T,15_58434769_C_CGCTGCTCCAAAGAGCAGCT,15_58434545_G_C	12	8	8
FADS2	11	61776027	61856709	0.0216407	uv	PC 15:0;0_18:2;0	K11_CHOLELITH	Cholelithiasis	Cholelithiasis	Diseases of the Digestive System	11_61843278_G_A	11_61851136_A_G	11_61851136_A_G,11_61852357_C_A,11_61855668_C_T,11_61803311_T_C,11_61854084_G_C,11_61839211_G_A,11_61820833_A_G,11_61825533_A_G,11_61856709_T_C,11_61790331_T_C,11_61806212_T_C,11_61828850_CA_C,11_61824890_A_G,11_61839170_A_G,11_61836038_C_A,11_61826344_C_T,11_61832870_A_C,11_61837342_C_A,11_61838027_T_A,11_61827448_CT_C	24	39	20
FADS2	11	61776027	61856709	0.0184683	uv	PC 15:0;0_18:2;0	K11_CHOLECYSTECTOMY	Cholecystectomy	Cholelithiasis	Diseases of the Digestive System	11_61843278_G_A	11_61854084_G_C	11_61854084_G_C,11_61855668_C_T,11_61851136_A_G,11_61856709_T_C,11_61803311_T_C,11_61852357_C_A,11_61825533_A_G,11_61806212_T_C,11_61820833_A_G,11_61828850_CA_C,11_61826344_C_T,11_61839170_A_G,11_61827448_CT_C,11_61839211_G_A,11_61824890_A_G,11_61790331_T_C,11_61832870_A_C,11_61836038_C_A,11_61838027_T_A,11_61837342_C_A	24	40	20
FADS2	11	61776027	61856709	0.0272363	uv	PC 15:0;0_18:2;0	RX_STATIN	Statin medication	Cardiovascular disease	Diseases of the Circulatory System	11_61843278_G_A	11_61830500_A_G	11_61829161_C_T,11_61836038_C_A,11_61842278_C_T,11_61837342_C_A,11_61838027_T_A,11_61806212_T_C,11_61832870_A_C,11_61826344_C_T,11_61828850_CA_C,11_61843278_G_A,11_61827448_CT_C,11_61824890_A_G,11_61839170_A_G,11_61803311_T_C	24	24	14
FADS2	11	61776027	61856709	0.00933719	uv	PC 15:0;0_18:2;0	CD2_BENIGN_COLON_NOS	Benign neoplasm: Colon, unspecified	Cancer of digestive system	Neoplasms	11_61843278_G_A	11_61796827_G_T	11_61806212_T_C,11_61826344_C_T,11_61828850_CA_C,11_61827448_CT_C,11_61829161_C_T,11_61843278_G_A,11_61836038_C_A,11_61838027_T_A,11_61803311_T_C,11_61824890_A_G,11_61832870_A_C,11_61837342_C_A,11_61842278_C_T,11_61820833_A_G	24	38	14
FADS2	11	61776027	61856709	0.0171338	uv	PC 15:0;0_18:2;0	CD2_BENIGN_COLON	Benign neoplasm: Colon	Cancer of digestive system	Neoplasms	11_61843278_G_A	11_61796827_G_T	11_61806212_T_C,11_61828850_CA_C,11_61827448_CT_C,11_61826344_C_T,11_61829161_C_T,11_61824890_A_G,11_61843278_G_A,11_61836038_C_A,11_61838027_T_A,11_61842278_C_T,11_61832870_A_C,11_61837342_C_A,11_61803311_T_C,11_61820833_A_G,11_61825533_A_G,11_61839211_G_A,11_61839170_A_G	24	37	17
FADS2	11	61776027	61856709	0.0187851	uv	PC 15:0;0_18:2;0	I9_CAVS_OPERATED	Calcific aortic valvular stenosis, operated	Cardiovascular disease	Diseases of the Circulatory System	11_61843278_G_A	11_61829161_C_T	11_61829161_C_T,11_61806212_T_C,11_61824890_A_G,11_61820833_A_G,11_61776027_T_C,11_61803311_T_C,11_61832870_A_C,11_61825533_A_G,11_61790331_T_C,11_61826344_C_T,11_61827448_CT_C,11_61828850_CA_C,11_61836038_C_A,11_61843278_G_A,11_61837342_C_A,11_61842278_C_T,11_61838027_T_A,11_61839170_A_G,11_61839211_G_A	24	33	19
FADS2	11	61776027	61856709	0.00814092	uv	PC 15:0;0_18:2;0	I9_VTE	Venous thromboembolism	Cardiovascular disease	Diseases of the Circulatory System	11_61843278_G_A	11_61776489_T_C	11_61776027_T_C,11_61806212_T_C,11_61803311_T_C,11_61828850_CA_C,11_61826344_C_T,11_61790331_T_C,11_61827448_CT_C,11_61820833_A_G,11_61839170_A_G,11_61824890_A_G,11_61825533_A_G,11_61856709_T_C,11_61855668_C_T,11_61843278_G_A,11_61854084_G_C,11_61852357_C_A,11_61829161_C_T,11_61842278_C_T,11_61851136_A_G	24	43	19
CETP	16	56953103	56960616	0.0823288	uv	PC 15:0;0_18:2;0	RX_STATIN	Statin medication	Cardiovascular disease	Diseases of the Circulatory System	16_56960616_C_T	16_56955678_C_T	16_56960616_C_T,16_56959249_G_A,16_56956804_C_A,16_56959412_C_A,16_56960332_T_TA,16_56957451_C_T,16_56953457_T_C,16_56953103_C_T	9	10	8
CETP	16	56953103	56960616	0.0907021	uv	PC 15:0;0_18:2;0	I9_ANGINA	Angina pectoris	Cardiovascular disease	Diseases of the Circulatory System	16_56960616_C_T	16_56959249_G_A	16_56959249_G_A,16_56956804_C_A,16_56960616_C_T,16_56959412_C_A,16_56960332_T_TA,16_56957451_C_T,16_56953457_T_C,16_56953103_C_T	9	10	8
LIPC	15	58430391	58438299	0.175577	uv	PC 15:0;0_18:2;0	RX_STATIN	Statin medication	Cardiovascular disease	Diseases of the Circulatory System	15_58431476_C_T	15_58431476_C_T	15_58431476_C_T,15_58430391_G_GC,15_58438299_C_T,15_58434545_G_C,15_58434769_C_CGCTGCTCCAAAGAGCAGCT,15_58431280_T_C,15_58431740_G_A,15_58431227_A_G	8	8	8
ZPR1	11	116752497	116786845	0.5846	uv	PC 15:0;0_18:2;0	I9_CVD_HARD	Hard cardiovascular diseases	Cardiovascular disease	Diseases of the Circulatory System	11_116752497_TA_T	11_116752497_TA_T	11_116752497_TA_T,11_116778201_G_C,11_116786845_C_T	4	3	3
ZPR1	11	116752497	116786845	0.287888	uv	PC 15:0;0_18:2;0	I9_IHD	Ischaemic heart disease, wide definition	Cardiovascular disease	Diseases of the Circulatory System	11_116752497_TA_T	11_116786845_C_T	11_116752497_TA_T,11_116778201_G_C,11_116786845_C_T	4	3	3
ZPR1	11	116752497	116786845	0.454346	uv	PC 15:0;0_18:2;0	I9_UAP	Unstable angina pectoris	Cardiovascular disease	Diseases of the Circulatory System	11_116752497_TA_T	11_116752497_TA_T	11_116752497_TA_T,11_116780399_C_T,11_116786845_C_T	4	3	3
ZPR1	11	116752497	116786845	0.173523	uv	PC 15:0;0_18:2;0	I9_ANGINA	Angina pectoris	Cardiovascular disease	Diseases of the Circulatory System	11_116752497_TA_T	11_116778201_G_C	11_116752497_TA_T,11_116778201_G_C	4	2	2
ZPR1	11	116752497	116786845	0.577362	uv	PC 15:0;0_18:2;0	I9_REVASC	Coronary revascularization (ANGIO or CABG)	Cardiovascular disease	Diseases of the Circulatory System	11_116752497_TA_T	11_116752497_TA_T	11_116752497_TA_T,11_116778201_G_C	4	2	2
ZPR1	11	116752497	116786845	0.609215	uv	PC 15:0;0_18:2;0	I9_CHD	Major coronary heart disease event	Cardiovascular disease	Diseases of the Circulatory System	11_116752497_TA_T	11_116752497_TA_T	11_116752497_TA_T,11_116778201_G_C	4	2	2
ZPR1	11	116752497	116786845	0.486633	uv	PC 15:0;0_18:2;0	I9_CORATHER	Coronary atherosclerosis	Cardiovascular disease	Diseases of the Circulatory System	11_116752497_TA_T	11_116752497_TA_T	11_116752497_TA_T,11_116778201_G_C	4	2	2
ZPR1	11	116752497	116786845	0.137177	uv	PC 15:0;0_18:2;0	E4_FH_IHD	Familial hypercholesterolemia, with ischemic heart disease	Metabolic disorders	Endocrine, Nutritional and Metabolic Diseases	11_116752497_TA_T	11_116778201_G_C	11_116752497_TA_T,11_116778201_G_C	4	2	2
ZPR1	11	116752497	116786845	0.467163	uv	PC 15:0;0_18:2;0	E4_LIPOPROTNAS	Disorder of lipoprotein metabolism, unspecified	Metabolic disorders	Endocrine, Nutritional and Metabolic Diseases	11_116752497_TA_T	11_116752497_TA_T	11_116752497_TA_T,11_116778201_G_C	4	2	2
ZPR1	11	116752497	116789970	0.239868	uv	PC 15:0;0_18:2;0	I9_CABG	Coronary artery bypass grafting	Cardiovascular disease	Diseases of the Circulatory System	11_116752497_TA_T	11_116778201_G_C	11_116778201_G_C,11_116752497_TA_T	4	8	2
ZPR1	11	116752497	116786845	0.104431	uv	PC 15:0;0_18:2;0	E4_METABOLIA	Metabolic disorders	Metabolic disorders	Endocrine, Nutritional and Metabolic Diseases	11_116752497_TA_T	11_116778201_G_C	11_116778201_G_C	4	1	1
ZPR1	11	116752497	116786845	0.104858	uv	PC 15:0;0_18:2;0	RX_STATIN	Statin medication	Cardiovascular disease	Diseases of the Circulatory System	11_116752497_TA_T	11_116778201_G_C	11_116778201_G_C	4	1	1
ZPR1	11	116752497	116786845	0.104675	uv	PC 15:0;0_18:2;0	E4_FH	Familial hypercholesterolemia	Metabolic disorders	Endocrine, Nutritional and Metabolic Diseases	11_116752497_TA_T	11_116778201_G_C	11_116778201_G_C	4	1	1
ZPR1	11	116752497	116786845	0.104736	uv	PC 15:0;0_18:2;0	E4_HYPERCHOL	Pure hypercholesterolaemia	Metabolic disorders	Endocrine, Nutritional and Metabolic Diseases	11_116752497_TA_T	11_116778201_G_C	11_116778201_G_C	4	1	1
ZPR1	11	116752497	116786845	0.104858	uv	PC 15:0;0_18:2;0	E4_HYPERGLYCER	Pure hyperglyceridaemia	Metabolic disorders	Endocrine, Nutritional and Metabolic Diseases	11_116752497_TA_T	11_116778201_G_C	11_116778201_G_C	4	1	1
ZPR1	11	116752497	116786845	0.104797	uv	PC 15:0;0_18:2;0	E4_HYPERLIPMIX	Mixed hyperlipidaemia	Metabolic disorders	Endocrine, Nutritional and Metabolic Diseases	11_116752497_TA_T	11_116778201_G_C	11_116778201_G_C	4	1	1
ZPR1	11	116752497	116786845	0.102051	uv	PC 15:0;0_18:2;0	E4_HYPERLIPNAS	Hyperlipidaemia, other/unspecified	Metabolic disorders	Endocrine, Nutritional and Metabolic Diseases	11_116752497_TA_T	11_116778201_G_C	11_116778201_G_C	4	1	1
ZPR1	11	116752497	116786845	0.104858	uv	PC 15:0;0_18:2;0	E4_LIPOPROT	Disorders of lipoprotein metabolism and other lipidaemias	Metabolic disorders	Endocrine, Nutritional and Metabolic Diseases	11_116752497_TA_T	11_116778201_G_C	11_116778201_G_C	4	1	1
GCKR	2	26715626	27530004	0.109831	uv	LPC 16:0;0	T2D_WIDE	Type 2 diabetes, wide definition	Diabetes	Endocrine, Nutritional and Metabolic Diseases	2_27508073_T_C	2_27508073_T_C	2_27508073_T_C,2_27518370_T_C,2_27519736_T_C,2_27375230_T_C,2_27345120_C_CA,2_27512105_G_A,2_27518205_C_G,2_27518238_A_G,2_27529596_G_A,2_27526037_G_A,2_27527678_A_G,2_27527679_T_A	39	13	12
GCKR	2	26715626	27529596	0.265347	uv	LPC 16:0;0	E4_DM2NASCOMP	Type 2 diabetes with other specified/multiple/unspecified complications	Diabetes	Endocrine, Nutritional and Metabolic Diseases	2_27508073_T_C	2_27508073_T_C	2_27508073_T_C,2_27518370_T_C,2_27519736_T_C,2_27375230_T_C,2_27512105_G_A,2_27518238_A_G,2_27527678_A_G,2_27527679_T_A	39	8	8
GCKR	2	26715626	27529596	0.205828	uv	LPC 16:0;0	KELA_DIAB_INSUL_EXMORE	Diabetes, insulin treatment (Kela reimbursement) (more control exclusions)	Diabetes	Endocrine, Nutritional and Metabolic Diseases	2_27508073_T_C	2_27508073_T_C	2_27508073_T_C,2_27518370_T_C,2_27375230_T_C,2_27512105_G_A,2_27518205_C_G,2_27518238_A_G,2_27526037_G_A,2_27527678_A_G,2_27527679_T_A	39	9	9
GCKR	2	26715626	27529596	0.40554	uv	LPC 16:0;0	T2D	Type 2 diabetes, definitions combined	Diabetes	Endocrine, Nutritional and Metabolic Diseases	2_27508073_T_C	2_27508073_T_C	2_27508073_T_C,2_27518370_T_C,2_27375230_T_C,2_27512105_G_A,2_27518205_C_G,2_27518238_A_G	39	6	6
GCKR	2	26715626	27529596	0.660645	uv	LPC 16:0;0	RX_STATIN	Statin medication	Cardiovascular disease	Diseases of the Circulatory System	2_27508073_T_C	2_27508073_T_C	2_27508073_T_C	39	1	1
GCKR	2	26715626	27529596	0.409521	uv	LPC 16:0;0	K11_CHOLECYSTECTOMY	Cholecystectomy	Cholelithiasis	Diseases of the Digestive System	2_27508073_T_C	2_27508073_T_C	2_27508073_T_C,2_27518370_T_C,2_27519736_T_C,2_27375230_T_C	39	4	4
GCKR	2	26715626	27529596	0.238715	uv	LPC 16:0;0	E4_HYPERCHOL	Pure hypercholesterolaemia	Metabolic disorders	Endocrine, Nutritional and Metabolic Diseases	2_27508073_T_C	2_27518370_T_C	2_27508073_T_C,2_27518370_T_C,2_27519736_T_C,2_27375230_T_C	39	4	4
GCKR	2	26715626	27529596	0.212279	uv	LPC 16:0;0	GEST_DIABETES	Gestational diabetes (for exclusion)	Diabetes	Endocrine, Nutritional and Metabolic Diseases	2_27508073_T_C	2_27518370_T_C	2_27508073_T_C,2_27518370_T_C,2_27519736_T_C,2_27375230_T_C	39	4	4
GCKR	2	26715626	27529596	0.423462	uv	LPC 16:0;0	E4_LIPOPROT	Disorders of lipoprotein metabolism and other lipidaemias	Metabolic disorders	Endocrine, Nutritional and Metabolic Diseases	2_27508073_T_C	2_27508073_T_C	2_27508073_T_C,2_27518370_T_C,2_27519736_T_C	39	3	3
GCKR	2	26715626	27529596	0.527763	uv	LPC 16:0;0	K11_CHOLELITH	Cholelithiasis	Cholelithiasis	Diseases of the Digestive System	2_27508073_T_C	2_27508073_T_C	2_27508073_T_C,2_27518370_T_C,2_27519736_T_C	39	3	3
GCKR	2	26715626	27529596	0.124939	uv	LPC 16:0;0	E4_HYPERLIPMIX	Mixed hyperlipidaemia	Metabolic disorders	Endocrine, Nutritional and Metabolic Diseases	2_27508073_T_C	2_27519736_T_C	2_27508073_T_C,2_27518370_T_C,2_27519736_T_C	39	3	3
ZPR1	11	116752497	116786845	0.566299	uv	TAG 51:4;0	I9_CVD_HARD	Hard cardiovascular diseases	Cardiovascular disease	Diseases of the Circulatory System	11_116752497_TA_T	11_116752497_TA_T	11_116752497_TA_T,11_116778201_G_C	2	3	2
ZPR1	11	116752497	116786845	0.284424	uv	TAG 51:4;0	I9_IHD	Ischaemic heart disease, wide definition	Cardiovascular disease	Diseases of the Circulatory System	11_116752497_TA_T	11_116786845_C_T	11_116752497_TA_T,11_116778201_G_C	2	3	2
ZPR1	11	116752497	116786845	0.397705	uv	TAG 51:4;0	I9_UAP	Unstable angina pectoris	Cardiovascular disease	Diseases of the Circulatory System	11_116752497_TA_T	11_116752497_TA_T	11_116752497_TA_T	2	3	1
ZPR1	11	116752497	116778201	0.391235	uv	TAG 51:4;0	I9_ANGINA	Angina pectoris	Cardiovascular disease	Diseases of the Circulatory System	11_116752497_TA_T	11_116778201_G_C	11_116778201_G_C,11_116752497_TA_T	2	2	2
ZPR1	11	116752497	116778201	0.586243	uv	TAG 51:4;0	I9_REVASC	Coronary revascularization (ANGIO or CABG)	Cardiovascular disease	Diseases of the Circulatory System	11_116752497_TA_T	11_116752497_TA_T	11_116752497_TA_T,11_116778201_G_C	2	2	2
ZPR1	11	116752497	116778201	0.592102	uv	TAG 51:4;0	I9_CHD	Major coronary heart disease event	Cardiovascular disease	Diseases of the Circulatory System	11_116752497_TA_T	11_116752497_TA_T	11_116752497_TA_T,11_116778201_G_C	2	2	2
ZPR1	11	116752497	116778201	0.540161	uv	TAG 51:4;0	I9_CORATHER	Coronary atherosclerosis	Cardiovascular disease	Diseases of the Circulatory System	11_116752497_TA_T	11_116752497_TA_T	11_116752497_TA_T,11_116778201_G_C	2	2	2
ZPR1	11	116752497	116778201	0.377075	uv	TAG 51:4;0	E4_FH_IHD	Familial hypercholesterolemia, with ischemic heart disease	Metabolic disorders	Endocrine, Nutritional and Metabolic Diseases	11_116752497_TA_T	11_116778201_G_C	11_116778201_G_C,11_116752497_TA_T	2	2	2
ZPR1	11	116752497	116778201	0.535278	uv	TAG 51:4;0	E4_LIPOPROTNAS	Disorder of lipoprotein metabolism, unspecified	Metabolic disorders	Endocrine, Nutritional and Metabolic Diseases	11_116752497_TA_T	11_116752497_TA_T	11_116752497_TA_T,11_116778201_G_C	2	2	2
ZPR1	11	116752497	116789970	0.354248	uv	TAG 51:4;0	I9_CABG	Coronary artery bypass grafting	Cardiovascular disease	Diseases of the Circulatory System	11_116752497_TA_T	11_116778201_G_C	11_116778201_G_C,11_116752497_TA_T	2	8	2
ZPR1	11	116752497	116778201	0.367188	uv	TAG 51:4;0	E4_METABOLIA	Metabolic disorders	Metabolic disorders	Endocrine, Nutritional and Metabolic Diseases	11_116752497_TA_T	11_116778201_G_C	11_116778201_G_C	2	1	1
ZPR1	11	116752497	116778201	0.368652	uv	TAG 51:4;0	RX_STATIN	Statin medication	Cardiovascular disease	Diseases of the Circulatory System	11_116752497_TA_T	11_116778201_G_C	11_116778201_G_C	2	1	1
ZPR1	11	116752497	116778201	0.368164	uv	TAG 51:4;0	E4_FH	Familial hypercholesterolemia	Metabolic disorders	Endocrine, Nutritional and Metabolic Diseases	11_116752497_TA_T	11_116778201_G_C	11_116778201_G_C	2	1	1
ZPR1	11	116752497	116778201	0.368408	uv	TAG 51:4;0	E4_HYPERCHOL	Pure hypercholesterolaemia	Metabolic disorders	Endocrine, Nutritional and Metabolic Diseases	11_116752497_TA_T	11_116778201_G_C	11_116778201_G_C	2	1	1
ZPR1	11	116752497	116778201	0.368652	uv	TAG 51:4;0	E4_HYPERGLYCER	Pure hyperglyceridaemia	Metabolic disorders	Endocrine, Nutritional and Metabolic Diseases	11_116752497_TA_T	11_116778201_G_C	11_116778201_G_C	2	1	1
ZPR1	11	116752497	116778201	0.368408	uv	TAG 51:4;0	E4_HYPERLIPMIX	Mixed hyperlipidaemia	Metabolic disorders	Endocrine, Nutritional and Metabolic Diseases	11_116752497_TA_T	11_116778201_G_C	11_116778201_G_C	2	1	1
ZPR1	11	116752497	116778201	0.358643	uv	TAG 51:4;0	E4_HYPERLIPNAS	Hyperlipidaemia, other/unspecified	Metabolic disorders	Endocrine, Nutritional and Metabolic Diseases	11_116752497_TA_T	11_116778201_G_C	11_116778201_G_C	2	1	1
ZPR1	11	116752497	116778201	0.368652	uv	TAG 51:4;0	E4_LIPOPROT	Disorders of lipoprotein metabolism and other lipidaemias	Metabolic disorders	Endocrine, Nutritional and Metabolic Diseases	11_116752497_TA_T	11_116778201_G_C	11_116778201_G_C	2	1	1
GCKR	2	27345120	27530004	0.0754051	uv	TAG 51:4;0	T2D_WIDE	Type 2 diabetes, wide definition	Diabetes	Endocrine, Nutritional and Metabolic Diseases	2_27508073_T_C	2_27508073_T_C	2_27508073_T_C,2_27375230_T_C,2_27529596_G_A,2_27518370_T_C,2_27519736_T_C	5	13	5
GCKR	2	27375230	27529596	0.121319	uv	TAG 51:4;0	KELA_DIAB_INSUL_EXMORE	Diabetes, insulin treatment (Kela reimbursement) (more control exclusions)	Diabetes	Endocrine, Nutritional and Metabolic Diseases	2_27508073_T_C	2_27508073_T_C	2_27508073_T_C,2_27375230_T_C,2_27518370_T_C	5	9	3
GCKR	2	27375230	27529596	0.162121	uv	TAG 51:4;0	E4_DM2NASCOMP	Type 2 diabetes with other specified/multiple/unspecified complications	Diabetes	Endocrine, Nutritional and Metabolic Diseases	2_27508073_T_C	2_27508073_T_C	2_27508073_T_C,2_27375230_T_C,2_27518370_T_C,2_27519736_T_C	5	8	4
GCKR	2	27375230	27529596	0.216755	uv	TAG 51:4;0	T2D	Type 2 diabetes, definitions combined	Diabetes	Endocrine, Nutritional and Metabolic Diseases	2_27508073_T_C	2_27508073_T_C	2_27508073_T_C,2_27375230_T_C,2_27518370_T_C	5	6	3
GCKR	2	27375230	27529596	0.338623	uv	TAG 51:4;0	RX_STATIN	Statin medication	Cardiovascular disease	Diseases of the Circulatory System	2_27508073_T_C	2_27508073_T_C	2_27508073_T_C	5	1	1
GCKR	2	27375230	27529596	0.292804	uv	TAG 51:4;0	K11_CHOLECYSTECTOMY	Cholecystectomy	Cholelithiasis	Diseases of the Digestive System	2_27508073_T_C	2_27508073_T_C	2_27508073_T_C,2_27518370_T_C,2_27519736_T_C,2_27375230_T_C	5	4	4
[truncated: 3,232 more rows]

## Sheet: diff coloc phewas
lipidome_trait	endpoint	locus	endpoint_minP	endpoint_phewas_minP	endpoint_phewas_minP_variant	lipid_assoc_minP	clpp	endpoint top CS variant	lipid top CS variant	reason
[truncated: 59 more rows]

## Sheet: diff coloc phewas - locus
lipidome_trait	endpoint	locus	endpoint_minP	endpoint_phewas_minP	endpoint_phewas_minP_variant	lipid_assoc_minP	clpp
[truncated: 142 more rows]

[truncated: 1 more sheets: CAD loci associations]
