# Supplementary material for: Genome-wide association analysis of plasma lipidome identifies 495 genetic associations
Source: Nat Commun. 2023 Oct 31;14:6934. doi: 10.1038/s41467-023-42532-8 (PMC10618167; doi:10.1038/s41467-023-42532-8)
Supplement: Supplementary file 10 — Supplementary Data 7 [file 41467_2023_42532_MOESM10_ESM.xlsx]

## Sheet: Description
Supplementary Data 7: Associated variants from previous standard lipids and lipidome studies.
Description of tables:
standard_lipids	Variants found to be associated with standard lipids in previous studies, which are contained in our GWAS or an LD-proxy contained in our GWAS was found.
standard_lipids_noProxies	Variants found to be associated with standard lipids in previous studies, which are not contained in our GWAS and no LD-proxy contained in our GWAS was found.
lipidome	Variants found to be associated with lipid species in previous studies, which are contained in our GWAS or an LD-proxy contained in our GWAS was found.
lipidome_noProxies	Variants found to be associated with lipid species in previous studies, which are not contained in our GWAS and no LD-proxy contained in our GWAS was found.
Column descriptions:
Gene	gene assigned to variant by previous study
Trait	trait associated with the variant (standard lipid of lipidome trait)
rsid	rsid of previously reported variant or it's LDproxy
variant_id	id of variant
CHROM	Chromosome
Pos	Position of variant (GR 38)
P	P-value of association
Study	Reference of study
orig_rsid	rsid of previously reported variant
LDproxy	reason why LDproxy could not identify a proxy for the variant

## Sheet: standard_lipids
Gene	Trait	rsid	variant_id	CHROM	Pos	P	Study	orig_rsid
LDLRAP1	TC	rs12027135	chr1_25449242_A_T	1	25449242	4.12e-11	Teslovich et al. 2010	rs12027135
LDLRAP1	LDL	rs12027135	chr1_25449242_A_T	1	25449242	1.24e-10	Teslovich et al. 2010	rs12027135
PABPC4	HDL	rs4660293	chr1_39562508_A_G	1	39562508	3.99e-10	Teslovich et al. 2010	rs4660293
PCSK9	TC	rs2479409	chr1_55038977_G_A	1	55038977	3.84e-24	Teslovich et al. 2010	rs2479409
PCSK9	LDL	rs2479409	chr1_55038977_G_A	1	55038977	1.93e-28	Teslovich et al. 2010	rs2479409
ANGPTL3	TC	rs3850634	chr1_62584927_T_G	1	62584927	4.9e-41	Teslovich et al. 2010	rs3850634
ANGPTL3	LDL	rs3850634	chr1_62584927_T_G	1	62584927	2.63e-18	Teslovich et al. 2010	rs3850634
ANGPTL3	TG	rs2131925	chr1_62560271_G_T	1	62560271	8.84e-43	Teslovich et al. 2010	rs2131925
EVI5	TC	rs7515577	chr1_92543881_C_A	1	92543881	2.78e-08	Teslovich et al. 2010	rs7515577
SORT1	TC	rs629301	chr1_109275684_G_T	1	109275684	5.77e-131	Teslovich et al. 2010	rs629301
SORT1	LDL	rs629301	chr1_109275684_G_T	1	109275684	9.7e-171	Teslovich et al. 2010	rs629301
ZNF648	HDL	rs1689800	chr1_182199750_A_G	1	182199750	3.18e-10	Teslovich et al. 2010	rs1689800
MOSC1	TC	rs2807834	chr1_220797251_T_G	1	220797251	4.9e-13	Teslovich et al. 2010	rs2807834
MOSC1	LDL	rs2807834	chr1_220797251_T_G	1	220797251	5.62e-11	Teslovich et al. 2010	rs2807834
GALNT2	HDL	rs4846914	chr1_230159944_G_A	1	230159944	3.66e-21	Teslovich et al. 2010	rs4846914
GALNT2	TG	rs1321257	chr1_230169566_G_A	1	230169566	2.09e-14	Teslovich et al. 2010	rs1321257
IRF2BP2	TC	rs514230	chr1_234722850_A_T	1	234722850	5.37e-14	Teslovich et al. 2010	rs514230
IRF2BP2	LDL	rs514230	chr1_234722850_A_T	1	234722850	9.38e-12	Teslovich et al. 2010	rs514230
APOB	TC	rs1367117	chr2_21041028_G_A	2	21041028	4.08e-96	Teslovich et al. 2010	rs1367117
APOB	LDL	rs1367117	chr2_21041028_G_A	2	21041028	4.48e-114	Teslovich et al. 2010	rs1367117
APOB	HDL	rs1042034	chr2_21002409_C_T	2	21002409	1.22e-30	Teslovich et al. 2010	rs1042034
APOB	TG	rs1042034	chr2_21002409_C_T	2	21002409	1.36e-45	Teslovich et al. 2010	rs1042034
GCKR	TC	rs1260326	chr2_27508073_T_C	2	27508073	7.31e-27	Teslovich et al. 2010	rs1260326
GCKR	TG	rs1260326	chr2_27508073_T_C	2	27508073	5.68e-133	Teslovich et al. 2010	rs1260326
ABCG5/8	TC	rs4299376	chr2_43845437_G_T	2	43845437	4.03e-45	Teslovich et al. 2010	rs4299376
ABCG5/8	LDL	rs4299376	chr2_43845437_G_T	2	43845437	1.73e-47	Teslovich et al. 2010	rs4299376
RAB3GAP1	TC	rs6759321	chr2_135565106_G_T	2	135565106	1.39e-08	Teslovich et al. 2010	rs6759321
COBLL1	HDL	rs12328675	chr2_164684290_T_C	2	164684290	2.72e-10	Teslovich et al. 2010	rs12328675
COBLL1	TG	rs10195252	chr2_164656581_T_C	2	164656581	1.63e-10	Teslovich et al. 2010	rs10195252
IRS1	HDL	rs1515100	chr2_226264201_C_A	2	226264201	2.01e-09	Teslovich et al. 2010	rs1515100
IRS1	TG	rs2943645	chr2_226234464_C_T	2	226234464	2.35e-08	Teslovich et al. 2010	rs2943645
RAF1	TC	rs2290159	chr3_12587421_G_C	3	12587421	4.21e-09	Teslovich et al. 2010	rs2290159
MSL2L1	TG	rs645040	chr3_136207780_G_T	3	136207780	2.52e-08	Teslovich et al. 2010	rs645040
KLHL8	TG	rs442177	chr4_87109109_G_T	4	87109109	8.65e-12	Teslovich et al. 2010	rs442177
SLC39A8	HDL	rs13107325	chr4_102267552_C_T	4	102267552	7.2e-11	Teslovich et al. 2010	rs13107325
ARL15	HDL	rs6450176	chr5_54002195_G_A	5	54002195	4.98e-08	Teslovich et al. 2010	rs6450176
MAP3K1	TG	rs9686661	chr5_56565959_C_T	5	56565959	1.32e-10	Teslovich et al. 2010	rs9686661
HMGCR	TC	rs12916	chr5_75360714_T_C	5	75360714	8.79e-47	Teslovich et al. 2010	rs12916
HMGCR	LDL	rs12916	chr5_75360714_T_C	5	75360714	5.12e-45	Teslovich et al. 2010	rs12916
TIMD4	TC	rs6882076	chr5_156963286_T_C	5	156963286	7.46e-28	Teslovich et al. 2010	rs6882076
TIMD4	LDL	rs6882076	chr5_156963286_T_C	5	156963286	1.89e-22	Teslovich et al. 2010	rs6882076
TIMD4	TG	rs1553318	chr5_157052312_G_A	5	157052312	3.68e-12	Teslovich et al. 2010	rs1553318
MYLIP	TC	rs3757354	chr6_16127176_C_T	6	16127176	2.78e-09	Teslovich et al. 2010	rs3757354
MYLIP	LDL	rs3757354	chr6_16127176_C_T	6	16127176	1.16e-11	Teslovich et al. 2010	rs3757354
HFE	TC	rs1800562	chr6_26092913_G_A	6	26092913	2.49e-08	Teslovich et al. 2010	rs1800562
HFE	LDL	rs1800562	chr6_26092913_G_A	6	26092913	6.07e-10	Teslovich et al. 2010	rs1800562
HLA	TC	rs3177928	chr6_32444658_G_A	6	32444658	3.96e-19	Teslovich et al. 2010	rs3177928
HLA	LDL	rs3177928	chr6_32444658_G_A	6	32444658	2.4e-15	Teslovich et al. 2010	rs3177928
HLA	TG	rs2247056	chr6_31297713_T_C	6	31297713	1.6e-15	Teslovich et al. 2010	rs2247056
C6orf106	TC	rs2814982	chr6_34578783_C_T	6	34578783	4.68e-11	Teslovich et al. 2010	rs2814982
C6orf106	HDL	rs2814944	chr6_34585020_G_A	6	34585020	3.81e-09	Teslovich et al. 2010	rs2814944
FRK	TC	rs9488822	chr6_115991730_A_T	6	115991730	1.69e-10	Teslovich et al. 2010	rs9488822
FRK	LDL	rs11153594	chr6_116033428_C_T	6	116033428	2.95e-09	Teslovich et al. 2010	rs11153594
CITED2	HDL	rs605066	chr6_139508529_C_T	6	139508529	2.55e-08	Teslovich et al. 2010	rs605066
LPA	TC	rs1564348	chr6_160157828_T_C	6	160157828	9.71e-17	Teslovich et al. 2010	rs1564348
LPA	LDL	rs1564348	chr6_160157828_T_C	6	160157828	1.7e-17	Teslovich et al. 2010	rs1564348
LPA	HDL	rs1084651	chr6_160668785_G_A	6	160668785	2.97e-08	Teslovich et al. 2010	rs1084651
DNAH11	TC	rs2285942	chr7_21543299_C_T	7	21543299	6.55e-10	Teslovich et al. 2010	rs2285942
DNAH11	LDL	rs12670798	chr7_21567734_T_C	7	21567734	6.88e-10	Teslovich et al. 2010	rs12670798
NPC1L1	TC	rs2072183	chr7_44539581_G_C	7	44539581	3.22e-11	Teslovich et al. 2010	rs2072183
NPC1L1	LDL	rs217386	chr7_44561096_G_A	7	44561096	4.25e-11	Teslovich et al. 2010	rs217386
TYW1B	TG	rs13238203	chr7_72664689_C_T	7	72664689	1.13e-09	Teslovich et al. 2010	rs13238203
MLXIPL	HDL	rs17145738	chr7_73568544_C_T	7	73568544	1.19e-09	Teslovich et al. 2010	rs17145738
MLXIPL	TG	rs7811265	chr7_73520180_A_G	7	73520180	9.06e-59	Teslovich et al. 2010	rs7811265
KLF14	HDL	rs4731702	chr7_130748625_C_T	7	130748625	1.21e-15	Teslovich et al. 2010	rs4731702
PPP1R3B	TC	rs2126259	chr8_9327636_T_C	8	9327636	8.98e-24	Teslovich et al. 2010	rs2126259
PPP1R3B	LDL	rs2126259	chr8_9327636_T_C	8	9327636	7.43e-15	Teslovich et al. 2010	rs2126259
PPP1R3B	HDL	rs9987289	chr8_9325848_A_G	8	9325848	6.4e-25	Teslovich et al. 2010	rs9987289
PINX1	TG	rs11776767	chr8_10826419_G_C	8	10826419	1.3e-08	Teslovich et al. 2010	rs11776767
NAT2	TC	rs1961456	chr8_18398199_A_G	8	18398199	1.68e-09	Teslovich et al. 2010	rs1961456
NAT2	TG	rs1495743	chr8_18415790_G_C	8	18415790	4.11e-14	Teslovich et al. 2010	rs1495743
LPL	HDL	rs12678919	chr8_19986711_A_G	8	19986711	9.71e-98	Teslovich et al. 2010	rs12678919
LPL	TG	rs12678919	chr8_19986711_A_G	8	19986711	1.5e-115	Teslovich et al. 2010	rs12678919
CYP7A1	TC	rs1030431	chr8_58399138_A_G	8	58399138	8.79e-13	Teslovich et al. 2010	rs1030431
CYP7A1	LDL	rs1030431	chr8_58399138_A_G	8	58399138	3.86e-09	Teslovich et al. 2010	rs1030431
TRPS1	TC	rs2737229	chr8_115636338_A_C	8	115636338	2.45e-08	Teslovich et al. 2010	rs2737229
TRPS1	HDL	rs6993253	chr8_115580880_T_C	8	115580880	5.77e-11	Teslovich et al. 2010	rs2293889
TRIB1	TC	rs2954022	chr8_125470379_C_A	8	125470379	5.02e-36	Teslovich et al. 2010	rs2954022
TRIB1	LDL	rs2954022	chr8_125470379_C_A	8	125470379	2.59e-29	Teslovich et al. 2010	rs2954022
TRIB1	HDL	rs10808546	chr8_125483576_C_T	8	125483576	6.35e-19	Teslovich et al. 2010	rs10808546
TRIB1	TG	rs2954029	chr8_125478730_A_T	8	125478730	3.29e-55	Teslovich et al. 2010	rs2954029
PLEC1	TC	rs11136341	chr8_143969375_A_G	8	143969375	8.96e-10	Teslovich et al. 2010	rs11136341
PLEC1	LDL	rs11136341	chr8_143969375_A_G	8	143969375	4.44e-13	Teslovich et al. 2010	rs11136341
TTC39B	TC	rs581080	chr9_15305380_G_C	9	15305380	3.08e-09	Teslovich et al. 2010	rs581080
TTC39B	HDL	rs643531	chr9_15296036_C_A	9	15296036	1.3e-13	Teslovich et al. 2010	rs643531
ABCA1	TC	rs1883025	chr9_104902020_C_T	9	104902020	3.39e-27	Teslovich et al. 2010	rs1883025
ABCA1	HDL	rs1883025	chr9_104902020_C_T	9	104902020	1.75e-33	Teslovich et al. 2010	rs1883025
ABO	TC	rs651007	chr9_133278431_T_C	9	133278431	8.66e-21	Teslovich et al. 2010	rs651007
JMJD1C	TG	rs10761731	chr10_63267850_A_T	10	63267850	3.48e-12	Teslovich et al. 2010	rs10761731
CYP26A1	TG	rs2068888	chr10_93079885_G_A	10	93079885	2.38e-08	Teslovich et al. 2010	rs2068888
GPAM	TC	rs2255141	chr10_112174128_A_G	10	112174128	2.03e-10	Teslovich et al. 2010	rs2255141
GPAM	LDL	rs1129555	chr10_112150963_A_G	10	112150963	2.14e-09	Teslovich et al. 2010	rs1129555
AMPD3	HDL	rs2923084	chr11_10367235_A_G	11	10367235	4.62e-08	Teslovich et al. 2010	rs2923084
SPTY2D1	TC	rs10832963	chr11_18642694_T_G	11	18642694	2.52e-08	Teslovich et al. 2010	rs10832963
LRP4	HDL	rs3136441	chr11_46721697_T_C	11	46721697	3.48e-18	Teslovich et al. 2010	rs3136441
FADS1-2-3	TC	rs174550	chr11_61804006_T_C	11	61804006	2.08e-22	Teslovich et al. 2010	rs174550
FADS1-2-3	LDL	rs174583	chr11_61842278_C_T	11	61842278	1.17e-21	Teslovich et al. 2010	rs174583
FADS1-2-3	HDL	rs174601	chr11_61855668_C_T	11	61855668	1.5e-22	Teslovich et al. 2010	rs174601
FADS1-2-3	TG	rs174546	chr11_61802358_C_T	11	61802358	5.41e-24	Teslovich et al. 2010	rs174546
APOA1<U+2013>C3<U+2013>A4<U+2013>A5	TC	rs964184	chr11_116778201_G_C	11	116778201	6.21e-57	Teslovich et al. 2010	rs964184
APOA1<U+2013>C3<U+2013>A4<U+2013>A5	LDL	rs964184	chr11_116778201_G_C	11	116778201	1.47e-26	Teslovich et al. 2010	rs964184
APOA1<U+2013>C3<U+2013>A4<U+2013>A5	HDL	rs964184	chr11_116778201_G_C	11	116778201	5.21e-47	Teslovich et al. 2010	rs964184
APOA1<U+2013>C3<U+2013>A4<U+2013>A5	TG	rs964184	chr11_116778201_G_C	11	116778201	6.71e-240	Teslovich et al. 2010	rs964184
UBASH3B	TC	rs7941030	chr11_122651667_T_C	11	122651667	1.52e-10	Teslovich et al. 2010	rs7941030
UBASH3B	HDL	rs7115089	chr11_122659883_C_G	11	122659883	2.66e-08	Teslovich et al. 2010	rs7115089
ST3GAL4	TC	rs11220463	chr11_126378316_A_T	11	126378316	2.12e-11	Teslovich et al. 2010	rs11220463
ST3GAL4	LDL	rs11220462	chr11_126374057_G_A	11	126374057	1.2e-15	Teslovich et al. 2010	rs11220462
PDE3A	HDL	rs7134375	chr12_20320824_C_A	12	20320824	3.84e-08	Teslovich et al. 2010	rs7134375
LRP1	HDL	rs3741414	chr12_57450266_C_T	12	57450266	1.64e-08	Teslovich et al. 2010	rs3741414
LRP1	TG	rs11613352	chr12_57398797_C_T	12	57398797	4.43e-10	Teslovich et al. 2010	rs11613352
MVK	HDL	rs7134594	chr12_109562388_C_T	12	109562388	6.88e-15	Teslovich et al. 2010	rs7134594
BRAP	TC	rs11065987	chr12_111634620_A_G	12	111634620	6.77e-12	Teslovich et al. 2010	rs11065987
BRAP	LDL	rs11065987	chr12_111634620_A_G	12	111634620	1.51e-09	Teslovich et al. 2010	rs11065987
HNF1A	TC	rs1169288	chr12_120978847_A_C	12	120978847	1.48e-14	Teslovich et al. 2010	rs1169288
HNF1A	LDL	rs1169288	chr12_120978847_A_C	12	120978847	1.13e-15	Teslovich et al. 2010	rs1169288
SBNO1	HDL	rs28866344	chr12_123400937_A_G	12	123400937	7.5e-09	Teslovich et al. 2010	rs4759375
ZNF664	HDL	rs4765127	chr12_123975620_G_T	12	123975620	2.89e-10	Teslovich et al. 2010	rs4765127
ZNF664	TG	rs12310367	chr12_124002131_A_G	12	124002131	1.21e-08	Teslovich et al. 2010	rs12310367
SCARB1	HDL	rs838880	chr12_124777047_C_T	12	124777047	2.58e-14	Teslovich et al. 2010	rs838880
NYNRIN	LDL	rs2332328	chr14_24413852_C_T	14	24413852	4.41e-11	Teslovich et al. 2010	rs2332328
CAPN3	TG	rs2412710	chr15_42391589_G_A	15	42391589	1.87e-08	Teslovich et al. 2010	rs2412710
FRMD5	TG	rs2929282	chr15_43953733_A_T	15	43953733	1.63e-11	Teslovich et al. 2010	rs2929282
LIPC	TC	rs1532085	chr15_58391167_A_G	15	58391167	8.83e-20	Teslovich et al. 2010	rs1532085
LIPC	HDL	rs1532085	chr15_58391167_A_G	15	58391167	2.92e-96	Teslovich et al. 2010	rs1532085
LIPC	TG	rs261342	chr15_58438954_G_C	15	58438954	2.42e-13	Teslovich et al. 2010	rs261342
LACTB	HDL	rs2652834	chr15_63104668_A_G	15	63104668	8.75e-09	Teslovich et al. 2010	rs2652834
CTF1	TG	rs11649653	chr16_30907166_C_G	16	30907166	3.35e-08	Teslovich et al. 2010	rs11649653
CETP	TC	rs3764261	chr16_56959412_C_A	16	56959412	6.67e-14	Teslovich et al. 2010	rs3764261
CETP	LDL	rs17231506	chr16_56960616_C_T	16	56960616	9.25e-13	Teslovich et al. 2010	rs247616
CETP	HDL	rs3764261	chr16_56959412_C_A	16	56959412	0	Teslovich et al. 2010	rs3764261
CETP	TG	rs7205804	chr16_56970977_G_A	16	56970977	1.15e-12	Teslovich et al. 2010	rs7205804
LCAT	HDL	rs16942887	chr16_67894139_G_A	16	67894139	8.39e-33	Teslovich et al. 2010	rs16942887
HPR	TC	rs2000999	chr16_72074194_G_A	16	72074194	3.22e-24	Teslovich et al. 2010	rs2000999
HPR	LDL	rs2000999	chr16_72074194_G_A	16	72074194	1.75e-22	Teslovich et al. 2010	rs2000999
CMIP	HDL	rs2925979	chr16_81501185_T_C	16	81501185	2.09e-11	Teslovich et al. 2010	rs2925979
STARD3	HDL	rs881844	chr17_39653965_C_G	17	39653965	2.84e-14	Teslovich et al. 2010	rs881844
OSBPL7	TC	rs7206971	chr17_47347749_G_A	17	47347749	1.05e-08	Teslovich et al. 2010	rs7206971
OSBPL7	LDL	rs9899121	chr17_47317778_C_T	17	47317778	3.92e-09	Teslovich et al. 2010	rs7225700
ABCA8	HDL	rs4148008	chr17_68879153_C_G	17	68879153	1.79e-10	Teslovich et al. 2010	rs4148008
PGS1	HDL	rs4082919	chr17_78381401_T_G	17	78381401	4.98e-09	Teslovich et al. 2010	rs4082919
LIPG	TC	rs7239867	chr18_49638347_A_G	18	49638347	2.03e-19	Teslovich et al. 2010	rs7239867
LIPG	HDL	rs7241918	chr18_49634583_G_T	18	49634583	2.73e-49	Teslovich et al. 2010	rs7241918
MC4R	HDL	rs12967135	chr18_60181790_G_A	18	60181790	6.58e-09	Teslovich et al. 2010	rs12967135
ANGPTL4	HDL	rs7255436	chr19_8368312_C_A	19	8368312	3.25e-08	Teslovich et al. 2010	rs7255436
LDLR	TC	rs6511720	chr19_11091630_G_T	19	11091630	6.65e-97	Teslovich et al. 2010	rs6511720
LDLR	LDL	rs6511720	chr19_11091630_G_T	19	11091630	4.28e-117	Teslovich et al. 2010	rs6511720
LOC55908	HDL	rs737337	chr19_11236817_T_C	19	11236817	3.1e-09	Teslovich et al. 2010	rs737337
CILP2	TC	rs10401969	chr19_19296909_T_C	19	19296909	2.9e-38	Teslovich et al. 2010	rs10401969
CILP2	LDL	rs10401969	chr19_19296909_T_C	19	19296909	6.69e-22	Teslovich et al. 2010	rs10401969
CILP2	TG	rs10401969	chr19_19296909_T_C	19	19296909	1.61e-29	Teslovich et al. 2010	rs10401969
APOE<U+2013>C1<U+2013>C2	TC	rs4420638	chr19_44919689_A_G	19	44919689	5.2e-111	Teslovich et al. 2010	rs4420638
APOE<U+2013>C1<U+2013>C2	LDL	rs4420638	chr19_44919689_A_G	19	44919689	8.72e-147	Teslovich et al. 2010	rs4420638
APOE<U+2013>C1<U+2013>C2	HDL	rs4420638	chr19_44919689_A_G	19	44919689	4.4e-21	Teslovich et al. 2010	rs4420638
APOE<U+2013>C1<U+2013>C2	TG	rs439401	chr19_44911194_T_C	19	44911194	1.14e-30	Teslovich et al. 2010	rs439401
FLJ36070	TC	rs492602	chr19_48703160_A_G	19	48703160	2.01e-10	Teslovich et al. 2010	rs492602
LILRA3	HDL	rs386000	chr19_54288907_C_G	19	54288907	4.29e-16	Teslovich et al. 2010	rs386000
ERGIC3	TC	rs2277862	chr20_35564866_C_T	20	35564866	3.82e-10	Teslovich et al. 2010	rs2277862
MAFB	TC	rs2902940	chr20_40462847_A_G	20	40462847	6.08e-11	Teslovich et al. 2010	rs2902940
MAFB	LDL	rs2902941	chr20_40462874_A_G	20	40462874	1.11e-08	Teslovich et al. 2010	rs2902941
TOP1	TC	rs4297946	chr20_41182635_G_C	20	41182635	2.76e-17	Teslovich et al. 2010	rs4297946
TOP1	LDL	rs909802	chr20_41308175_C_T	20	41308175	3.18e-19	Teslovich et al. 2010	rs909802
HNF4A	TC	rs1800961	chr20_44413724_C_T	20	44413724	5.72e-13	Teslovich et al. 2010	rs1800961
HNF4A	HDL	rs1800961	chr20_44413724_C_T	20	44413724	1.05e-15	Teslovich et al. 2010	rs1800961
PLTP	HDL	rs6065906	chr20_45925376_T_C	20	45925376	1.9e-22	Teslovich et al. 2010	rs6065906
PLTP	TG	rs4810479	chr20_45916409_C_T	20	45916409	4.69e-18	Teslovich et al. 2010	rs4810479
UBE2L3	HDL	rs181362	chr22_21577779_C_T	22	21577779	1.11e-08	Teslovich et al. 2010	rs181362
PLA2G6	TG	rs1005529	chr22_38145259_T_C	22	38145259	3.82e-08	Teslovich et al. 2010	rs5756931
PABPC4	HDL	rs4660293	chr1_39562508_A_G	1	39562508	3e-18	Willer et al. 2013	rs4660293
ZNF648	HDL	rs1689800	chr1_182199750_A_G	1	182199750	5e-20	Willer et al. 2013	rs1689800
GALNT2	HDL	rs4846914	chr1_230159944_G_A	1	230159944	4e-41	Willer et al. 2013	rs4846914
GALNT2	TG	rs4846914	chr1_230159944_G_A	1	230159944	7e-31	Willer et al. 2013	rs4846914
COBLL1	HDL	rs12328675	chr2_164684290_T_C	2	164684290	2e-15	Willer et al. 2013	rs12328675
IRS1	HDL	rs2972146	chr2_226235982_G_T	2	226235982	2e-17	Willer et al. 2013	rs2972146
IRS1	TG	rs2972146	chr2_226235982_G_T	2	226235982	3e-15	Willer et al. 2013	rs2972146
SLC39A8	HDL	rs13107325	chr4_102267552_C_T	4	102267552	1e-15	Willer et al. 2013	rs13107325
ARL15	HDL	rs6450176	chr5_54002195_G_A	5	54002195	7e-10	Willer et al. 2013	rs6450176
CITED2	HDL	rs605066	chr6_139508529_C_T	6	139508529	3e-08	Willer et al. 2013	rs605066
KLF14	HDL	rs4731702	chr7_130748625_C_T	7	130748625	5e-17	Willer et al. 2013	rs4731702
PPP1R3B	HDL	rs9987289	chr8_9325848_A_G	8	9325848	2e-41	Willer et al. 2013	rs9987289
PPP1R3B	TC	rs9987289	chr8_9325848_A_G	8	9325848	2e-36	Willer et al. 2013	rs9987289
PPP1R3B	LDL	rs9987289	chr8_9325848_A_G	8	9325848	9e-24	Willer et al. 2013	rs9987289
TRPS1	HDL	rs6993253	chr8_115580880_T_C	8	115580880	4e-17	Willer et al. 2013	rs2293889
TTC39B	HDL	rs581080	chr9_15305380_G_C	9	15305380	1e-19	Willer et al. 2013	rs581080
TTC39B	TC	rs581080	chr9_15305380_G_C	9	15305380	1e-13	Willer et al. 2013	rs581080
ABCA1	HDL	rs1883025	chr9_104902020_C_T	9	104902020	2e-65	Willer et al. 2013	rs1883025
ABCA1	TC	rs1883025	chr9_104902020_C_T	9	104902020	6e-53	Willer et al. 2013	rs1883025
LRP4	HDL	rs3136441	chr11_46721697_T_C	11	46721697	7e-29	Willer et al. 2013	rs3136441
PDE3A	HDL	rs7134375	chr12_20320824_C_A	12	20320824	1e-08	Willer et al. 2013	rs7134375
MVK	HDL	rs7134594	chr12_109562388_C_T	12	109562388	2e-13	Willer et al. 2013	rs7134594
SBNO1	HDL	rs28866344	chr12_123400937_A_G	12	123400937	3e-08	Willer et al. 2013	rs4759375
ZNF664	HDL	rs4765127	chr12_123975620_G_T	12	123975620	8e-10	Willer et al. 2013	rs4765127
ZNF664	TG	rs4765127	chr12_123975620_G_T	12	123975620	2e-08	Willer et al. 2013	rs4765127
SCARB1	HDL	rs838880	chr12_124777047_C_T	12	124777047	6e-32	Willer et al. 2013	rs838880
LIPC	HDL	rs1532085	chr15_58391167_A_G	15	58391167	1e-188	Willer et al. 2013	rs1532085
LIPC	TC	rs1532085	chr15_58391167_A_G	15	58391167	7e-47	Willer et al. 2013	rs1532085
LIPC	TG	rs1532085	chr15_58391167_A_G	15	58391167	2e-18	Willer et al. 2013	rs1532085
LACTB	HDL	rs2652834	chr15_63104668_A_G	15	63104668	4e-11	Willer et al. 2013	rs2652834
CETP	HDL	rs3764261	chr16_56959412_C_A	16	56959412	0	Willer et al. 2013	rs3764261
CETP	LDL	rs3764261	chr16_56959412_C_A	16	56959412	2e-34	Willer et al. 2013	rs3764261
CETP	TC	rs3764261	chr16_56959412_C_A	16	56959412	4e-31	Willer et al. 2013	rs3764261
CETP	TG	rs3764261	chr16_56959412_C_A	16	56959412	2e-25	Willer et al. 2013	rs3764261
LCAT	HDL	rs16942887	chr16_67894139_G_A	16	67894139	8e-54	Willer et al. 2013	rs16942887
CMIP	HDL	rs2925979	chr16_81501185_T_C	16	81501185	1e-19	Willer et al. 2013	rs2925979
STARD3	HDL	rs11869286	chr17_39657603_G_C	17	39657603	3e-17	Willer et al. 2013	rs11869286
ABCA8	HDL	rs4148008	chr17_68879153_C_G	17	68879153	1e-12	Willer et al. 2013	rs4148008
PGS1	HDL	rs4129767	chr17_78407903_G_A	17	78407903	2e-11	Willer et al. 2013	rs4129767
LIPG	HDL	rs7241918	chr18_49634583_G_T	18	49634583	1e-44	Willer et al. 2013	rs7241918
LIPG	TC	rs7241918	chr18_49634583_G_T	18	49634583	4e-18	Willer et al. 2013	rs7241918
MC4R	HDL	rs12967135	chr18_60181790_G_A	18	60181790	4e-08	Willer et al. 2013	rs12967135
ANGPTL4	HDL	rs7255436	chr19_8368312_C_A	19	8368312	2e-08	Willer et al. 2013	rs7255436
LOC55908	HDL	rs737337	chr19_11236817_T_C	19	11236817	5e-17	Willer et al. 2013	rs737337
LILRA3	HDL	rs386000	chr19_54288907_C_G	19	54288907	3e-23	Willer et al. 2013	rs386000
HNF4A	HDL	rs1800961	chr20_44413724_C_T	20	44413724	2e-34	Willer et al. 2013	rs1800961
HNF4A	TC	rs1800961	chr20_44413724_C_T	20	44413724	1e-24	Willer et al. 2013	rs1800961
PLTP	HDL	rs6065906	chr20_45925376_T_C	20	45925376	5e-40	Willer et al. 2013	rs6065906
PLTP	TG	rs6065906	chr20_45925376_T_C	20	45925376	2e-34	Willer et al. 2013	rs6065906
UBE2L3	HDL	rs181362	chr22_21577779_C_T	22	21577779	4e-18	Willer et al. 2013	rs181362
PCSK9	LDL	rs2479409	chr1_55038977_G_A	1	55038977	3e-50	Willer et al. 2013	rs2479409
PCSK9	TC	rs2479409	chr1_55038977_G_A	1	55038977	2e-39	Willer et al. 2013	rs2479409
SORT1	LDL	rs629301	chr1_109275684_G_T	1	109275684	5e-241	Willer et al. 2013	rs629301
SORT1	TC	rs629301	chr1_109275684_G_T	1	109275684	2e-170	Willer et al. 2013	rs629301
APOB	LDL	rs1367117	chr2_21041028_G_A	2	21041028	1e-182	Willer et al. 2013	rs1367117
APOB	TC	rs1367117	chr2_21041028_G_A	2	21041028	3e-139	Willer et al. 2013	rs1367117
ABCG5/8	LDL	rs4299376	chr2_43845437_G_T	2	43845437	4e-72	Willer et al. 2013	rs4299376
ABCG5/8	TC	rs4299376	chr2_43845437_G_T	2	43845437	3e-73	Willer et al. 2013	rs4299376
MYLIP	LDL	rs3757354	chr6_16127176_C_T	6	16127176	2e-17	Willer et al. 2013	rs3757354
MYLIP	TC	rs3757354	chr6_16127176_C_T	6	16127176	2e-15	Willer et al. 2013	rs3757354
HFE	LDL	rs1800562	chr6_26092913_G_A	6	26092913	8e-14	Willer et al. 2013	rs1800562
HFE	TC	rs1800562	chr6_26092913_G_A	6	26092913	2e-12	Willer et al. 2013	rs1800562
LPA	LDL	rs1564348	chr6_160157828_T_C	6	160157828	3e-21	Willer et al. 2013	rs1564348
LPA	TC	rs1564348	chr6_160157828_T_C	6	160157828	3e-23	Willer et al. 2013	rs1564348
PLEC1	LDL	rs11136341	chr8_143969375_A_G	8	143969375	7e-12	Willer et al. 2013	rs11136341
PLEC1	TC	rs11136341	chr8_143969375_A_G	8	143969375	6e-09	Willer et al. 2013	rs11136341
ABO	LDL	rs9411489	chr9_133279427_T_C	9	133279427	2e-41	Willer et al. 2013	rs9411489
ABO	TC	rs9411489	chr9_133279427_T_C	9	133279427	3e-35	Willer et al. 2013	rs9411489
ST3GAL4	LDL	rs11220462	chr11_126374057_G_A	11	126374057	7e-21	Willer et al. 2013	rs11220462
ST3GAL4	TC	rs11220462	chr11_126374057_G_A	11	126374057	6e-15	Willer et al. 2013	rs11220462
NYNRIN	LDL	rs8017377	chr14_24414681_G_A	14	24414681	3e-15	Willer et al. 2013	rs8017377
LDLR	LDL	rs6511720	chr19_11091630_G_T	19	11091630	4e-262	Willer et al. 2013	rs6511720
LDLR	TC	rs6511720	chr19_11091630_G_T	19	11091630	5e-202	Willer et al. 2013	rs6511720
APOE<U+2013>C1<U+2013>C2	LDL	rs4420638	chr19_44919689_A_G	19	44919689	2e-178	Willer et al. 2013	rs4420638
APOE<U+2013>C1<U+2013>C2	TC	rs4420638	chr19_44919689_A_G	19	44919689	1e-149	Willer et al. 2013	rs4420638
APOE<U+2013>C1<U+2013>C2	HDL	rs4420638	chr19_44919689_A_G	19	44919689	2e-21	Willer et al. 2013	rs4420638
TOP1	LDL	rs6029526	chr20_41043978_T_A	20	41043978	5e-18	Willer et al. 2013	rs6029526
TOP1	TC	rs6029526	chr20_41043978_T_A	20	41043978	1e-16	Willer et al. 2013	rs6029526
LDLRAP1	TC	rs12027135	chr1_25449242_A_T	1	25449242	5e-12	Willer et al. 2013	rs12027135
LDLRAP1	LDL	rs12027135	chr1_25449242_A_T	1	25449242	2e-14	Willer et al. 2013	rs12027135
EVI5	TC	rs7515577	chr1_92543881_C_A	1	92543881	2e-08	Willer et al. 2013	rs7515577
MOSC1	TC	rs2642442	chr1_220800221_C_T	1	220800221	3e-11	Willer et al. 2013	rs2642442
MOSC1	LDL	rs2642442	chr1_220800221_C_T	1	220800221	5e-11	Willer et al. 2013	rs2642442
IRF2BP2	TC	rs514230	chr1_234722850_A_T	1	234722850	5e-14	Willer et al. 2013	rs514230
IRF2BP2	LDL	rs514230	chr1_234722850_A_T	1	234722850	9e-12	Willer et al. 2013	rs514230
RAB3GAP1	TC	rs7570971	chr2_135080336_C_A	2	135080336	1e-13	Willer et al. 2013	rs7570971
RAF1	TC	rs2290159	chr3_12587421_G_C	3	12587421	2e-09	Willer et al. 2013	rs2290159
HMGCR	TC	rs12916	chr5_75360714_T_C	5	75360714	5e-74	Willer et al. 2013	rs12916
HMGCR	LDL	rs12916	chr5_75360714_T_C	5	75360714	8e-78	Willer et al. 2013	rs12916
TIMD4	TC	rs6882076	chr5_156963286_T_C	5	156963286	5e-41	Willer et al. 2013	rs6882076
TIMD4	TG	rs6882076	chr5_156963286_T_C	5	156963286	2e-15	Willer et al. 2013	rs6882076
TIMD4	LDL	rs6882076	chr5_156963286_T_C	5	156963286	3e-31	Willer et al. 2013	rs6882076
HLA	TC	rs3177928	chr6_32444658_G_A	6	32444658	1e-21	Willer et al. 2013	rs3177928
HLA	LDL	rs3177928	chr6_32444658_G_A	6	32444658	3e-17	Willer et al. 2013	rs3177928
C6orf106	TC	rs2814982	chr6_34578783_C_T	6	34578783	4e-15	Willer et al. 2013	rs2814982
FRK	TC	rs9488822	chr6_115991730_A_T	6	115991730	1e-09	Willer et al. 2013	rs9488822
DNAH11	TC	rs12670798	chr7_21567734_T_C	7	21567734	1e-16	Willer et al. 2013	rs12670798
DNAH11	LDL	rs12670798	chr7_21567734_T_C	7	21567734	5e-14	Willer et al. 2013	rs12670798
NPC1L1	TC	rs2072183	chr7_44539581_G_C	7	44539581	4e-15	Willer et al. 2013	rs2072183
NPC1L1	LDL	rs2072183	chr7_44539581_G_C	7	44539581	7e-16	Willer et al. 2013	rs2072183
CYP7A1	TC	rs2081687	chr8_58476006_T_C	8	58476006	9e-12	Willer et al. 2013	rs2081687
GPAM	TC	rs2255141	chr10_112174128_A_G	10	112174128	7e-16	Willer et al. 2013	rs2255141
GPAM	LDL	rs2255141	chr10_112174128_A_G	10	112174128	1e-13	Willer et al. 2013	rs2255141
SPTY2D1	TC	rs10128711	chr11_18611437_T_C	11	18611437	1e-11	Willer et al. 2013	rs10128711
UBASH3B	TC	rs7941030	chr11_122651667_T_C	11	122651667	2e-14	Willer et al. 2013	rs7941030
UBASH3B	HDL	rs7941030	chr11_122651667_T_C	11	122651667	1e-14	Willer et al. 2013	rs7941030
BRAP	TC	rs11065987	chr12_111634620_A_G	12	111634620	2e-16	Willer et al. 2013	rs11065987
BRAP	LDL	rs11065987	chr12_111634620_A_G	12	111634620	1e-11	Willer et al. 2013	rs11065987
HNF1A	TC	rs1169288	chr12_120978847_A_C	12	120978847	4e-17	Willer et al. 2013	rs1169288
HNF1A	LDL	rs1169288	chr12_120978847_A_C	12	120978847	6e-21	Willer et al. 2013	rs1169288
HPR	TC	rs2000999	chr16_72074194_G_A	16	72074194	7e-41	Willer et al. 2013	rs2000999
HPR	LDL	rs2000999	chr16_72074194_G_A	16	72074194	4e-41	Willer et al. 2013	rs2000999
CILP2	TC	rs10401969	chr19_19296909_T_C	19	19296909	4e-77	Willer et al. 2013	rs10401969
CILP2	TG	rs10401969	chr19_19296909_T_C	19	19296909	1e-69	Willer et al. 2013	rs10401969
CILP2	LDL	rs10401969	chr19_19296909_T_C	19	19296909	3e-54	Willer et al. 2013	rs10401969
FLJ36070	TC	rs492602	chr19_48703160_A_G	19	48703160	1e-16	Willer et al. 2013	rs492602
ERGIC3	TC	rs2277862	chr20_35564866_C_T	20	35564866	5e-11	Willer et al. 2013	rs2277862
MAFB	TC	rs2902940	chr20_40462847_A_G	20	40462847	9e-10	Willer et al. 2013	rs2902940
MAFB	LDL	rs2902940	chr20_40462847_A_G	20	40462847	2e-11	Willer et al. 2013	rs2902940
ANGPTL3	TG	rs2131925	chr1_62560271_G_T	1	62560271	3e-74	Willer et al. 2013	rs2131925
ANGPTL3	LDL	rs2131925	chr1_62560271_G_T	1	62560271	3e-32	Willer et al. 2013	rs2131925
ANGPTL3	TC	rs2131925	chr1_62560271_G_T	1	62560271	4e-80	Willer et al. 2013	rs2131925
GCKR	TG	rs1260326	chr2_27508073_T_C	2	27508073	2e-239	Willer et al. 2013	rs1260326
GCKR	TC	rs1260326	chr2_27508073_T_C	2	27508073	3e-42	Willer et al. 2013	rs1260326
MSL2L1	TG	rs645040	chr3_136207780_G_T	3	136207780	2e-12	Willer et al. 2013	rs645040
KLHL8	TG	rs442177	chr4_87109109_G_T	4	87109109	1e-18	Willer et al. 2013	rs442177
MAP3K1	TG	rs9686661	chr5_56565959_C_T	5	56565959	3e-16	Willer et al. 2013	rs9686661
MLXIPL	TG	rs17145738	chr7_73568544_C_T	7	73568544	9e-99	Willer et al. 2013	rs17145738
MLXIPL	HDL	rs17145738	chr7_73568544_C_T	7	73568544	5e-13	Willer et al. 2013	rs17145738
PINX1	TG	rs11776767	chr8_10826419_G_C	8	10826419	3e-11	Willer et al. 2013	rs11776767
NAT2	TG	rs1495741	chr8_18415371_G_A	8	18415371	3e-12	Willer et al. 2013	rs1495741
NAT2	TC	rs1495741	chr8_18415371_G_A	8	18415371	3e-08	Willer et al. 2013	rs1495741
LPL	TG	rs12678919	chr8_19986711_A_G	8	19986711	2e-199	Willer et al. 2013	rs12678919
LPL	HDL	rs12678919	chr8_19986711_A_G	8	19986711	1e-149	Willer et al. 2013	rs12678919
TRIB1	TG	rs2954029	chr8_125478730_A_T	8	125478730	1e-107	Willer et al. 2013	rs2954029
TRIB1	TC	rs2954029	chr8_125478730_A_T	8	125478730	2e-65	Willer et al. 2013	rs2954029
TRIB1	LDL	rs2954029	chr8_125478730_A_T	8	125478730	2e-50	Willer et al. 2013	rs2954029
TRIB1	HDL	rs2954029	chr8_125478730_A_T	8	125478730	3e-29	Willer et al. 2013	rs2954029
JMJD1C	TG	rs10761731	chr10_63267850_A_T	10	63267850	8e-12	Willer et al. 2013	rs10761731
CYP26A1	TG	rs2068888	chr10_93079885_G_A	10	93079885	2e-11	Willer et al. 2013	rs2068888
FADS1-2-3	TG	rs174546	chr11_61802358_C_T	11	61802358	7e-38	Willer et al. 2013	rs174546
FADS1-2-3	LDL	rs174546	chr11_61802358_C_T	11	61802358	2e-39	Willer et al. 2013	rs174546
FADS1-2-3	TC	rs174546	chr11_61802358_C_T	11	61802358	3e-37	Willer et al. 2013	rs174546
FADS1-2-3	HDL	rs174546	chr11_61802358_C_T	11	61802358	8e-28	Willer et al. 2013	rs174546
APOA1<U+2013>C3<U+2013>A4<U+2013>A5	TG	rs964184	chr11_116778201_G_C	11	116778201	7e-224	Willer et al. 2013	rs964184
APOA1<U+2013>C3<U+2013>A4<U+2013>A5	TC	rs964184	chr11_116778201_G_C	11	116778201	3e-55	Willer et al. 2013	rs964184
APOA1<U+2013>C3<U+2013>A4<U+2013>A5	HDL	rs964184	chr11_116778201_G_C	11	116778201	6e-48	Willer et al. 2013	rs964184
APOA1<U+2013>C3<U+2013>A4<U+2013>A5	LDL	rs964184	chr11_116778201_G_C	11	116778201	2e-26	Willer et al. 2013	rs964184
LRP1	TG	rs11613352	chr12_57398797_C_T	12	57398797	9e-14	Willer et al. 2013	rs11613352
LRP1	HDL	rs11613352	chr12_57398797_C_T	12	57398797	2e-13	Willer et al. 2013	rs11613352
CAPN3	TG	rs2412710	chr15_42391589_G_A	15	42391589	2e-11	Willer et al. 2013	rs2412710
FRMD5	TG	rs2929282	chr15_43953733_A_T	15	43953733	2e-09	Willer et al. 2013	rs2929282
PLA2G6	TG	rs1005529	chr22_38145259_T_C	22	38145259	3e-08	Willer et al. 2013	rs5756931
PIGV-NR0B2	HDL	rs12748152	chr1_26811902_C_T	1	26811902	1e-15	Willer et al. 2013	rs12748152
HDGF-PMVK	HDL	rs12145743	chr1_156730859_T_G	1	156730859	2e-08	Willer et al. 2013	rs12145743
ANGPTL1	HDL	rs4650994	chr1_178546177_G_A	1	178546177	7e-09	Willer et al. 2013	rs4650994
CPS1	HDL	rs1047891	chr2_210675783_C_A	2	210675783	9e-10	Willer et al. 2013	rs1047891
SETD2	HDL	rs2290547	chr3_47019693_G_A	3	47019693	4e-09	Willer et al. 2013	rs2290547
RBM5	HDL	rs2013208	chr3_50091966_C_T	3	50091966	9e-12	Willer et al. 2013	rs2013208
STAB1	HDL	rs13326165	chr3_52498102_A_G	3	52498102	9e-11	Willer et al. 2013	rs13326165
GSK3B	HDL	rs6805251	chr3_119841759_T_C	3	119841759	1e-08	Willer et al. 2013	rs6805251
FAM13A	HDL	rs3822072	chr4_88820118_G_A	4	88820118	4e-12	Willer et al. 2013	rs3822072
RSPO3	HDL	rs1936800	chr6_127114919_C_T	6	127114919	3e-10	Willer et al. 2013	rs1936800
DAGLB	HDL	rs702485	chr7_6409641_A_G	7	6409641	6e-12	Willer et al. 2013	rs702485
SNX13	HDL	rs4142995	chr7_17879635_G_T	7	17879635	9e-12	Willer et al. 2013	rs4142995
IKZF1	HDL	rs4917014	chr7_50266267_T_G	7	50266267	1e-08	Willer et al. 2013	rs4917014
TMEM176A	HDL	rs17173637	chr7_150832361_T_C	7	150832361	2e-08	Willer et al. 2013	rs17173637
MARCH8-ALOX5	HDL	rs970548	chr10_45517829_A_C	10	45517829	2e-10	Willer et al. 2013	rs970548
KAT5	HDL	rs12801636	chr11_65623846_G_A	11	65623846	3e-08	Willer et al. 2013	rs12801636
MOGAT2-DGAT2	HDL	rs499974	chr11_75743976_C_A	11	75743976	1e-08	Willer et al. 2013	rs499974
ZBTB42-AKT1	HDL	rs4983559	chr14_104810872_G_A	14	104810872	1e-08	Willer et al. 2013	rs4983559
FTO	HDL	rs1121980	chr16_53775335_G_A	16	53775335	7e-09	Willer et al. 2013	rs1121980
HAS1	HDL	rs17695224	chr19_51820963_G_A	19	51820963	2e-13	Willer et al. 2013	rs17695224
ANXA9-CERS2	LDL	rs267733	chr1_150986360_A_G	1	150986360	5e-09	Willer et al. 2013	rs267733
EHBP1	LDL	rs2710642	chr2_62922422_G_A	2	62922422	6e-09	Willer et al. 2013	rs2710642
INSIG2	LDL	rs10490626	chr2_118078265_G_A	2	118078265	2e-12	Willer et al. 2013	rs10490626
LOC84931	LDL	rs2030746	chr2_120551912_C_T	2	120551912	9e-09	Willer et al. 2013	rs2030746
FN1	LDL	rs1250229	chr2_215439661_T_C	2	215439661	3e-08	Willer et al. 2013	rs1250229
CMTM6	LDL	rs7640978	chr3_32491518_C_T	3	32491518	1e-08	Willer et al. 2013	rs7640978
ACAD11	LDL	rs17404153	chr3_132444356_G_T	3	132444356	2e-09	Willer et al. 2013	rs17404153
CSNK1G3	LDL	rs4530754	chr5_123519722_G_A	5	123519722	4e-12	Willer et al. 2013	rs4530754
MIR148A	LDL	rs4722551	chr7_25952206_T_C	7	25952206	4e-14	Willer et al. 2013	rs4722551
SOX17	LDL	rs10102164	chr8_54509054_G_A	8	54509054	4e-11	Willer et al. 2013	rs10102164
BRCA2	LDL	rs4942486	chr13_32379251_T_C	13	32379251	2e-11	Willer et al. 2013	rs4942486
APOH-PRXCA	LDL	rs1801689	chr17_66214462_A_C	17	66214462	1e-11	Willer et al. 2013	rs1801689
SPTLC3	LDL	rs364585	chr20_12982070_A_G	20	12982070	4e-10	Willer et al. 2013	rs364585
SNX5	LDL	rs2328223	chr20_17865277_A_C	20	17865277	6e-09	Willer et al. 2013	rs2328223
MTMR3	LDL	rs5763662	chr22_29982714_C_T	22	29982714	1e-08	Willer et al. 2013	rs5763662
ASAP3	TC	rs1077514	chr1_23439740_C_T	1	23439740	6e-09	Willer et al. 2013	rs1077514
ABCB11	TC	rs2287623	chr2_168973645_G_A	2	168973645	4e-12	Willer et al. 2013	rs2287623
FAM117B	TC	rs11694172	chr2_202667581_A_G	2	202667581	2e-09	Willer et al. 2013	rs11694172
UGT1A1	TC	rs11563251	chr2_233770738_C_T	2	233770738	1e-09	Willer et al. 2013	rs11563251
PXK	TC	rs13315871	chr3_58395560_G_A	3	58395560	4e-08	Willer et al. 2013	rs13315871
KCNK17	TC	rs2758886	chr6_39283061_G_A	6	39283061	3e-08	Willer et al. 2013	rs2758886
HBS1L	TC	rs9376090	chr6_135090090_T_C	6	135090090	3e-09	Willer et al. 2013	rs9376090
GPR146	TC	rs1997243	chr7_1044141_A_G	7	1044141	3e-10	Willer et al. 2013	rs1997243
VLDLR	TC	rs3780181	chr9_2640759_A_G	9	2640759	7e-10	Willer et al. 2013	rs3780181
VIM-CUBN	TC	rs10904908	chr10_17218291_A_G	10	17218291	3e-11	Willer et al. 2013	rs10904908
PHLDB1	TC	rs11603023	chr11_118615352_T_C	11	118615352	1e-08	Willer et al. 2013	rs11603023
PHC1-A2ML1	TC	rs4883201	chr12_8929985_A_G	12	8929985	2e-09	Willer et al. 2013	rs4883201
DLG4	TC	rs314253	chr17_7188331_T_C	17	7188331	3e-10	Willer et al. 2013	rs314253
PPARA	TC	rs4253772	chr22_46231706_C_T	22	46231706	1e-08	Willer et al. 2013	rs4253772
LRPAP1	TG	rs6831256	chr4_3471412_A_G	4	3471412	2e-12	Willer et al. 2013	rs6831256
VEGFA	TG	rs998584	chr6_43790159_C_A	6	43790159	3e-15	Willer et al. 2013	rs998584
MET	TG	rs38855	chr7_116717990_A_G	7	116717990	2e-08	Willer et al. 2013	rs38855
AKR1C4	TG	rs7897822	chr10_5242594_G_A	10	5242594	2e-12	Willer et al. 2013	rs1832007
PDXDC1	TG	rs3198697	chr16_15036083_C_T	16	15036083	2e-08	Willer et al. 2013	rs3198697
MPP3	TG	rs8077889	chr17_43800798_A_C	17	43800798	1e-08	Willer et al. 2013	rs8077889
INSR	TG	rs7248104	chr19_7224420_G_A	19	7224420	5e-10	Willer et al. 2013	rs7248104
PEPD	TG	rs731839	chr19_33408159_G_A	19	33408159	3e-09	Willer et al. 2013	rs731839
LDLRAP1	TC	rs586178	chr1_25420739_G_C	1	25420739	3.1e-09	Surakka et al. 2015	rs586178
LDLRAP1	LDL	rs586178	chr1_25420739_G_C	1	25420739	4.2e-09	Surakka et al. 2015	rs586178
PIGVNROB2	LDL	rs79598313	chr1_26958422_C_T	1	26958422	7.1e-10	Surakka et al. 2015	rs79598313
MACF1,PABPC4	HDL	rs72634501	chr1_39085816_T_C	1	39085816	8.1e-10	Surakka et al. 2015	rs72634501
PABPC4	HDL	rs4660293	chr1_39562508_A_G	1	39562508	2.2e-08	Surakka et al. 2015	rs4660293
PCSK9	LDL	rs2479409	chr1_55038977_G_A	1	55038977	3.5e-23	Surakka et al. 2015	rs2479409
PCSK9	TC	rs2479409	chr1_55038977_G_A	1	55038977	4.9e-21	Surakka et al. 2015	rs2479409
PCSK9	LDL	rs11591147	chr1_55039974_G_T	1	55039974	2.2e-92	Surakka et al. 2015	rs11591147
PCSK9	TC	rs191448950	chr1_55119171_G_A	1	55119171	5.9e-73	Surakka et al. 2015	rs191448950
ANGPTL3,DOCK7	TG	rs9988450	chr1_62458777_C_T	1	62458777	5.9e-34	Surakka et al. 2015	rs9988450
ANGPTL3	TG	rs2131925	chr1_62560271_G_T	1	62560271	5.1e-32	Surakka et al. 2015	rs2131925
ANGPTL3,DOCK7	TC	rs11207995	chr1_62583880_A_C	1	62583880	2.4e-34	Surakka et al. 2015	rs11207995
ANGPTL3	TC	rs3850634	chr1_62584927_T_G	1	62584927	3.8e-34	Surakka et al. 2015	rs3850634
ANGPTL3	LDL	rs3850634	chr1_62584927_T_G	1	62584927	4.7e-11	Surakka et al. 2015	rs3850634
ANGPTL3,DOCK7	LDL	rs10889347	chr1_62610155_G_A	1	62610155	1.7e-11	Surakka et al. 2015	rs10889348
GVI1-EVI5	TC	rs11164654	chr1_92502755_T_C	1	92502755	1.3e-09	Surakka et al. 2015	rs11164654
GVI1-EVI5	LDL	rs11164654	chr1_92502755_T_C	1	92502755	1.7e-08	Surakka et al. 2015	rs11164654
EVI5	TC	rs7515577	chr1_92543881_C_A	1	92543881	4.2e-09	Surakka et al. 2015	rs7515577
CELSR2-SORT1	HDL	rs6657811	chr1_109264661_A_T	1	109264661	1.9e-09	Surakka et al. 2015	rs6657811
SORT1	LDL	rs629301	chr1_109275684_G_T	1	109275684	1.2e-87	Surakka et al. 2015	rs629301
SORT1	TC	rs629301	chr1_109275684_G_T	1	109275684	8.5e-62	Surakka et al. 2015	rs629301
CELSR2-SORT1	LDL	rs646776	chr1_109275908_C_T	1	109275908	2e-91	Surakka et al. 2015	rs646776
CELSR2-SORT1	TC	rs646776	chr1_109275908_C_T	1	109275908	1.9e-64	Surakka et al. 2015	rs646776
ZNF648	HDL	rs2489279	chr1_182174984_C_G	1	182174984	3.7e-09	Surakka et al. 2015	rs2489279
MOSC1	TC	rs2807834	chr1_220797251_T_G	1	220797251	1.7e-08	Surakka et al. 2015	rs2807834
MOSC1	TC	rs1874124	chr1_220801995_C_T	1	220801995	4.7e-10	Surakka et al. 2015	rs1874124
GALNT2	HDL	rs4846914	chr1_230159944_G_A	1	230159944	3.3e-14	Surakka et al. 2015	rs4846914
GALNT2	TG	rs10864728	chr1_230169168_A_G	1	230169168	4.5e-16	Surakka et al. 2015	rs10864728
GALNT2	TG	rs1321257	chr1_230169566_G_A	1	230169566	4.8e-16	Surakka et al. 2015	rs1321257
GALNT2	HDL	rs4846923	chr1_230171476_T_G	1	230171476	1.4e-16	Surakka et al. 2015	rs4846923
IRF2BP2	TC	rs557933	chr1_234717521_A_C	1	234717521	2e-16	Surakka et al. 2015	rs557933
IRF2BP2	TC	rs514230	chr1_234722850_A_T	1	234722850	1.1e-15	Surakka et al. 2015	rs514230
IRF2BP2	LDL	rs514230	chr1_234722850_A_T	1	234722850	1.1e-11	Surakka et al. 2015	rs514230
APOB	TG	rs4665710	chr2_20998163_A_C	2	20998163	1.1e-31	Surakka et al. 2015	rs4665710
APOB	TG	rs1042034	chr2_21002409_C_T	2	21002409	1.8e-30	Surakka et al. 2015	rs1042034
APOB	HDL	rs1042034	chr2_21002409_C_T	2	21002409	1.3e-19	Surakka et al. 2015	rs1042034
APOB	HDL	rs2678379	chr2_21003688_A_G	2	21003688	7.2e-21	Surakka et al. 2015	rs2678379
APOB	TC	rs1041968	chr2_21009932_G_A	2	21009932	4.6e-54	Surakka et al. 2015	rs1041968
APOB	LDL	rs1367117	chr2_21041028_G_A	2	21041028	7.1e-58	Surakka et al. 2015	rs1367117
APOB	TC	rs1367117	chr2_21041028_G_A	2	21041028	4.6e-49	Surakka et al. 2015	rs1367117
APOB	LDL	rs515135	chr2_21063185_T_C	2	21063185	2.3e-63	Surakka et al. 2015	rs515135
GCKR	TG	rs1260326	chr2_27508073_T_C	2	27508073	4.8e-88	Surakka et al. 2015	rs1260326
GCKR	TC	rs1260326	chr2_27508073_T_C	2	27508073	2.5e-13	Surakka et al. 2015	rs1260326
ABCG5/8	LDL	rs4299376	chr2_43845437_G_T	2	43845437	8.3e-28	Surakka et al. 2015	rs4299376
ABCG5/8	TC	rs4299376	chr2_43845437_G_T	2	43845437	1.5e-25	Surakka et al. 2015	rs4299376
ABCG8	TC	rs76866386	chr2_43848344_T_C	2	43848344	5.6e-33	Surakka et al. 2015	rs76866386
ABCG8	LDL	rs72875462	chr2_43852171_C_A	2	43852171	2.1e-35	Surakka et al. 2015	rs72875462
RAB3GAP1	TC	rs28453840	chr2_135765371_G_A	2	135765371	2.9e-09	Surakka et al. 2015	rs28453840
FAM117B	TC	rs115400054	chr2_202811382_C_T	2	202811382	5.4e-09	Surakka et al. 2015	rs115400054
FAM117B	LDL	rs140244541	chr2_202943809_G_A	2	202943809	5.5e-09	Surakka et al. 2015	rs140244541
IRS1	HDL	rs1515100	chr2_226264201_C_A	2	226264201	1.2e-09	Surakka et al. 2015	rs1515100
IRS1	HDL	rs2713536	chr2_226298926_C_T	2	226298926	3.4e-10	Surakka et al. 2015	rs2713536
ATG7	HDL	rs2606736	chr3_11358775_C_T	3	11358775	3.7e-08	Surakka et al. 2015	rs2606736
ATG7	HDL	rs7635838	chr3_11371130_T_C	3	11371130	1.9e-09	Surakka et al. 2015	rs7635838
PPARG	LDL	rs2920503	chr3_12282731_C_T	3	12282731	2.9e-10	Surakka et al. 2015	rs2920503
PPARG	TC	rs709149	chr3_12408855_G_A	3	12408855	9.3e-12	Surakka et al. 2015	rs1699337
MSL2L1	TG	rs34894639	chr3_136079816_C_T	3	136079816	7.6e-09	Surakka et al. 2015	rs34894639
MSL2L1	HDL	rs483465	chr3_136329135_A_G	3	136329135	3.7e-10	Surakka et al. 2015	rs483465
LRPAP1	TG	rs59950280	chr4_3450618_G_A	4	3450618	1.1e-10	Surakka et al. 2015	rs59950280
LRPAP1	TC	rs59950280	chr4_3450618_G_A	4	3450618	1.3e-10	Surakka et al. 2015	rs59950280
LRPAP1	TG	rs6831256	chr4_3471412_A_G	4	3471412	1.5e-09	Surakka et al. 2015	rs6831256
AFF1-KLHL8	TG	rs2035403	chr4_87097839_A_G	4	87097839	1.8e-10	Surakka et al. 2015	rs2035403
KLHL8	TG	rs442177	chr4_87109109_G_T	4	87109109	1.2e-08	Surakka et al. 2015	rs442177
ADH5	HDL	rs13132430	chr4_99302913_G_A	4	99302913	1.1e-08	Surakka et al. 2015	rs13132430
SLC39A8	HDL	rs13107325	chr4_102267552_C_T	4	102267552	9.6e-12	Surakka et al. 2015	rs13107325
SLC39A8	HDL	rs13135092	chr4_102276925_A_G	4	102276925	3e-13	Surakka et al. 2015	rs13135092
HMGCR	TC	rs10038095	chr5_75341886_A_T	5	75341886	2.9e-43	Surakka et al. 2015	rs10038095
HMGCR	LDL	rs3843482	chr5_75343434_T_G	5	75343434	1.8e-45	Surakka et al. 2015	rs3843482
HMGCR	LDL	rs12916	chr5_75360714_T_C	5	75360714	7e-45	Surakka et al. 2015	rs12916
HMGCR	TC	rs12916	chr5_75360714_T_C	5	75360714	2.9e-40	Surakka et al. 2015	rs12916
TIMD4	TC	rs6882076	chr5_156963286_T_C	5	156963286	6e-17	Surakka et al. 2015	rs6882076
TIMD4	LDL	rs6882076	chr5_156963286_T_C	5	156963286	1.7e-11	Surakka et al. 2015	rs6882076
TIMD4	TC	rs1553318	chr5_157052312_G_A	5	157052312	2.4e-21	Surakka et al. 2015	rs1553318
TIMD4	LDL	rs1553318	chr5_157052312_G_A	5	157052312	1.8e-15	Surakka et al. 2015	rs1553318
TIMD4	TG	rs1553318	chr5_157052312_G_A	5	157052312	2.2e-11	Surakka et al. 2015	rs1553318
MYLIP	LDL	rs3757354	chr6_16127176_C_T	6	16127176	2e-09	Surakka et al. 2015	rs3757354
HLA-area	TG	rs419132	chr6_32243022_A_G	6	32243022	4.7e-12	Surakka et al. 2015	rs419132
HLA	TC	rs3177928	chr6_32444658_G_A	6	32444658	6.7e-11	Surakka et al. 2015	rs3177928
HLA	LDL	rs3177928	chr6_32444658_G_A	6	32444658	1.3e-08	Surakka et al. 2015	rs3177928
SNRPC	HDL	rs2814944	chr6_34585020_G_A	6	34585020	1.7e-08	Surakka et al. 2015	rs2814944
SNRPC	HDL	rs3736896	chr6_34768106_T_C	6	34768106	6e-10	Surakka et al. 2015	rs2764209
VEGFA	TG	rs998584	chr6_43790159_C_A	6	43790159	3.2e-08	Surakka et al. 2015	rs998584
VEGFA	TG	rs1358980	chr6_43796814_C_T	6	43796814	3.3e-09	Surakka et al. 2015	rs1358980
RSPO3	TG	rs72959041	chr6_127133748_G_A	6	127133748	4.8e-08	Surakka et al. 2015	rs72959041
CITED2	TG	rs17585887	chr6_139514361_T_C	6	139514361	7.1e-11	Surakka et al. 2015	rs17585887
LPA	TC	rs12208357	chr6_160122116_C_T	6	160122116	8.5e-14	Surakka et al. 2015	rs12208357
LPA	TG	rs7759633	chr6_160649958_G_A	6	160649958	8.6e-09	Surakka et al. 2015	rs7759633
LPA	LDL	rs186696265	chr6_160690668_C_T	6	160690668	4.4e-14	Surakka et al. 2015	rs186696265
DNAH11	TC	rs2285942	chr7_21543299_C_T	7	21543299	3.1e-10	Surakka et al. 2015	rs2285942
DNAH11	LDL	rs56130071	chr7_21559135_G_C	7	21559135	2.2e-14	Surakka et al. 2015	rs56130071
DNAH11	TC	rs55649657	chr7_21567665_C_G	7	21567665	4.1e-13	Surakka et al. 2015	rs55649657
DNAH11	LDL	rs12670798	chr7_21567734_T_C	7	21567734	7.3e-12	Surakka et al. 2015	rs12670798
NPC1L1	TC	rs2072183	chr7_44539581_G_C	7	44539581	3.2e-08	Surakka et al. 2015	rs2072183
NPC1L1	LDL	rs41279633	chr7_44541277_G_T	7	44541277	1e-10	Surakka et al. 2015	rs41279633
NPC1L1	LDL	rs2073547	chr7_44542732_A_G	7	44542732	1.82e-10	Surakka et al. 2015	rs2073547
NPC1L1	TC	rs10260606	chr7_44544952_G_C	7	44544952	1.1e-11	Surakka et al. 2015	rs10260606
MLXIPL	TG	rs7811265	chr7_73520180_A_G	7	73520180	8.4e-39	Surakka et al. 2015	rs7811265
MLXIPL	TG	rs9638182	chr7_73584775_T_G	7	73584775	1.2e-40	Surakka et al. 2015	rs9638182
KLF14	HDL	rs13241165	chr7_130747779_A_T	7	130747779	8.4e-10	Surakka et al. 2015	rs13241165
KLF14	HDL	rs4731702	chr7_130748625_C_T	7	130748625	1.6e-09	Surakka et al. 2015	rs4731702
PPP1R3B	LDL	rs2169387	chr8_9323885_A_G	8	9323885	3.1e-16	Surakka et al. 2015	rs2169387
PPP1R3B	HDL	rs9987289	chr8_9325848_A_G	8	9325848	5.7e-20	Surakka et al. 2015	rs9987289
PPP1R3B	TC	rs9987289	chr8_9325848_A_G	8	9325848	1.4e-21	Surakka et al. 2015	rs9987289
PPP1R3B	HDL	rs4841132	chr8_9326086_A_G	8	9326086	4e-20	Surakka et al. 2015	rs4841132
PPP1R3B	TC	rs2126259	chr8_9327636_T_C	8	9327636	7.4e-20	Surakka et al. 2015	rs2126259
PPP1R3B	LDL	rs2126259	chr8_9327636_T_C	8	9327636	3.8e-15	Surakka et al. 2015	rs2126259
LPL	TG	rs12678919	chr8_19986711_A_G	8	19986711	1e-71	Surakka et al. 2015	rs12678919
LPL	HDL	rs12678919	chr8_19986711_A_G	8	19986711	5.7e-54	Surakka et al. 2015	rs12678919
LPL	TG	rs115849089	chr8_20054859_G_A	8	20054859	9.3e-84	Surakka et al. 2015	rs115849089
LPL	HDL	rs115849089	chr8_20054859_G_A	8	20054859	1.7e-63	Surakka et al. 2015	rs115849089
CYP7A1	LDL	rs1030431	chr8_58399138_A_G	8	58399138	2.5e-08	Surakka et al. 2015	rs1030431
CYP7A1	LDL	rs9297994	chr8_58479765_G_A	8	58479765	2e-11	Surakka et al. 2015	rs9297994
CYP7A1	TC	rs10504255	chr8_58485902_G_A	8	58485902	2.8e-11	Surakka et al. 2015	rs4738684
TRIB1	HDL	rs2954022	chr8_125470379_C_A	8	125470379	1.3e-09	Surakka et al. 2015	rs2954022
TRIB1	LDL	rs2954022	chr8_125470379_C_A	8	125470379	2.8e-19	Surakka et al. 2015	rs2954022
TRIB1	TC	rs2954022	chr8_125470379_C_A	8	125470379	2e-27	Surakka et al. 2015	rs2954022
TRIB1	TG	rs2954029	chr8_125478730_A_T	8	125478730	4.4e-44	Surakka et al. 2015	rs2954029
TRIB1	HDL	rs10808546	chr8_125483576_C_T	8	125483576	3.7e-09	Surakka et al. 2015	rs10808546
TRIB1	LDL	rs112875651	chr8_125494452_G_A	8	125494452	4e-26	Surakka et al. 2015	rs112875651
TRIB1	TC	rs112875651	chr8_125494452_G_A	8	125494452	1.3e-38	Surakka et al. 2015	rs112875651
PLEC1	LDL	rs11136341	chr8_143969375_A_G	8	143969375	9.8e-09	Surakka et al. 2015	rs11136341
GRINA,PLEC1	LDL	rs11784833	chr8_143989244_T_C	8	143989244	2.1e-10	Surakka et al. 2015	rs11784833
TTC39B	HDL	rs540885	chr9_15294598_G_A	9	15294598	5.2e-10	Surakka et al. 2015	rs540885
TTC39B	HDL	rs643531	chr9_15296036_C_A	9	15296036	5.6e-09	Surakka et al. 2015	rs643531
ABCA1	HDL	rs2740488	chr9_104899461_A_C	9	104899461	2.4e-34	Surakka et al. 2015	rs2740488
ABCA1	TC	rs2740488	chr9_104899461_A_C	9	104899461	1.6e-22	Surakka et al. 2015	rs2740488
ABCA1	HDL	rs1883025	chr9_104902020_C_T	9	104902020	6.9e-31	Surakka et al. 2015	rs1883025
ABCA1	TC	rs1883025	chr9_104902020_C_T	9	104902020	6e-21	Surakka et al. 2015	rs1883025
ABO	LDL	rs550057	chr9_133271182_T_C	9	133271182	5.6e-20	Surakka et al. 2015	rs550057
ABO	TC	rs507666	chr9_133273983_A_G	9	133273983	2e-18	Surakka et al. 2015	rs507666
ABO	TC	rs651007	chr9_133278431_T_C	9	133278431	3.7e-17	Surakka et al. 2015	rs651007
MARCH8	TC	rs11239571	chr10_45592444_G_A	10	45592444	2.5e-08	Surakka et al. 2015	rs11239544
JMJD1C	TG	rs10822145	chr10_63174788_C_T	10	63174788	6.9e-11	Surakka et al. 2015	rs10822145
JMJD1C	TG	rs10761731	chr10_63267850_A_T	10	63267850	1.9e-08	Surakka et al. 2015	rs10761731
GPAM	TC	rs2297991	chr10_112153464_T_C	10	112153464	7.6e-10	Surakka et al. 2015	rs2297991
GPAM	HDL	rs77147124	chr10_112159366_A_G	10	112159366	7.4e-09	Surakka et al. 2015	rs77147124
GPAM	TC	rs2255141	chr10_112174128_A_G	10	112174128	3.5e-08	Surakka et al. 2015	rs2255141
LRP4	HDL	rs3136441	chr11_46721697_T_C	11	46721697	2.9e-12	Surakka et al. 2015	rs3136441
MADD	HDL	rs7395581	chr11_47224846_G_A	11	47224846	2.2e-21	Surakka et al. 2015	rs7395581
MADD	HDL	rs10838692	chr11_47323549_T_C	11	47323549	8.2e-21	Surakka et al. 2015	rs10838692
FADS1-2-3	HDL	rs174529	chr11_61776489_T_C	11	61776489	1.3e-11	Surakka et al. 2015	rs174529
FADS1-2-3	TG	rs174529	chr11_61776489_T_C	11	61776489	4.2e-20	Surakka et al. 2015	rs174529
FADS1-2-3	TG	rs174546	chr11_61802358_C_T	11	61802358	3.2e-18	Surakka et al. 2015	rs174546
FADS1-2-3	TC	rs174550	chr11_61804006_T_C	11	61804006	7.6e-24	Surakka et al. 2015	rs174550
FADS1-2-3	LDL	rs174551	chr11_61806212_T_C	11	61806212	2.2e-27	Surakka et al. 2015	rs174551
FADS1-2-3	TC	rs174554	chr11_61811991_A_G	11	61811991	5.1e-24	Surakka et al. 2015	rs174554
FADS1-2-3	LDL	rs174583	chr11_61842278_C_T	11	61842278	1.1e-22	Surakka et al. 2015	rs174583
FADS1-2-3	HDL	rs174601	chr11_61855668_C_T	11	61855668	1.1e-08	Surakka et al. 2015	rs174601
APOA1<U+2013>C3<U+2013>A4<U+2013>A5	TG	rs964184	chr11_116778201_G_C	11	116778201	1.7e-157	Surakka et al. 2015	rs964184
APOA1<U+2013>C3<U+2013>A4<U+2013>A5	HDL	rs964184	chr11_116778201_G_C	11	116778201	9.7e-29	Surakka et al. 2015	rs964184
APOA1<U+2013>C3<U+2013>A4<U+2013>A5	LDL	rs964184	chr11_116778201_G_C	11	116778201	3.6e-18	Surakka et al. 2015	rs964184
APOA1<U+2013>C3<U+2013>A4<U+2013>A5	TC	rs964184	chr11_116778201_G_C	11	116778201	3.7e-39	Surakka et al. 2015	rs964184
UBASH3B	TC	rs7128198	chr11_122655893_C_T	11	122655893	4e-09	Surakka et al. 2015	rs7128198
ST3GAL4	LDL	rs59379014	chr11_126358105_C_T	11	126358105	8.8e-11	Surakka et al. 2015	rs59379014
ST3GAL4	LDL	rs11220462	chr11_126374057_G_A	11	126374057	3e-09	Surakka et al. 2015	rs11220462
ST3GAL4	LDL	rs4307732	chr11_126375060_G_A	11	126375060	2.8e-12	Surakka et al. 2015	rs4307732
ST3GAL4	TC	rs4307732	chr11_126375060_G_A	11	126375060	3.2e-09	Surakka et al. 2015	rs4307732
LRP1	TG	rs11613352	chr12_57398797_C_T	12	57398797	4.4e-08	Surakka et al. 2015	rs11613352
LRP1	TG	rs61352607	chr12_57445390_G_T	12	57445390	1.2e-08	Surakka et al. 2015	rs61352607
MMAB-MVK	HDL	rs2241208	chr12_109524990_G_C	12	109524990	8.6e-10	Surakka et al. 2015	rs2241208
MVK	HDL	rs7134594	chr12_109562388_C_T	12	109562388	1.7e-09	Surakka et al. 2015	rs7134594
HNF1A	TC	rs1169288	chr12_120978847_A_C	12	120978847	2.1e-08	Surakka et al. 2015	rs1169288
HNF1A	LDL	rs1169315	chr12_121005950_T_G	12	121005950	2.3e-08	Surakka et al. 2015	rs1169314
HNF1A	TC	rs2264750	chr12_121012362_C_T	12	121012362	6.5e-11	Surakka et al. 2015	rs2264750
SCARB1	HDL	rs838880	chr12_124777047_C_T	12	124777047	3.7e-18	Surakka et al. 2015	rs838880
SCARB1	HDL	rs838886	chr12_124779741_T_G	12	124779741	2e-18	Surakka et al. 2015	rs838886
NYNRIN,CBLN3	LDL	rs11621792	chr14_24402720_C_T	14	24402720	1.7e-08	Surakka et al. 2015	rs11621792
ZBTB42-AKT1	HDL	rs45490496	chr14_104806341_A_T	14	104806341	8.2e-09	Surakka et al. 2015	rs45490496
ZBTB42-AKT1	HDL	rs4983559	chr14_104810872_G_A	14	104810872	1.9e-08	Surakka et al. 2015	rs4983559
UBR1,CAPN3	TG	rs62020698	chr15_42945216_C_T	15	42945216	3.6e-10	Surakka et al. 2015	rs62020698
FRMD5	TG	rs138570705	chr15_43974532_G_A	15	43974532	3e-08	Surakka et al. 2015	rs138570705
LIPC	TC	rs1601935	chr15_58379566_G_T	15	58379566	7.5e-21	Surakka et al. 2015	rs1601935
LIPC	HDL	rs261291	chr15_58387979_T_C	15	58387979	6.2e-87	Surakka et al. 2015	rs261291
LIPC	HDL	rs1532085	chr15_58391167_A_G	15	58391167	4.2e-86	Surakka et al. 2015	rs1532085
LIPC	TC	rs1532085	chr15_58391167_A_G	15	58391167	4.6e-16	Surakka et al. 2015	rs1532085
LIPC	TG	rs1077835	chr15_58431227_A_G	15	58431227	1.9e-14	Surakka et al. 2015	rs1077835
LIPC	TG	rs261342	chr15_58438954_G_C	15	58438954	9.6e-11	Surakka et al. 2015	rs261342
CETP	LDL	rs17231506	chr16_56960616_C_T	16	56960616	6.5e-23	Surakka et al. 2015	rs247616
CETP	LDL	rs247617	chr16_56956804_C_A	16	56956804	1.7e-24	Surakka et al. 2015	rs247617
CETP	HDL	rs3764261	chr16_56959412_C_A	16	56959412	1.2e-271	Surakka et al. 2015	rs3764261
CETP	TG	rs12446515	chr16_56953103_C_T	16	56953103	1.5e-11	Surakka et al. 2015	rs821840
CETP	HDL	rs17231506	chr16_56960616_C_T	16	56960616	6.90000001076844e-316	Surakka et al. 2015	rs17231506
RANBP10,LCAT	HDL	rs73591976	chr16_67777687_C_A	16	67777687	8.6e-26	Surakka et al. 2015	rs73591976
LCAT	HDL	rs16942887	chr16_67894139_G_A	16	67894139	3.2e-24	Surakka et al. 2015	rs16942887
HP-HPR-DHX38	TC	rs11648003	chr16_72018449_A_G	16	72018449	2.8e-23	Surakka et al. 2015	rs11648003
HP-HPR-DHX38	LDL	rs11648003	chr16_72018449_A_G	16	72018449	2e-20	Surakka et al. 2015	rs11648003
HPR	TC	rs2000999	chr16_72074194_G_A	16	72074194	1.4e-16	Surakka et al. 2015	rs2000999
HPR	LDL	rs2000999	chr16_72074194_G_A	16	72074194	1.1e-14	Surakka et al. 2015	rs2000999
CMIP	HDL	rs56823429	chr16_81500184_C_A	16	81500184	1.7e-08	Surakka et al. 2015	rs56823429
DLG4	LDL	rs55714927	chr17_7176997_C_T	17	7176997	9.4e-12	Surakka et al. 2015	rs55714927
DLG4	TC	rs55714927	chr17_7176997_C_T	17	7176997	7.4e-12	Surakka et al. 2015	rs55714927
DLG4	LDL	rs314253	chr17_7188331_T_C	17	7188331	1.6e-09	Surakka et al. 2015	rs314253
DLG4	TC	rs314253	chr17_7188331_T_C	17	7188331	2.5e-08	Surakka et al. 2015	rs314253
SOSTDUSP3	HDL	rs77697917	chr17_43763481_C_T	17	43763481	1.3e-14	Surakka et al. 2015	rs77697917
SOSTDUSP3	TG	rs77697917	chr17_43763481_C_T	17	43763481	8.4e-13	Surakka et al. 2015	rs77697917
OSBPL7	TC	rs7206971	chr17_47347749_G_A	17	47347749	3.7e-13	Surakka et al. 2015	rs7206971
OSBPL7	LDL	rs7206971	chr17_47347749_G_A	17	47347749	3.5e-10	Surakka et al. 2015	rs7206971
ABCA6/8	LDL	rs77542162	chr17_69085137_A_G	17	69085137	1.6e-18	Surakka et al. 2015	rs77542162
ABCA6/8	TC	rs77542162	chr17_69085137_A_G	17	69085137	1.9e-13	Surakka et al. 2015	rs77542162
PGS1	HDL	rs12948394	chr17_78386710_C_T	17	78386710	3.9e-08	Surakka et al. 2015	rs12948394
LIPG	TC	rs149615216	chr18_49579658_C_T	18	49579658	1.1e-12	Surakka et al. 2015	rs149615216
LIPG	HDL	rs10438978	chr18_49631816_T_C	18	49631816	7.7e-36	Surakka et al. 2015	rs10438978
LIPG	HDL	rs7241918	chr18_49634583_G_T	18	49634583	8e-33	Surakka et al. 2015	rs7241918
LIPG	TC	rs7239867	chr18_49638347_A_G	18	49638347	2.3e-09	Surakka et al. 2015	rs7239867
ANGPTL4	TG	rs116843064	chr19_8364439_G_A	19	8364439	3.9e-15	Surakka et al. 2015	rs116843064
ANGPTL4	HDL	rs116843064	chr19_8364439_G_A	19	8364439	1.5e-14	Surakka et al. 2015	rs116843064
LDLR	LDL	rs6511720	chr19_11091630_G_T	19	11091630	7.2e-142	Surakka et al. 2015	rs112374545
LDLR	TC	rs6511720	chr19_11091630_G_T	19	11091630	1.5e-113	Surakka et al. 2015	rs112374545
LDLR	LDL	rs6511720	chr19_11091630_G_T	19	11091630	1.2e-137	Surakka et al. 2015	rs6511720
LDLR	TC	rs6511720	chr19_11091630_G_T	19	11091630	4e-109	Surakka et al. 2015	rs6511720
CILP2	TC	rs58542926	chr19_19268740_C_T	19	19268740	8.2e-29	Surakka et al. 2015	rs58542926
CILP2	TG	rs58542926	chr19_19268740_C_T	19	19268740	1.6e-25	Surakka et al. 2015	rs58542926
CILP2	TC	rs10401969	chr19_19296909_T_C	19	19296909	1.7e-27	Surakka et al. 2015	rs10401969
CILP2	LDL	rs10401969	chr19_19296909_T_C	19	19296909	1e-21	Surakka et al. 2015	rs10401969
CILP2	TG	rs10401969	chr19_19296909_T_C	19	19296909	2e-25	Surakka et al. 2015	rs10401969
CILP2	LDL	rs73001065	chr19_19349732_G_C	19	19349732	3.1e-23	Surakka et al. 2015	rs73001065
APOE	HDL	rs429358	chr19_44908684_T_C	19	44908684	9.9e-15	Surakka et al. 2015	rs429358
APOE	TC	rs7412	chr19_44908822_C_T	19	44908822	7.5e-239	Surakka et al. 2015	rs7412
APOE	LDL	rs7412	chr19_44908822_C_T	19	44908822	7.5e-239	Surakka et al. 2015	rs7412
APOE	LDL	rs7412	chr19_44908822_C_T	19	44908822	4.94065645841247e-324	Surakka et al. 2015	rs1065853
APOE<U+2013>C1<U+2013>C2	TG	rs439401	chr19_44911194_T_C	19	44911194	1.48e-26	Surakka et al. 2015	rs439401
APOE	TG	rs438811	chr19_44913484_C_T	19	44913484	9.2e-37	Surakka et al. 2015	rs438811
APOE<U+2013>C1<U+2013>C2	HDL	rs4420638	chr19_44919689_A_G	19	44919689	8.5e-13	Surakka et al. 2015	rs4420638
APOE<U+2013>C1<U+2013>C2	LDL	rs4420638	chr19_44919689_A_G	19	44919689	2.9e-148	Surakka et al. 2015	rs4420638
APOE<U+2013>C1<U+2013>C2	TC	rs4420638	chr19_44919689_A_G	19	44919689	6.3e-111	Surakka et al. 2015	rs4420638
LILRA3	HDL	rs386000	chr19_54288907_C_G	19	54288907	5.6e-09	Surakka et al. 2015	rs386000
LILRA3/5	HDL	rs759819	chr19_54304302_C_T	19	54304302	6.4e-13	Surakka et al. 2015	rs759819
SNX5	LDL	rs2618568	chr20_17863324_C_A	20	17863324	6.9e-15	Surakka et al. 2015	rs2618568
SNX5	TC	rs2618568	chr20_17863324_C_A	20	17863324	1.8e-12	Surakka et al. 2015	rs2618568
ERGIC3	TC	rs6579245	chr20_35537447_C_T	20	35537447	1e-08	Surakka et al. 2015	rs6579245
ERGIC3	TG	rs7261820	chr20_35572918_G_A	20	35572918	2.3e-08	Surakka et al. 2015	rs6120974
ERGIC3	TC	rs2277862	chr20_35564866_C_T	20	35564866	2.7e-08	Surakka et al. 2015	rs2277862
MAFB	LDL	rs1883711	chr20_40551182_G_C	20	40551182	3.7e-16	Surakka et al. 2015	rs1883711
MAFB	TC	rs1883711	chr20_40551182_G_C	20	40551182	1.7e-15	Surakka et al. 2015	rs1883711
HNF4A	HDL	rs1800961	chr20_44413724_C_T	20	44413724	5.1e-20	Surakka et al. 2015	rs1800961
PLTP	TG	rs4810479	chr20_45916409_C_T	20	45916409	1.9e-13	Surakka et al. 2015	rs4810479
PLTP	TG	rs6073958	chr20_45923216_T_C	20	45923216	8.7e-21	Surakka et al. 2015	rs6073958
PLTP	HDL	rs6065906	chr20_45925376_T_C	20	45925376	5.8e-17	Surakka et al. 2015	rs6065906
PLTP	HDL	rs6073972	chr20_45961659_C_G	20	45961659	9.2e-18	Surakka et al. 2015	rs6073972
UBE2L3	HDL	rs181362	chr22_21577779_C_T	22	21577779	1.8e-09	Surakka et al. 2015	rs181362
UBE2L3	HDL	rs5754344	chr22_21609497_A_G	22	21609497	2.2e-10	Surakka et al. 2015	rs5754344
PROX1	TG	rs340839	chr1_213988477_G_A	1	213988477	4.4e-10	Surakka et al. 2015	rs340839
CEP68	TG	rs2540948	chr2_65057489_T_C	2	65057489	6.6e-09	Surakka et al. 2015	rs2540948
PRKAG3	HDL	rs78058190	chr2_218835276_G_A	2	218835276	5.7e-12	Surakka et al. 2015	rs78058190
ADAMTS3	TC	rs117087731	chr4_72830992_A_T	4	72830992	2.3e-09	Surakka et al. 2015	rs117087731
MTHFD2L	TC	rs182616603	chr4_74219015_C_T	4	74219015	1.8e-17	Surakka et al. 2015	rs182616603
MTHFD2L	LDL	rs182616603	chr4_74219015_C_T	4	74219015	2.1e-12	Surakka et al. 2015	rs182616603
GPR85	TG	rs2255811	chr7_113082141_G_A	7	113082141	2.3e-08	Surakka et al. 2015	rs2255811
RMI2	HDL	rs7188861	chr16_11360793_C_A	16	11360793	6.9e-09	Surakka et al. 2015	rs7188861
TM4SF5	TG	rs193042029	chr17_4764689_T_G	17	4764689	8.1e-09	Surakka et al. 2015	rs193042029
GATA6	LDL	rs79588679	chr18_22327807_C_T	18	22327807	3.6e-08	Surakka et al. 2015	rs79588679
ZNF274	LDL	rs117492019	chr19_58170494_G_T	19	58170494	1.2e-08	Surakka et al. 2015	rs117492019
ZNF274	TC	rs12983728	chr19_58159900_G_A	19	58159900	4.9e-08	Surakka et al. 2015	rs12983728
PIGV-NR0B2	HDL	rs12748152	chr1_26811902_C_T	1	26811902	1.56e-18	Liu et al. 2017	rs12748152
PABPC4	HDL	rs4660293	chr1_39562508_A_G	1	39562508	6.07e-36	Liu et al. 2017	rs4660293
RRNAD1	HDL	rs12145743	chr1_156730859_T_G	1	156730859	9.67e-09	Liu et al. 2017	rs12145743
ANGPTL1	HDL	rs4650994	chr1_178546177_G_A	1	178546177	1.21e-13	Liu et al. 2017	rs4650994
ZNF648	HDL	rs1689800	chr1_182199750_A_G	1	182199750	5.9e-20	Liu et al. 2017	rs1689800
GALNT2	HDL	rs4846914	chr1_230159944_G_A	1	230159944	5.69e-73	Liu et al. 2017	rs4846914
COBLL1	HDL	rs12328675	chr2_164684290_T_C	2	164684290	3.07e-37	Liu et al. 2017	rs12328675
IRS1	HDL	rs2972146	chr2_226235982_G_T	2	226235982	8.2e-38	Liu et al. 2017	rs2972146
NBEAL2	HDL	rs2290547	chr3_47019693_G_A	3	47019693	2.77e-14	Liu et al. 2017	rs2290547
MON1A	HDL	rs2013208	chr3_50091966_C_T	3	50091966	2.86e-16	Liu et al. 2017	rs2013208
STAB1	HDL	rs13326165	chr3_52498102_A_G	3	52498102	2.97e-14	Liu et al. 2017	rs13326165
FAM13A	HDL	rs3822072	chr4_88820118_G_A	4	88820118	2.01e-11	Liu et al. 2017	rs3822072
SLC39A8	HDL	rs13107325	chr4_102267552_C_T	4	102267552	7.38e-37	Liu et al. 2017	rs13107325
RSPO3	HDL	rs1936800	chr6_127114919_C_T	6	127114919	1.12e-19	Liu et al. 2017	rs1936800
CITED2	HDL	rs605066	chr6_139508529_C_T	6	139508529	3e-15	Liu et al. 2017	rs605066
SNX13	HDL	rs4142995	chr7_17879635_G_T	7	17879635	1.42e-18	Liu et al. 2017	rs4142995
IKZF1	HDL	rs4917014	chr7_50266267_T_G	7	50266267	2.02e-09	Liu et al. 2017	rs4917014
KLF14	HDL	rs4731702	chr7_130748625_C_T	7	130748625	1.22e-35	Liu et al. 2017	rs4731702
PPP1R3B	HDL	rs9987289	chr8_9325848_A_G	8	9325848	3.69e-115	Liu et al. 2017	rs9987289
TRPS1	HDL	rs6993253	chr8_115580880_T_C	8	115580880	1.38e-27	Liu et al. 2017	rs2293889
TTC39B	HDL	rs581080	chr9_15305380_G_C	9	15305380	8.94e-31	Liu et al. 2017	rs581080
ABCA1	HDL	rs1883025	chr9_104902020_C_T	9	104902020	2.07e-118	Liu et al. 2017	rs1883025
MARCH8-ALOX5	HDL	rs970548	chr10_45517829_A_C	10	45517829	2.86e-18	Liu et al. 2017	rs970548
LRP4	HDL	rs3136441	chr11_46721697_T_C	11	46721697	3.74e-25	Liu et al. 2017	rs3136441
MOGAT2-DGAT2	HDL	rs499974	chr11_75743976_C_A	11	75743976	3.85e-15	Liu et al. 2017	rs499974
PDE3A	HDL	rs7134375	chr12_20320824_C_A	12	20320824	1.26e-15	Liu et al. 2017	rs7134375
MVK	HDL	rs7134594	chr12_109562388_C_T	12	109562388	2.74e-31	Liu et al. 2017	rs7134594
SBNO1	HDL	rs28866344	chr12_123400937_A_G	12	123400937	2.42e-21	Liu et al. 2017	rs4759375
ZNF664	HDL	rs4765127	chr12_123975620_G_T	12	123975620	4.32e-17	Liu et al. 2017	rs4765127
SCARB1	HDL	rs838880	chr12_124777047_C_T	12	124777047	1.89e-27	Liu et al. 2017	rs838880
ZBTB42-AKT1	HDL	rs4983559	chr14_104810872_G_A	14	104810872	1.11e-24	Liu et al. 2017	rs4983559
LIPC	HDL	rs1532085	chr15_58391167_A_G	15	58391167	1.17e-295	Liu et al. 2017	rs1532085
TPM1	HDL	rs2652834	chr15_63104668_A_G	15	63104668	2.33e-10	Liu et al. 2017	rs2652834
FTO	HDL	rs1121980	chr16_53775335_G_A	16	53775335	8.57e-15	Liu et al. 2017	rs1121980
CETP	HDL	rs3764261	chr16_56959412_C_A	16	56959412	9.88131291682493e-324	Liu et al. 2017	rs3764261
LCAT	HDL	rs16942887	chr16_67894139_G_A	16	67894139	9.85e-93	Liu et al. 2017	rs16942887
CMIP	HDL	rs2925979	chr16_81501185_T_C	16	81501185	1.52e-50	Liu et al. 2017	rs2925979
STARD3	HDL	rs11869286	chr17_39657603_G_C	17	39657603	5.86e-27	Liu et al. 2017	rs11869286
CD300LG	HDL	rs72836561	chr17_43848758_C_T	17	43848758	8.12e-111	Liu et al. 2017	rs72836561
PGS1	HDL	rs4129767	chr17_78407903_G_A	17	78407903	4.58e-25	Liu et al. 2017	rs4129767
LIPG	HDL	rs7241918	chr18_49634583_G_T	18	49634583	1.16e-104	Liu et al. 2017	rs7241918
PMAIP1	HDL	rs12967135	chr18_60181790_G_A	18	60181790	3.62e-10	Liu et al. 2017	rs12967135
ANGPTL4	HDL	rs7255436	chr19_8368312_C_A	19	8368312	1.14e-29	Liu et al. 2017	rs7255436
LOC55908	HDL	rs737337	chr19_11236817_T_C	19	11236817	1.42e-43	Liu et al. 2017	rs737337
FPR3	HDL	rs17695224	chr19_51820963_G_A	19	51820963	2.81e-21	Liu et al. 2017	rs17695224
LILRA3	HDL	rs386000	chr19_54288907_C_G	19	54288907	1.15e-41	Liu et al. 2017	rs386000
HNF4A	HDL	rs1800961	chr20_44413724_C_T	20	44413724	1.64e-81	Liu et al. 2017	rs1800961
PLTP	HDL	rs6065906	chr20_45925376_T_C	20	45925376	6.06e-61	Liu et al. 2017	rs6065906
UBE2L3	HDL	rs181362	chr22_21577779_C_T	22	21577779	3.37e-21	Liu et al. 2017	rs181362
PCSK9	LDL	rs2479409	chr1_55038977_G_A	1	55038977	7.78e-63	Liu et al. 2017	rs2479409
SORT1	LDL	rs629301	chr1_109275684_G_T	1	109275684	9.88131291682493e-324	Liu et al. 2017	rs629301
ANXA9	LDL	rs267733	chr1_150986360_A_G	1	150986360	5.59e-11	Liu et al. 2017	rs267733
APOB	LDL	rs1367117	chr2_21041028_G_A	2	21041028	3.61e-278	Liu et al. 2017	rs1367117
ABCG5/8	LDL	rs4299376	chr2_43845437_G_T	2	43845437	2.24e-106	Liu et al. 2017	rs4299376
INSIG2	LDL	rs10490626	chr2_118078265_G_A	2	118078265	1.29e-22	Liu et al. 2017	rs10490626
CMTM6	LDL	rs7640978	chr3_32491518_C_T	3	32491518	6.15e-13	Liu et al. 2017	rs7640978
CSNK1G3	LDL	rs4530754	chr5_123519722_G_A	5	123519722	9.5e-10	Liu et al. 2017	rs4530754
MYLIP	LDL	rs3757354	chr6_16127176_C_T	6	16127176	1.38e-27	Liu et al. 2017	rs3757354
HFE	LDL	rs1800562	chr6_26092913_G_A	6	26092913	2.61e-12	Liu et al. 2017	rs1800562
LPA	LDL	rs1564348	chr6_160157828_T_C	6	160157828	2.11e-38	Liu et al. 2017	rs1564348
MIR148A	LDL	rs4722551	chr7_25952206_T_C	7	25952206	2.13e-26	Liu et al. 2017	rs4722551
SOX17	LDL	rs10102164	chr8_54509054_G_A	8	54509054	2.58e-21	Liu et al. 2017	rs10102164
PLEC1	LDL	rs11136341	chr8_143969375_A_G	8	143969375	1.83e-13	Liu et al. 2017	rs11136341
ABO	LDL	rs635634	chr9_133279427_T_C	9	133279427	4.88e-109	Liu et al. 2017	rs635634
ST3GAL4	LDL	rs11220462	chr11_126374057_G_A	11	126374057	3.64e-21	Liu et al. 2017	rs11220462
BRCA2	LDL	rs4942486	chr13_32379251_T_C	13	32379251	4.48e-16	Liu et al. 2017	rs4942486
NYNRIN	LDL	rs8017377	chr14_24414681_G_A	14	24414681	6.03e-17	Liu et al. 2017	rs8017377
OSBPL7	LDL	rs7206971	chr17_47347749_G_A	17	47347749	1.22e-24	Liu et al. 2017	rs7206971
APOH-PRXCA	LDL	rs1801689	chr17_66214462_A_C	17	66214462	1.97e-37	Liu et al. 2017	rs1801689
LDLR	LDL	rs6511720	chr19_11091630_G_T	19	11091630	9.88131291682493e-324	Liu et al. 2017	rs6511720
APOE<U+2013>C1<U+2013>C2	LDL	rs4420638	chr19_44919689_A_G	19	44919689	9.88131291682493e-324	Liu et al. 2017	rs4420638
LOC101929486	LDL	rs364585	chr20_12982070_A_G	20	12982070	3.99e-11	Liu et al. 2017	rs364585
TOP1	LDL	rs6029526	chr20_41043978_T_A	20	41043978	5.62e-39	Liu et al. 2017	rs6029526
ASAP3	TC	rs1077514	chr1_23439740_C_T	1	23439740	3.74e-15	Liu et al. 2017	rs1077514
LDLRAP1	TC	rs12027135	chr1_25449242_A_T	1	25449242	4.57e-27	Liu et al. 2017	rs12027135
EVI5	TC	rs7515577	chr1_92543881_C_A	1	92543881	1.35e-20	Liu et al. 2017	rs7515577
ABCB11	TC	rs2287623	chr2_168973645_G_A	2	168973645	2.63e-16	Liu et al. 2017	rs2287623
RAF1	TC	rs2290159	chr3_12587421_G_C	3	12587421	4.27e-10	Liu et al. 2017	rs2290159
PXK	TC	rs13315871	chr3_58395560_G_A	3	58395560	9.99e-12	Liu et al. 2017	rs13315871
HMGCR	TC	rs12916	chr5_75360714_T_C	5	75360714	2.05e-122	Liu et al. 2017	rs12916
TIMD4	TC	rs6882076	chr5_156963286_T_C	5	156963286	2.15e-63	Liu et al. 2017	rs6882076
HLA	TC	rs3177928	chr6_32444658_G_A	6	32444658	4.67e-13	Liu et al. 2017	rs3177928
C6orf106	TC	rs2814982	chr6_34578783_C_T	6	34578783	1.37e-10	Liu et al. 2017	rs2814982
HBS1L	TC	rs9376090	chr6_135090090_T_C	6	135090090	1.42e-23	Liu et al. 2017	rs9376090
C7orf50	TC	rs1997243	chr7_1044141_A_G	7	1044141	8.63e-14	Liu et al. 2017	rs1997243
DNAH11	TC	rs12670798	chr7_21567734_T_C	7	21567734	1.95e-26	Liu et al. 2017	rs12670798
CYP7A1	TC	rs2081687	chr8_58476006_T_C	8	58476006	6.17e-34	Liu et al. 2017	rs2081687
VLDLR	TC	rs3780181	chr9_2640759_A_G	9	2640759	4.67e-10	Liu et al. 2017	rs3780181
VIM-AS1	TC	rs10904908	chr10_17218291_A_G	10	17218291	9.3e-12	Liu et al. 2017	rs10904908
GPAM	TC	rs2255141	chr10_112174128_A_G	10	112174128	2.78e-22	Liu et al. 2017	rs2255141
SPTY2D1	TC	rs10128711	chr11_18611437_T_C	11	18611437	4.61e-15	Liu et al. 2017	rs10128711
UBASH3B	TC	rs7941030	chr11_122651667_T_C	11	122651667	1.46e-13	Liu et al. 2017	rs7941030
PHC1	TC	rs4883201	chr12_8929985_A_G	12	8929985	6.71e-13	Liu et al. 2017	rs4883201
BRAP	TC	rs11065987	chr12_111634620_A_G	12	111634620	1.03e-28	Liu et al. 2017	rs11065987
HNF1A	TC	rs1169288	chr12_120978847_A_C	12	120978847	9.99e-40	Liu et al. 2017	rs1169288
HPR	TC	rs2000999	chr16_72074194_G_A	16	72074194	1.78e-64	Liu et al. 2017	rs2000999
ASGR1	TC	rs314253	chr17_7188331_T_C	17	7188331	2.36e-14	Liu et al. 2017	rs314253
CILP2	TC	rs10401969	chr19_19296909_T_C	19	19296909	5.66e-132	Liu et al. 2017	rs10401969
FLJ36070	TC	rs492602	chr19_48703160_A_G	19	48703160	1.59e-27	Liu et al. 2017	rs492602
ERGIC3	TC	rs2277862	chr20_35564866_C_T	20	35564866	1.96e-12	Liu et al. 2017	rs2277862
TOM1	TC	rs138777	chr22_35315105_A_G	22	35315105	2.15e-11	Liu et al. 2017	rs138777
PPARA	TC	rs4253772	chr22_46231706_C_T	22	46231706	2.19e-08	Liu et al. 2017	rs4253772
ANGPTL3	TG	rs2131925	chr1_62560271_G_T	1	62560271	2.05e-158	Liu et al. 2017	rs2131925
GCKR	TG	rs1260326	chr2_27508073_T_C	2	27508073	9.88131291682493e-324	Liu et al. 2017	rs1260326
MSL2	TG	rs645040	chr3_136207780_G_T	3	136207780	6.23e-13	Liu et al. 2017	rs645040
DOK7	TG	rs6831256	chr4_3471412_A_G	4	3471412	1.45e-15	Liu et al. 2017	rs6831256
KLHL8	TG	rs442177	chr4_87109109_G_T	4	87109109	4.02e-31	Liu et al. 2017	rs442177
MAP3K1	TG	rs9686661	chr5_56565959_C_T	5	56565959	1.99e-37	Liu et al. 2017	rs9686661
HLA	TG	rs2247056	chr6_31297713_T_C	6	31297713	6.59e-13	Liu et al. 2017	rs2247056
VEGFA	TG	rs998584	chr6_43790159_C_A	6	43790159	1.22e-35	Liu et al. 2017	rs998584
MLXIPL	TG	rs17145738	chr7_73568544_C_T	7	73568544	9.43e-197	Liu et al. 2017	rs17145738
PINX1	TG	rs11776767	chr8_10826419_G_C	8	10826419	3.04e-15	Liu et al. 2017	rs11776767
NAT2	TG	rs1495741	chr8_18415371_G_A	8	18415371	8.1e-31	Liu et al. 2017	rs1495741
LPL	TG	rs12678919	chr8_19986711_A_G	8	19986711	9.88131291682493e-324	Liu et al. 2017	rs12678919
TRIB1	TG	rs2954029	chr8_125478730_A_T	8	125478730	8.29e-205	Liu et al. 2017	rs2954029
JMJD1C	TG	rs10761731	chr10_63267850_A_T	10	63267850	3.69e-25	Liu et al. 2017	rs10761731
CYP26A1	TG	rs2068888	chr10_93079885_G_A	10	93079885	4.27e-34	Liu et al. 2017	rs2068888
FADS1-2-3	TG	rs174546	chr11_61802358_C_T	11	61802358	1.57e-74	Liu et al. 2017	rs174546
APOA1<U+2013>C3<U+2013>A4<U+2013>A5	TG	rs964184	chr11_116778201_G_C	11	116778201	9.88131291682493e-324	Liu et al. 2017	rs964184
LRP1	TG	rs11613352	chr12_57398797_C_T	12	57398797	1.45e-20	Liu et al. 2017	rs11613352
CAPN3	TG	rs2412710	chr15_42391589_G_A	15	42391589	4.84e-14	Liu et al. 2017	rs2412710
FRMD5	TG	rs2929282	chr15_43953733_A_T	15	43953733	1.98e-16	Liu et al. 2017	rs2929282
INSR	TG	rs7248104	chr19_7224420_G_A	19	7224420	1.81e-14	Liu et al. 2017	rs7248104
PEPD	TG	rs731839	chr19_33408159_G_A	19	33408159	1.08e-08	Liu et al. 2017	rs731839
PLA2G6	TG	rs1005529	chr22_38145259_T_C	22	38145259	3.04e-12	Liu et al. 2017	rs5756931
PNPLA3	TG	rs738409	chr22_43928847_C_G	22	43928847	4.35e-09	Liu et al. 2017	rs738409
DNM3	HDL	rs1011731	chr1_172377408_G_A	1	172377408	2e-08	Liu et al. 2017	rs1011731
DNM3	TG	rs1011731	chr1_172377408_G_A	1	172377408	2e-08	Liu et al. 2017	rs1011731
LYPLAL1	TG	rs2785990	chr1_219514090_C_T	1	219514090	1e-08	Liu et al. 2017	rs2785990
ADCY5	TC	rs11708067	chr3_123346931_A_G	3	123346931	2e-08	Liu et al. 2017	rs11708067
LOC100498859	HDL	rs900399	chr3_157080943_A_G	3	157080943	1e-12	Liu et al. 2017	rs900399
ETV5	HDL	rs9816226	chr3_186116710_A_T	3	186116710	3e-16	Liu et al. 2017	rs9816226
PIK3R1	TG	rs4976033	chr5_68418419_A_G	5	68418419	2e-11	Liu et al. 2017	rs4976033
PIK3R1	HDL	rs4976033	chr5_68418419_A_G	5	68418419	1e-08	Liu et al. 2017	rs4976033
SLC22A5	LDL	rs1016988	chr5_132408882_T_C	5	132408882	8e-10	Liu et al. 2017	rs1016988
TRAM2	LDL	rs2239619	chr6_52588422_C_A	6	52588422	7e-11	Liu et al. 2017	rs2239619
TRAM2	TC	rs2239619	chr6_52588422_C_A	6	52588422	8e-09	Liu et al. 2017	rs2239619
RGS17	HDL	rs12055786	chr6_153109990_C_T	6	153109990	1e-12	Liu et al. 2017	rs12055786
CTSB	TG	rs3947	chr8_11844866_G_A	8	11844866	1e-12	Liu et al. 2017	rs3947
RAB2A	TC	rs626913	chr8_60635935_A_C	8	60635935	3e-10	Liu et al. 2017	rs626913
SNTB1	HDL	rs4871137	chr8_120856311_G_T	8	120856311	1e-15	Liu et al. 2017	rs4871137
BNC2	TG	rs3927680	chr9_16887368_T_A	9	16887368	2e-11	Liu et al. 2017	rs3927680
BNC2	TC	rs3927680	chr9_16887368_T_A	9	16887368	1e-08	Liu et al. 2017	rs3927680
RPS6	TC	rs67710536	chr9_19376257_A_C	9	19376257	8e-13	Liu et al. 2017	rs67710536
RPS6	LDL	rs67710536	chr9_19376257_A_C	9	19376257	2e-10	Liu et al. 2017	rs67710536
LINGO2	HDL	rs10968576	chr9_28414341_A_G	9	28414341	2e-09	Liu et al. 2017	rs10968576
CCDC109A	TG	rs7901016	chr10_72877568_T_C	10	72877568	5e-14	Liu et al. 2017	rs7901016
ADRB1	HDL	rs7076938	chr10_114029616_C_T	10	114029616	5e-11	Liu et al. 2017	rs7076938
SLC22A18	HDL	rs16928809	chr11_2915722_G_A	11	2915722	2e-10	Liu et al. 2017	rs16928809
PDE3B	HDL	rs1037378	chr11_14830944_G_A	11	14830944	4e-09	Liu et al. 2017	rs1037378
ZC3H12C	HDL	rs746463	chr11_110125219_C_T	11	110125219	6e-09	Liu et al. 2017	rs746463
CD163	HDL	rs7136716	chr12_7538538_A_G	12	7538538	1e-08	Liu et al. 2017	rs7136716
RIC8B	TG	rs10861661	chr12_106780868_A_C	12	106780868	3e-09	Liu et al. 2017	rs10861661
GAS6	TC	rs7400722	chr13_113824865_G_A	13	113824865	4e-08	Liu et al. 2017	rs7400722
SGPP1	TG	rs7157785	chr14_63768838_G_T	14	63768838	6e-10	Liu et al. 2017	rs7157785
FUT8	HDL	rs10483776	chr14_65448149_A_G	14	65448149	7e-09	Liu et al. 2017	rs10483776
TTC9	LDL	rs9646133	chr14_70629627_G_T	14	70629627	2e-11	Liu et al. 2017	rs9646133
C14orf43	HDL	rs13379043	chr14_73783423_T_C	14	73783423	2e-09	Liu et al. 2017	rs13379043
C14orf43	LDL	rs13379043	chr14_73783423_T_C	14	73783423	2e-09	Liu et al. 2017	rs13379043
PROX2	TC	rs8014204	chr14_74856091_G_A	14	74856091	3e-08	Liu et al. 2017	rs8014204
NF1	TC	rs11080150	chr17_31302308_A_G	17	31302308	4e-13	Liu et al. 2017	rs11080150
NF1	LDL	rs11080150	chr17_31302308_A_G	17	31302308	2e-11	Liu et al. 2017	rs11080150
UNK	LDL	rs2125345	chr17_75786110_T_C	17	75786110	5e-16	Liu et al. 2017	rs2125345
UNK	TC	rs2125345	chr17_75786110_T_C	17	75786110	5e-10	Liu et al. 2017	rs2125345
TCEA2	TG	rs6062343	chr20_64064578_G_A	20	64064578	4e-11	Liu et al. 2017	rs6062343
SLC25A17	LDL	rs2076674	chr22_40774059_T_C	22	40774059	8e-11	Liu et al. 2017	rs2076674
TMPRSS11E	TC	rs976002	chr4_68477569_A_G	4	68477569	5e-20	Liu et al. 2017	rs976002
TMPRSS11E	LDL	rs976002	chr4_68477569_A_G	4	68477569	3e-12	Liu et al. 2017	rs976002
ARHGEF15	TC	rs871841	chr17_8313150_T_C	17	8313150	2e-08	Liu et al. 2017	rs871841
FGFR4	LDL	rs351855	chr5_177093242_G_A	5	177093242	4e-08	Liu et al. 2017	rs351855
SEC16A	LDL	rs3812594	chr9_136474501_G_A	9	136474501	2e-08	Liu et al. 2017	rs3812594
FAM24B	LDL	rs1891110	chr10_122850511_G_A	10	122850511	8e-15	Liu et al. 2017	rs1891110
FAM24B	TC	rs1891110	chr10_122850511_G_A	10	122850511	2e-13	Liu et al. 2017	rs1891110
SERPINA1	LDL	rs28929474	chr14_94378610_C_T	14	94378610	4e-14	Liu et al. 2017	rs28929474
SERPINA1	TC	rs28929474	chr14_94378610_C_T	14	94378610	6e-14	Liu et al. 2017	rs28929474
VTN	LDL	rs704	chr17_28367840_G_A	17	28367840	6e-16	Liu et al. 2017	rs704
VTN	TC	rs704	chr17_28367840_G_A	17	28367840	1e-08	Liu et al. 2017	rs704
ZNF574	LDL	rs201596848	chr19_42080806_C_T	19	42080806	5e-12	Liu et al. 2017	rs201596848
CASP8	TG	rs3769823	chr2_201258272_A_G	2	201258272	1e-09	Liu et al. 2017	rs3769823
FNIP1	TG	rs26008	chr5_131672501_T_C	5	131672501	5e-09	Liu et al. 2017	rs26008
A1CF	TG	rs41274050	chr10_50814012_C_T	10	50814012	4e-11	Liu et al. 2017	rs41274050
BAHD1	TG	rs3803357	chr15_40459356_C_A	15	40459356	1e-10	Liu et al. 2017	rs3803357
PEMT	TG	rs7946	chr17_17506246_C_T	17	17506246	1e-08	Liu et al. 2017	rs7946
CDC25A	HDL	rs146179438	chr3_48187876_C_A	3	48187876	3e-11	Liu et al. 2017	rs146179438
NSD1	HDL	rs28932178	chr5_177210575_T_C	5	177210575	8e-09	Liu et al. 2017	rs28932178
PLCB3	HDL	rs35169799	chr11_64263769_C_T	11	64263769	4e-13	Liu et al. 2017	rs35169799
PLCB3	TG	rs35169799	chr11_64263769_C_T	11	64263769	3e-12	Liu et al. 2017	rs35169799
IGHMBP2	HDL	rs622082	chr11_68936491_A_G	11	68936491	6e-10	Liu et al. 2017	rs622082
ANKS3	HDL	rs78074706	chr16_4705107_G_A	16	4705107	1e-09	Liu et al. 2017	rs78074706
TMED6	HDL	rs76116020	chr16_69351738_A_G	16	69351738	7e-09	Liu et al. 2017	rs76116020
ACP1	HDL	rs11553746	chr2_272203_C_T	2	272203	4.7e-08	Liu et al. 2017	rs11553746
CDC25A	HDL	rs146179438	chr3_48187876_C_A	3	48187876	2.8e-11	Liu et al. 2017	rs146179438
KIF9	HDL	rs2276853	chr3_47240813_G_A	3	47240813	4.6e-09	Liu et al. 2017	rs2276853
NSD1	HDL	rs28932178	chr5_177210575_T_C	5	177210575	8.1e-09	Liu et al. 2017	rs28932178
PLCB3	HDL	rs35169799	chr11_64263769_C_T	11	64263769	4e-13	Liu et al. 2017	rs35169799
PLCB3	TG	rs35169799	chr11_64263769_C_T	11	64263769	3.1e-12	Liu et al. 2017	rs35169799
IGHMBP2	HDL	rs622082	chr11_68936491_A_G	11	68936491	5.9e-10	Liu et al. 2017	rs622082
ANKS3	HDL	rs78074706	chr16_4705107_G_A	16	4705107	1e-09	Liu et al. 2017	rs78074706
TMED6	HDL	rs76116020	chr16_69351738_A_G	16	69351738	7.2e-09	Liu et al. 2017	rs76116020
DNM3	HDL	rs1011731	chr1_172377408_G_A	1	172377408	2.2e-08	Liu et al. 2017	rs1011731
DNM3	TG	rs1011731	chr1_172377408_G_A	1	172377408	2.4e-08	Liu et al. 2017	rs1011731
LYPLAL1	HDL	rs2785980	chr1_219527177_T_C	1	219527177	3.7e-08	Liu et al. 2017	rs2785980
LYPLAL1	TG	rs2785980	chr1_219527177_T_C	1	219527177	3.6e-08	Liu et al. 2017	rs2785980
SEMA4A	HDL	rs900399	chr3_157080943_A_G	3	157080943	1.1e-12	Liu et al. 2017	rs900399
B4GALT3	HDL	rs9816226	chr3_186116710_A_T	3	186116710	3.4e-16	Liu et al. 2017	rs9816226
PIK3R1	HDL	rs4976033	chr5_68418419_A_G	5	68418419	1.3e-08	Liu et al. 2017	rs4976033
PIK3R1	TG	rs4976033	chr5_68418419_A_G	5	68418419	1.7e-11	Liu et al. 2017	rs4976033
RGS17	HDL	rs12055786	chr6_153109990_C_T	6	153109990	1e-12	Liu et al. 2017	rs12055786
SNTB1	HDL	rs4871137	chr8_120856311_G_T	8	120856311	1e-15	Liu et al. 2017	rs4871137
LINGO2	HDL	rs10968576	chr9_28414341_A_G	9	28414341	1.9e-09	Liu et al. 2017	rs10968576
PLOD1	HDL	rs7076938	chr10_114029616_C_T	10	114029616	4.8e-11	Liu et al. 2017	rs7076938
SLC22A18	HDL	rs16928809	chr11_2915722_G_A	11	2915722	2.1e-10	Liu et al. 2017	rs16928809
PDE3B	HDL	rs1037378	chr11_14830944_G_A	11	14830944	3.9e-09	Liu et al. 2017	rs1037378
ZC3H12C	HDL	rs746463	chr11_110125219_C_T	11	110125219	5.9e-09	Liu et al. 2017	rs746463
CD163	HDL	rs7136716	chr12_7538538_A_G	12	7538538	1.3e-08	Liu et al. 2017	rs7136716
RIC8B	TG	rs10861661	chr12_106780868_A_C	12	106780868	2.7e-09	Liu et al. 2017	rs10861661
FUT8	HDL	rs10483776	chr14_65448149_A_G	14	65448149	7.1e-09	Liu et al. 2017	rs10483776
C14orf43	HDL	rs13379043	chr14_73783423_T_C	14	73783423	2.1e-09	Liu et al. 2017	rs13379043
C14orf43	LDL	rs13379043	chr14_73783423_T_C	14	73783423	2.2e-09	Liu et al. 2017	rs13379043
PIGV-NR0B2	HDL	rs12748152	chr1_26811902_C_T	1	26811902	1.6e-18	Liu et al. 2017	rs12748152
PIGV-NR0B2	LDL	rs12748152	chr1_26811902_C_T	1	26811902	2.3e-09	Liu et al. 2017	rs12748152
PIGV-NR0B2	TG	rs12748152	chr1_26811902_C_T	1	26811902	1.2e-09	Liu et al. 2017	rs12748152
PABPC4	HDL	rs4660293	chr1_39562508_A_G	1	39562508	6.1e-36	Liu et al. 2017	rs4660293
PABPC4	TG	rs4660293	chr1_39562508_A_G	1	39562508	6.9e-14	Liu et al. 2017	rs4660293
MTF2	HDL	rs4847399	chr1_93119049_G_A	1	93119049	4.9e-13	Liu et al. 2017	rs4847399
CELSR2	HDL	rs12740374	chr1_109274968_G_T	1	109274968	1.5e-47	Liu et al. 2017	rs12740374
CELSR2	LDL	rs12740374	chr1_109274968_G_T	1	109274968	0	Liu et al. 2017	rs12740374
CELSR2	TC	rs12740374	chr1_109274968_G_T	1	109274968	0	Liu et al. 2017	rs12740374
LASS2	HDL	rs267738	chr1_150968149_T_G	1	150968149	1.9e-12	Liu et al. 2017	rs267738
RRNAD1	HDL	rs12145743	chr1_156730859_T_G	1	156730859	9.7e-09	Liu et al. 2017	rs12145743
ANGPTL1	HDL	rs4650994	chr1_178546177_G_A	1	178546177	1.2e-13	Liu et al. 2017	rs4650994
ZNF648	HDL	rs1689800	chr1_182199750_A_G	1	182199750	5.9e-20	Liu et al. 2017	rs1689800
GALNT2	HDL	rs4846914	chr1_230159944_G_A	1	230159944	5.7e-73	Liu et al. 2017	rs4846914
GALNT2	TG	rs4846914	chr1_230159944_G_A	1	230159944	2e-45	Liu et al. 2017	rs4846914
APOB	HDL	rs676210	chr2_21008652_G_A	2	21008652	4.2e-88	Liu et al. 2017	rs676210
APOB	LDL	rs676210	chr2_21008652_G_A	2	21008652	5.8e-35	Liu et al. 2017	rs676210
APOB	TG	rs676210	chr2_21008652_G_A	2	21008652	4.9e-118	Liu et al. 2017	rs676210
APOB	TC	rs676210	chr2_21008652_G_A	2	21008652	4.6e-34	Liu et al. 2017	rs676210
APOB	HDL	rs533617	chr2_21011100_T_C	2	21011100	1.2e-37	Liu et al. 2017	rs533617
APOB	LDL	rs533617	chr2_21011100_T_C	2	21011100	3.5e-77	Liu et al. 2017	rs533617
APOB	TG	rs533617	chr2_21011100_T_C	2	21011100	9.4e-48	Liu et al. 2017	rs533617
APOB	TC	rs533617	chr2_21011100_T_C	2	21011100	2e-68	Liu et al. 2017	rs533617
LCT	TC	rs2322659	chr2_135798089_T_C	2	135798089	1e-09	Liu et al. 2017	rs2322659
COBLL1	HDL	rs12328675	chr2_164684290_T_C	2	164684290	3.1e-37	Liu et al. 2017	rs12328675
COBLL1	TG	rs12328675	chr2_164684290_T_C	2	164684290	1.9e-29	Liu et al. 2017	rs12328675
FLG	HDL	rs13389219	chr2_164672366_C_T	2	164672366	6.2e-37	Liu et al. 2017	rs13389219
FLG	TG	rs13389219	chr2_164672366_C_T	2	164672366	2.6e-39	Liu et al. 2017	rs13389219
ALDH4A1	HDL	rs2943641	chr2_226229029_T_C	2	226229029	7.8e-41	Liu et al. 2017	rs2943641
ALDH4A1	TG	rs2943641	chr2_226229029_T_C	2	226229029	4.9e-33	Liu et al. 2017	rs2943641
NBEAL2	HDL	rs2305637	chr3_47004356_C_T	3	47004356	2.8e-14	Liu et al. 2017	rs2305637
RBM6	HDL	rs6762477	chr3_50055776_G_A	3	50055776	3.4e-19	Liu et al. 2017	rs6762477
STAB1	HDL	rs13326165	chr3_52498102_A_G	3	52498102	3e-14	Liu et al. 2017	rs13326165
STAB1	TG	rs13326165	chr3_52498102_A_G	3	52498102	9.7e-10	Liu et al. 2017	rs13326165
DNAH12	TG	rs9311651	chr3_57542776_A_G	3	57542776	2.6e-09	Liu et al. 2017	rs9311651
RFX5	HDL	rs645040	chr3_136207780_G_T	3	136207780	2.2e-11	Liu et al. 2017	rs645040
RFX5	TG	rs645040	chr3_136207780_G_T	3	136207780	6.2e-13	Liu et al. 2017	rs645040
KLHL8	HDL	rs442177	chr4_87109109_G_T	4	87109109	1.3e-12	Liu et al. 2017	rs442177
KLHL8	TG	rs442177	chr4_87109109_G_T	4	87109109	4e-31	Liu et al. 2017	rs442177
FAM13A	HDL	rs13133548	chr4_88818977_G_A	4	88818977	2e-11	Liu et al. 2017	rs13133548
SLC39A8	HDL	rs13107325	chr4_102267552_C_T	4	102267552	7.4e-37	Liu et al. 2017	rs13107325
SLC39A8	LDL	rs13107325	chr4_102267552_C_T	4	102267552	1.2e-08	Liu et al. 2017	rs13107325
SLC39A8	TG	rs13107325	chr4_102267552_C_T	4	102267552	1.5e-08	Liu et al. 2017	rs13107325
SLC39A8	TC	rs13107325	chr4_102267552_C_T	4	102267552	1.5e-13	Liu et al. 2017	rs13107325
MAP3K1	HDL	rs9686661	chr5_56565959_C_T	5	56565959	5e-23	Liu et al. 2017	rs9686661
MAP3K1	TG	rs9686661	chr5_56565959_C_T	5	56565959	2e-37	Liu et al. 2017	rs9686661
ASPM	HDL	rs459193	chr5_56510924_A_G	5	56510924	4.3e-13	Liu et al. 2017	rs459193
ASPM	TG	rs459193	chr5_56510924_A_G	5	56510924	7.5e-16	Liu et al. 2017	rs459193
PRRC2A	HDL	rs41273264	chr6_31632329_C_A	6	31632329	2.7e-13	Liu et al. 2017	rs41273264
PRRC2A	TG	rs41273264	chr6_31632329_C_A	6	31632329	4.7e-23	Liu et al. 2017	rs41273264
ATAT1	HDL	rs9262130	chr6_30635742_G_A	6	30635742	1.9e-10	Liu et al. 2017	rs9262130
ATAT1	TC	rs9262130	chr6_30635742_G_A	6	30635742	8.1e-10	Liu et al. 2017	rs9262130
TNXB	HDL	rs1150754	chr6_32082981_C_T	6	32082981	8.7e-09	Liu et al. 2017	rs1150754
TNXB	TC	rs1150754	chr6_32082981_C_T	6	32082981	1.6e-11	Liu et al. 2017	rs1150754
ASTN1	HDL	rs9275596	chr6_32713854_C_T	6	32713854	6.5e-15	Liu et al. 2017	rs9275596
ASTN1	TC	rs9275596	chr6_32713854_C_T	6	32713854	1e-09	Liu et al. 2017	rs9275596
UHRF1BP1	HDL	rs11755393	chr6_34856859_A_G	6	34856859	4.2e-23	Liu et al. 2017	rs11755393
LAMC1	HDL	rs2894342	chr6_33806617_C_A	6	33806617	1.1e-08	Liu et al. 2017	rs2894342
SH2D5	HDL	rs998584	chr6_43790159_C_A	6	43790159	6e-22	Liu et al. 2017	rs998584
SH2D5	TG	rs998584	chr6_43790159_C_A	6	43790159	1.2e-35	Liu et al. 2017	rs998584
SH2D5	HDL	rs35349911	chr6_43817518_C_T	6	43817518	5.9e-11	Liu et al. 2017	rs35349911
FRK	HDL	rs3756772	chr6_116003979_C_T	6	116003979	4.8e-08	Liu et al. 2017	rs3756772
FRK	TC	rs3756772	chr6_116003979_C_T	6	116003979	4.8e-10	Liu et al. 2017	rs3756772
RSPO3	HDL	rs2745353	chr6_127131790_C_T	6	127131790	1.1e-19	Liu et al. 2017	rs2745353
RSPO3	TG	rs2745353	chr6_127131790_C_T	6	127131790	3.3e-15	Liu et al. 2017	rs2745353
HBS1L	LDL	rs9376090	chr6_135090090_T_C	6	135090090	1.5e-15	Liu et al. 2017	rs9376090
HBS1L	TC	rs9376090	chr6_135090090_T_C	6	135090090	1.4e-23	Liu et al. 2017	rs9376090
TXNIP	HDL	rs643381	chr6_139518286_CCAGGGCACATGTGCACTTGCGCGCAGGCACACACACACACACACACACACACACAAATATGTATACCCAGGGCCGGGCGTGGTGGCTCACGCCTGTAATCCCAGCACTCTGGGAGGT_ACAGGGCACATGTGCACTTGCGCGCAGGCACACACACACACACACACACACACACAAATATGTATACCCAGGGCCGGGCGTGGTGGCTCACGCCTGTAATCCCAGCACTCTGGGAGGT	6	139518286	2.5e-19	Liu et al. 2017	rs643381
TXNIP	TG	rs643381	chr6_139518286_CCAGGGCACATGTGCACTTGCGCGCAGGCACACACACACACACACACACACACACAAATATGTATACCCAGGGCCGGGCGTGGTGGCTCACGCCTGTAATCCCAGCACTCTGGGAGGT_ACAGGGCACATGTGCACTTGCGCGCAGGCACACACACACACACACACACACACACAAATATGTATACCCAGGGCCGGGCGTGGTGGCTCACGCCTGTAATCCCAGCACTCTGGGAGGT	6	139518286	2e-18	Liu et al. 2017	rs643381
PMVK	HDL	rs1084651	chr6_160668785_G_A	6	160668785	2.5e-19	Liu et al. 2017	rs1084651
PMVK	TC	rs1084651	chr6_160668785_G_A	6	160668785	5.3e-12	Liu et al. 2017	rs1084651
GPR146	HDL	rs11761941	chr7_1057547_G_A	7	1057547	5e-13	Liu et al. 2017	rs11761941
GPR146	TC	rs11761941	chr7_1057547_G_A	7	1057547	8.2e-13	Liu et al. 2017	rs11761941
DAGLB	HDL	rs2303361	chr7_6409865_T_C	7	6409865	2.8e-15	Liu et al. 2017	rs2303361
SNX13	HDL	rs10282707	chr7_17871415_C_T	7	17871415	1.4e-18	Liu et al. 2017	rs10282707
IKZF1	HDL	rs4917014	chr7_50266267_T_G	7	50266267	2e-09	Liu et al. 2017	rs4917014
BAZ1B	HDL	rs1178979	chr7_73442100_T_C	7	73442100	1.3e-26	Liu et al. 2017	rs1178979
BAZ1B	TG	rs1178979	chr7_73442100_T_C	7	73442100	1.5e-179	Liu et al. 2017	rs1178979
KLF14	HDL	rs4731702	chr7_130748625_C_T	7	130748625	1.2e-35	Liu et al. 2017	rs4731702
KLF14	TG	rs4731702	chr7_130748625_C_T	7	130748625	1.1e-23	Liu et al. 2017	rs4731702
GIMAP7	HDL	rs3735080	chr7_150520221_C_T	7	150520221	4.9e-08	Liu et al. 2017	rs3735080
PPP1R3B	HDL	rs4841132	chr8_9326086_A_G	8	9326086	1e-123	Liu et al. 2017	rs4841132
PPP1R3B	LDL	rs4841132	chr8_9326086_A_G	8	9326086	1e-36	Liu et al. 2017	rs4841132
PPP1R3B	TG	rs4841132	chr8_9326086_A_G	8	9326086	1.3e-15	Liu et al. 2017	rs4841132
PPP1R3B	TC	rs4841132	chr8_9326086_A_G	8	9326086	2.1e-69	Liu et al. 2017	rs4841132
LPL	HDL	rs13702	chr8_19966981_T_C	8	19966981	0	Liu et al. 2017	rs13702
LPL	TG	rs13702	chr8_19966981_T_C	8	19966981	0	Liu et al. 2017	rs13702
LPL	HDL	rs328	chr8_19962213_C_G	8	19962213	1.6999999969248e-316	Liu et al. 2017	rs328
LPL	TG	rs328	chr8_19962213_C_G	8	19962213	0	Liu et al. 2017	rs328
LPL	HDL	rs268	chr8_19956018_A_G	8	19956018	6.9e-154	Liu et al. 2017	rs268
LPL	TG	rs268	chr8_19956018_A_G	8	19956018	1e-125	Liu et al. 2017	rs268
LPL	HDL	rs1801177	chr8_19948197_G_A	8	19948197	1.4e-86	Liu et al. 2017	rs1801177
LPL	TG	rs1801177	chr8_19948197_G_A	8	19948197	1.1e-61	Liu et al. 2017	rs1801177
TRPS1	HDL	rs6993253	chr8_115580880_T_C	8	115580880	1.4e-27	Liu et al. 2017	rs2293889
AMPD1	HDL	rs2954038	chr8_125495147_C_A	8	125495147	5.7e-63	Liu et al. 2017	rs2954038
AMPD1	LDL	rs2954038	chr8_125495147_C_A	8	125495147	6.6e-46	Liu et al. 2017	rs2954038
AMPD1	TG	rs2954038	chr8_125495147_C_A	8	125495147	5.6e-197	Liu et al. 2017	rs2954038
AMPD1	TC	rs2954038	chr8_125495147_C_A	8	125495147	2.9e-75	Liu et al. 2017	rs2954038
TRIB1	HDL	rs2954029	chr8_125478730_A_T	8	125478730	7.5e-43	Liu et al. 2017	rs2954029
TRIB1	LDL	rs2954029	chr8_125478730_A_T	8	125478730	5.1e-72	Liu et al. 2017	rs2954029
TRIB1	TG	rs2954029	chr8_125478730_A_T	8	125478730	8.3e-205	Liu et al. 2017	rs2954029
TRIB1	TC	rs2954029	chr8_125478730_A_T	8	125478730	1.1e-117	Liu et al. 2017	rs2954029
TTC39B	HDL	rs643531	chr9_15296036_C_A	9	15296036	3.8e-42	Liu et al. 2017	rs643531
TTC39B	TC	rs643531	chr9_15296036_C_A	9	15296036	6e-12	Liu et al. 2017	rs643531
ABCA1	HDL	rs1883025	chr9_104902020_C_T	9	104902020	2.1e-118	Liu et al. 2017	rs1883025
ABCA1	LDL	rs1883025	chr9_104902020_C_T	9	104902020	7.2e-16	Liu et al. 2017	rs1883025
ABCA1	TG	rs1883025	chr9_104902020_C_T	9	104902020	1.2e-13	Liu et al. 2017	rs1883025
ABCA1	TC	rs1883025	chr9_104902020_C_T	9	104902020	3.5e-78	Liu et al. 2017	rs1883025
ABCA1	HDL	rs3890182	chr9_104885374_G_A	9	104885374	4.7e-63	Liu et al. 2017	rs3890182
ABCA1	LDL	rs3890182	chr9_104885374_G_A	9	104885374	5.5e-09	Liu et al. 2017	rs3890182
ABCA1	TC	rs3890182	chr9_104885374_G_A	9	104885374	1.8e-37	Liu et al. 2017	rs3890182
ABCA1	HDL	rs4149268	chr9_104884939_C_T	9	104884939	3.1e-35	Liu et al. 2017	rs4149268
ABCA1	TC	rs4149268	chr9_104884939_C_T	9	104884939	3.5e-30	Liu et al. 2017	rs4149268
ABCA1	HDL	rs2066714	chr9_104824472_T_C	9	104824472	3.6e-31	Liu et al. 2017	rs2066714
ABCA1	TC	rs2066714	chr9_104824472_T_C	9	104824472	3.4e-18	Liu et al. 2017	rs2066714
ABCA1	HDL	rs33918808	chr9_104817351_C_G	9	104817351	1.6e-24	Liu et al. 2017	rs33918808
ABCA1	HDL	rs2230808	chr9_104800523_T_C	9	104800523	1.6e-19	Liu et al. 2017	rs2230808
ABCA1	TC	rs2230808	chr9_104800523_T_C	9	104800523	5.9e-09	Liu et al. 2017	rs2230808
ABCA1	HDL	rs145183203	chr9_104884475_G_A	9	104884475	3.1e-15	Liu et al. 2017	rs145183203
ABO	HDL	rs687621	chr9_133261662_G_A	9	133261662	4.9e-08	Liu et al. 2017	rs687621
ABO	LDL	rs687621	chr9_133261662_G_A	9	133261662	2.4e-53	Liu et al. 2017	rs687621
ABO	TC	rs687621	chr9_133261662_G_A	9	133261662	2.2e-61	Liu et al. 2017	rs687621
MARCH8	HDL	rs970548	chr10_45517829_A_C	10	45517829	2.9e-18	Liu et al. 2017	rs970548
MARCH8	TC	rs970548	chr10_45517829_A_C	10	45517829	8.8e-12	Liu et al. 2017	rs970548
CYP26A1	HDL	rs2068888	chr10_93079885_G_A	10	93079885	1.1e-18	Liu et al. 2017	rs2068888
CYP26A1	LDL	rs2068888	chr10_93079885_G_A	10	93079885	9.5e-10	Liu et al. 2017	rs2068888
CYP26A1	TG	rs2068888	chr10_93079885_G_A	10	93079885	4.3e-34	Liu et al. 2017	rs2068888
CYP26A1	TC	rs2068888	chr10_93079885_G_A	10	93079885	9e-13	Liu et al. 2017	rs2068888
ERLIN1	HDL	rs2862954	chr10_100152307_T_C	10	100152307	1.9e-09	Liu et al. 2017	rs2862954
GPAM	HDL	rs2792751	chr10_112180571_T_C	10	112180571	3.8e-21	Liu et al. 2017	rs2792751
GPAM	LDL	rs2792751	chr10_112180571_T_C	10	112180571	1.7e-20	Liu et al. 2017	rs2792751
GPAM	TG	rs2792751	chr10_112180571_T_C	10	112180571	1.4e-11	Liu et al. 2017	rs2792751
GPAM	TC	rs2792751	chr10_112180571_T_C	10	112180571	7.1e-22	Liu et al. 2017	rs2792751
ACP2	HDL	rs2167079	chr11_47248704_C_T	11	47248704	6.9e-50	Liu et al. 2017	rs2167079
ACP2	TG	rs2167079	chr11_47248704_C_T	11	47248704	2.7e-12	Liu et al. 2017	rs2167079
MTCH2	HDL	rs10838738	chr11_47641497_A_G	11	47641497	7.3e-31	Liu et al. 2017	rs10838738
MTCH2	TC	rs10838738	chr11_47641497_A_G	11	47641497	1e-08	Liu et al. 2017	rs10838738
FADS1	HDL	rs174547	chr11_61803311_T_C	11	61803311	1.8e-50	Liu et al. 2017	rs174547
FADS1	LDL	rs174547	chr11_61803311_T_C	11	61803311	3.9e-75	Liu et al. 2017	rs174547
FADS1	TG	rs174547	chr11_61803311_T_C	11	61803311	3.8e-74	Liu et al. 2017	rs174547
FADS1	TC	rs174547	chr11_61803311_T_C	11	61803311	4.1e-64	Liu et al. 2017	rs174547
MOGAT2-DGAT2	HDL	rs499974	chr11_75743976_C_A	11	75743976	3.8e-15	Liu et al. 2017	rs499974
APOA1<U+2013>C3<U+2013>A4<U+2013>A5	HDL	rs964184	chr11_116778201_G_C	11	116778201	2.6e-217	Liu et al. 2017	rs964184
APOA1<U+2013>C3<U+2013>A4<U+2013>A5	LDL	rs964184	chr11_116778201_G_C	11	116778201	1.1e-23	Liu et al. 2017	rs964184
APOA1<U+2013>C3<U+2013>A4<U+2013>A5	TG	rs964184	chr11_116778201_G_C	11	116778201	0	Liu et al. 2017	rs964184
APOA1<U+2013>C3<U+2013>A4<U+2013>A5	TC	rs964184	chr11_116778201_G_C	11	116778201	4.7e-135	Liu et al. 2017	rs964184
APOA5	HDL	rs148302018	chr11_116527793_T_C	11	116527793	3.2e-34	Liu et al. 2017	rs2075291
APOA5	TG	rs148302018	chr11_116527793_T_C	11	116527793	5.7e-65	Liu et al. 2017	rs2075291
SIK3	HDL	rs10892063	chr11_117025439_A_C	11	117025439	9.3e-10	Liu et al. 2017	rs10892063
SIK3	TG	rs10892063	chr11_117025439_A_C	11	117025439	1.6e-85	Liu et al. 2017	rs10892063
SIK3	TC	rs10892063	chr11_117025439_A_C	11	117025439	3.3e-36	Liu et al. 2017	rs10892063
UBASH3B	HDL	rs7941030	chr11_122651667_T_C	11	122651667	2.5e-20	Liu et al. 2017	rs7941030
UBASH3B	TC	rs7941030	chr11_122651667_T_C	11	122651667	1.5e-13	Liu et al. 2017	rs7941030
TIRAP	LDL	rs8177399	chr11_126290931_C_T	11	126290931	7.2e-10	Liu et al. 2017	rs8177399
PHC1	HDL	rs4883201	chr12_8929985_A_G	12	8929985	4.1e-14	Liu et al. 2017	rs4883201
PHC1	TC	rs4883201	chr12_8929985_A_G	12	8929985	6.7e-13	Liu et al. 2017	rs4883201
PDE3A	HDL	rs7134375	chr12_20320824_C_A	12	20320824	1.3e-15	Liu et al. 2017	rs7134375
CFH	HDL	rs56205943	chr12_57285631_G_A	12	57285631	8.3e-24	Liu et al. 2017	rs1106766
CFH	TG	rs56205943	chr12_57285631_G_A	12	57285631	1.4e-20	Liu et al. 2017	rs1106766
UBE3B	HDL	rs7298565	chr12_109499729_G_A	12	109499729	1.3e-31	Liu et al. 2017	rs7298565
UBE3B	TC	rs7298565	chr12_109499729_G_A	12	109499729	2e-12	Liu et al. 2017	rs7298565
SH2B3	HDL	rs3184504	chr12_111446804_T_C	12	111446804	1.1e-21	Liu et al. 2017	rs3184504
SH2B3	LDL	rs3184504	chr12_111446804_T_C	12	111446804	5.8e-21	Liu et al. 2017	rs3184504
SH2B3	TC	rs3184504	chr12_111446804_T_C	12	111446804	8.9e-32	Liu et al. 2017	rs3184504
HNF1A	HDL	rs7310409	chr12_120987058_A_G	12	120987058	7.2e-10	Liu et al. 2017	rs7310409
HNF1A	LDL	rs7310409	chr12_120987058_A_G	12	120987058	8.3e-24	Liu et al. 2017	rs7310409
HNF1A	TC	rs7310409	chr12_120987058_A_G	12	120987058	1.8e-30	Liu et al. 2017	rs7310409
CCDC92	HDL	rs11057401	chr12_123942759_T_A	12	123942759	1.1e-32	Liu et al. 2017	rs11057401
CCDC92	TG	rs11057401	chr12_123942759_T_A	12	123942759	7.2e-23	Liu et al. 2017	rs11057401
SBNO1	HDL	rs28866344	chr12_123400937_A_G	12	123400937	2.4e-21	Liu et al. 2017	rs4759375
GPR109B	HDL	rs1798192	chr12_122716221_T_G	12	122716221	2.2e-17	Liu et al. 2017	rs1798192
HIP1R	HDL	rs34149579	chr12_122860962_G_T	12	122860962	2.8e-09	Liu et al. 2017	rs34149579
IL6R	HDL	rs838880	chr12_124777047_C_T	12	124777047	1.9e-27	Liu et al. 2017	rs838880
SCARB1	HDL	rs5891	chr12_124814996_C_T	12	124814996	3.1e-09	Liu et al. 2017	rs5891
ZBTB42-AKT1	HDL	rs4983559	chr14_104810872_G_A	14	104810872	1.1e-24	Liu et al. 2017	rs4983559
LCMT2	HDL	rs3742970	chr15_43330067_C_A	15	43330067	3.2e-08	Liu et al. 2017	rs3742970
LCMT2	TG	rs3742970	chr15_43330067_C_A	15	43330067	7.4e-15	Liu et al. 2017	rs3742970
MAP1A	HDL	rs55707100	chr15_43528519_C_T	15	43528519	2.3e-34	Liu et al. 2017	rs55707100
MAP1A	TG	rs55707100	chr15_43528519_C_T	15	43528519	8.6e-54	Liu et al. 2017	rs55707100
SNX27	HDL	rs1800588	chr15_58431476_C_T	15	58431476	0	Liu et al. 2017	rs1800588
SNX27	TG	rs1800588	chr15_58431476_C_T	15	58431476	8.6e-54	Liu et al. 2017	rs1800588
SNX27	TC	rs1800588	chr15_58431476_C_T	15	58431476	1.9e-78	Liu et al. 2017	rs1800588
SNX27	HDL	rs10468017	chr15_58386313_C_T	15	58386313	1.8e-306	Liu et al. 2017	rs10468017
SNX27	TG	rs10468017	chr15_58386313_C_T	15	58386313	1e-31	Liu et al. 2017	rs10468017
SNX27	TC	rs10468017	chr15_58386313_C_T	15	58386313	9.4e-65	Liu et al. 2017	rs10468017
LIPC	HDL	rs1532085	chr15_58391167_A_G	15	58391167	1.2e-295	Liu et al. 2017	rs1532085
LIPC	TG	rs1532085	chr15_58391167_A_G	15	58391167	4.6e-32	Liu et al. 2017	rs1532085
LIPC	TC	rs1532085	chr15_58391167_A_G	15	58391167	5.3e-59	Liu et al. 2017	rs1532085
LIPC	HDL	rs113298164	chr15_58563549_C_T	15	58563549	1.6e-51	Liu et al. 2017	rs113298164
LIPC	TC	rs113298164	chr15_58563549_C_T	15	58563549	1.5e-09	Liu et al. 2017	rs113298164
LACTB	HDL	rs34317102	chr15_63121884_A_C	15	63121884	1.7e-10	Liu et al. 2017	rs34317102
NTAN1	HDL	rs1135999	chr16_15038105_A_G	16	15038105	5.1e-11	Liu et al. 2017	rs1135999
NTAN1	TG	rs1135999	chr16_15038105_A_G	16	15038105	5.8e-17	Liu et al. 2017	rs1135999
FTO	HDL	rs1421085	chr16_53767042_T_C	16	53767042	4.7e-16	Liu et al. 2017	rs1421085
FTO	TG	rs1421085	chr16_53767042_T_C	16	53767042	5.2e-12	Liu et al. 2017	rs1421085
OR10K2	HDL	rs9989419	chr16_56951227_A_G	16	56951227	0	Liu et al. 2017	rs9989419
OR10K2	TG	rs9989419	chr16_56951227_A_G	16	56951227	6e-13	Liu et al. 2017	rs9989419
OR10K2	TC	rs9989419	chr16_56951227_A_G	16	56951227	7e-25	Liu et al. 2017	rs9989419
OR10K2	HDL	rs173539	chr16_56954132_C_T	16	56954132	0	Liu et al. 2017	rs173539
OR10K2	LDL	rs173539	chr16_56954132_C_T	16	56954132	3.8e-30	Liu et al. 2017	rs173539
OR10K2	TG	rs173539	chr16_56954132_C_T	16	56954132	1.3e-31	Liu et al. 2017	rs173539
OR10K2	TC	rs173539	chr16_56954132_C_T	16	56954132	1.6e-49	Liu et al. 2017	rs173539
CETP	HDL	rs17231506	chr16_56960616_C_T	16	56960616	0	Liu et al. 2017	rs247616
CETP	LDL	rs17231506	chr16_56960616_C_T	16	56960616	3.5e-29	Liu et al. 2017	rs247616
CETP	TG	rs17231506	chr16_56960616_C_T	16	56960616	2.4e-38	Liu et al. 2017	rs247616
CETP	TC	rs17231506	chr16_56960616_C_T	16	56960616	3.9e-58	Liu et al. 2017	rs247616
CETP	HDL	rs3764261	chr16_56959412_C_A	16	56959412	0	Liu et al. 2017	rs3764261
CETP	LDL	rs3764261	chr16_56959412_C_A	16	56959412	1.5e-29	Liu et al. 2017	rs3764261
CETP	TG	rs3764261	chr16_56959412_C_A	16	56959412	1.8e-36	Liu et al. 2017	rs3764261
CETP	TC	rs3764261	chr16_56959412_C_A	16	56959412	5.4e-54	Liu et al. 2017	rs3764261
CETP	HDL	rs9939224	chr16_56968820_T_G	16	56968820	0	Liu et al. 2017	rs9939224
CETP	LDL	rs9939224	chr16_56968820_T_G	16	56968820	2.8e-12	Liu et al. 2017	rs9939224
CETP	TG	rs9939224	chr16_56968820_T_G	16	56968820	2.8e-26	Liu et al. 2017	rs9939224
CETP	TC	rs9939224	chr16_56968820_T_G	16	56968820	1.6e-37	Liu et al. 2017	rs9939224
CETP	HDL	rs7499892	chr16_56972678_C_T	16	56972678	0	Liu et al. 2017	rs7499892
CETP	LDL	rs7499892	chr16_56972678_C_T	16	56972678	8.1e-17	Liu et al. 2017	rs7499892
CETP	TG	rs7499892	chr16_56972678_C_T	16	56972678	2.3e-31	Liu et al. 2017	rs7499892
CETP	TC	rs7499892	chr16_56972678_C_T	16	56972678	5.5e-34	Liu et al. 2017	rs7499892
CETP	HDL	rs5880	chr16_56981179_G_C	16	56981179	4.10074486048235e-321	Liu et al. 2017	rs5880
CETP	TG	rs5880	chr16_56981179_G_C	16	56981179	1e-08	Liu et al. 2017	rs5880
CETP	TC	rs5880	chr16_56981179_G_C	16	56981179	2.4e-19	Liu et al. 2017	rs5880
CETP	HDL	rs5882	chr16_56982180_G_A	16	56982180	5.5e-241	Liu et al. 2017	rs5882
CETP	TC	rs5882	chr16_56982180_G_A	16	56982180	1.9e-19	Liu et al. 2017	rs5882
SLC12A3	HDL	rs1529927	chr16_56870675_C_G	16	56870675	1e-37	Liu et al. 2017	rs1529927
LCAT	HDL	rs16942887	chr16_67894139_G_A	16	67894139	9.8e-93	Liu et al. 2017	rs16942887
LCAT	TC	rs16942887	chr16_67894139_G_A	16	67894139	3.9e-10	Liu et al. 2017	rs16942887
LCAT	HDL	rs4986970	chr16_67942417_A_T	16	67942417	7.1e-29	Liu et al. 2017	rs4986970
LCAT	HDL	rs199717050	chr16_67942920_C_T	16	67942920	2.8e-17	Liu et al. 2017	rs199717050
DPEP3	HDL	rs200922436	chr16_67979667_C_T	16	67979667	1.1e-12	Liu et al. 2017	rs200922436
CMIP	HDL	rs2925979	chr16_81501185_T_C	16	81501185	1.5e-50	Liu et al. 2017	rs2925979
CMIP	TG	rs2925979	chr16_81501185_T_C	16	81501185	1.2e-24	Liu et al. 2017	rs2925979
STARD3	HDL	rs11869286	chr17_39657603_G_C	17	39657603	5.9e-27	Liu et al. 2017	rs11869286
CD300LG	HDL	rs72836561	chr17_43848758_C_T	17	43848758	8.1e-111	Liu et al. 2017	rs72836561
CD300LG	TG	rs72836561	chr17_43848758_C_T	17	43848758	5.9e-64	Liu et al. 2017	rs72836561
PNPO	HDL	rs17679445	chr17_47944699_G_A	17	47944699	2.9e-08	Liu et al. 2017	rs17679445
PGS1	HDL	rs2292642	chr17_78399349_C_T	17	78399349	1.2e-27	Liu et al. 2017	rs2292642
PGS1	TG	rs2292642	chr17_78399349_C_T	17	78399349	3.4e-14	Liu et al. 2017	rs2292642
LIPG	HDL	rs7241918	chr18_49634583_G_T	18	49634583	1.2e-104	Liu et al. 2017	rs7241918
LIPG	LDL	rs7241918	chr18_49634583_G_T	18	49634583	3.3e-08	Liu et al. 2017	rs7241918
LIPG	TC	rs7241918	chr18_49634583_G_T	18	49634583	5.9e-42	Liu et al. 2017	rs7241918
LIPG	HDL	rs77960347	chr18_49583585_A_G	18	49583585	1.6e-98	Liu et al. 2017	rs77960347
LIPG	LDL	rs77960347	chr18_49583585_A_G	18	49583585	1.1e-10	Liu et al. 2017	rs77960347
LIPG	TC	rs77960347	chr18_49583585_A_G	18	49583585	1.8e-51	Liu et al. 2017	rs77960347
LIPG	HDL	rs201922257	chr18_49569492_C_T	18	49569492	5.4e-12	Liu et al. 2017	rs201922257
DVL1	HDL	rs489693	chr18_60215554_C_A	18	60215554	5.3e-12	Liu et al. 2017	rs489693
DVL1	TG	rs489693	chr18_60215554_C_A	18	60215554	4.3e-08	Liu et al. 2017	rs489693
INSR	HDL	rs891088	chr19_7184751_A_G	19	7184751	4.2e-08	Liu et al. 2017	rs891088
INSR	TG	rs891088	chr19_7184751_A_G	19	7184751	1.8e-09	Liu et al. 2017	rs891088
ANGPTL4	HDL	rs116843064	chr19_8364439_G_A	19	8364439	4.8e-146	Liu et al. 2017	rs116843064
ANGPTL4	TG	rs116843064	chr19_8364439_G_A	19	8364439	4.2e-175	Liu et al. 2017	rs116843064
ANGPTL4	HDL	rs7255436	chr19_8368312_C_A	19	8368312	1.1e-29	Liu et al. 2017	rs7255436
ANGPTL4	TG	rs7255436	chr19_8368312_C_A	19	8368312	1.4e-13	Liu et al. 2017	rs7255436
LOC55908	HDL	rs737337	chr19_11236817_T_C	19	11236817	1.4e-43	Liu et al. 2017	rs737337
LOC55908	TC	rs737337	chr19_11236817_T_C	19	11236817	1.6e-17	Liu et al. 2017	rs737337
LDLR	HDL	rs6511720	chr19_11091630_G_T	19	11091630	4.3e-09	Liu et al. 2017	rs6511720
LDLR	LDL	rs6511720	chr19_11091630_G_T	19	11091630	0	Liu et al. 2017	rs6511720
LDLR	TC	rs6511720	chr19_11091630_G_T	19	11091630	0	Liu et al. 2017	rs6511720
PEPD	HDL	rs731839	chr19_33408159_G_A	19	33408159	2.7e-10	Liu et al. 2017	rs731839
PEPD	TG	rs731839	chr19_33408159_G_A	19	33408159	1.1e-08	Liu et al. 2017	rs731839
DPY19L3	HDL	rs2111504	chr19_32426549_T_A	19	32426549	2.6e-09	Liu et al. 2017	rs2111504
APOE	HDL	rs769449	chr19_44906745_G_A	19	44906745	6.9e-129	Liu et al. 2017	rs769449
APOE	LDL	rs769449	chr19_44906745_G_A	19	44906745	0	Liu et al. 2017	rs769449
APOE	TG	rs769449	chr19_44906745_G_A	19	44906745	2.4e-57	Liu et al. 2017	rs769449
APOE	TC	rs769449	chr19_44906745_G_A	19	44906745	0	Liu et al. 2017	rs769449
APOE	HDL	rs7412	chr19_44908822_C_T	19	44908822	4.2e-54	Liu et al. 2017	rs7412
APOE	LDL	rs7412	chr19_44908822_C_T	19	44908822	0	Liu et al. 2017	rs7412
APOE	TG	rs7412	chr19_44908822_C_T	19	44908822	1.8e-81	Liu et al. 2017	rs7412
APOE	TC	rs7412	chr19_44908822_C_T	19	44908822	0	Liu et al. 2017	rs7412
APOC4	HDL	rs5167	chr19_44945208_T_G	19	44945208	8.4e-46	Liu et al. 2017	rs5167
APOE<U+2013>C1<U+2013>C2	HDL	rs439401	chr19_44911194_T_C	19	44911194	6.2e-17	Liu et al. 2017	rs439401
APOE<U+2013>C1<U+2013>C2	TG	rs439401	chr19_44911194_T_C	19	44911194	2.7e-168	Liu et al. 2017	rs439401
APOE<U+2013>C1<U+2013>C2	TC	rs439401	chr19_44911194_T_C	19	44911194	8.4e-38	Liu et al. 2017	rs439401
RSPH6A	HDL	rs8111071	chr19_45804148_A_G	19	45804148	2.9e-09	Liu et al. 2017	rs8111071
FPR3	HDL	rs17695224	chr19_51820963_G_A	19	51820963	2.8e-21	Liu et al. 2017	rs17695224
LILRA3	HDL	rs386000	chr19_54288907_C_G	19	54288907	1.1e-41	Liu et al. 2017	rs386000
LILRB5	HDL	rs12975366	chr19_54255498_T_C	19	54255498	7.5e-16	Liu et al. 2017	rs12975366
RRBP1	HDL	rs1132274	chr20_17615510_C_A	20	17615510	7.2e-09	Liu et al. 2017	rs1132274
RRBP1	LDL	rs1132274	chr20_17615510_C_A	20	17615510	3.6e-08	Liu et al. 2017	rs1132274
ACSS2	HDL	rs6120757	chr20_34900968_C_T	20	34900968	1.9e-10	Liu et al. 2017	rs6120757
HNF4A	HDL	rs1800961	chr20_44413724_C_T	20	44413724	1.6e-81	Liu et al. 2017	rs1800961
HNF4A	LDL	rs1800961	chr20_44413724_C_T	20	44413724	8.5e-13	Liu et al. 2017	rs1800961
HNF4A	TC	rs1800961	chr20_44413724_C_T	20	44413724	7.6e-37	Liu et al. 2017	rs1800961
PCIF1	HDL	rs7679	chr20_45947863_T_C	20	45947863	6.1e-61	Liu et al. 2017	rs7679
PCIF1	TG	rs7679	chr20_45947863_T_C	20	45947863	2.4e-53	Liu et al. 2017	rs7679
UBE2L3	HDL	rs181362	chr22_21577779_C_T	22	21577779	3.4e-21	Liu et al. 2017	rs181362
UBE2L3	TC	rs181362	chr22_21577779_C_T	22	21577779	3.8e-11	Liu et al. 2017	rs181362
SEC14L4	HDL	rs17738527	chr22_30492507_C_T	22	30492507	1.8e-08	Liu et al. 2017	rs17738527
PLA2G6	HDL	rs738322	chr22_38172999_A_G	22	38172999	2.6e-15	Liu et al. 2017	rs738322
PLA2G6	TG	rs738322	chr22_38172999_A_G	22	38172999	3.4e-14	Liu et al. 2017	rs738322
DDX17	HDL	rs138457	chr22_38502046_T_C	22	38502046	2.3e-10	Liu et al. 2017	rs138457
TMPRSS11E	LDL	rs976002	chr4_68477569_A_G	4	68477569	2.8e-12	Liu et al. 2017	rs976002
TMPRSS11E	TC	rs976002	chr4_68477569_A_G	4	68477569	5.1e-20	Liu et al. 2017	rs976002
CD101	LDL	rs1016988	chr5_132408882_T_C	5	132408882	7.8e-10	Liu et al. 2017	rs1016988
FGFR4	LDL	rs351855	chr5_177093242_G_A	5	177093242	3.9e-08	Liu et al. 2017	rs351855
SEC16A	LDL	rs3812594	chr9_136474501_G_A	9	136474501	1.5e-08	Liu et al. 2017	rs3812594
FAM24B	LDL	rs1891110	chr10_122850511_G_A	10	122850511	7.7e-15	Liu et al. 2017	rs1891110
FAM24B	TC	rs1891110	chr10_122850511_G_A	10	122850511	1.8e-13	Liu et al. 2017	rs1891110
SERPINA1	LDL	rs28929474	chr14_94378610_C_T	14	94378610	4.3e-14	Liu et al. 2017	rs28929474
SERPINA1	TC	rs28929474	chr14_94378610_C_T	14	94378610	5.5e-14	Liu et al. 2017	rs28929474
VTN	LDL	rs704	chr17_28367840_G_A	17	28367840	5.6e-16	Liu et al. 2017	rs704
VTN	TC	rs704	chr17_28367840_G_A	17	28367840	1.1e-08	Liu et al. 2017	rs704
ZNF574	LDL	rs201596848	chr19_42080806_C_T	19	42080806	4.9e-12	Liu et al. 2017	rs201596848
TRAM2	LDL	rs2239619	chr6_52588422_C_A	6	52588422	7.4e-11	Liu et al. 2017	rs2239619
TRAM2	TC	rs2239619	chr6_52588422_C_A	6	52588422	7.5e-09	Liu et al. 2017	rs2239619
RPS6	LDL	rs67710536	chr9_19376257_A_C	9	19376257	2.3e-10	Liu et al. 2017	rs67710536
RPS6	TC	rs67710536	chr9_19376257_A_C	9	19376257	8e-13	Liu et al. 2017	rs67710536
FLAD1	LDL	rs9646133	chr14_70629627_G_T	14	70629627	2.4e-11	Liu et al. 2017	rs9646133
NF1	LDL	rs11080150	chr17_31302308_A_G	17	31302308	2.2e-11	Liu et al. 2017	rs11080150
NF1	TC	rs11080150	chr17_31302308_A_G	17	31302308	4.4e-13	Liu et al. 2017	rs11080150
UNK	LDL	rs2125345	chr17_75786110_T_C	17	75786110	4.7e-16	Liu et al. 2017	rs2125345
UNK	TC	rs2125345	chr17_75786110_T_C	17	75786110	4.6e-10	Liu et al. 2017	rs2125345
TCEA2	TG	rs6062343	chr20_64064578_G_A	20	64064578	4.1e-11	Liu et al. 2017	rs6062343
SLC25A17	LDL	rs2076674	chr22_40774059_T_C	22	40774059	8.1e-11	Liu et al. 2017	rs2076674
TMEM57	LDL	rs10903129	chr1_25442446_A_G	1	25442446	6e-25	Liu et al. 2017	rs10903129
TMEM57	TC	rs10903129	chr1_25442446_A_G	1	25442446	3.1e-27	Liu et al. 2017	rs10903129
PCSK9	LDL	rs11591147	chr1_55039974_G_T	1	55039974	0	Liu et al. 2017	rs11591147
PCSK9	TC	rs11591147	chr1_55039974_G_T	1	55039974	0	Liu et al. 2017	rs11591147
PCSK9	LDL	rs11206510	chr1_55030366_T_C	1	55030366	3.7e-85	Liu et al. 2017	rs11206510
PCSK9	TC	rs11206510	chr1_55030366_T_C	1	55030366	9.7e-78	Liu et al. 2017	rs11206510
PCSK9	LDL	rs2479409	chr1_55038977_G_A	1	55038977	7.8e-63	Liu et al. 2017	rs2479409
PCSK9	TC	rs2479409	chr1_55038977_G_A	1	55038977	1.7e-50	Liu et al. 2017	rs2479409
PCSK9	LDL	rs505151	chr1_55063514_G_A	1	55063514	3.2e-48	Liu et al. 2017	rs505151
PCSK9	TC	rs505151	chr1_55063514_G_A	1	55063514	5.3e-41	Liu et al. 2017	rs505151
DOCK7	LDL	rs10889353	chr1_62652525_A_C	1	62652525	5e-58	Liu et al. 2017	rs10889353
DOCK7	TG	rs10889353	chr1_62652525_A_C	1	62652525	6.4e-170	Liu et al. 2017	rs10889353
DOCK7	TC	rs10889353	chr1_62652525_A_C	1	62652525	9.1e-158	Liu et al. 2017	rs10889353
EVI5	LDL	rs7515577	chr1_92543881_C_A	1	92543881	2.1e-18	Liu et al. 2017	rs7515577
EVI5	TC	rs7515577	chr1_92543881_C_A	1	92543881	1.4e-20	Liu et al. 2017	rs7515577
CELSR2-SORT1	HDL	rs646776	chr1_109275908_C_T	1	109275908	1.3e-40	Liu et al. 2017	rs646776
CELSR2-SORT1	LDL	rs646776	chr1_109275908_C_T	1	109275908	0	Liu et al. 2017	rs646776
CELSR2-SORT1	TC	rs646776	chr1_109275908_C_T	1	109275908	0	Liu et al. 2017	rs646776
ANXA9	HDL	rs267733	chr1_150986360_A_G	1	150986360	1.1e-08	Liu et al. 2017	rs267733
ANXA9	LDL	rs267733	chr1_150986360_A_G	1	150986360	5.6e-11	Liu et al. 2017	rs267733
LAMC1	LDL	rs20558	chr1_183125412_T_C	1	183125412	8.4e-09	Liu et al. 2017	rs20558
LAMC1	TC	rs20558	chr1_183125412_T_C	1	183125412	2.7e-10	Liu et al. 2017	rs20558
HLX	LDL	rs2738755	chr1_220884304_C_T	1	220884304	4.2e-08	Liu et al. 2017	rs2738755
TNFSF4	LDL	rs541041	chr2_21072103_G_A	2	21072103	1.3e-287	Liu et al. 2017	rs541041
TNFSF4	TC	rs541041	chr2_21072103_G_A	2	21072103	5.3e-237	Liu et al. 2017	rs541041
APOB	HDL	rs1367117	chr2_21041028_G_A	2	21041028	5.2e-12	Liu et al. 2017	rs1367117
APOB	LDL	rs1367117	chr2_21041028_G_A	2	21041028	3.6e-278	Liu et al. 2017	rs1367117
APOB	TG	rs1367117	chr2_21041028_G_A	2	21041028	2.3e-15	Liu et al. 2017	rs1367117
APOB	TC	rs1367117	chr2_21041028_G_A	2	21041028	5.6e-231	Liu et al. 2017	rs1367117
APOB	LDL	rs12713843	chr2_21015495_C_T	2	21015495	1.6e-30	Liu et al. 2017	rs12713843
APOB	TC	rs12713843	chr2_21015495_C_T	2	21015495	3.4e-23	Liu et al. 2017	rs12713843
APOB	LDL	rs1801702	chr2_21002613_C_G	2	21002613	3.7e-30	Liu et al. 2017	rs1801702
APOB	TC	rs1801702	chr2_21002613_C_G	2	21002613	3.1e-26	Liu et al. 2017	rs1801702
APOB	LDL	rs13306194	chr2_21029662_G_A	2	21029662	4.1e-09	Liu et al. 2017	rs13306194
APOB	TC	rs13306194	chr2_21029662_G_A	2	21029662	2.3e-08	Liu et al. 2017	rs13306194
GCKR	LDL	rs1260326	chr2_27508073_T_C	2	27508073	7.8e-17	Liu et al. 2017	rs1260326
GCKR	TG	rs1260326	chr2_27508073_T_C	2	27508073	0	Liu et al. 2017	rs1260326
GCKR	TC	rs1260326	chr2_27508073_T_C	2	27508073	5.3e-102	Liu et al. 2017	rs1260326
ABCG8	LDL	rs4245791	chr2_43847292_C_T	2	43847292	1.7e-120	Liu et al. 2017	rs4245791
ABCG8	TG	rs4245791	chr2_43847292_C_T	2	43847292	3.4e-10	Liu et al. 2017	rs4245791
ABCG8	TC	rs4245791	chr2_43847292_C_T	2	43847292	2.8e-117	Liu et al. 2017	rs4245791
ABCG8	LDL	rs11887534	chr2_43839108_G_C	2	43839108	1.4e-91	Liu et al. 2017	rs11887534
ABCG8	TC	rs11887534	chr2_43839108_G_C	2	43839108	7.7e-91	Liu et al. 2017	rs11887534
DYNC2LI1	LDL	rs11556157	chr2_43800874_A_T	2	43800874	1.1e-16	Liu et al. 2017	rs11556157
DYNC2LI1	TC	rs11556157	chr2_43800874_A_T	2	43800874	1.2e-15	Liu et al. 2017	rs11556157
TCEB3	LDL	rs11125936	chr2_62644090_T_C	2	62644090	6.9e-11	Liu et al. 2017	rs11125936
TCEB3	TC	rs11125936	chr2_62644090_T_C	2	62644090	9e-10	Liu et al. 2017	rs11125936
MTOR	LDL	rs17526895	chr2_118058382_A_G	2	118058382	4.9e-23	Liu et al. 2017	rs17526895
MTOR	TC	rs17526895	chr2_118058382_A_G	2	118058382	2.3e-19	Liu et al. 2017	rs17526895
ABCB11	LDL	rs2287623	chr2_168973645_G_A	2	168973645	1e-14	Liu et al. 2017	rs2287623
ABCB11	TC	rs2287623	chr2_168973645_G_A	2	168973645	2.6e-16	Liu et al. 2017	rs2287623
NBEAL1	LDL	rs2351524	chr2_203016269_T_C	2	203016269	1.2e-08	Liu et al. 2017	rs2351524
NBEAL1	TC	rs2351524	chr2_203016269_T_C	2	203016269	1.3e-11	Liu et al. 2017	rs2351524
UGT1A10|UGT1A3|UGT1A4|UGT1A5|UGT1A6|UGT1A7|UGT1A8|UGT1A9	LDL	rs887829	chr2_233759924_C_T	2	233759924	7.4e-15	Liu et al. 2017	rs887829
UGT1A10|UGT1A3|UGT1A4|UGT1A5|UGT1A6|UGT1A7|UGT1A8|UGT1A9	TC	rs887829	chr2_233759924_C_T	2	233759924	3e-17	Liu et al. 2017	rs887829
RAF1	LDL	rs2290159	chr3_12587421_G_C	3	12587421	4.9e-08	Liu et al. 2017	rs2290159
RAF1	TC	rs2290159	chr3_12587421_G_C	3	12587421	4.3e-10	Liu et al. 2017	rs2290159
CMTM6	LDL	rs7640978	chr3_32491518_C_T	3	32491518	6.2e-13	Liu et al. 2017	rs7640978
CMTM6	TC	rs7640978	chr3_32491518_C_T	3	32491518	2.5e-12	Liu et al. 2017	rs7640978
PBRM1	LDL	rs2251219	chr3_52550771_T_C	3	52550771	9.8e-09	Liu et al. 2017	rs2251219
PXK	LDL	rs13315871	chr3_58395560_G_A	3	58395560	4e-15	Liu et al. 2017	rs13315871
PXK	TC	rs13315871	chr3_58395560_G_A	3	58395560	1e-11	Liu et al. 2017	rs13315871
MTTP	LDL	rs3816873	chr4_99583507_T_C	4	99583507	1e-08	Liu et al. 2017	rs3816873
HMGCR	LDL	rs12654264	chr5_75352778_A_T	5	75352778	2.7e-128	Liu et al. 2017	rs12654264
HMGCR	TC	rs12654264	chr5_75352778_A_T	5	75352778	1.5e-124	Liu et al. 2017	rs12654264
HMGCR	LDL	rs3846662	chr5_75355259_A_G	5	75355259	3.3e-128	Liu et al. 2017	rs3846662
HMGCR	TC	rs3846662	chr5_75355259_A_G	5	75355259	1.1e-126	Liu et al. 2017	rs3846662
CSNK1G3	LDL	rs4530754	chr5_123519722_G_A	5	123519722	9.5e-10	Liu et al. 2017	rs4530754
CSNK1G3	TC	rs4530754	chr5_123519722_G_A	5	123519722	1.3e-08	Liu et al. 2017	rs4530754
TIMD4	LDL	rs6882076	chr5_156963286_T_C	5	156963286	7.4e-46	Liu et al. 2017	rs6882076
TIMD4	TG	rs6882076	chr5_156963286_T_C	5	156963286	1.2e-44	Liu et al. 2017	rs6882076
TIMD4	TC	rs6882076	chr5_156963286_T_C	5	156963286	2.2e-63	Liu et al. 2017	rs6882076
MYLIP	LDL	rs9370867	chr6_16145094_A_G	6	16145094	3e-34	Liu et al. 2017	rs9370867
MYLIP	TC	rs9370867	chr6_16145094_A_G	6	16145094	2.2e-25	Liu et al. 2017	rs9370867
MYLIP	LDL	rs3757354	chr6_16127176_C_T	6	16127176	1.4e-27	Liu et al. 2017	rs3757354
MYLIP	TC	rs3757354	chr6_16127176_C_T	6	16127176	3.5e-25	Liu et al. 2017	rs3757354
HFE	LDL	rs1800562	chr6_26092913_G_A	6	26092913	2.6e-12	Liu et al. 2017	rs1800562
HFE	TC	rs1800562	chr6_26092913_G_A	6	26092913	6.2e-10	Liu et al. 2017	rs1800562
MICA	LDL	rs1051794	chr6_31411332_G_A	6	31411332	3.5e-11	Liu et al. 2017	rs1051794
MICA	TC	rs1051794	chr6_31411332_G_A	6	31411332	3.1e-15	Liu et al. 2017	rs1051794
ASTN1	LDL	rs13192471	chr6_32703326_T_C	6	32703326	1.6e-24	Liu et al. 2017	rs13192471
ASTN1	TC	rs13192471	chr6_32703326_T_C	6	32703326	1e-26	Liu et al. 2017	rs13192471
HCG26	LDL	rs1055569	chr6_31472305_C_T	6	31472305	8e-10	Liu et al. 2017	rs1055569
HCG26	TC	rs1055569	chr6_31472305_C_T	6	31472305	8e-17	Liu et al. 2017	rs1055569
SLC16A4	LDL	rs1999930	chr6_116065971_C_T	6	116065971	1.3e-08	Liu et al. 2017	rs1999930
SLC16A4	TC	rs1999930	chr6_116065971_C_T	6	116065971	3.9e-10	Liu et al. 2017	rs1999930
LPA	LDL	rs1564348	chr6_160157828_T_C	6	160157828	2.1e-38	Liu et al. 2017	rs1564348
LPA	TG	rs1564348	chr6_160157828_T_C	6	160157828	2.8e-08	Liu et al. 2017	rs1564348
LPA	TC	rs1564348	chr6_160157828_T_C	6	160157828	3.5e-37	Liu et al. 2017	rs1564348
LPA	LDL	rs7770628	chr6_160597142_C_T	6	160597142	4.5e-28	Liu et al. 2017	rs7770628
LPA	TC	rs7770628	chr6_160597142_C_T	6	160597142	3e-30	Liu et al. 2017	rs7770628
LPA	LDL	rs3798220	chr6_160540105_T_C	6	160540105	5.5e-27	Liu et al. 2017	rs3798220
LPA	TC	rs3798220	chr6_160540105_T_C	6	160540105	1.3e-26	Liu et al. 2017	rs3798220
LPA	LDL	rs12208357	chr6_160122116_C_T	6	160122116	6.4e-26	Liu et al. 2017	rs12208357
LPA	TG	rs12208357	chr6_160122116_C_T	6	160122116	3.9e-09	Liu et al. 2017	rs12208357
LPA	TC	rs12208357	chr6_160122116_C_T	6	160122116	5.2e-21	Liu et al. 2017	rs12208357
SLC22A3	TG	rs7758229	chr6_160419220_G_T	6	160419220	4.5e-10	Liu et al. 2017	rs7758229
SLC22A3	TC	rs7758229	chr6_160419220_G_T	6	160419220	4.4e-08	Liu et al. 2017	rs7758229
DNAH11	LDL	rs12670798	chr7_21567734_T_C	7	21567734	3.5e-25	Liu et al. 2017	rs12670798
DNAH11	TC	rs12670798	chr7_21567734_T_C	7	21567734	1.9e-26	Liu et al. 2017	rs12670798
MIR148A	LDL	rs4722551	chr7_25952206_T_C	7	25952206	2.1e-26	Liu et al. 2017	rs4722551
MIR148A	TG	rs4722551	chr7_25952206_T_C	7	25952206	4.4e-12	Liu et al. 2017	rs4722551
MIR148A	TC	rs4722551	chr7_25952206_T_C	7	25952206	7.1e-14	Liu et al. 2017	rs4722551
NPC1L1	LDL	rs35803101	chr7_44538901_G_A	7	44538901	1.2e-10	Liu et al. 2017	rs35803101
NPC1L1	TC	rs35803101	chr7_44538901_G_A	7	44538901	1.1e-09	Liu et al. 2017	rs35803101
NUDCD3	LDL	rs11550029	chr7_44404523_G_A	7	44404523	1.6e-08	Liu et al. 2017	rs11550029
PGLYRP4	LDL	rs4921914	chr8_18414928_C_T	8	18414928	1.5e-12	Liu et al. 2017	rs4921914
PGLYRP4	TG	rs4921914	chr8_18414928_C_T	8	18414928	1.6e-30	Liu et al. 2017	rs4921914
PGLYRP4	TC	rs4921914	chr8_18414928_C_T	8	18414928	1.2e-30	Liu et al. 2017	rs4921914
SOX17	LDL	rs10102164	chr8_54509054_G_A	8	54509054	2.6e-21	Liu et al. 2017	rs10102164
SOX17	TC	rs10102164	chr8_54509054_G_A	8	54509054	1.6e-21	Liu et al. 2017	rs10102164
CYP7A1	LDL	rs2081687	chr8_58476006_T_C	8	58476006	3.8e-23	Liu et al. 2017	rs2081687
CYP7A1	TG	rs2081687	chr8_58476006_T_C	8	58476006	1.3e-11	Liu et al. 2017	rs2081687
CYP7A1	TC	rs2081687	chr8_58476006_T_C	8	58476006	6.2e-34	Liu et al. 2017	rs2081687
TRPS1	LDL	rs2737229	chr8_115636338_A_C	8	115636338	8.9e-15	Liu et al. 2017	rs2737229
TRPS1	TC	rs2737229	chr8_115636338_A_C	8	115636338	3e-18	Liu et al. 2017	rs2737229
PARP10	LDL	rs11136343	chr8_143984818_A_G	8	143984818	6.6e-26	Liu et al. 2017	rs11136343
PARP10	TC	rs11136343	chr8_143984818_A_G	8	143984818	6.2e-22	Liu et al. 2017	rs11136343
VLDLR	LDL	rs3780181	chr9_2640759_A_G	9	2640759	1.8e-13	Liu et al. 2017	rs3780181
VLDLR	TC	rs3780181	chr9_2640759_A_G	9	2640759	4.7e-10	Liu et al. 2017	rs3780181
ABO	LDL	rs635634	chr9_133279427_T_C	9	133279427	4.9e-109	Liu et al. 2017	rs635634
ABO	TC	rs635634	chr9_133279427_T_C	9	133279427	1.3e-104	Liu et al. 2017	rs635634
JMJD1C	LDL	rs1935	chr10_63168063_C_G	10	63168063	6.9e-12	Liu et al. 2017	rs1935
JMJD1C	TG	rs1935	chr10_63168063_C_G	10	63168063	3.1e-28	Liu et al. 2017	rs1935
GPAM	HDL	rs2255141	chr10_112174128_A_G	10	112174128	1.6e-20	Liu et al. 2017	rs2255141
GPAM	LDL	rs2255141	chr10_112174128_A_G	10	112174128	7.7e-21	Liu et al. 2017	rs2255141
GPAM	TG	rs2255141	chr10_112174128_A_G	10	112174128	5.7e-11	Liu et al. 2017	rs2255141
GPAM	TC	rs2255141	chr10_112174128_A_G	10	112174128	2.8e-22	Liu et al. 2017	rs2255141
SPTY2D1	LDL	rs11024739	chr11_18624296_C_A	11	18624296	3.9e-16	Liu et al. 2017	rs11024739
SPTY2D1	TC	rs11024739	chr11_18624296_C_A	11	18624296	6.5e-18	Liu et al. 2017	rs11024739
SPTY2D1	LDL	rs10128711	chr11_18611437_T_C	11	18611437	1.5e-14	Liu et al. 2017	rs10128711
SPTY2D1	TC	rs10128711	chr11_18611437_T_C	11	18611437	4.6e-15	Liu et al. 2017	rs10128711
FADS1-2-3	HDL	rs174550	chr11_61804006_T_C	11	61804006	2.9e-50	Liu et al. 2017	rs174550
FADS1-2-3	LDL	rs174550	chr11_61804006_T_C	11	61804006	3.3e-75	Liu et al. 2017	rs174550
FADS1-2-3	TG	rs174550	chr11_61804006_T_C	11	61804006	5.1e-74	Liu et al. 2017	rs174550
FADS1-2-3	TC	rs174550	chr11_61804006_T_C	11	61804006	4.2e-64	Liu et al. 2017	rs174550
BBS1	LDL	rs3816492	chr11_66529892_C_T	11	66529892	2.1e-08	Liu et al. 2017	rs3816492
BBS1	TC	rs3816492	chr11_66529892_C_T	11	66529892	4.5e-09	Liu et al. 2017	rs3816492
ST3GAL4	LDL	rs11220462	chr11_126374057_G_A	11	126374057	3.6e-21	Liu et al. 2017	rs11220462
ST3GAL4	TC	rs11220462	chr11_126374057_G_A	11	126374057	9.8e-11	Liu et al. 2017	rs11220462
HNF1A	LDL	rs1183910	chr12_120983004_G_A	12	120983004	8.8e-37	Liu et al. 2017	rs1183910
HNF1A	TC	rs1183910	chr12_120983004_G_A	12	120983004	2.7e-38	Liu et al. 2017	rs1183910
SCARB1	LDL	rs11057830	chr12_124822507_G_A	12	124822507	1.3e-09	Liu et al. 2017	rs11057830
SCARB1	TC	rs11057830	chr12_124822507_G_A	12	124822507	1.4e-10	Liu et al. 2017	rs11057830
BRCA2	LDL	rs4942486	chr13_32379251_T_C	13	32379251	4.5e-16	Liu et al. 2017	rs4942486
BRCA2	TC	rs4942486	chr13_32379251_T_C	13	32379251	5.3e-14	Liu et al. 2017	rs4942486
NYNRIN	LDL	rs8017377	chr14_24414681_G_A	14	24414681	6e-17	Liu et al. 2017	rs8017377
NYNRIN	TC	rs8017377	chr14_24414681_G_A	14	24414681	2.6e-17	Liu et al. 2017	rs8017377
HPR	LDL	rs2000999	chr16_72074194_G_A	16	72074194	4e-71	Liu et al. 2017	rs2000999
HPR	TG	rs2000999	chr16_72074194_G_A	16	72074194	7.7e-10	Liu et al. 2017	rs2000999
HPR	TC	rs2000999	chr16_72074194_G_A	16	72074194	1.8e-64	Liu et al. 2017	rs2000999
PMFBP1	TC	rs34832584	chr16_72129067_G_T	16	72129067	1.6e-08	Liu et al. 2017	rs34832584
CRB1	LDL	rs314253	chr17_7188331_T_C	17	7188331	1.1e-12	Liu et al. 2017	rs314253
CRB1	TC	rs314253	chr17_7188331_T_C	17	7188331	2.4e-14	Liu et al. 2017	rs314253
KPNB1	LDL	rs11871606	chr17_47655408_C_A	17	47655408	1.2e-24	Liu et al. 2017	rs11871606
KPNB1	TG	rs11871606	chr17_47655408_C_A	17	47655408	5.8e-10	Liu et al. 2017	rs11871606
KPNB1	TC	rs11871606	chr17_47655408_C_A	17	47655408	1.3e-20	Liu et al. 2017	rs11871606
APOH-PRXCA	LDL	rs1801689	chr17_66214462_A_C	17	66214462	2e-37	Liu et al. 2017	rs1801689
APOH-PRXCA	TG	rs1801689	chr17_66214462_A_C	17	66214462	3.9e-09	Liu et al. 2017	rs1801689
APOH-PRXCA	TC	rs1801689	chr17_66214462_A_C	17	66214462	1.3e-18	Liu et al. 2017	rs1801689
ABCA6/8	LDL	rs77542162	chr17_69085137_A_G	17	69085137	4.8e-50	Liu et al. 2017	rs77542162
ABCA6/8	TC	rs77542162	chr17_69085137_A_G	17	69085137	8.5e-32	Liu et al. 2017	rs77542162
PGS1	HDL	rs4129767	chr17_78407903_G_A	17	78407903	4.6e-25	Liu et al. 2017	rs4129767
PGS1	LDL	rs4129767	chr17_78407903_G_A	17	78407903	4.1e-10	Liu et al. 2017	rs4129767
PGS1	TG	rs4129767	chr17_78407903_G_A	17	78407903	1.3e-10	Liu et al. 2017	rs4129767
PGS1	TC	rs4129767	chr17_78407903_G_A	17	78407903	3e-12	Liu et al. 2017	rs4129767
KANK2	LDL	rs7188	chr19_11164463_A_C	19	11164463	2.5e-63	Liu et al. 2017	rs7188
KANK2	TC	rs7188	chr19_11164463_A_C	19	11164463	2.1e-53	Liu et al. 2017	rs7188
LDLR	LDL	rs11669576	chr19_11111624_G_A	19	11111624	2e-22	Liu et al. 2017	rs11669576
LDLR	TC	rs11669576	chr19_11111624_G_A	19	11111624	3.5e-18	Liu et al. 2017	rs11669576
C1orf127	LDL	rs11557092	chr19_11146342_T_C	19	11146342	2.2e-14	Liu et al. 2017	rs11557092
C1orf127	TC	rs11557092	chr19_11146342_T_C	19	11146342	3.6e-10	Liu et al. 2017	rs11557092
CILP2	LDL	rs58542926	chr19_19268740_C_T	19	19268740	6.5e-93	Liu et al. 2017	rs58542926
CILP2	TG	rs58542926	chr19_19268740_C_T	19	19268740	3.7e-125	Liu et al. 2017	rs58542926
CILP2	TC	rs58542926	chr19_19268740_C_T	19	19268740	7e-155	Liu et al. 2017	rs58542926
BCAM	HDL	rs28399654	chr19_44813331_G_A	19	44813331	2.1e-10	Liu et al. 2017	rs28399654
BCAM	LDL	rs28399654	chr19_44813331_G_A	19	44813331	7.5e-232	Liu et al. 2017	rs28399654
BCAM	TG	rs28399654	chr19_44813331_G_A	19	44813331	8.5e-19	Liu et al. 2017	rs28399654
BCAM	TC	rs28399654	chr19_44813331_G_A	19	44813331	4.5e-101	Liu et al. 2017	rs28399654
TOMM40	HDL	rs157580	chr19_44892009_G_A	19	44892009	1e-22	Liu et al. 2017	rs157580
TOMM40	LDL	rs157580	chr19_44892009_G_A	19	44892009	2.4e-152	Liu et al. 2017	rs157580
TOMM40	TG	rs157580	chr19_44892009_G_A	19	44892009	3.3e-68	Liu et al. 2017	rs157580
TOMM40	TC	rs157580	chr19_44892009_G_A	19	44892009	3.7e-168	Liu et al. 2017	rs157580
GIPR	LDL	rs1800437	chr19_45678134_G_C	19	45678134	5.2e-09	Liu et al. 2017	rs1800437
GIPR	TC	rs1800437	chr19_45678134_G_C	19	45678134	2.6e-09	Liu et al. 2017	rs1800437
FLJ36070	LDL	rs492602	chr19_48703160_A_G	19	48703160	1.4e-23	Liu et al. 2017	rs492602
FLJ36070	TG	rs492602	chr19_48703160_A_G	19	48703160	1.8e-10	Liu et al. 2017	rs492602
FLJ36070	TC	rs492602	chr19_48703160_A_G	19	48703160	1.6e-27	Liu et al. 2017	rs492602
DBT	LDL	rs364585	chr20_12982070_A_G	20	12982070	4e-11	Liu et al. 2017	rs364585
DBT	TC	rs364585	chr20_12982070_A_G	20	12982070	7.5e-09	Liu et al. 2017	rs364585
C20orf173	LDL	rs7261862	chr20_35528453_T_C	20	35528453	1.5e-11	Liu et al. 2017	rs7261862
C20orf173	TC	rs7261862	chr20_35528453_T_C	20	35528453	2e-12	Liu et al. 2017	rs7261862
TOP1	LDL	rs6029526	chr20_41043978_T_A	20	41043978	5.6e-39	Liu et al. 2017	rs6029526
TOP1	TC	rs6029526	chr20_41043978_T_A	20	41043978	1.1e-47	Liu et al. 2017	rs6029526
SLC27A3	LDL	rs6016373	chr20_40525455_A_G	20	40525455	8.1e-19	Liu et al. 2017	rs6016373
SLC27A3	TC	rs6016373	chr20_40525455_A_G	20	40525455	2e-24	Liu et al. 2017	rs6016373
HMGXB4	LDL	rs1053593	chr22_35264882_G_T	22	35264882	4.7e-08	Liu et al. 2017	rs1053593
HMGXB4	TC	rs1053593	chr22_35264882_G_T	22	35264882	7e-11	Liu et al. 2017	rs1053593
PNPLA3	LDL	rs738409	chr22_43928847_C_G	22	43928847	1e-08	Liu et al. 2017	rs738409
PNPLA3	TG	rs738409	chr22_43928847_C_G	22	43928847	4.3e-09	Liu et al. 2017	rs738409
PNPLA3	TC	rs738409	chr22_43928847_C_G	22	43928847	1.7e-21	Liu et al. 2017	rs738409
PPARA	LDL	rs1042311	chr22_46231883_C_T	22	46231883	3.4e-10	Liu et al. 2017	rs1042311
PPARA	TC	rs1042311	chr22_46231883_C_T	22	46231883	7.4e-12	Liu et al. 2017	rs1042311
FBLN1	LDL	rs13268	chr22_45600418_A_G	22	45600418	5.9e-09	Liu et al. 2017	rs13268
CASP8	TG	rs3769823	chr2_201258272_A_G	2	201258272	1.4e-09	Liu et al. 2017	rs3769823
FNIP1	TG	rs26008	chr5_131672501_T_C	5	131672501	5.3e-09	Liu et al. 2017	rs26008
A1CF	TG	rs41274050	chr10_50814012_C_T	10	50814012	3.9e-11	Liu et al. 2017	rs41274050
BAHD1	TG	rs3803357	chr15_40459356_C_A	15	40459356	1.2e-10	Liu et al. 2017	rs3803357
PEMT	TG	rs7946	chr17_17506246_C_T	17	17506246	1.2e-08	Liu et al. 2017	rs7946
LYPLAL1	TG	rs2785990	chr1_219514090_C_T	1	219514090	1.2e-08	Liu et al. 2017	rs2785990
CTSB	TG	rs3947	chr8_11844866_G_A	8	11844866	9.9e-13	Liu et al. 2017	rs3947
BNC2	TG	rs3927680	chr9_16887368_T_A	9	16887368	2e-11	Liu et al. 2017	rs3927680
BNC2	TC	rs3927680	chr9_16887368_T_A	9	16887368	9.8e-09	Liu et al. 2017	rs3927680
CCDC109A	TG	rs7901016	chr10_72877568_T_C	10	72877568	5e-14	Liu et al. 2017	rs7901016
NPR1	TG	rs7157785	chr14_63768838_G_T	14	63768838	6.4e-10	Liu et al. 2017	rs7157785
ASAP3	TG	rs1077514	chr1_23439740_C_T	1	23439740	2.5e-08	Liu et al. 2017	rs1077514
ASAP3	TC	rs1077514	chr1_23439740_C_T	1	23439740	3.7e-15	Liu et al. 2017	rs1077514
MACF1	HDL	rs16826069	chr1_39331383_A_G	1	39331383	4.9e-30	Liu et al. 2017	rs16826069
MACF1	TG	rs16826069	chr1_39331383_A_G	1	39331383	9.3e-15	Liu et al. 2017	rs16826069
GALNT2	HDL	rs10489615	chr1_230169242_A_G	1	230169242	4.3e-69	Liu et al. 2017	rs10489615
GALNT2	TG	rs10489615	chr1_230169242_A_G	1	230169242	4.2e-49	Liu et al. 2017	rs10489615
EPHA2	TG	rs6749689	chr2_20196361_T_C	2	20196361	1.1e-09	Liu et al. 2017	rs6749689
EPHA2	TC	rs6749689	chr2_20196361_T_C	2	20196361	4.7e-15	Liu et al. 2017	rs6749689
PTPN14	TG	rs1313566	chr2_27526037_G_A	2	27526037	2.1e-114	Liu et al. 2017	rs1260333
PTPN14	TC	rs1313566	chr2_27526037_G_A	2	27526037	3.4e-27	Liu et al. 2017	rs1260333
GTF3C2	TG	rs1049817	chr2_27328100_A_G	2	27328100	2.7e-95	Liu et al. 2017	rs1049817
GTF3C2	TC	rs1049817	chr2_27328100_A_G	2	27328100	1.1e-17	Liu et al. 2017	rs1049817
COBLL1	HDL	rs7607980	chr2_164694691_T_C	2	164694691	4.4e-37	Liu et al. 2017	rs7607980
COBLL1	TG	rs7607980	chr2_164694691_T_C	2	164694691	1.5e-29	Liu et al. 2017	rs7607980
STK36	TG	rs1344642	chr2_218690539_G_A	2	218690539	1.4e-08	Liu et al. 2017	rs1344642
PPARG	TG	rs1801282	chr3_12351626_C_G	3	12351626	1e-08	Liu et al. 2017	rs1801282
HGFAC	TG	rs3748034	chr4_3444364_G_T	4	3444364	4.7e-17	Liu et al. 2017	rs3748034
HGFAC	TC	rs3748034	chr4_3444364_G_T	4	3444364	1.9e-09	Liu et al. 2017	rs3748034
DOK7	TG	rs6831256	chr4_3471412_A_G	4	3471412	1.5e-15	Liu et al. 2017	rs6831256
DOK7	TC	rs6831256	chr4_3471412_A_G	4	3471412	1.4e-09	Liu et al. 2017	rs6831256
ADH4	TG	rs1126673	chr4_99124465_C_T	4	99124465	9.9e-09	Liu et al. 2017	rs1126673
ARL15	TG	rs4311394	chr5_54004832_A_G	5	54004832	4.7e-10	Liu et al. 2017	rs4311394
TNXB	HDL	rs61995676	chr6_32084667_C_T	6	32084667	4.3e-12	Liu et al. 2017	rs61995676
TNXB	TG	rs61995676	chr6_32084667_C_T	6	32084667	2.7e-23	Liu et al. 2017	rs61995676
BLZF1	TG	rs3873379	chr6_31294392_T_C	6	31294392	7e-23	Liu et al. 2017	rs3873379
PSORS1C1	TG	rs3130564	chr6_31133897_C_T	6	31133897	5.4e-18	Liu et al. 2017	rs3130564
PSORS1C1	TC	rs3130564	chr6_31133897_C_T	6	31133897	8.3e-15	Liu et al. 2017	rs3130564
F5	TG	rs2844480	chr6_31597044_C_T	6	31597044	5.4e-12	Liu et al. 2017	rs2844480
F5	TG	rs3128982	chr6_31449414_A_G	6	31449414	9.4e-17	Liu et al. 2017	rs3128982
HLA-DQA1	HDL	rs3134993	chr6_32670001_G_A	6	32670001	6e-09	Liu et al. 2017	rs1129740
HLA-DQA1	LDL	rs3134993	chr6_32670001_G_A	6	32670001	1.4e-11	Liu et al. 2017	rs1129740
HLA-DQA1	TG	rs3134993	chr6_32670001_G_A	6	32670001	3.8e-12	Liu et al. 2017	rs1129740
HLA-DQA1	TC	rs3134993	chr6_32670001_G_A	6	32670001	7.1e-11	Liu et al. 2017	rs1129740
TAP1	TG	rs1057373	chr6_32845502_C_A	6	32845502	3.7e-11	Liu et al. 2017	rs1057373
PADI4	TG	rs9271366	chr6_32619077_G_A	6	32619077	1.2e-10	Liu et al. 2017	rs9271366
PADI4	TC	rs9271366	chr6_32619077_G_A	6	32619077	3.7e-11	Liu et al. 2017	rs9271366
MCCD1	TC	rs78957773	chr6_31529172_C_T	6	31529172	1.1e-08	Liu et al. 2017	rs78957773
SH2D5	TG	rs9472138	chr6_43844025_C_T	6	43844025	5e-11	Liu et al. 2017	rs9472138
NCSTN	TG	rs4410790	chr7_17244953_T_C	7	17244953	1.2e-08	Liu et al. 2017	rs4410790
MLXIPL	HDL	rs35332062	chr7_73597712_G_A	7	73597712	5.8e-26	Liu et al. 2017	rs35332062
MLXIPL	TG	rs35332062	chr7_73597712_G_A	7	73597712	5.2e-205	Liu et al. 2017	rs35332062
BAZ1B	HDL	rs2240466	chr7_73441939_G_A	7	73441939	4.7e-24	Liu et al. 2017	rs2240466
BAZ1B	TG	rs2240466	chr7_73441939_G_A	7	73441939	1.9e-165	Liu et al. 2017	rs2240466
SNX27	HDL	rs972283	chr7_130782095_A_G	7	130782095	1.7e-32	Liu et al. 2017	rs972283
SNX27	TG	rs972283	chr7_130782095_A_G	7	130782095	6.4e-25	Liu et al. 2017	rs972283
PINX1	TG	rs11776767	chr8_10826419_G_C	8	10826419	3e-15	Liu et al. 2017	rs11776767
NAT2	LDL	rs1495741	chr8_18415371_G_A	8	18415371	2.5e-12	Liu et al. 2017	rs1495741
NAT2	TG	rs1495741	chr8_18415371_G_A	8	18415371	8.1e-31	Liu et al. 2017	rs1495741
NAT2	TC	rs1495741	chr8_18415371_G_A	8	18415371	2.8e-30	Liu et al. 2017	rs1495741
LPL	HDL	rs301	chr8_19959423_T_C	8	19959423	4.3e-290	Liu et al. 2017	rs301
LPL	TG	rs301	chr8_19959423_T_C	8	19959423	0	Liu et al. 2017	rs301
LPL	HDL	rs326	chr8_19961928_A_G	8	19961928	0	Liu et al. 2017	rs326
LPL	TG	rs326	chr8_19961928_A_G	8	19961928	0	Liu et al. 2017	rs326
GATAD2B	HDL	rs10096633	chr8_19973410_C_T	8	19973410	7.8e-307	Liu et al. 2017	rs10096633
GATAD2B	TG	rs10096633	chr8_19973410_C_T	8	19973410	0	Liu et al. 2017	rs10096633
JMJD1C	LDL	rs12355784	chr10_63361805_C_A	10	63361805	1.6e-11	Liu et al. 2017	rs12355784
JMJD1C	TG	rs12355784	chr10_63361805_C_A	10	63361805	5e-31	Liu et al. 2017	rs12355784
MRVI1	TG	rs7940646	chr11_10647681_T_C	11	10647681	3.7e-08	Liu et al. 2017	rs7940646
FADS1-2-3	HDL	rs174546	chr11_61802358_C_T	11	61802358	2.7e-50	Liu et al. 2017	rs174546
FADS1-2-3	LDL	rs174546	chr11_61802358_C_T	11	61802358	4.3e-75	Liu et al. 2017	rs174546
FADS1-2-3	TG	rs174546	chr11_61802358_C_T	11	61802358	1.6e-74	Liu et al. 2017	rs174546
FADS1-2-3	TC	rs174546	chr11_61802358_C_T	11	61802358	7.7e-64	Liu et al. 2017	rs174546
PCNXL3	TG	rs12801636	chr11_65623846_G_A	11	65623846	5.5e-09	Liu et al. 2017	rs12801636
C1orf158	HDL	rs7350481	chr11_116715567_T_C	11	116715567	3.2e-100	Liu et al. 2017	rs7350481
C1orf158	LDL	rs7350481	chr11_116715567_T_C	11	116715567	5.2e-09	Liu et al. 2017	rs7350481
C1orf158	TG	rs7350481	chr11_116715567_T_C	11	116715567	0	Liu et al. 2017	rs7350481
C1orf158	TC	rs7350481	chr11_116715567_T_C	11	116715567	5e-71	Liu et al. 2017	rs7350481
BUD13	HDL	rs10790162	chr11_116768388_A_G	11	116768388	9.1e-127	Liu et al. 2017	rs10790162
BUD13	LDL	rs10790162	chr11_116768388_A_G	11	116768388	1.1e-11	Liu et al. 2017	rs10790162
BUD13	TG	rs10790162	chr11_116768388_A_G	11	116768388	0	Liu et al. 2017	rs10790162
BUD13	TC	rs10790162	chr11_116768388_A_G	11	116768388	1.4e-82	Liu et al. 2017	rs10790162
APOA5	HDL	rs3135506	chr11_116791691_G_C	11	116791691	1.6e-101	Liu et al. 2017	rs3135506
APOA5	LDL	rs3135506	chr11_116791691_G_C	11	116791691	4.2e-17	Liu et al. 2017	rs3135506
APOA5	TG	rs3135506	chr11_116791691_G_C	11	116791691	0	Liu et al. 2017	rs3135506
APOA5	TC	rs3135506	chr11_116791691_G_C	11	116791691	5.6e-59	Liu et al. 2017	rs3135506
SIK3	HDL	rs10047462	chr11_116851325_G_T	11	116851325	4.6e-09	Liu et al. 2017	rs10047462
SIK3	TG	rs10047462	chr11_116851325_G_T	11	116851325	9.9e-180	Liu et al. 2017	rs10047462
SIK3	TC	rs10047462	chr11_116851325_G_T	11	116851325	4e-30	Liu et al. 2017	rs10047462
BUD13	HDL	rs11820589	chr11_116763146_G_A	11	116763146	4e-28	Liu et al. 2017	rs11820589
BUD13	TG	rs11820589	chr11_116763146_G_A	11	116763146	4.4e-133	Liu et al. 2017	rs11820589
BUD13	TC	rs11820589	chr11_116763146_G_A	11	116763146	3e-20	Liu et al. 2017	rs11820589
PAFAH1B2	HDL	rs186808413	chr11_117171692_C_T	11	117171692	2.6e-51	Liu et al. 2017	rs186808413
PAFAH1B2	TG	rs186808413	chr11_117171692_C_T	11	117171692	9.9e-41	Liu et al. 2017	rs186808413
APOA5	TG	rs3135507	chr11_116790772_C_T	11	116790772	2.2e-38	Liu et al. 2017	rs3135507
SLCO1B1	TG	rs4149056	chr12_21178615_T_C	12	21178615	3e-14	Liu et al. 2017	rs4149056
PDXDC1	HDL	rs7200543	chr16_15036113_A_G	16	15036113	5.8e-11	Liu et al. 2017	rs7200543
PDXDC1	TG	rs7200543	chr16_15036113_A_G	16	15036113	5.6e-17	Liu et al. 2017	rs7200543
CD300LG	TG	rs12453522	chr17_43854007_A_G	17	43854007	1.2e-09	Liu et al. 2017	rs12453522
DVL1	HDL	rs12970134	chr18_60217517_G_A	18	60217517	2.6e-10	Liu et al. 2017	rs12970134
DVL1	TG	rs12970134	chr18_60217517_G_A	18	60217517	1.1e-08	Liu et al. 2017	rs12970134
INSR	TG	rs7248104	chr19_7224420_G_A	19	7224420	1.8e-14	Liu et al. 2017	rs7248104
PEPD	TG	rs8182584	chr19_33418804_T_G	19	33418804	6.2e-09	Liu et al. 2017	rs8182584
ATP13A2	HDL	rs445925	chr19_44912383_G_A	19	44912383	1.1e-21	Liu et al. 2017	rs445925
ATP13A2	LDL	rs445925	chr19_44912383_G_A	19	44912383	0	Liu et al. 2017	rs445925
ATP13A2	TG	rs445925	chr19_44912383_G_A	19	44912383	6.4e-162	Liu et al. 2017	rs445925
ATP13A2	TC	rs445925	chr19_44912383_G_A	19	44912383	0	Liu et al. 2017	rs445925
RASIP1	LDL	rs2287922	chr19_48728969_G_A	19	48728969	3.5e-19	Liu et al. 2017	rs2287922
RASIP1	TG	rs2287922	chr19_48728969_G_A	19	48728969	4.8e-12	Liu et al. 2017	rs2287922
RASIP1	TC	rs2287922	chr19_48728969_G_A	19	48728969	1.1e-25	Liu et al. 2017	rs2287922
RPS11	TC	rs2280401	chr19_49496752_G_A	19	49496752	8.2e-10	Liu et al. 2017	rs2280401
COL18A1	TG	rs200559406	chr21_45455903_G_A	21	45455903	6e-12	Liu et al. 2017	rs200559406
NPR1	HDL	rs5757251	chr22_38704123_G_A	22	38704123	2.6e-09	Liu et al. 2017	rs5757251
CD68	TC	rs9901673	chr17_7580783_C_A	17	7580783	7e-10	Liu et al. 2017	rs9901673
ARHGEF15	TC	rs871841	chr17_8313150_T_C	17	8313150	1.7e-08	Liu et al. 2017	rs871841
ADCY5	TC	rs11708067	chr3_123346931_A_G	3	123346931	1.6e-08	Liu et al. 2017	rs11708067
IGSF8	TC	rs626913	chr8_60635935_A_C	8	60635935	3.5e-10	Liu et al. 2017	rs626913
GAS6	TC	rs7400722	chr13_113824865_G_A	13	113824865	4e-08	Liu et al. 2017	rs7400722
PROX2	TC	rs8014204	chr14_74856091_G_A	14	74856091	2.9e-08	Liu et al. 2017	rs8014204
INSIG2	LDL	rs10490626	chr2_118078265_G_A	2	118078265	1.3e-22	Liu et al. 2017	rs10490626
INSIG2	TC	rs10490626	chr2_118078265_G_A	2	118078265	9.2e-20	Liu et al. 2017	rs10490626
LCT	TC	rs3754689	chr2_135833176_C_T	2	135833176	2.2e-12	Liu et al. 2017	rs3754689
FAM117B	TC	rs6435161	chr2_202655060_T_G	2	202655060	9.2e-14	Liu et al. 2017	rs6435161
RASSF1	TC	rs2073498	chr3_50332115_C_A	3	50332115	7e-09	Liu et al. 2017	rs2073498
RGS12	TG	rs6818397	chr4_3433158_T_G	4	3433158	3.4e-15	Liu et al. 2017	rs6818397
RGS12	TC	rs6818397	chr4_3433158_T_G	4	3433158	2.5e-10	Liu et al. 2017	rs6818397
ATP1A2	LDL	rs1501908	chr5_156971158_G_C	5	156971158	7.6e-45	Liu et al. 2017	rs1501908
ATP1A2	TG	rs1501908	chr5_156971158_G_C	5	156971158	3.1e-42	Liu et al. 2017	rs1501908
ATP1A2	TC	rs1501908	chr5_156971158_G_C	5	156971158	1.8e-66	Liu et al. 2017	rs1501908
C1orf114	LDL	rs2844529	chr6_31385816_G_A	6	31385816	1.3e-09	Liu et al. 2017	rs2844529
C1orf114	TC	rs2844529	chr6_31385816_G_A	6	31385816	7.4e-23	Liu et al. 2017	rs2844529
VARS	TC	rs11751198	chr6_31785749_G_A	6	31785749	1.3e-14	Liu et al. 2017	rs11751198
C6orf10	TG	rs7775397	chr6_32293475_T_G	6	32293475	6.3e-13	Liu et al. 2017	rs7775397
C6orf10	TC	rs7775397	chr6_32293475_T_G	6	32293475	2.5e-14	Liu et al. 2017	rs7775397
F5	LDL	rs2516440	chr6_31472720_G_A	6	31472720	1.1e-09	Liu et al. 2017	rs2516440
F5	TC	rs2516440	chr6_31472720_G_A	6	31472720	3.7e-17	Liu et al. 2017	rs2516440
C6orf106	HDL	rs2814982	chr6_34578783_C_T	6	34578783	8.9e-13	Liu et al. 2017	rs2814982
C6orf106	TC	rs2814982	chr6_34578783_C_T	6	34578783	1.4e-10	Liu et al. 2017	rs2814982
KCNK16	TC	rs11756091	chr6_39315030_G_T	6	39315030	2.9e-08	Liu et al. 2017	rs11756091
SH2D5	HDL	rs6905288	chr6_43791136_G_A	6	43791136	5.4e-21	Liu et al. 2017	rs6905288
SH2D5	TG	rs6905288	chr6_43791136_G_A	6	43791136	9e-35	Liu et al. 2017	rs6905288
SH2D5	TC	rs6905288	chr6_43791136_G_A	6	43791136	4.3e-08	Liu et al. 2017	rs6905288
SLC22A3	LDL	rs1810126	chr6_160451119_C_T	6	160451119	1.2e-18	Liu et al. 2017	rs1810126
SLC22A3	TC	rs1810126	chr6_160451119_C_T	6	160451119	4.5e-17	Liu et al. 2017	rs1810126
C7orf50	HDL	rs1997243	chr7_1044141_A_G	7	1044141	1.4e-12	Liu et al. 2017	rs1997243
C7orf50	TC	rs1997243	chr7_1044141_A_G	7	1044141	8.6e-14	Liu et al. 2017	rs1997243
AMPD1	HDL	rs2954033	chr8_125481504_A_G	8	125481504	3e-61	Liu et al. 2017	rs2954033
AMPD1	LDL	rs2954033	chr8_125481504_A_G	8	125481504	4e-33	Liu et al. 2017	rs2954033
AMPD1	TG	rs2954033	chr8_125481504_A_G	8	125481504	1.8e-176	Liu et al. 2017	rs2954033
AMPD1	TC	rs2954033	chr8_125481504_A_G	8	125481504	1.7e-58	Liu et al. 2017	rs2954033
PGLYRP4	TC	rs10904908	chr10_17218291_A_G	10	17218291	9.3e-12	Liu et al. 2017	rs10904908
HNF1A	LDL	rs1169288	chr12_120978847_A_C	12	120978847	1.8e-35	Liu et al. 2017	rs1169288
HNF1A	TC	rs1169288	chr12_120978847_A_C	12	120978847	1e-39	Liu et al. 2017	rs1169288
EDC4	HDL	rs8060686	chr16_67877614_T_C	16	67877614	1.2e-59	Liu et al. 2017	rs8060686
EDC4	TC	rs8060686	chr16_67877614_T_C	16	67877614	1.7e-10	Liu et al. 2017	rs8060686
RCN3	TC	rs10419198	chr19_49534760_C_T	19	49534760	2.1e-11	Liu et al. 2017	rs10419198
YDJC	HDL	rs2298428	chr22_21628603_C_T	22	21628603	6.5e-21	Liu et al. 2017	rs2298428
YDJC	TC	rs2298428	chr22_21628603_C_T	22	21628603	1e-11	Liu et al. 2017	rs2298428
RNF215	TC	rs5749088	chr22_30380106_C_T	22	30380106	2.1e-08	Liu et al. 2017	rs5749088
TOM1	TC	rs138777	chr22_35315105_A_G	22	35315105	2.1e-11	Liu et al. 2017	rs138777
PPARA	TC	rs4253772	chr22_46231706_C_T	22	46231706	2.2e-08	Liu et al. 2017	rs4253772
NFIA	HDL	rs55878063	chr1_61206237_G_A	1	61206237	1.5e-08	Hoffmann et al. 2018	rs55878063
Y_RNA	HDL	rs10198423	chr2_85333439_G_C	2	85333439	5.1e-09	Hoffmann et al. 2018	rs10198423
ETV5	HDL	rs112545201	chr3_186085743_C_T	3	186085743	2.5e-19	Hoffmann et al. 2018	rs112545201
TET2-AS1	HDL	chr4:106169706:D	chr4_105248549_TAAC_T	4	105248549	2.2e-09	Hoffmann et al. 2018	chr4:106169706:D
RP11-32D16.1	HDL	rs1651274	chr5_158593417_A_G	5	158593417	3e-09	Hoffmann et al. 2018	rs1651274
GNMT	HDL	rs10948059	chr6_42960723_C_T	6	42960723	8.1e-09	Hoffmann et al. 2018	rs10948059
RP11-392A23.4	HDL	rs12529923	chr6_52871258_C_T	6	52871258	1.4e-08	Hoffmann et al. 2018	rs12529923
RGS17	HDL	rs1281955	chr6_153138309_T_A	6	153138309	2.2e-08	Hoffmann et al. 2018	rs1281955
TRGC2	HDL	rs2534596	chr7_38238191_A_G	7	38238191	2.1e-08	Hoffmann et al. 2018	rs2534596
RP11-713M15.2	HDL	rs13248499	chr8_120848349_G_A	8	120848349	1.4e-11	Hoffmann et al. 2018	rs13248499
RP11-159H3.1	HDL	rs7079858	chr10_121099663_G_T	10	121099663	4.9e-08	Hoffmann et al. 2018	rs7079858
NAP1L4	HDL	rs7935422	chr11_2937308_T_C	11	2937308	1.5e-08	Hoffmann et al. 2018	rs7935422
PLEKHG3	HDL	rs7148864	chr14_64653121_A_G	14	64653121	1.1e-08	Hoffmann et al. 2018	rs7148864
TRIP11	HDL	rs200732873	chr14_92032485_ATAT_A	14	92032485	1.1e-08	Hoffmann et al. 2018	rs200732873
C5orf56	LDL	rs2522061	chr5_132468353_G_T	5	132468353	4.4e-11	Hoffmann et al. 2018	rs2522061
OIT3	LDL	rs57176252	chr10_72902835_C_A	10	72902835	1.2e-08	Hoffmann et al. 2018	rs57176252
TRIM5	LDL	rs11601507	chr11_5679844_C_A	11	5679844	6.6e-09	Hoffmann et al. 2018	rs11601507
COX16	LDL	rs11620731	chr14_70350424_T_C	14	70350424	1e-11	Hoffmann et al. 2018	rs11620731
SERPINA1	LDL	rs17580	chr14_94380925_T_A	14	94380925	9.4e-11	Hoffmann et al. 2018	rs17580
RP11-505K9.4	LDL	rs67890964	chr16_83945712_T_C	16	83945712	1.4e-09	Hoffmann et al. 2018	rs67890964
VMP1	LDL	rs2645492	chr17_59798193_G_A	17	59798193	2.2e-08	Hoffmann et al. 2018	rs2645492
RNU6-41P	TC	rs4651135	chr1_183001412_A_G	1	183001412	1.2e-08	Hoffmann et al. 2018	rs4651135
C2orf42	TC	rs2706770	chr2_70244767_A_G	2	70244767	1.1e-08	Hoffmann et al. 2018	rs2706770
IL1RN	TC	rs55709272	chr2_113109711_T_C	2	113109711	1.8e-08	Hoffmann et al. 2018	rs55709272
TMPRSS11E	TC	rs13114070	chr4_68484175_T_C	4	68484175	1.6e-08	Hoffmann et al. 2018	rs13114070
C5orf56	TC	rs2522061	chr5_132468353_G_T	5	132468353	5e-09	Hoffmann et al. 2018	rs2522061
COX16	TC	rs11620731	chr14_70350424_T_C	14	70350424	7.4e-09	Hoffmann et al. 2018	rs11620731
SERPINA1	TC	rs17580	chr14_94380925_T_A	14	94380925	1.3e-09	Hoffmann et al. 2018	rs17580
RP11-505K9.4	TC	rs67890964	chr16_83945712_T_C	16	83945712	1.3e-08	Hoffmann et al. 2018	rs67890964
FAF1	TG	rs144432213	chr1_50888048_C_G	1	50888048	6.1e-09	Hoffmann et al. 2018	rs144432213
DNM3	TG	rs7519429	chr1_172380106_A_C	1	172380106	1.4e-10	Hoffmann et al. 2018	rs7519429
OPTC	TG	rs6695980	chr1_203550066_T_C	1	203550066	2.8e-08	Hoffmann et al. 2018	rs6695980
RP11-95P13.1	TG	rs2791547	chr1_219486326_A_T	1	219486326	3.1e-10	Hoffmann et al. 2018	rs2791547
ACOXL	TG	rs72836344	chr2_111117122_G_T	2	111117122	6.7e-10	Hoffmann et al. 2018	rs77004761
RP11-550I24.2	TG	rs78086267	chr3_157197300_A_G	3	157197300	1.8e-08	Hoffmann et al. 2018	rs78086267
CALCR	TG	rs2299247	chr7_93454276_T_G	7	93454276	1.3e-09	Hoffmann et al. 2018	rs2299247
SH2D4A	TG	rs2958557	chr8_19394168_T_C	8	19394168	2.6e-08	Hoffmann et al. 2018	rs2958557
MACROD1	TG	rs11231698	chr11_64109691_C_T	11	64109691	5.9e-09	Hoffmann et al. 2018	rs11231698
DLEU1	TG	rs2812208	chr13_50132951_G_C	13	50132951	2.7e-08	Hoffmann et al. 2018	rs2812208
PLEKHG3	TG	rs7148864	chr14_64653121_A_G	14	64653121	1.8e-08	Hoffmann et al. 2018	rs7148864
SMAD3	TG	rs4776342	chr15_67126053_A_G	15	67126053	4.7e-08	Hoffmann et al. 2018	rs4776342
FCGRT	TG	rs59774409	chr19_49513491_C_T	19	49513491	1.8e-09	Hoffmann et al. 2018	rs59774409
RPS6KA1;LOC101928728	HDL	rs193084249	chr1_26661155_A_G	1	26661155	2.4e-14	Hoffmann et al. 2018	rs193084249
PIGV-NR0B2	HDL	rs12748152	chr1_26811902_C_T	1	26811902	3.2e-14	Hoffmann et al. 2018	rs12748152
PIGVNROB2	HDL	rs79598313	chr1_26958422_C_T	1	26958422	1e-14	Hoffmann et al. 2018	rs79598313
MACF1,PABPC4	HDL	rs72634501	chr1_39085816_T_C	1	39085816	3e-09	Hoffmann et al. 2018	rs72634501
PPIEL	HDL	rs17264866	chr1_39557105_C_G	1	39557105	9e-19	Hoffmann et al. 2018	rs17264866
PABPC4	HDL	rs4660293	chr1_39562508_A_G	1	39562508	9e-19	Hoffmann et al. 2018	rs4660293
PABPC4-AS1	HDL	rs17513135	chr1_39570014_C_T	1	39570014	1.8e-20	Hoffmann et al. 2018	rs17513135
CELSR2-SORT1	HDL	rs6657811	chr1_109264661_A_T	1	109264661	3.8e-10	Hoffmann et al. 2018	rs6657811
CELSR2	HDL	rs7528419	chr1_109274570_A_G	1	109274570	6.3e-15	Hoffmann et al. 2018	rs7528419
CELSR2	HDL	rs12740374	chr1_109274968_G_T	1	109274968	5.4e-15	Hoffmann et al. 2018	rs12740374
CELSR2	HDL	rs660240	chr1_109275216_T_C	1	109275216	2.9e-15	Hoffmann et al. 2018	rs660240
SORT1	HDL	rs629301	chr1_109275684_G_T	1	109275684	4.5e-15	Hoffmann et al. 2018	rs629301
CELSR2-SORT1	HDL	rs646776	chr1_109275908_C_T	1	109275908	3e-15	Hoffmann et al. 2018	rs646776
CELSR2	HDL	rs3902354	chr1_109276674_C_A	1	109276674	3.1e-08	Hoffmann et al. 2018	rs3902354
PSRC1	HDL	rs599839	chr1_109279544_G_A	1	109279544	4.7e-14	Hoffmann et al. 2018	rs599839
ANGPTL1	HDL	rs4650994	chr1_178546177_G_A	1	178546177	7.5e-09	Hoffmann et al. 2018	rs4650994
C1orf220;MIR4424	HDL	rs12753251	chr1_178560763_G_A	1	178560763	3.6e-09	Hoffmann et al. 2018	rs12753251
GALNT2	HDL	rs2144300	chr1_230159169_C_T	1	230159169	7.1e-34	Hoffmann et al. 2018	rs2144300
GALNT2	HDL	rs4846914	chr1_230159944_G_A	1	230159944	2.5e-31	Hoffmann et al. 2018	rs4846914
GALNT2	HDL	rs10864728	chr1_230169168_A_G	1	230169168	1.8e-29	Hoffmann et al. 2018	rs10864728
GALNT2	HDL	rs1321257	chr1_230169566_G_A	1	230169566	1.9e-29	Hoffmann et al. 2018	rs1321257
GALNT2	HDL	rs4846923	chr1_230171476_T_G	1	230171476	5.2e-32	Hoffmann et al. 2018	rs4846923
LDAH;APOB	HDL	rs4564803	chr2_20982630_G_T	2	20982630	9.9e-48	Hoffmann et al. 2018	rs4564803
LDAH;APOB	HDL	rs13392272	chr2_20994618_C_T	2	20994618	2.1e-17	Hoffmann et al. 2018	rs13392272
APOB	HDL	rs4665710	chr2_20998163_A_C	2	20998163	7.4e-56	Hoffmann et al. 2018	rs4665710
APOB	HDL	rs1042034	chr2_21002409_C_T	2	21002409	5e-58	Hoffmann et al. 2018	rs1042034
APOB	HDL	rs2678379	chr2_21003688_A_G	2	21003688	2.2e-58	Hoffmann et al. 2018	rs2678379
APOB	HDL	rs676210	chr2_21008652_G_A	2	21008652	6.1e-58	Hoffmann et al. 2018	rs676210
APOB	HDL	rs1041968	chr2_21009932_G_A	2	21009932	2.6e-18	Hoffmann et al. 2018	rs1041968
APOB	HDL	rs533617	chr2_21011100_T_C	2	21011100	6.5e-21	Hoffmann et al. 2018	rs533617
APOB	HDL	rs673548	chr2_21014672_G_A	2	21014672	1.1e-56	Hoffmann et al. 2018	rs673548
GRB14;COBLL1	HDL	rs10184004	chr2_164651879_C_T	2	164651879	4.1e-19	Hoffmann et al. 2018	rs10184004
COBLL1	HDL	rs12328675	chr2_164684290_T_C	2	164684290	3.4e-18	Hoffmann et al. 2018	rs12328675
COBLL1	HDL	rs7607980	chr2_164694691_T_C	2	164694691	2.3e-17	Hoffmann et al. 2018	rs7607980
PRKAG3	HDL	rs78058190	chr2_218835276_G_A	2	218835276	1.6e-13	Hoffmann et al. 2018	rs78058190
ALDH4A1	HDL	rs2943641	chr2_226229029_T_C	2	226229029	2.7e-26	Hoffmann et al. 2018	rs2943641
IRS1	HDL	rs2943645	chr2_226234464_C_T	2	226234464	1.6e-25	Hoffmann et al. 2018	rs2943645
LOC646736;MIR5702	HDL	rs2943646	chr2_226234818_A_G	2	226234818	1.7e-25	Hoffmann et al. 2018	rs2943646
IRS1	HDL	rs2972146	chr2_226235982_G_T	2	226235982	8.8e-25	Hoffmann et al. 2018	rs2972146
IRS1	HDL	rs1515100	chr2_226264201_C_A	2	226264201	1.9e-23	Hoffmann et al. 2018	rs1515100
IRS1	HDL	rs2713536	chr2_226298926_C_T	2	226298926	4.7e-22	Hoffmann et al. 2018	rs2713536
STAB1	HDL	rs9863753	chr3_52495883_A_T	3	52495883	1.8e-11	Hoffmann et al. 2018	rs9863753
AFF1-KLHL8	HDL	rs2035403	chr4_87097839_A_G	4	87097839	1e-11	Hoffmann et al. 2018	rs2035403
KLHL8	HDL	rs442177	chr4_87109109_G_T	4	87109109	2.2e-12	Hoffmann et al. 2018	rs442177
FAM13A	HDL	rs9991328	chr4_88791970_C_T	4	88791970	4e-13	Hoffmann et al. 2018	rs9991328
FAM13A	HDL	rs3822072	chr4_88820118_G_A	4	88820118	3.4e-12	Hoffmann et al. 2018	rs3822072
SLC39A8	HDL	rs13107325	chr4_102267552_C_T	4	102267552	5.6e-22	Hoffmann et al. 2018	rs13107325
SLC39A8	HDL	rs13135092	chr4_102276925_A_G	4	102276925	6.9e-21	Hoffmann et al. 2018	rs13135092
SLC39A8;LOC105377621	HDL	rs13114738	chr4_102363708_C_T	4	102363708	3.4e-12	Hoffmann et al. 2018	rs13114738
C5orf67	HDL	rs9687833	chr5_56565774_G_A	5	56565774	6.6e-13	Hoffmann et al. 2018	rs9687833
MAP3K1	HDL	rs9686661	chr5_56565959_C_T	5	56565959	6.8e-13	Hoffmann et al. 2018	rs9686661
GRM4;HMGA1	HDL	rs76376137	chr6_34205553_T_G	6	34205553	4.6e-11	Hoffmann et al. 2018	rs76376137
RSPO3	HDL	rs72959041	chr6_127133748_G_A	6	127133748	1.5e-11	Hoffmann et al. 2018	rs72959041
RSPO3;RNF146	HDL	rs72961007	chr6_127203253_C_A	6	127203253	7.7e-12	Hoffmann et al. 2018	rs72961007
CITED2	HDL	rs605066	chr6_139508529_C_T	6	139508529	2.7e-12	Hoffmann et al. 2018	rs605066
CITED2	HDL	rs17585887	chr6_139514361_T_C	6	139514361	2.1e-12	Hoffmann et al. 2018	rs17585887
LINC01625;FILNC1	HDL	rs672457	chr6_139515425_G_A	6	139515425	2e-12	Hoffmann et al. 2018	rs672457
LINC01625;FILNC1	HDL	rs608736	chr6_139518361_G_C	6	139518361	1.2e-08	Hoffmann et al. 2018	rs608736
DAGLB	HDL	rs702485	chr7_6409641_A_G	7	6409641	3.7e-09	Hoffmann et al. 2018	rs702485
DAGLB	HDL	rs79949326	chr7_6421679_C_T	7	6421679	4.1e-12	Hoffmann et al. 2018	rs79949326
SNX13	HDL	rs6461354	chr7_17874977_C_T	7	17874977	5.6e-11	Hoffmann et al. 2018	rs6461354
SNX13	HDL	rs4142995	chr7_17879635_G_T	7	17879635	1.6e-10	Hoffmann et al. 2018	rs4142995
IKZF1	HDL	rs4917014	chr7_50266267_T_G	7	50266267	4.4e-08	Hoffmann et al. 2018	rs4917014
MLXIPL	HDL	rs7811265	chr7_73520180_A_G	7	73520180	3.7e-12	Hoffmann et al. 2018	rs7811265
MLXIPL	HDL	rs17145738	chr7_73568544_C_T	7	73568544	8.4e-11	Hoffmann et al. 2018	rs17145738
MLXIPL	HDL	rs9638182	chr7_73584775_T_G	7	73584775	1.3e-12	Hoffmann et al. 2018	rs9638182
MLXIPL	HDL	rs35368205	chr7_73603327_C_T	7	73603327	2.3e-13	Hoffmann et al. 2018	rs13240994
MLXIPL;VPS37D	HDL	rs7777102	chr7_73643687_A_G	7	73643687	1.2e-09	Hoffmann et al. 2018	rs7777102
KLF14	HDL	rs13241165	chr7_130747779_A_T	7	130747779	2.3e-21	Hoffmann et al. 2018	rs13241165
KLF14	HDL	rs4731702	chr7_130748625_C_T	7	130748625	2.4e-21	Hoffmann et al. 2018	rs4731702
KLF14;MIR29A	HDL	rs11765979	chr7_130761118_A_C	7	130761118	1.2e-21	Hoffmann et al. 2018	rs11765979
KLF14;MIR29A	HDL	rs1562398	chr7_130773172_C_G	7	130773172	3.7e-20	Hoffmann et al. 2018	rs1562398
GIMAP6	HDL	rs62491812	chr7_150630336_C_A	7	150630336	1.3e-09	Hoffmann et al. 2018	rs62491812
PPP1R3B	HDL	rs2169387	chr8_9323885_A_G	8	9323885	1.6e-43	Hoffmann et al. 2018	rs2169387
PPP1R3B	HDL	rs9987289	chr8_9325848_A_G	8	9325848	1.8e-45	Hoffmann et al. 2018	rs9987289
PPP1R3B	HDL	rs4841132	chr8_9326086_A_G	8	9326086	3.8e-47	Hoffmann et al. 2018	rs4841132
LOC157273	HDL	rs6601299	chr8_9327181_T_C	8	9327181	2.9e-44	Hoffmann et al. 2018	rs6601299
PPP1R3B	HDL	rs2126259	chr8_9327636_T_C	8	9327636	1.3e-43	Hoffmann et al. 2018	rs2126259
LPL	HDL	rs7016529	chr8_19949120_T_C	8	19949120	1.3e-22	Hoffmann et al. 2018	rs7016529
LPL	HDL	rs326	chr8_19961928_A_G	8	19961928	2.4e-125	Hoffmann et al. 2018	rs326
LPL	HDL	rs13702	chr8_19966981_T_C	8	19966981	1.1e-139	Hoffmann et al. 2018	rs13702
LPL	HDL	rs15285	chr8_19967156_C_T	8	19967156	2.9e-139	Hoffmann et al. 2018	rs15285
LPL;SLC18A1	HDL	rs17482753	chr8_19975135_G_T	8	19975135	1.5e-130	Hoffmann et al. 2018	rs17482753
LPL;SLC18A1	HDL	rs75551077	chr8_19982897_G_C	8	19982897	9.2e-123	Hoffmann et al. 2018	rs75551077
LPL	HDL	rs12678919	chr8_19986711_A_G	8	19986711	3.3e-111	Hoffmann et al. 2018	rs12678919
LPL;SLC18A1	HDL	rs34770253	chr8_19986717_T_C	8	19986717	2.9e-17	Hoffmann et al. 2018	rs34770253
LPL;SLC18A1	HDL	rs17489282	chr8_19995007_C_T	8	19995007	6.8e-122	Hoffmann et al. 2018	rs17489282
LPL;SLC18A1	HDL	rs79236614	chr8_20002949_C_G	8	20002949	7.5e-128	Hoffmann et al. 2018	rs79236614
LPL;SLC18A1	HDL	rs28526159	chr8_20033716_C_T	8	20033716	1.1e-42	Hoffmann et al. 2018	rs28526159
LPL	HDL	rs115849089	chr8_20054859_G_A	8	20054859	1.5e-128	Hoffmann et al. 2018	rs115849089
LPL;SLC18A1	HDL	rs6999158	chr8_20070502_T_A	8	20070502	1.1e-63	Hoffmann et al. 2018	rs6999158
LPL;SLC18A1	HDL	rs10106652	chr8_20070649_G_A	8	20070649	1.4e-57	Hoffmann et al. 2018	rs10106652
LPL;SLC18A1	HDL	rs4407894	chr8_20076385_T_C	8	20076385	4.7e-61	Hoffmann et al. 2018	rs4407894
TRPS1	HDL	rs6993253	chr8_115580880_T_C	8	115580880	5e-15	Hoffmann et al. 2018	rs2293889
TRPS1	HDL	rs2737203	chr8_115590776_T_C	8	115590776	2.6e-15	Hoffmann et al. 2018	rs2737203
TRIB1;LINC00861	HDL	rs2980875	chr8_125469505_A_G	8	125469505	1.9e-24	Hoffmann et al. 2018	rs2980875
TRIB1;LINC00861	HDL	rs2954021	chr8_125469835_A_G	8	125469835	3.8e-25	Hoffmann et al. 2018	rs2954021
TRIB1	HDL	rs2954022	chr8_125470379_C_A	8	125470379	3.1e-24	Hoffmann et al. 2018	rs2954022
TRIB1	HDL	rs2954029	chr8_125478730_A_T	8	125478730	4.2e-25	Hoffmann et al. 2018	rs2954029
TRIB1;LINC00861	HDL	rs2954031	chr8_125479491_G_T	8	125479491	2.9e-25	Hoffmann et al. 2018	rs2954031
TRIB1	HDL	rs10808546	chr8_125483576_C_T	8	125483576	8.3e-23	Hoffmann et al. 2018	rs10808546
TRIB1	HDL	rs112875651	chr8_125494452_G_A	8	125494452	8.3e-17	Hoffmann et al. 2018	rs112875651
TTC39B	HDL	rs486349	chr9_15293118_G_A	9	15293118	1.5e-16	Hoffmann et al. 2018	rs486349
TTC39B	HDL	rs540885	chr9_15294598_G_A	9	15294598	3e-15	Hoffmann et al. 2018	rs540885
TTC39B	HDL	rs643531	chr9_15296036_C_A	9	15296036	2.2e-15	Hoffmann et al. 2018	rs643531
TTC39B	HDL	rs675849	chr9_15298668_T_C	9	15298668	2.5e-14	Hoffmann et al. 2018	rs675849
TTC39B	HDL	rs581080	chr9_15305380_G_C	9	15305380	2e-12	Hoffmann et al. 2018	rs581080
ABCA1	HDL	rs2853579	chr9_104828991_G_T	9	104828991	1.6e-20	Hoffmann et al. 2018	rs2853579
ABCA1	HDL	rs2472386	chr9_104839260_G_A	9	104839260	1.2e-11	Hoffmann et al. 2018	rs2472386
ABCA1	HDL	rs11789603	chr9_104884738_C_T	9	104884738	8.7e-29	Hoffmann et al. 2018	rs11789603
ABCA1	HDL	rs3847302	chr9_104886314_A_G	9	104886314	6.3e-43	Hoffmann et al. 2018	rs3847302
ABCA1	HDL	rs12686004	chr9_104891145_G_A	9	104891145	1.5e-27	Hoffmann et al. 2018	rs12686004
ABCA1	HDL	rs3905000	chr9_104894789_G_A	9	104894789	1.2e-43	Hoffmann et al. 2018	rs3905000
ABCA1	HDL	rs2740488	chr9_104899461_A_C	9	104899461	2.8e-53	Hoffmann et al. 2018	rs2740488
ABCA1	HDL	rs1883025	chr9_104902020_C_T	9	104902020	1.6e-60	Hoffmann et al. 2018	rs1883025
ABCA1	HDL	rs1800978	chr9_104903697_C_G	9	104903697	4.2e-33	Hoffmann et al. 2018	rs1800978
MARCHF8	HDL	rs11239549	chr10_45523383_A_G	10	45523383	4.4e-09	Hoffmann et al. 2018	rs11239549
CYP26A1	HDL	rs2068888	chr10_93079885_G_A	10	93079885	1.6e-13	Hoffmann et al. 2018	rs2068888
GPAM	HDL	rs1129555	chr10_112150963_A_G	10	112150963	5.2e-17	Hoffmann et al. 2018	rs1129555
GPAM	HDL	rs2297991	chr10_112153464_T_C	10	112153464	1.4e-16	Hoffmann et al. 2018	rs2297991
GPAM	HDL	rs77147124	chr10_112159366_A_G	10	112159366	2.3e-17	Hoffmann et al. 2018	rs77147124
GPAM	HDL	rs2255141	chr10_112174128_A_G	10	112174128	4.1e-17	Hoffmann et al. 2018	rs2255141
GPAM	HDL	rs2803621	chr10_112179826_G_A	10	112179826	9.5e-17	Hoffmann et al. 2018	rs2803621
GPAM;TECTB	HDL	rs7096937	chr10_112190660_T_C	10	112190660	5.8e-16	Hoffmann et al. 2018	rs7096937
LRP4	HDL	rs3136441	chr11_46721697_T_C	11	46721697	2e-08	Hoffmann et al. 2018	rs3136441
F2	HDL	rs75185853	chr11_46729851_T_C	11	46729851	4.2e-09	Hoffmann et al. 2018	rs75185853
MADD	HDL	rs7395581	chr11_47224846_G_A	11	47224846	1.2e-19	Hoffmann et al. 2018	rs7395581
NR1H3	HDL	rs10838681	chr11_47253513_G_A	11	47253513	4.1e-20	Hoffmann et al. 2018	rs10838681
MADD	HDL	rs10838686	chr11_47289816_G_T	11	47289816	1.3e-22	Hoffmann et al. 2018	rs10838686
MADD	HDL	rs4752824	chr11_47303115_T_A	11	47303115	8.1e-21	Hoffmann et al. 2018	rs4752824
MADD	HDL	rs10838692	chr11_47323549_T_C	11	47323549	6.4e-20	Hoffmann et al. 2018	rs10838692
FADS1-2-3	HDL	rs174529	chr11_61776489_T_C	11	61776489	3.6e-12	Hoffmann et al. 2018	rs174529
FADS1-2-3	HDL	rs174546	chr11_61802358_C_T	11	61802358	4.5e-12	Hoffmann et al. 2018	rs174546
FADS1-2-3	HDL	rs174550	chr11_61804006_T_C	11	61804006	5e-12	Hoffmann et al. 2018	rs174550
FADS1-2-3	HDL	rs174551	chr11_61806212_T_C	11	61806212	1.9e-10	Hoffmann et al. 2018	rs174551
FADS1-2-3	HDL	rs174554	chr11_61811991_A_G	11	61811991	7.1e-12	Hoffmann et al. 2018	rs174554
FADS2	HDL	chr11:61594920:D	chr11_61827448_CT_C	11	61827448	1.9e-11	Hoffmann et al. 2018	chr11:61594920:D
FADS2	HDL	rs174577	chr11_61837342_C_A	11	61837342	1e-11	Hoffmann et al. 2018	rs174577
FADS1-2-3	HDL	rs174583	chr11_61842278_C_T	11	61842278	1.1e-11	Hoffmann et al. 2018	rs174583
FADS1-2-3	HDL	rs174601	chr11_61855668_C_T	11	61855668	2.8e-11	Hoffmann et al. 2018	rs174601
MOGAT2-DGAT2	HDL	rs499974	chr11_75743976_C_A	11	75743976	2.8e-08	Hoffmann et al. 2018	rs499974
MOGAT2;LOC283214	HDL	rs600518	chr11_75744328_A_T	11	75744328	2.3e-08	Hoffmann et al. 2018	rs600518
LINC02702;BUD13	HDL	rs1145198	chr11_116703620_G_A	11	116703620	1.8e-14	Hoffmann et al. 2018	rs1145198
LINC02702;BUD13	HDL	rs2367970	chr11_116710925_G_A	11	116710925	8.8e-12	Hoffmann et al. 2018	rs2367970
APOA1<U+2013>C3<U+2013>A4<U+2013>A5	HDL	rs964184	chr11_116778201_G_C	11	116778201	9.2e-95	Hoffmann et al. 2018	rs964184
ZPR1	HDL	rs11604424	chr11_116780399_C_T	11	116780399	1.4e-43	Hoffmann et al. 2018	rs11604424
ZPR1	HDL	rs2075290	chr11_116782580_C_T	11	116782580	6.9e-61	Hoffmann et al. 2018	rs2075290
ZPR1	HDL	rs3741298	chr11_116786845_C_T	11	116786845	3.1e-46	Hoffmann et al. 2018	rs3741298
APOA5	HDL	rs2266788	chr11_116789970_G_A	11	116789970	2e-65	Hoffmann et al. 2018	rs2266788
APOA5	HDL	rs148302018	chr11_116527793_T_C	11	116527793	5.6e-20	Hoffmann et al. 2018	rs2075291
APOA5	HDL	rs3135506	chr11_116791691_G_C	11	116791691	2.9e-36	Hoffmann et al. 2018	rs3135506
APOA5	HDL	rs651821	chr11_116791863_C_T	11	116791863	2.3e-69	Hoffmann et al. 2018	rs651821
APOA5;APOA4	HDL	rs75919952	chr11_116796829_C_T	11	116796829	2.3e-12	Hoffmann et al. 2018	rs75919952
SIK3	HDL	rs12225230	chr11_116857914_G_C	11	116857914	8.2e-25	Hoffmann et al. 2018	rs12225230
PCSK7;TAGLN	HDL	rs508487	chr11_117204850_C_T	11	117204850	1.2e-16	Hoffmann et al. 2018	rs508487
MIR100HG;UBASH3B	HDL	rs11218720	chr11_122633992_A_G	11	122633992	1.5e-12	Hoffmann et al. 2018	rs11218720
UBASH3B	HDL	rs7941030	chr11_122651667_T_C	11	122651667	2.2e-09	Hoffmann et al. 2018	rs7941030
UBASH3B	HDL	rs7128198	chr11_122655893_C_T	11	122655893	3e-08	Hoffmann et al. 2018	rs7128198
UBASH3B	HDL	rs7115089	chr11_122659883_C_G	11	122659883	2.6e-09	Hoffmann et al. 2018	rs7115089
UBASH3B	HDL	rs10790519	chr11_122664700_T_C	11	122664700	1.3e-08	Hoffmann et al. 2018	rs10790519
PDE3A	HDL	rs7134375	chr12_20320824_C_A	12	20320824	6.9e-14	Hoffmann et al. 2018	rs7134375
LINC02468;PDE3A	HDL	rs79719909	chr12_20321772_A_G	12	20321772	1.1e-17	Hoffmann et al. 2018	rs79719909
LRP1	HDL	rs11613352	chr12_57398797_C_T	12	57398797	3.8e-16	Hoffmann et al. 2018	rs11613352
LRP1	HDL	rs61352607	chr12_57445390_G_T	12	57445390	4.3e-17	Hoffmann et al. 2018	rs61352607
INHBC	HDL	rs2229357	chr12_57449928_G_A	12	57449928	4.1e-17	Hoffmann et al. 2018	rs2229357
LRP1	HDL	rs3741414	chr12_57450266_C_T	12	57450266	4.3e-17	Hoffmann et al. 2018	rs3741414
MMAB-MVK	HDL	rs2241208	chr12_109524990_G_C	12	109524990	1.9e-14	Hoffmann et al. 2018	rs2241208
UBE3B	HDL	rs10744826	chr12_109527707_C_G	12	109527707	5e-15	Hoffmann et al. 2018	rs10744826
MVK	HDL	rs7134594	chr12_109562388_C_T	12	109562388	1.5e-14	Hoffmann et al. 2018	rs7134594
SH2B3	HDL	rs3184504	chr12_111446804_T_C	12	111446804	9.3e-12	Hoffmann et al. 2018	rs3184504
SBNO1	HDL	rs28866344	chr12_123400937_A_G	12	123400937	1.3e-09	Hoffmann et al. 2018	rs4759375
KMT5A;RILPL2	HDL	rs28577594	chr12_123411359_G_C	12	123411359	1.3e-14	Hoffmann et al. 2018	rs28577594
ZNF664	HDL	rs4765127	chr12_123975620_G_T	12	123975620	4.8e-21	Hoffmann et al. 2018	rs4765127
ZNF664;ZNF664-RFLNA	HDL	rs7307277	chr12_123990609_A_G	12	123990609	1.1e-21	Hoffmann et al. 2018	rs7307277
ZNF664-RFLNA	HDL	rs863750	chr12_124020897_C_T	12	124020897	3.6e-19	Hoffmann et al. 2018	rs863750
LOC105370051	HDL	rs7298751	chr12_124895686_G_A	12	124895686	1.1e-11	Hoffmann et al. 2018	rs7298751
TTBK2	HDL	rs149492745	chr15_42807352_C_T	15	42807352	3.8e-17	Hoffmann et al. 2018	rs149492745
TP53BP1	HDL	rs150844304	chr15_43434427_A_C	15	43434427	1.3e-24	Hoffmann et al. 2018	rs150844304
MAP1A	HDL	rs55707100	chr15_43528519_C_T	15	43528519	2.4e-22	Hoffmann et al. 2018	rs55707100
FRMD5	HDL	rs481837	chr15_43925938_C_T	15	43925938	2.5e-09	Hoffmann et al. 2018	rs481837
FRMD5	HDL	rs2929282	chr15_43953733_A_T	15	43953733	1.1e-08	Hoffmann et al. 2018	rs2929282
FRMD5	HDL	rs138570705	chr15_43974532_G_A	15	43974532	4.8e-19	Hoffmann et al. 2018	rs138570705
AQP9;LIPC	HDL	rs12148399	chr15_58289171_T_A	15	58289171	1.1e-33	Hoffmann et al. 2018	rs12148399
LIPC	HDL	rs1601935	chr15_58379566_G_T	15	58379566	5.7e-96	Hoffmann et al. 2018	rs1601935
AQP9;LIPC	HDL	rs4775041	chr15_58382496_G_C	15	58382496	1.6e-102	Hoffmann et al. 2018	rs4775041
SNX27	HDL	rs10468017	chr15_58386313_C_T	15	58386313	8.4e-117	Hoffmann et al. 2018	rs10468017
AQP9;LIPC	HDL	rs7350789	chr15_58387469_G_A	15	58387469	2.7e-124	Hoffmann et al. 2018	rs7350789
LIPC	HDL	rs261291	chr15_58387979_T_C	15	58387979	1.4e-120	Hoffmann et al. 2018	rs261291
LIPC	HDL	rs1532085	chr15_58391167_A_G	15	58391167	2.3e-116	Hoffmann et al. 2018	rs1532085
AQP9;LIPC	HDL	rs13329672	chr15_58407738_C_T	15	58407738	2.6e-54	Hoffmann et al. 2018	rs13329672
LIPC	HDL	rs1077835	chr15_58431227_A_G	15	58431227	1.2e-121	Hoffmann et al. 2018	rs1077835
LIPC	HDL	rs1077834	chr15_58431280_T_C	15	58431280	8.2e-122	Hoffmann et al. 2018	rs1077834
SNX27	HDL	rs1800588	chr15_58431476_C_T	15	58431476	7.5e-121	Hoffmann et al. 2018	rs1800588
LIPC	HDL	rs261334	chr15_58434545_G_C	15	58434545	2.5e-118	Hoffmann et al. 2018	rs261334
LIPC	HDL	rs261342	chr15_58438954_G_C	15	58438954	5.1e-105	Hoffmann et al. 2018	rs261342
PDXDC1;RRN3	HDL	rs11644601	chr16_15078261_T_C	16	15078261	7.1e-09	Hoffmann et al. 2018	rs11644601
NUP93	HDL	rs10852553	chr16_56791754_G_A	16	56791754	1.7e-26	Hoffmann et al. 2018	rs10852553
NUP93	HDL	rs16962399	chr16_56812892_C_T	16	56812892	7.1e-32	Hoffmann et al. 2018	rs16962399
SLC12A3	HDL	rs3794650	chr16_56906601_T_C	16	56906601	3e-31	Hoffmann et al. 2018	rs12446275
OR10K2	HDL	rs9989419	chr16_56951227_A_G	16	56951227	1.3e-266	Hoffmann et al. 2018	rs9989419
HERPUD1;CETP	HDL	rs56156922	chr16_56953457_T_C	16	56953457	0	Hoffmann et al. 2018	rs56156922
OR10K2	HDL	rs173539	chr16_56954132_C_T	16	56954132	0	Hoffmann et al. 2018	rs173539
CETP	HDL	rs17231506	chr16_56960616_C_T	16	56960616	0	Hoffmann et al. 2018	rs247616
CETP	HDL	rs247617	chr16_56956804_C_A	16	56956804	0	Hoffmann et al. 2018	rs247617
CETP	HDL	rs3764261	chr16_56959412_C_A	16	56959412	0	Hoffmann et al. 2018	rs3764261
CETP	HDL	rs12446515	chr16_56953103_C_T	16	56953103	0	Hoffmann et al. 2018	rs821840
CETP	HDL	rs17231506	chr16_56960616_C_T	16	56960616	0	Hoffmann et al. 2018	rs17231506
CETP	HDL	chr16:56997349:I	chr16_56963437_C_CA	16	56963437	0	Hoffmann et al. 2018	chr16:56997349:I
CETP	HDL	rs820299	chr16_56966372_G_A	16	56966372	2.2e-40	Hoffmann et al. 2018	rs820299
CETP	HDL	rs12720922	chr16_56966973_G_A	16	56966973	0	Hoffmann et al. 2018	rs12720922
CETP	HDL	rs118146573	chr16_56967026_G_A	16	56967026	0	Hoffmann et al. 2018	rs118146573
CETP	HDL	rs11076174	chr16_56969234_T_C	16	56969234	1.8e-125	Hoffmann et al. 2018	rs11076174
CETP	HDL	rs7205804	chr16_56970977_G_A	16	56970977	0	Hoffmann et al. 2018	rs7205804
CETP	HDL	rs7499892	chr16_56972678_C_T	16	56972678	0	Hoffmann et al. 2018	rs7499892
CETP	HDL	rs5883	chr16_56973441_C_T	16	56973441	9.9e-45	Hoffmann et al. 2018	rs5883
CETP	HDL	rs5880	chr16_56981179_G_C	16	56981179	2.7e-218	Hoffmann et al. 2018	rs5880
CETP	HDL	rs9923854	chr16_56983090_T_G	16	56983090	1e-41	Hoffmann et al. 2018	rs9923854
CETP	HDL	rs289742	chr16_56983850_C_G	16	56983850	5.6e-123	Hoffmann et al. 2018	rs289742
RANBP10,LCAT	HDL	rs73591976	chr16_67777687_C_A	16	67777687	1.4e-45	Hoffmann et al. 2018	rs73591976
NUTF2	HDL	rs1124324	chr16_67863584_C_T	16	67863584	2.5e-47	Hoffmann et al. 2018	rs1124324
NRN1L;PSKH1	HDL	rs73594556	chr16_67891532_G_A	16	67891532	8.1e-49	Hoffmann et al. 2018	rs73594556
LCAT	HDL	rs16942887	chr16_67894139_G_A	16	67894139	3.2e-48	Hoffmann et al. 2018	rs16942887
SLC12A4	HDL	rs3785100	chr16_67964017_T_C	16	67964017	5e-44	Hoffmann et al. 2018	rs3785100
DPEP3;DPEP2	HDL	rs255054	chr16_67983453_A_G	16	67983453	1.9e-40	Hoffmann et al. 2018	rs255054
CMIP	HDL	rs56823429	chr16_81500184_C_A	16	81500184	3e-20	Hoffmann et al. 2018	rs56823429
CMIP	HDL	rs2925979	chr16_81501185_T_C	16	81501185	2.9e-21	Hoffmann et al. 2018	rs2925979
STARD3	HDL	rs881844	chr17_39653965_C_G	17	39653965	6.2e-11	Hoffmann et al. 2018	rs881844
STARD3	HDL	rs11869286	chr17_39657603_G_C	17	39657603	2.9e-11	Hoffmann et al. 2018	rs11869286
PGAP3	HDL	rs2934956	chr17_39674194_T_A	17	39674194	1.3e-12	Hoffmann et al. 2018	rs2934956
SOSTDUSP3	HDL	rs77697917	chr17_43763481_C_T	17	43763481	2.3e-42	Hoffmann et al. 2018	rs77697917
CFAP97D1;MPP3	HDL	rs149580368	chr17_43797377_C_A	17	43797377	1.4e-43	Hoffmann et al. 2018	rs149580368
PGS1	HDL	rs4082919	chr17_78381401_T_G	17	78381401	9e-16	Hoffmann et al. 2018	rs4082919
PGS1	HDL	rs12948394	chr17_78386710_C_T	17	78386710	6.9e-11	Hoffmann et al. 2018	rs12948394
PGS1	HDL	rs4129767	chr17_78407903_G_A	17	78407903	1.4e-17	Hoffmann et al. 2018	rs4969183
PGS1	HDL	rs4969186	chr17_78402323_G_C	17	78402323	2.4e-13	Hoffmann et al. 2018	rs4969186
PGS1	HDL	rs4129767	chr17_78407903_G_A	17	78407903	4.2e-17	Hoffmann et al. 2018	rs4129767
LIPG	HDL	rs149615216	chr18_49579658_C_T	18	49579658	6.7e-50	Hoffmann et al. 2018	rs149615216
LIPG	HDL	rs77960347	chr18_49583585_A_G	18	49583585	4.7e-51	Hoffmann et al. 2018	rs77960347
LIPG	HDL	rs10438978	chr18_49631816_T_C	18	49631816	1.3e-40	Hoffmann et al. 2018	rs10438978
LIPG	HDL	rs7241918	chr18_49634583_G_T	18	49634583	1.4e-40	Hoffmann et al. 2018	rs7241918
LIPG	HDL	rs7239867	chr18_49638347_A_G	18	49638347	1.4e-40	Hoffmann et al. 2018	rs7239867
LIPG;ACAA2	HDL	rs4939883	chr18_49640844_T_C	18	49640844	2.3e-45	Hoffmann et al. 2018	rs4939883
LIPG;ACAA2	HDL	rs2156552	chr18_49655298_A_T	18	49655298	6.6e-45	Hoffmann et al. 2018	rs2156552
ANGPTL4	HDL	rs2278236	chr19_8366697_G_A	19	8366697	3.3e-08	Hoffmann et al. 2018	rs2278236
ANGPTL4	HDL	rs7255436	chr19_8368312_C_A	19	8368312	8e-09	Hoffmann et al. 2018	rs7255436
RAB11B	HDL	rs2967605	chr19_8404854_C_T	19	8404854	8.3e-11	Hoffmann et al. 2018	rs2967605
LOC55908	HDL	rs737337	chr19_11236817_T_C	19	11236817	6.5e-22	Hoffmann et al. 2018	rs737337
PEPD	HDL	rs4805881	chr19_33405526_A_C	19	33405526	8.4e-10	Hoffmann et al. 2018	rs4805881
PEPD	HDL	rs731839	chr19_33408159_G_A	19	33408159	2.2e-09	Hoffmann et al. 2018	rs731839
TOMM40	HDL	rs1038026	chr19_44901805_A_G	19	44901805	1e-09	Hoffmann et al. 2018	rs1038026
APOE	HDL	rs769449	chr19_44906745_G_A	19	44906745	4.3e-52	Hoffmann et al. 2018	rs769449
APOE	HDL	rs429358	chr19_44908684_T_C	19	44908684	3e-50	Hoffmann et al. 2018	rs429358
APOE	HDL	rs7412	chr19_44908822_C_T	19	44908822	1.5e-36	Hoffmann et al. 2018	rs7412
APOC1	HDL	rs56131196	chr19_44919589_G_A	19	44919589	8.3e-53	Hoffmann et al. 2018	rs56131196
APOE<U+2013>C1<U+2013>C2	HDL	rs4420638	chr19_44919689_A_G	19	44919689	1.8e-51	Hoffmann et al. 2018	rs4420638
APOC1P1;APOC4	HDL	rs35136575	chr19_44935906_C_G	19	44935906	1.3e-08	Hoffmann et al. 2018	rs35136575
APOC4	HDL	rs5167	chr19_44945208_T_G	19	44945208	4.2e-20	Hoffmann et al. 2018	rs5167
LILRA3	HDL	rs386000	chr19_54288907_C_G	19	54288907	1.4e-24	Hoffmann et al. 2018	rs386000
MIR4752;LILRA5	HDL	rs798893	chr19_54289975_C_G	19	54289975	8.2e-30	Hoffmann et al. 2018	rs798893
MIR4752;LILRA5	HDL	rs103294	chr19_54293995_T_C	19	54293995	8.9e-30	Hoffmann et al. 2018	rs103294
LILRA3/5	HDL	rs759819	chr19_54304302_C_T	19	54304302	5.9e-18	Hoffmann et al. 2018	rs759819
HNF4A	HDL	rs1800961	chr20_44413724_C_T	20	44413724	5.5e-36	Hoffmann et al. 2018	rs1800961
PLTP	HDL	rs4810479	chr20_45916409_C_T	20	45916409	8.4e-24	Hoffmann et al. 2018	rs4810479
PLTP	HDL	rs6065906	chr20_45925376_T_C	20	45925376	4.3e-33	Hoffmann et al. 2018	rs6065906
UBE2L3	HDL	rs181362	chr22_21577779_C_T	22	21577779	3.4e-12	Hoffmann et al. 2018	rs181362
YDJC	HDL	rs1811069	chr22_21627765_T_G	22	21627765	1.4e-13	Hoffmann et al. 2018	rs1811069
PLA2G6	HDL	rs133027	chr22_38179491_CT_C	22	38179491	2.2e-12	Hoffmann et al. 2018	rs133027
TMEM57	LDL	rs10903129	chr1_25442446_A_G	1	25442446	8.8e-09	Hoffmann et al. 2018	rs10903129
LDLRAP1	LDL	rs12027135	chr1_25449242_A_T	1	25449242	3.4e-09	Hoffmann et al. 2018	rs12027135
RPS6KA1;LOC101928728	LDL	rs193084249	chr1_26661155_A_G	1	26661155	2.9e-10	Hoffmann et al. 2018	rs193084249
BSND;PCSK9	LDL	rs2495504	chr1_55020123_C_T	1	55020123	8.1e-12	Hoffmann et al. 2018	rs2495504
BSND;PCSK9	LDL	rs12117661	chr1_55021673_C_G	1	55021673	1.4e-33	Hoffmann et al. 2018	rs12117661
BSND;PCSK9	LDL	rs17111503	chr1_55037775_A_G	1	55037775	1.3e-21	Hoffmann et al. 2018	rs17111503
PCSK9	LDL	rs11591147	chr1_55039974_G_T	1	55039974	2.7e-12	Hoffmann et al. 2018	rs11591147
PCSK9	LDL	rs2495477	chr1_55052794_A_G	1	55052794	2.1e-08	Hoffmann et al. 2018	rs2495477
PCSK9	LDL	rs191448950	chr1_55119171_G_A	1	55119171	2.6e-36	Hoffmann et al. 2018	rs191448950
USP24	LDL	rs287227	chr1_55190402_G_T	1	55190402	1.8e-29	Hoffmann et al. 2018	rs287227
ANGPTL3,DOCK7	LDL	rs9988450	chr1_62458777_C_T	1	62458777	1.6e-17	Hoffmann et al. 2018	rs9988450
ANGPTL3	LDL	rs2131925	chr1_62560271_G_T	1	62560271	1.4e-17	Hoffmann et al. 2018	rs2131925
ANGPTL3,DOCK7	LDL	rs11207995	chr1_62583880_A_C	1	62583880	8.4e-17	Hoffmann et al. 2018	rs11207995
DOCK7	LDL	rs1748195	chr1_62583922_C_G	1	62583922	7.7e-18	Hoffmann et al. 2018	rs1748195
ANGPTL3	LDL	rs3850634	chr1_62584927_T_G	1	62584927	1.5e-17	Hoffmann et al. 2018	rs3850634
ANGPTL3,DOCK7	LDL	rs10889347	chr1_62610155_G_A	1	62610155	1.7e-17	Hoffmann et al. 2018	rs10889348
DOCK7	LDL	rs6587980	chr1_62625187_C_T	1	62625187	5.1e-18	Hoffmann et al. 2018	rs6587980
DOCK7	LDL	rs626787	chr1_62435572_C_G	1	62435572	3e-18	Hoffmann et al. 2018	rs12047226
GVI1-EVI5	LDL	rs11164654	chr1_92502755_T_C	1	92502755	2.4e-09	Hoffmann et al. 2018	rs11164654
EVI5	LDL	rs2027061	chr1_92535873_C_T	1	92535873	3.7e-10	Hoffmann et al. 2018	rs2027061
EVI5	LDL	rs7515577	chr1_92543881_C_A	1	92543881	1.5e-09	Hoffmann et al. 2018	rs7515577
CELSR2-SORT1	LDL	rs6657811	chr1_109264661_A_T	1	109264661	2.7e-85	Hoffmann et al. 2018	rs6657811
CELSR2	LDL	rs7528419	chr1_109274570_A_G	1	109274570	2.2e-245	Hoffmann et al. 2018	rs7528419
CELSR2	LDL	rs12740374	chr1_109274968_G_T	1	109274968	1.8e-247	Hoffmann et al. 2018	rs12740374
CELSR2	LDL	rs660240	chr1_109275216_T_C	1	109275216	4.1e-227	Hoffmann et al. 2018	rs660240
SORT1	LDL	rs629301	chr1_109275684_G_T	1	109275684	6.7e-242	Hoffmann et al. 2018	rs629301
CELSR2-SORT1	LDL	rs646776	chr1_109275908_C_T	1	109275908	5.4e-242	Hoffmann et al. 2018	rs646776
CELSR2	LDL	rs3902354	chr1_109276674_C_A	1	109276674	2.1e-161	Hoffmann et al. 2018	rs3902354
PSRC1	LDL	rs599839	chr1_109279544_G_A	1	109279544	9.1e-228	Hoffmann et al. 2018	rs599839
MARC1	LDL	rs2642438	chr1_220796686_A_G	1	220796686	9.4e-24	Hoffmann et al. 2018	rs2642438
MOSC1	LDL	rs2807834	chr1_220797251_T_G	1	220797251	1.7e-19	Hoffmann et al. 2018	rs2807834
MOSC1	LDL	rs2642442	chr1_220800221_C_T	1	220800221	1.8e-18	Hoffmann et al. 2018	rs2642442
MOSC1	LDL	rs1874124	chr1_220801995_C_T	1	220801995	3.2e-09	Hoffmann et al. 2018	rs1874124
LOC101927787;LINC01132	LDL	rs496800	chr1_234715469_A_C	1	234715469	1.2e-16	Hoffmann et al. 2018	rs496800
LOC101927787;LINC01132	LDL	rs556107	chr1_234717312_C_T	1	234717312	6.2e-15	Hoffmann et al. 2018	rs556107
IRF2BP2	LDL	rs557933	chr1_234717521_A_C	1	234717521	2.7e-16	Hoffmann et al. 2018	rs557933
IRF2BP2	LDL	rs514230	chr1_234722850_A_T	1	234722850	1.8e-14	Hoffmann et al. 2018	rs514230
LDAH;APOB	LDL	rs4564803	chr2_20982630_G_T	2	20982630	4.1e-22	Hoffmann et al. 2018	rs4564803
LDAH;APOB	LDL	rs13392272	chr2_20994618_C_T	2	20994618	3.4e-95	Hoffmann et al. 2018	rs13392272
APOB	LDL	rs4665710	chr2_20998163_A_C	2	20998163	3.4e-14	Hoffmann et al. 2018	rs4665710
APOB	LDL	rs1042034	chr2_21002409_C_T	2	21002409	3.2e-14	Hoffmann et al. 2018	rs1042034
APOB	LDL	rs2678379	chr2_21003688_A_G	2	21003688	1.8e-13	Hoffmann et al. 2018	rs2678379
APOB	LDL	rs676210	chr2_21008652_G_A	2	21008652	1.5e-13	Hoffmann et al. 2018	rs676210
APOB	LDL	rs1041968	chr2_21009932_G_A	2	21009932	6.9e-116	Hoffmann et al. 2018	rs1041968
APOB	LDL	rs533617	chr2_21011100_T_C	2	21011100	2.2e-39	Hoffmann et al. 2018	rs533617
APOB	LDL	rs673548	chr2_21014672_G_A	2	21014672	1.4e-13	Hoffmann et al. 2018	rs673548
APOB	LDL	rs1367117	chr2_21041028_G_A	2	21041028	1.3e-144	Hoffmann et al. 2018	rs1367117
APOB;TDRD15	LDL	rs934198	chr2_21055901_G_T	2	21055901	1.4e-115	Hoffmann et al. 2018	rs934198
APOB	LDL	rs515135	chr2_21063185_T_C	2	21063185	3.1e-124	Hoffmann et al. 2018	rs515135
APOB;TDRD15	LDL	rs563290	chr2_21065354_G_A	2	21065354	1.5e-142	Hoffmann et al. 2018	rs563290
APOB;TDRD15	LDL	rs562338	chr2_21065449_A_G	2	21065449	3.8e-140	Hoffmann et al. 2018	rs562338
APOB;TDRD15	LDL	rs668948	chr2_21068657_G_A	2	21068657	2.1e-145	Hoffmann et al. 2018	rs668948
TNFSF4	LDL	rs541041	chr2_21072103_G_A	2	21072103	9.7e-147	Hoffmann et al. 2018	rs541041
APOB;TDRD15	LDL	rs568938	chr2_21080744_C_T	2	21080744	1.6e-121	Hoffmann et al. 2018	rs568938
GCKR	LDL	rs1260326	chr2_27508073_T_C	2	27508073	7.4e-10	Hoffmann et al. 2018	rs1260326
ABCG5/8	LDL	rs4299376	chr2_43845437_G_T	2	43845437	8.8e-54	Hoffmann et al. 2018	rs4299376
ABCG8	LDL	rs4953023	chr2_43846861_G_A	2	43846861	2.7e-32	Hoffmann et al. 2018	rs4953023
ABCG8	LDL	rs76866386	chr2_43848344_T_C	2	43848344	4.3e-31	Hoffmann et al. 2018	rs76866386
ABCG8	LDL	rs72875462	chr2_43852171_C_A	2	43852171	6.5e-29	Hoffmann et al. 2018	rs72875462
EHBP1	LDL	rs2710642	chr2_62922422_G_A	2	62922422	2.5e-11	Hoffmann et al. 2018	rs2710642
CCDC93;INSIG2	LDL	rs72838078	chr2_118040166_G_T	2	118040166	2.3e-13	Hoffmann et al. 2018	rs72838078
INSIG2	LDL	rs10490626	chr2_118078265_G_A	2	118078265	3.7e-13	Hoffmann et al. 2018	rs10490626
ABCB11	LDL	rs2287621	chr2_168974005_G_A	2	168974005	4e-09	Hoffmann et al. 2018	rs2287621
PPARG	LDL	rs1797912	chr3_12428740_A_C	3	12428740	1.1e-09	Hoffmann et al. 2018	rs1797912
PXK	LDL	rs13315871	chr3_58395560_G_A	3	58395560	1.2e-08	Hoffmann et al. 2018	rs13315871
PXK	LDL	rs28709068	chr3_58419473_G_A	3	58419473	6.6e-09	Hoffmann et al. 2018	rs28709068
ANKRD31;HMGCR	LDL	rs1423527	chr5_75306874_C_A	5	75306874	3.3e-70	Hoffmann et al. 2018	rs1423527
ANKRD31;HMGCR	LDL	rs7703051	chr5_75329662_C_A	5	75329662	4.8e-78	Hoffmann et al. 2018	rs7703051
HMGCR	LDL	rs10038095	chr5_75341886_A_T	5	75341886	1.2e-77	Hoffmann et al. 2018	rs10038095
HMGCR	LDL	rs3843482	chr5_75343434_T_G	5	75343434	6.7e-78	Hoffmann et al. 2018	rs3843482
HMGCR	LDL	rs12916	chr5_75360714_T_C	5	75360714	3.7e-79	Hoffmann et al. 2018	rs12916
ANKDD1B	LDL	rs984976	chr5_75615045_A_G	5	75615045	8.9e-63	Hoffmann et al. 2018	rs984976
POC5	LDL	rs34361	chr5_75676021_A_G	5	75676021	9.4e-36	Hoffmann et al. 2018	rs34361
CSNK1G3	LDL	rs4530754	chr5_123519722_G_A	5	123519722	9.7e-09	Hoffmann et al. 2018	rs4530754
CSNK1G3	LDL	rs6595460	chr5_123572774_A_G	5	123572774	6.7e-09	Hoffmann et al. 2018	rs6595460
TIMD4	LDL	rs6882076	chr5_156963286_T_C	5	156963286	3.7e-21	Hoffmann et al. 2018	rs6882076
ATP1A2	LDL	rs1501908	chr5_156971158_G_C	5	156971158	4.9e-21	Hoffmann et al. 2018	rs1501908
TIMD4	LDL	rs1553318	chr5_157052312_G_A	5	157052312	2.6e-15	Hoffmann et al. 2018	rs1553318
DTNBP1;MYLIP	LDL	rs6459450	chr6_16124329_T_C	6	16124329	1.9e-18	Hoffmann et al. 2018	rs6459450
MYLIP	LDL	rs3757354	chr6_16127176_C_T	6	16127176	3.2e-14	Hoffmann et al. 2018	rs3757354
HFE	LDL	rs1800562	chr6_26092913_G_A	6	26092913	2.8e-23	Hoffmann et al. 2018	rs1800562
HLA	LDL	rs2247056	chr6_31297713_T_C	6	31297713	2.1e-08	Hoffmann et al. 2018	rs2247056
HLA-B;MICA-AS1	LDL	rs6920323	chr6_31384283_T_C	6	31384283	1.5e-11	Hoffmann et al. 2018	rs6920323
EHMT2	LDL	rs115485095	chr6_31888293_G_A	6	31888293	3.9e-08	Hoffmann et al. 2018	rs115485095
C2	LDL	rs116477171	chr6_31918153_C_T	6	31918153	2e-14	Hoffmann et al. 2018	rs116477171
HLA	LDL	rs3177928	chr6_32444658_G_A	6	32444658	8.6e-10	Hoffmann et al. 2018	rs3177928
HBS1L	LDL	rs9376090	chr6_135090090_T_C	6	135090090	2.3e-14	Hoffmann et al. 2018	rs9376090
HBS1L;MYB	LDL	rs35786788	chr6_135097904_G_A	6	135097904	7.2e-15	Hoffmann et al. 2018	rs35786788
IGF2R	LDL	chr6:160434842:I	chr6_160013810_C_CA	6	160013810	9e-20	Hoffmann et al. 2018	chr6:160434842:I
LPA	LDL	rs12208357	chr6_160122116_C_T	6	160122116	4.9e-13	Hoffmann et al. 2018	rs12208357
SLC22A1	LDL	rs11753995	chr6_160154334_G_A	6	160154334	1.5e-15	Hoffmann et al. 2018	rs11753995
LPA	LDL	rs2297374	chr6_160154953_C_T	6	160154953	1.7e-13	Hoffmann et al. 2018	rs2297374
LPA	LDL	rs1564348	chr6_160157828_T_C	6	160157828	6e-15	Hoffmann et al. 2018	rs1564348
LPA	LDL	rs10455872	chr6_160589086_A_G	6	160589086	1.3e-50	Hoffmann et al. 2018	rs10455872
LPA	LDL	rs186696265	chr6_160690668_C_T	6	160690668	3.8e-69	Hoffmann et al. 2018	rs186696265
MIR148A	LDL	rs4722551	chr7_25952206_T_C	7	25952206	7.6e-17	Hoffmann et al. 2018	rs4722551
MIR148A;NFE2L3	LDL	chr7:25992323:I	chr7_25952703_A_AAGGCC	7	25952703	3.6e-17	Hoffmann et al. 2018	chr7:25992323:I
NPC1L1	LDL	rs73107473	chr7_44538023_G_A	7	44538023	1.6e-10	Hoffmann et al. 2018	rs73107473
NPC1L1	LDL	rs2072183	chr7_44539581_G_C	7	44539581	3.8e-08	Hoffmann et al. 2018	rs2072183
NPC1L1	LDL	rs41279633	chr7_44541277_G_T	7	44541277	2e-10	Hoffmann et al. 2018	rs41279633
NPC1L1	LDL	rs2073547	chr7_44542732_A_G	7	44542732	3.2e-09	Hoffmann et al. 2018	rs2073547
NPC1L1	LDL	rs10260606	chr7_44544952_G_C	7	44544952	6.5e-09	Hoffmann et al. 2018	rs10260606
NPC1L1	LDL	rs217386	chr7_44561096_G_A	7	44561096	3.7e-09	Hoffmann et al. 2018	rs217386
DDX56	LDL	rs217381	chr7_44566618_C_G	7	44566618	3.7e-09	Hoffmann et al. 2018	rs217381
PPP1R3B	LDL	rs2169387	chr8_9323885_A_G	8	9323885	7.9e-16	Hoffmann et al. 2018	rs2169387
PPP1R3B	LDL	rs9987289	chr8_9325848_A_G	8	9325848	2.6e-16	Hoffmann et al. 2018	rs9987289
PPP1R3B	LDL	rs4841132	chr8_9326086_A_G	8	9326086	1.1e-17	Hoffmann et al. 2018	rs4841132
LOC157273	LDL	rs6601299	chr8_9327181_T_C	8	9327181	1.1e-15	Hoffmann et al. 2018	rs6601299
PPP1R3B	LDL	rs2126259	chr8_9327636_T_C	8	9327636	3.3e-15	Hoffmann et al. 2018	rs2126259
SOX17	LDL	rs10102164	chr8_54509054_G_A	8	54509054	2.8e-12	Hoffmann et al. 2018	rs10102164
SOX17;RP1	LDL	rs28503706	chr8_54529239_A_G	8	54529239	1.3e-12	Hoffmann et al. 2018	rs28503706
CYP7A1	LDL	rs1030431	chr8_58399138_A_G	8	58399138	1.8e-18	Hoffmann et al. 2018	rs1030431
UBXN2B	LDL	rs13277801	chr8_58440975_C_T	8	58440975	3.6e-20	Hoffmann et al. 2018	rs13277801
UBXN2B;CYP7A1	LDL	rs4738679	chr8_58457761_G_A	8	58457761	3.2e-22	Hoffmann et al. 2018	rs4738679
CYP7A1	LDL	rs2081687	chr8_58476006_T_C	8	58476006	4.2e-20	Hoffmann et al. 2018	rs2081687
CYP7A1	LDL	rs9297994	chr8_58479765_G_A	8	58479765	1.6e-20	Hoffmann et al. 2018	rs9297994
CYP7A1	LDL	rs10504255	chr8_58485902_G_A	8	58485902	1.1e-20	Hoffmann et al. 2018	rs4738684
TRPS1	LDL	rs2737252	chr8_115651671_G_A	8	115651671	4.6e-11	Hoffmann et al. 2018	rs2737252
TRIB1;LINC00861	LDL	rs2980875	chr8_125469505_A_G	8	125469505	1.1e-42	Hoffmann et al. 2018	rs2980875
TRIB1;LINC00861	LDL	rs2954021	chr8_125469835_A_G	8	125469835	1.5e-46	Hoffmann et al. 2018	rs2954021
TRIB1	LDL	rs2954022	chr8_125470379_C_A	8	125470379	2e-42	Hoffmann et al. 2018	rs2954022
TRIB1	LDL	rs2954029	chr8_125478730_A_T	8	125478730	6.9e-43	Hoffmann et al. 2018	rs2954029
TRIB1;LINC00861	LDL	rs2954031	chr8_125479491_G_T	8	125479491	4.8e-37	Hoffmann et al. 2018	rs2954031
TRIB1	LDL	rs10808546	chr8_125483576_C_T	8	125483576	2.3e-35	Hoffmann et al. 2018	rs10808546
TRIB1;LINC00861	LDL	rs4870941	chr8_125486586_G_C	8	125486586	2.3e-14	Hoffmann et al. 2018	rs4870941
TRIB1	LDL	rs112875651	chr8_125494452_G_A	8	125494452	2.3e-41	Hoffmann et al. 2018	rs112875651
TRIB1;LINC00861	LDL	rs4360309	chr8_125511281_C_T	8	125511281	3.7e-10	Hoffmann et al. 2018	rs4360309
PLEC1	LDL	rs11136341	chr8_143969375_A_G	8	143969375	1.4e-09	Hoffmann et al. 2018	rs11136341
GRINA,PLEC1	LDL	rs11784833	chr8_143989244_T_C	8	143989244	1.8e-08	Hoffmann et al. 2018	rs11784833
ABCA1	LDL	rs12686004	chr9_104891145_G_A	9	104891145	3.8e-09	Hoffmann et al. 2018	rs12686004
ABCA1	LDL	rs2740488	chr9_104899461_A_C	9	104899461	4.1e-09	Hoffmann et al. 2018	rs2740488
ABCA1	LDL	rs1883025	chr9_104902020_C_T	9	104902020	1.5e-08	Hoffmann et al. 2018	rs1883025
ABCA1	LDL	rs1800978	chr9_104903697_C_G	9	104903697	2e-08	Hoffmann et al. 2018	rs1800978
ABO	LDL	rs2519093	chr9_133266456_T_C	9	133266456	7.1e-65	Hoffmann et al. 2018	rs2519093
ABO	LDL	rs550057	chr9_133271182_T_C	9	133271182	3.2e-52	Hoffmann et al. 2018	rs550057
ABO	LDL	rs507666	chr9_133273983_A_G	9	133273983	1.4e-63	Hoffmann et al. 2018	rs507666
ABO	LDL	rs651007	chr9_133278431_T_C	9	133278431	2.7e-59	Hoffmann et al. 2018	rs651007
ABO;SURF6	LDL	rs579459	chr9_133278724_C_T	9	133278724	6.4e-60	Hoffmann et al. 2018	rs579459
ABO	LDL	rs635634	chr9_133279427_T_C	9	133279427	5.3e-66	Hoffmann et al. 2018	rs635634
JMJD1C	LDL	rs7902343	chr10_63245639_C_T	10	63245639	4.2e-08	Hoffmann et al. 2018	rs7902343
GPAM	LDL	rs1129555	chr10_112150963_A_G	10	112150963	1.8e-18	Hoffmann et al. 2018	rs1129555
GPAM	LDL	rs2297991	chr10_112153464_T_C	10	112153464	5e-18	Hoffmann et al. 2018	rs2297991
GPAM	LDL	rs77147124	chr10_112159366_A_G	10	112159366	1.4e-18	Hoffmann et al. 2018	rs77147124
GPAM	LDL	rs2255141	chr10_112174128_A_G	10	112174128	1.4e-19	Hoffmann et al. 2018	rs2255141
GPAM	LDL	rs2803621	chr10_112179826_G_A	10	112179826	1.2e-19	Hoffmann et al. 2018	rs2803621
GPAM;TECTB	LDL	rs7096937	chr10_112190660_T_C	10	112190660	6.8e-19	Hoffmann et al. 2018	rs7096937
SPTY2D1	LDL	rs10128711	chr11_18611437_T_C	11	18611437	1.7e-09	Hoffmann et al. 2018	rs10128711
SPTY2D1	LDL	rs2084220	chr11_18635385_C_T	11	18635385	2.3e-10	Hoffmann et al. 2018	rs11024735
FADS1-2-3	LDL	rs174529	chr11_61776489_T_C	11	61776489	3.5e-52	Hoffmann et al. 2018	rs174529
FADS1-2-3	LDL	rs174546	chr11_61802358_C_T	11	61802358	1.1e-58	Hoffmann et al. 2018	rs174546
FADS1-2-3	LDL	rs174550	chr11_61804006_T_C	11	61804006	1.2e-57	Hoffmann et al. 2018	rs174550
FADS1-2-3	LDL	rs174551	chr11_61806212_T_C	11	61806212	1.8e-55	Hoffmann et al. 2018	rs174551
FADS1-2-3	LDL	rs174554	chr11_61811991_A_G	11	61811991	5.2e-58	Hoffmann et al. 2018	rs174554
FADS2	LDL	chr11:61594920:D	chr11_61827448_CT_C	11	61827448	6.8e-59	Hoffmann et al. 2018	chr11:61594920:D
FADS2	LDL	rs174577	chr11_61837342_C_A	11	61837342	2.2e-54	Hoffmann et al. 2018	rs174577
FADS1-2-3	LDL	rs174583	chr11_61842278_C_T	11	61842278	1.3e-55	Hoffmann et al. 2018	rs174583
FADS1-2-3	LDL	rs174601	chr11_61855668_C_T	11	61855668	1.1e-46	Hoffmann et al. 2018	rs174601
APOA1<U+2013>C3<U+2013>A4<U+2013>A5	LDL	rs964184	chr11_116778201_G_C	11	116778201	1.2e-10	Hoffmann et al. 2018	rs964184
ST3GAL4	LDL	rs59379014	chr11_126358105_C_T	11	126358105	1.8e-18	Hoffmann et al. 2018	rs59379014
ST3GAL4	LDL	rs10893499	chr11_126372084_G_A	11	126372084	1.2e-22	Hoffmann et al. 2018	rs10893499
ST3GAL4	LDL	rs11220462	chr11_126374057_G_A	11	126374057	1.7e-22	Hoffmann et al. 2018	rs11220462
ST3GAL4	LDL	rs4307732	chr11_126375060_G_A	11	126375060	1.1e-19	Hoffmann et al. 2018	rs4307732
ST3GAL4	LDL	rs11220463	chr11_126378316_A_T	11	126378316	3.6e-22	Hoffmann et al. 2018	rs11220463
[truncated: 5,482 more rows]

## Sheet: standard_lipids_noProxies
Gene	Trait	rsid	CHROM	Pos	P	Study	LDproxy
ABO	LDL	rs649129	9	133278860	7.85e-22	Teslovich et al. 2010	not in dbSNP 155
HLA-area	TC	rs114067101	6	32490183	1.4e-16	Surakka et al. 2015	no proxy with R2>0.8 and contained in GWAS
HLA-area	LDL	rs114067101	6	32490183	8.3e-13	Surakka et al. 2015	no proxy with R2>0.8 and contained in GWAS
LPA	HDL	rs191555775	6	160584357	3.5e-08	Surakka et al. 2015	no proxy with R2>0.8 and contained in GWAS
TRIB1	TG	rs373832648	8	125478049	6.5e-52	Surakka et al. 2015	monoallelic in FIN and EUR
ABO	LDL	rs649129	9	133278860	1.3e-17	Surakka et al. 2015	not in dbSNP 155
CD36	HDL	rs3211938	7	80671133	1.43e-18	Liu et al. 2017	monoallelic in FIN and EUR
HIST1H1B	LDL	rs201148465	6	27867515	2e-08	Liu et al. 2017	not in 1000G
JAK2	TC	rs77375493	9	5073770	1e-11	Liu et al. 2017	not in 1000G
JAK2	LDL	rs77375493	9	5073770	2e-09	Liu et al. 2017	not in 1000G
SLC25A30	TG	rs138358301	13	45396012	3e-11	Liu et al. 2017	no proxy with R2>0.8 and contained in GWAS
CD36	HDL	rs3211938	7	80671133	1.4e-18	Liu et al. 2017	monoallelic in FIN and EUR
LPL	HDL	rs118204057	8	19954222	9.9e-13	Liu et al. 2017	monoallelic in FIN and EUR
LPL	TG	rs118204057	8	19954222	1.8e-10	Liu et al. 2017	monoallelic in FIN and EUR
ABCA1	HDL	rs146292819	9	104794495	4e-46	Liu et al. 2017	not in 1000G
ABCA1	TC	rs146292819	9	104794495	1.3e-31	Liu et al. 2017	not in 1000G
ABCA1	HDL	rs137854496	9	104831048	8.9e-20	Liu et al. 2017	not in 1000G
ABCA1	HDL	rs150125857	9	104798503	9.5e-10	Liu et al. 2017	monoallelic in FIN and EUR
NR1H3	HDL	rs61731956	11	47268596	5.1e-10	Liu et al. 2017	not in 1000G
APOC3	HDL	rs76353203	11	116830637	2.4e-41	Liu et al. 2017	not in 1000G
APOC3	TG	rs76353203	11	116830637	8.7e-78	Liu et al. 2017	not in 1000G
APOC3	HDL	rs147210663	11	116830844	7.3e-20	Liu et al. 2017	monoallelic in FIN and EUR
APOC3	TG	rs147210663	11	116830844	1.2e-31	Liu et al. 2017	monoallelic in FIN and EUR
APOA1	HDL	rs199759119	11	116837023	5.5e-12	Liu et al. 2017	not in 1000G
SCARB1	HDL	rs74830677	12	124800125	1.4e-15	Liu et al. 2017	not in 1000G
SCARB1	HDL	rs187831231	12	124814309	1.1e-09	Liu et al. 2017	no proxy with R2>0.8 and contained in GWAS
CETP	HDL	rs2303790	16	56983380	5.3e-15	Liu et al. 2017	monoallelic in FIN and EUR
LCAT	HDL	rs35673026	16	67942948	1.2e-17	Liu et al. 2017	monoallelic in FIN and EUR
LIPG	HDL	rs200435657	18	49565316	2.5e-15	Liu et al. 2017	not in 1000G
LOC55908	HDL	rs145464906	19	11240198	5e-18	Liu et al. 2017	no proxy with R2>0.8 and contained in GWAS
LOC55908	TG	rs145464906	19	11240198	2.8e-12	Liu et al. 2017	no proxy with R2>0.8 and contained in GWAS
HIST1H1B	LDL	rs201148465	6	27867515	2.5e-08	Liu et al. 2017	not in 1000G
PCSK9	LDL	rs28362286	1	55063542	4.1e-68	Liu et al. 2017	monoallelic in FIN and EUR
PCSK9	TC	rs28362286	1	55063542	2.6e-58	Liu et al. 2017	monoallelic in FIN and EUR
PCSK9	LDL	rs151193009	1	55043912	6.5e-33	Liu et al. 2017	monoallelic in FIN and EUR
PCSK9	TC	rs151193009	1	55043912	1.5e-27	Liu et al. 2017	monoallelic in FIN and EUR
PCSK9	LDL	rs67608943	1	55046549	9.4e-24	Liu et al. 2017	monoallelic in FIN and EUR
PCSK9	TC	rs67608943	1	55046549	2.7e-25	Liu et al. 2017	monoallelic in FIN and EUR
PCSK9	LDL	rs143117125	1	55046594	6.9e-13	Liu et al. 2017	not in 1000G
PCSK9	TC	rs143117125	1	55046594	5.2e-11	Liu et al. 2017	not in 1000G
PCSK9	LDL	rs141502002	1	55058549	1.1e-10	Liu et al. 2017	monoallelic in FIN and EUR
PCSK9	TC	rs141502002	1	55058549	4.7e-10	Liu et al. 2017	monoallelic in FIN and EUR
APOB	LDL	rs5742904	2	21006288	1.1e-104	Liu et al. 2017	not in 1000G
APOB	TC	rs5742904	2	21006288	6.4e-84	Liu et al. 2017	not in 1000G
APOB	LDL	rs41288783	2	21019741	3.3e-26	Liu et al. 2017	no proxy with R2>0.8 and contained in GWAS
APOB	TC	rs41288783	2	21019741	3.7e-21	Liu et al. 2017	no proxy with R2>0.8 and contained in GWAS
VPS13D	LDL	rs7775698	6	135097497	3.6e-17	Liu et al. 2017	no proxy with R2>0.8 and contained in GWAS
VPS13D	TC	rs7775698	6	135097497	2.2e-24	Liu et al. 2017	no proxy with R2>0.8 and contained in GWAS
LDLR	LDL	rs139043155	19	11106668	1.5e-14	Liu et al. 2017	not in 1000G
LDLR	TC	rs139043155	19	11106668	4.4e-12	Liu et al. 2017	not in 1000G
LDLR	LDL	rs28942084	19	11120436	3.6e-12	Liu et al. 2017	not in 1000G
LDLR	TC	rs28942084	19	11120436	2.3e-09	Liu et al. 2017	not in 1000G
LDLR	LDL	rs139624145	19	11113620	9.5e-11	Liu et al. 2017	not in 1000G
LDLR	TC	rs139624145	19	11113620	2.1e-09	Liu et al. 2017	not in 1000G
LDLR	LDL	rs140807148	19	11105231	7.5e-10	Liu et al. 2017	not in 1000G
LDLR	TC	rs140807148	19	11105231	3.5e-09	Liu et al. 2017	not in 1000G
LDLR	LDL	rs144172724	19	11102774	2e-09	Liu et al. 2017	not in 1000G
LDLR	TC	rs144172724	19	11102774	3.3e-08	Liu et al. 2017	not in 1000G
ZGLP1	LDL	rs200547722	19	10305119	6.9e-09	Liu et al. 2017	monoallelic in FIN and EUR
ZGLP1	TC	rs200547722	19	10305119	4.4e-12	Liu et al. 2017	monoallelic in FIN and EUR
APOE	LDL	rs769455	19	44908783	4.9e-17	Liu et al. 2017	monoallelic in FIN and EUR
APOE	TG	rs769455	19	44908783	1.1e-22	Liu et al. 2017	monoallelic in FIN and EUR
SLC25A30	TG	rs138358301	13	45396012	2.5e-11	Liu et al. 2017	no proxy with R2>0.8 and contained in GWAS
DSCAML1	HDL	rs145244816	11	117428698	3e-08	Liu et al. 2017	not in 1000G
DSCAML1	TG	rs145244816	11	117428698	1.2e-13	Liu et al. 2017	not in 1000G
KPNA1	LDL	rs994952400	3	122457391	4.3e-12	Hoffmann et al. 2018	not in 1000G
KPNA1	TC	rs994952400	3	122457391	2e-11	Hoffmann et al. 2018	not in 1000G
DENND4C	TC	rs1391720802	9	19368274	3.1e-08	Hoffmann et al. 2018	not in 1000G
ARL15	HDL	rs1694068	5	53987800	7.3e-09	Hoffmann et al. 2018	no proxy with R2>0.8 and contained in GWAS
LPA	HDL	rs191555775	6	160584357	2.9e-16	Hoffmann et al. 2018	no proxy with R2>0.8 and contained in GWAS
	HDL	chr7:130461857:D	7	130777098	2.9e-23	Hoffmann et al. 2018	not in dbSNP 155
OR4C46	HDL	rs139917442	11	54604600	5e-17	Hoffmann et al. 2018	not a biallelic variant
CETP	HDL	rs17231520	16	56961915	2.3e-21	Hoffmann et al. 2018	monoallelic in FIN and EUR
MACO1	LDL	chr1:25766501:I	1	25440010	6.9e-10	Hoffmann et al. 2018	not in dbSNP 155
PCSK9	LDL	rs28362263	1	55058182	5.4e-09	Hoffmann et al. 2018	monoallelic in FIN and EUR
DNAJC13	LDL	chr3:132193076:I	3	132474232	6.1e-10	Hoffmann et al. 2018	not in 1000G
LPA	LDL	rs191555775	6	160584357	6.5e-10	Hoffmann et al. 2018	no proxy with R2>0.8 and contained in GWAS
ABO	LDL	rs649129	9	133278860	9.4e-60	Hoffmann et al. 2018	not in dbSNP 155
SUGP1	LDL	chr19:19393890:I	19	19283081	1.2e-15	Hoffmann et al. 2018	not in dbSNP 155
	LDL	rs6029626	20	41321314	3.6e-13	Hoffmann et al. 2018	no proxy with R2>0.8 and contained in GWAS
MACO1	TC	chr1:25766501:I	1	25440010	3e-10	Hoffmann et al. 2018	not in dbSNP 155
DNAJC13	TC	chr3:132193076:I	3	132474232	6.2e-09	Hoffmann et al. 2018	not in 1000G
	TC	rs9275052	6	32680379	1.1e-10	Hoffmann et al. 2018	no proxy with R2>0.8 and contained in GWAS
LPA	TC	rs191555775	6	160584357	5.1e-12	Hoffmann et al. 2018	no proxy with R2>0.8 and contained in GWAS
ABO	TC	rs649129	9	133278860	1.3e-48	Hoffmann et al. 2018	not in dbSNP 155
SUGP1	TC	chr19:19393890:I	19	19283081	4.6e-30	Hoffmann et al. 2018	not in dbSNP 155
	TC	rs6029626	20	41321314	2.4e-12	Hoffmann et al. 2018	no proxy with R2>0.8 and contained in GWAS
	TG	chr7:130461857:D	7	130777098	7.1e-15	Hoffmann et al. 2018	not in dbSNP 155
SUGP1	TG	chr19:19393890:I	19	19283081	8.7e-46	Hoffmann et al. 2018	not in dbSNP 155
APOE	TG	rs115299243	19	44907291	6.5e-10	Hoffmann et al. 2018	monoallelic in FIN and EUR
APOE	TG	rs769455	19	44908783	2.3e-09	Hoffmann et al. 2018	monoallelic in FIN and EUR
APOC1	TG	rs12721054	19	44919330	2.8e-10	Hoffmann et al. 2018	monoallelic in FIN and EUR
NCOA3	HDL	chr20:46279836:D	20	47651092	6.2e-09	Hoffmann et al. 2018	not in 1000G
	TG	rs74664507	9	16913838	1.9e-09	Hoffmann et al. 2018	not a biallelic variant
HLA-area	HDL	rs116569761	6	32680379	3.5e-08	Surakka et al. 2015	no proxy with R2>0.8 and contained in GWAS
JAK2	LDL	9:5073770	9	5073770	1.5e-09	Liu et al. 2017	not in 1000G
JAK2	TC	9:5073770	9	5073770	1.1e-11	Liu et al. 2017	not in 1000G
OR4C46	HDL	rs11246602	11	54607190	2e-10	Willer et al. 2013	no proxy with R2>0.8 and contained in GWAS
APOC3	HDL	rs138326449	11	116830638	2.11e-170	Klarin et al. 2018	monoallelic in FIN and EUR
APOA1/APOA1-AS	HDL	rs138407155	11	116836328	2.45e-17	Klarin et al. 2018	monoallelic in FIN and EUR
SH2B3	HDL	rs72650673	12	111447506	1.36e-09	Klarin et al. 2018	monoallelic in FIN and EUR
SCARB1	HDL	rs150728540	12	124807814	1.58e-16	Klarin et al. 2018	not in 1000G
PLIN1	HDL	rs139271800	15	89671546	3.22e-11	Klarin et al. 2018	not in 1000G
CETP	HDL	rs34065661	16	56962023	1.45e-138	Klarin et al. 2018	monoallelic in FIN and EUR
LIPG	HDL	rs117623631	18	49586795	1.05e-41	Klarin et al. 2018	no proxy with R2>0.8 and contained in GWAS
LIPG	TC	rs117623631	18	49586795	3e-26	Klarin et al. 2018	no proxy with R2>0.8 and contained in GWAS
NECTIN2	LDL	rs187706273	19	44882231	4.45e-11	Klarin et al. 2018	no proxy with R2>0.8 and contained in GWAS
SNX8	LDL	rs144787122	7	2256917	3.95e-09	Klarin et al. 2018	no proxy with R2>0.8 and contained in GWAS
SNX8	TC	rs144787122	7	2256917	1.59e-12	Klarin et al. 2018	no proxy with R2>0.8 and contained in GWAS
FGB	TC	rs6054	4	154568456	1.33e-13	Klarin et al. 2018	no proxy with R2>0.8 and contained in GWAS
FGB	TG	rs6054	4	154568456	7.19e-12	Klarin et al. 2018	no proxy with R2>0.8 and contained in GWAS
SPACA1	TC	rs202046887	6	88047931	5.86e-52	Klarin et al. 2018	monoallelic in FIN and EUR
BUD13	TG	rs61730763	11	116760766	2.85e-16	Klarin et al. 2018	no proxy with R2>0.8 and contained in GWAS
ZPR1/APOA5	TG	rs143292359	11	116790285	1.46e-09	Klarin et al. 2018	monoallelic in FIN and EUR
GATAD2A	TG	rs145702982	19	19468917	6.2e-09	Klarin et al. 2018	no proxy with R2>0.8 and contained in GWAS
ANGPTL4	TG	rs140744493	19	8371489	1.55e-10	Klarin et al. 2018	no proxy with R2>0.8 and contained in GWAS
PCK1	TG	rs41302559	20	57565383	1.83e-12	Klarin et al. 2018	no proxy with R2>0.8 and contained in GWAS
COL18A1	TG	rs114139997	21	45455861	2.85e-21	Klarin et al. 2018	monoallelic in FIN and EUR
PLA2G12A	TG	rs41278045	4	109717608	3.97e-12	Klarin et al. 2018	not in 1000G
CTD-2631K10.1	HDL	rs62362194	5	73050298	4.2e-08	Hoffmann et al. 2018	not in 1000G
RP3-332B22.1	TG	rs181937009	6	140064258	1.7e-09	Hoffmann et al. 2018	not in 1000G
RPS6, RP11-513M16.8	TC	rs202246180	9	19368275	9.8e-11	Hoffmann et al. 2018	not in 1000G
ORM2	TC	rs74551598	9	114415286	1.6e-08	Hoffmann et al. 2018	no proxy with R2>0.8 and contained in GWAS
DAB1	LDL	rs145440120	1	57671650	2.78e-10	Graham et al. 2021	no proxy with R2>0.8 and contained in GWAS
DOCK7	logTG	rs34465969	1	62582605	4.85e-28	Graham et al. 2021	no proxy with R2>0.8 and contained in GWAS
DOCK7	TC	rs35194512	1	62582606	1.23e-18	Graham et al. 2021	no proxy with R2>0.8 and contained in GWAS
SNX27	LDL	rs184980867	1	151686067	4.4e-13	Graham et al. 2021	no proxy with R2>0.8 and contained in GWAS
AC018742.1	LDL	rs191450029	2	21719628	1.65e-20	Graham et al. 2021	no proxy with R2>0.8 and contained in GWAS
PRKAR2A	HDL	rs72931157	3	48827565	1.44e-09	Graham et al. 2021	no proxy with R2>0.8 and contained in GWAS
AC104472.3	LDL	rs76440173	3	155828335	1.42e-10	Graham et al. 2021	no proxy with R2>0.8 and contained in GWAS
AC104472.3	TC	rs76440173	3	155828335	2.89e-11	Graham et al. 2021	no proxy with R2>0.8 and contained in GWAS
KIT	HDL	rs150361490	4	54664582	3.64e-09	Graham et al. 2021	no proxy with R2>0.8 and contained in GWAS
COL25A1	HDL	rs138307849	4	109174464	1.28e-21	Graham et al. 2021	no proxy with R2>0.8 and contained in GWAS
COL25A1	logTG	rs138307849	4	109174464	7.1e-26	Graham et al. 2021	no proxy with R2>0.8 and contained in GWAS
PLA2G12A	HDL	rs114816312	4	109717668	1.03e-25	Graham et al. 2021	no proxy with R2>0.8 and contained in GWAS
PLA2G12A	logTG	rs114816312	4	109717668	9.11e-33	Graham et al. 2021	no proxy with R2>0.8 and contained in GWAS
FGB	LDL	rs6054	4	154568456	3.68e-23	Graham et al. 2021	no proxy with R2>0.8 and contained in GWAS
FGB	logTG	rs6054	4	154568456	9.38e-19	Graham et al. 2021	no proxy with R2>0.8 and contained in GWAS
FGB	TC	rs6054	4	154568456	2.38e-30	Graham et al. 2021	no proxy with R2>0.8 and contained in GWAS
NSD1	HDL	rs10866704	5	177249460	1.4e-08	Graham et al. 2021	no proxy with R2>0.8 and contained in GWAS
MTCO3P1	logTG	rs11758358	6	32691399	7.18e-11	Graham et al. 2021	no proxy with R2>0.8 and contained in GWAS
RNU6-200P	LDL	rs9388498	6	126552277	5.68e-12	Graham et al. 2021	no proxy with R2>0.8 and contained in GWAS
RNU6-200P	TC	rs9388498	6	126552277	4.67e-13	Graham et al. 2021	no proxy with R2>0.8 and contained in GWAS
SNX8	HDL	rs144787122	7	2256917	3.08e-08	Graham et al. 2021	no proxy with R2>0.8 and contained in GWAS
SNX8	LDL	rs144787122	7	2256917	2.55e-15	Graham et al. 2021	no proxy with R2>0.8 and contained in GWAS
SNX8	TC	rs144787122	7	2256917	5.02e-17	Graham et al. 2021	no proxy with R2>0.8 and contained in GWAS
CREB3L2	TC	rs73729085	7	137877115	4.62e-26	Graham et al. 2021	no proxy with R2>0.8 and contained in GWAS
CREB3L2	LDL	rs3735018	7	137877998	5.85e-22	Graham et al. 2021	no proxy with R2>0.8 and contained in GWAS
CREB3L2	HDL	rs148937028	7	137879333	1.89e-09	Graham et al. 2021	no proxy with R2>0.8 and contained in GWAS
GATA4	LDL	rs10109678	8	11730895	1.39e-08	Graham et al. 2021	no proxy with R2>0.8 and contained in GWAS
AZIN1-AS1	HDL	rs35910594	8	102912241	1.04e-08	Graham et al. 2021	no proxy with R2>0.8 and contained in GWAS
RNU6-996P	logTG	rs11789974	9	107726594	1.78e-09	Graham et al. 2021	no proxy with R2>0.8 and contained in GWAS
AL596223.1	logTG	rs75405157	10	69225089	2.18e-09	Graham et al. 2021	no proxy with R2>0.8 and contained in GWAS
MMP26	LDL	rs188513096	11	4972194	7.4e-11	Graham et al. 2021	no proxy with R2>0.8 and contained in GWAS
AP006289.1	LDL	rs7950543	11	63831968	1.67e-11	Graham et al. 2021	no proxy with R2>0.8 and contained in GWAS
BACE1	logTG	rs202219817	11	117289605	8.1e-18	Graham et al. 2021	no proxy with R2>0.8 and contained in GWAS
CEP164	HDL	rs192489212	11	117349713	1.1e-144	Graham et al. 2021	not in 1000G
CEP164	logTG	rs192489212	11	117349713	1.04e-292	Graham et al. 2021	not in 1000G
AC121758.1	TC	rs10783804	12	56853157	3.46e-08	Graham et al. 2021	no proxy with R2>0.8 and contained in GWAS
NR1H4	TC	rs116552003	12	100489720	1.84e-08	Graham et al. 2021	no proxy with R2>0.8 and contained in GWAS
ACACB	logTG	rs149793040	12	109223867	2.91e-17	Graham et al. 2021	no proxy with R2>0.8 and contained in GWAS
BRAP	HDL	rs3782886	12	111672685	4.48e-45	Graham et al. 2021	no proxy with R2>0.8 and contained in GWAS
SLC25A30	logTG	rs138358301	13	45396012	4.23e-08	Graham et al. 2021	no proxy with R2>0.8 and contained in GWAS
HERC1	HDL	rs58633453	15	63646834	4.73e-10	Graham et al. 2021	no proxy with R2>0.8 and contained in GWAS
CETP	TC	rs34065661	16	56962023	1.23e-23	Graham et al. 2021	monoallelic in FIN and EUR
BEAN1	HDL	rs114876144	16	66420020	1.24e-11	Graham et al. 2021	no proxy with R2>0.8 and contained in GWAS
ST3GAL2	LDL	rs200535533	16	70383555	6.1e-09	Graham et al. 2021	no proxy with R2>0.8 and contained in GWAS
DLG4	logTG	rs200489612	17	7203059	7.32e-15	Graham et al. 2021	no proxy with R2>0.8 and contained in GWAS
AC016866.1	HDL	rs538969346	18	49019606	3e-60	Graham et al. 2021	no proxy with R2>0.8 and contained in GWAS
AC016866.1	LDL	rs538969346	18	49019606	1.02e-10	Graham et al. 2021	no proxy with R2>0.8 and contained in GWAS
AC016866.1	TC	rs538969346	18	49019606	2.67e-47	Graham et al. 2021	no proxy with R2>0.8 and contained in GWAS
DOCK6	logTG	rs1541924	19	11239513	8.16e-22	Graham et al. 2021	no proxy with R2>0.8 and contained in GWAS
DOCK6	logTG	rs145464906	19	11240198	2.22e-19	Graham et al. 2021	no proxy with R2>0.8 and contained in GWAS
ZNF627	LDL	rs553321524	19	11612840	5.5e-13	Graham et al. 2021	no proxy with R2>0.8 and contained in GWAS
ZNF627	TC	rs192190506	19	11618520	7.3e-09	Graham et al. 2021	no proxy with R2>0.8 and contained in GWAS
AC245748.1	HDL	rs141226346	19	44386807	7.04e-10	Graham et al. 2021	no proxy with R2>0.8 and contained in GWAS
AC245748.1	logTG	rs141226346	19	44386807	6.24e-19	Graham et al. 2021	no proxy with R2>0.8 and contained in GWAS
COL18A1	logTG	rs114139997	21	45455861	4.64e-49	Graham et al. 2021	monoallelic in FIN and EUR
AC239801.1	HDL	rs138030384	1	147873099	1.47e-10	Graham et al. 2021	no proxy with R2>0.8 and contained in GWAS
SNX27	LDL	rs184980867	1	151686067	6.72e-14	Graham et al. 2021	no proxy with R2>0.8 and contained in GWAS
AC018742.1	LDL	rs191450029	2	21719628	6.06e-28	Graham et al. 2021	no proxy with R2>0.8 and contained in GWAS
NCOA1	TC	rs72387328	2	24503733	6.08e-14	Graham et al. 2021	no proxy with R2>0.8 and contained in GWAS
CADPS	HDL	rs76824303	3	62474144	2.78e-08	Graham et al. 2021	no proxy with R2>0.8 and contained in GWAS
AC104472.3	LDL	rs76440173	3	155828335	9.11e-11	Graham et al. 2021	no proxy with R2>0.8 and contained in GWAS
KIT	HDL	rs150361490	4	54664582	7.3e-12	Graham et al. 2021	no proxy with R2>0.8 and contained in GWAS
COL25A1	HDL	rs138307849	4	109174464	2.17e-31	Graham et al. 2021	no proxy with R2>0.8 and contained in GWAS
COL25A1	logTG	rs138307849	4	109174464	2.96e-33	Graham et al. 2021	no proxy with R2>0.8 and contained in GWAS
PLA2G12A	HDL	rs114816312	4	109717668	1.28e-38	Graham et al. 2021	no proxy with R2>0.8 and contained in GWAS
PLA2G12A	logTG	rs114816312	4	109717668	1.29e-44	Graham et al. 2021	no proxy with R2>0.8 and contained in GWAS
FGB	logTG	rs6054	4	154568456	4.22e-23	Graham et al. 2021	no proxy with R2>0.8 and contained in GWAS
FGB	TC	rs6054	4	154568456	6.25e-37	Graham et al. 2021	no proxy with R2>0.8 and contained in GWAS
FGB	LDL	rs6054	4	154568456	5.83e-26	Graham et al. 2021	no proxy with R2>0.8 and contained in GWAS
RNU6-200P	LDL	rs9388498	6	126552277	6.78e-12	Graham et al. 2021	no proxy with R2>0.8 and contained in GWAS
RNU6-200P	TC	rs9388498	6	126552277	1.49e-14	Graham et al. 2021	no proxy with R2>0.8 and contained in GWAS
SNX8	HDL	rs144787122	7	2256917	1.43e-09	Graham et al. 2021	no proxy with R2>0.8 and contained in GWAS
SNX8	LDL	rs144787122	7	2256917	5.74e-16	Graham et al. 2021	no proxy with R2>0.8 and contained in GWAS
SNX8	TC	rs144787122	7	2256917	6.76e-19	Graham et al. 2021	no proxy with R2>0.8 and contained in GWAS
CREB3L2	LDL	rs73729085	7	137877115	7.88e-22	Graham et al. 2021	no proxy with R2>0.8 and contained in GWAS
CREB3L2	HDL	rs73729085	7	137877115	2.07e-09	Graham et al. 2021	no proxy with R2>0.8 and contained in GWAS
CREB3L2	TC	rs73729085	7	137877115	1.71e-27	Graham et al. 2021	no proxy with R2>0.8 and contained in GWAS
MTSS1	logTG	rs35360670	8	124743768	4.36e-08	Graham et al. 2021	no proxy with R2>0.8 and contained in GWAS
RNU6-996P	logTG	rs11789974	9	107726594	2.85e-12	Graham et al. 2021	no proxy with R2>0.8 and contained in GWAS
AL450326.1	LDL	rs12354765	10	43423375	7.65e-09	Graham et al. 2021	no proxy with R2>0.8 and contained in GWAS
MMP26	LDL	rs188513096	11	4972194	2.68e-12	Graham et al. 2021	no proxy with R2>0.8 and contained in GWAS
CEP164	logTG	rs192489212	11	117349713	0	Graham et al. 2021	not in 1000G
CEP164	HDL	rs192489212	11	117349713	2.07e-244	Graham et al. 2021	not in 1000G
CEP164	LDL	rs192489212	11	117349713	7.25e-14	Graham et al. 2021	not in 1000G
SLC25A30	logTG	rs138358301	13	45396012	1.44e-08	Graham et al. 2021	no proxy with R2>0.8 and contained in GWAS
TPM1	HDL	rs55719615	15	63051968	1.21e-26	Graham et al. 2021	no proxy with R2>0.8 and contained in GWAS
PLIN1	HDL	rs139271800	15	89671546	9.58e-09	Graham et al. 2021	not in 1000G
PLIN1	logTG	rs139271800	15	89671546	7.39e-09	Graham et al. 2021	not in 1000G
CRNDE	HDL	rs568403150	16	54786950	4.93e-08	Graham et al. 2021	no proxy with R2>0.8 and contained in GWAS
AC109462.1	HDL	rs191043807	16	55315552	5.86e-11	Graham et al. 2021	no proxy with R2>0.8 and contained in GWAS
DLG4	logTG	rs200489612	17	7203059	3.85e-19	Graham et al. 2021	no proxy with R2>0.8 and contained in GWAS
AC016866.1	HDL	rs538969346	18	49019606	4.05e-91	Graham et al. 2021	no proxy with R2>0.8 and contained in GWAS
AC016866.1	TC	rs538969346	18	49019606	1.91e-60	Graham et al. 2021	no proxy with R2>0.8 and contained in GWAS
AC016866.1	LDL	rs538969346	18	49019606	2.25e-11	Graham et al. 2021	no proxy with R2>0.8 and contained in GWAS
DOCK6	logTG	rs145464906	19	11240198	3.25e-27	Graham et al. 2021	no proxy with R2>0.8 and contained in GWAS
AC245748.1	HDL	rs141226346	19	44386807	2.86e-11	Graham et al. 2021	no proxy with R2>0.8 and contained in GWAS
AC245748.1	logTG	rs141226346	19	44386807	3.54e-25	Graham et al. 2021	no proxy with R2>0.8 and contained in GWAS
COL18A1	logTG	rs114139997	21	45455861	5.66e-42	Graham et al. 2021	monoallelic in FIN and EUR

## Sheet: lipidome
Gene	Trait	rsid	variant_id	CHROM	Pos	P	Study	orig_rsid
KLHL17	LPE(22:6;0)	rs201385366	chr1_962486_C_T	1	962486	3.6e-08	Tabassum et al. 2019	rs201385366
KAZN	TAG(53:3;0)	rs187163948	chr1_14072651_G_A	1	14072651	3.5e-08	Tabassum et al. 2019	rs187163948
MFSD2A	lysoPC a C18:2	rs7529794	chr1_39937698_G_T	1	39937698	1.1e-10	Draisma et al. 2015	rs7529794
MFSD2A	lysoPC a C18:0	rs7529794	chr1_39937698_G_T	1	39937698	3.94e-11	Draisma et al. 2015	rs7529794
MFSD2A	lysoPC a C16:0	rs7529794	chr1_39937698_G_T	1	39937698	2.81e-13	Draisma et al. 2015	rs7529794
MFSD2A	lysoPC a C18:1	rs7529794	chr1_39937698_G_T	1	39937698	9.14e-11	Draisma et al. 2015	rs7529794
FAAH/CYP4A11	10-undecenoate (11:1n1)	rs111790575	chr1_46920877_A_G	1	46920877	3.4e-32	Long et al. 2017	rs111790575
ALG14	%LPC(18:0;0)	rs9437689	chr1_95083980_C_T	1	95083980	4.92e-08	Demirkan et al. 2012	rs9437689
GCKR	TAG 50:4	rs1260326	chr2_27508073_T_C	2	27508073	3.4e-09	Rhee et al. 2013	rs1260326
GCKR	TAG 48:2	rs1260326	chr2_27508073_T_C	2	27508073	2.5e-08	Rhee et al. 2013	rs1260326
GCKR	TAG 50:3	rs1260326	chr2_27508073_T_C	2	27508073	2.6e-08	Rhee et al. 2013	rs1260326
GCKR	PC 34:3	rs1260326	chr2_27508073_T_C	2	27508073	2.9e-08	Rhee et al. 2013	rs1260326
GCKR	PC 32:2	rs1260326	chr2_27508073_T_C	2	27508073	3.9e-08	Rhee et al. 2013	rs1260326
GCKR	TAG 48:3	rs1260326	chr2_27508073_T_C	2	27508073	4.9e-08	Rhee et al. 2013	rs1260326
GCKR	PC aa C40:5	rs1260326	chr2_27508073_T_C	2	27508073	1.29e-11	Draisma et al. 2015	rs1260326
GCKR	TAG(50.2)	rs11127048	chr2_27529596_G_A	2	27529596	1.27e-09	Demirkan et al. 2019	rs11127048
GCKR	PC(34:4;0)	rs4666002	chr2_27617773_G_C	2	27617773	7.49e-11	Demirkan et al. 2012	rs4666002
GCKR	%PC(34:4;0)	rs4666002	chr2_27617773_G_C	2	27617773	7.49e-11	Demirkan et al. 2012	rs4666002
ABCG5/8	CE(20:2;0)	rs76866386	chr2_43848344_T_C	2	43848344	3.9e-10	Tabassum et al. 2019	rs76866386
PLEK	SM(14:0;0)	rs9309413	chr2_68343640_G_C	2	68343640	1.95e-09	Gieger et al. 2008	rs9309413
VWA3B	TAG(50:1;0)	rs58029241	chr2_98084782_T_A	2	98084782	1.9e-08	Tabassum et al. 2019	rs58029241
KCNH7	%PC-O(36:5;0)	rs1424760	chr2_162925277_C_T	2	162925277	4.11e-08	Demirkan et al. 2012	rs1424760
CERS6	SM(d18:1/16:0)	rs4143279	chr2_168479111_G_A	2	168479111	4.2e-10	Lotta et al. 2020	rs4143279
AGPS	PC ae C44:5	rs7582179	chr2_177505903_A_G	2	177505903	4.07e-10	Draisma et al. 2015	rs7582179
ZNF385D	CER(40:1;2)	rs13070110	chr3_21351756_T_C	3	21351756	7.6e-09	Tabassum et al. 2019	rs13070110
ZNF385D	CER(42:1;2)	rs13070110	chr3_21351756_T_C	3	21351756	4.6e-09	Tabassum et al. 2019	rs13070110
ITGA9	PLPE(18:0;0)	rs197770	chr3_37474336_A_G	3	37474336	1.96e-08	Demirkan et al. 2012	rs197770
ITGA9	PLPE(22:6;0)	rs197770	chr3_37474336_A_G	3	37474336	1.96e-08	Demirkan et al. 2012	rs197770
PAQR9	%PE(34:1;0)	rs9832727	chr3_142930268_C_G	3	142930268	5.88e-29	Demirkan et al. 2012	rs9832727
PAQR9	%PE(36:1;0)	rs9832727	chr3_142930268_C_G	3	142930268	5.88e-29	Demirkan et al. 2012	rs9832727
PAQR9	PI(18:0;0-18:1;0)	rs10212439	chr3_142936211_T_C	3	142936211	3.1e-08	Tabassum et al. 2019	rs10212439
ABLIM2	TAG(50:1;0)	rs13151374	chr4_8120494_G_A	4	8120494	3.7e-08	Tabassum et al. 2019	rs13151374
ABLIM2	TAG(50:2;0)	rs13151374	chr4_8120494_G_A	4	8120494	4.3e-08	Tabassum et al. 2019	rs13151374
ATP10D	Glu-CER(36:0;0)	rs13106975	chr4_47549846_T_G	4	47549846	1.94e-19	Demirkan et al. 2012	rs13106975
ATP10D	Glu-CER(24:1;0)	rs13106975	chr4_47549846_T_G	4	47549846	1.94e-19	Demirkan et al. 2012	rs13106975
ATP10D	%Glu-CER(16:0;0)	rs13106975	chr4_47549846_T_G	4	47549846	1.94e-19	Demirkan et al. 2012	rs13106975
PDHA2	TAG(52:4;0)	rs186689484	chr4_96112550_G_A	4	96112550	4.2e-08	Tabassum et al. 2019	rs186689484
ACSL1	PC ae C44:5	rs7700133	chr4_184852657_C_T	4	184852657	3.35e-11	Draisma et al. 2015	rs7700133
PAPD7	SPM(17:0;0)	rs1566039	chr5_6821801_G_A	5	6821801	1.1e-08	Demirkan et al. 2012	rs1566039
PDE4D	SM 24:1	rs4700347	chr5_59954679_G_A	5	59954679	3.4e-09	Rhee et al. 2013	rs4700347
ELOVL2	%PC(38:5;0)	rs17606561	chr6_10982126_G_A	6	10982126	1.49e-11	Demirkan et al. 2012	rs17606561
ELOVL2	%PE(38:5;0)	rs17606561	chr6_10982126_G_A	6	10982126	1.49e-11	Demirkan et al. 2012	rs17606561
ELOVL2	%LPC(22:5;0)	rs17606561	chr6_10982126_G_A	6	10982126	1.49e-11	Demirkan et al. 2012	rs17606561
ELOVL2	PC aa C42:5	rs2295602	chr6_11005609_T_C	6	11005609	6.7e-19	Draisma et al. 2015	rs2295602
ELOVL2	PC aa C42:6	rs2295602	chr6_11005609_T_C	6	11005609	1.74e-13	Draisma et al. 2015	rs2295602
ELOVL2	PC aa C42:5	rs9393903	chr6_11042676_G_A	6	11042676	2.2e-12	Illig et al. 2010	rs9393903
ELOVL2	PC aa C42:6	rs9393903	chr6_11042676_G_A	6	11042676	5.2e-10	Illig et al. 2010	rs9393903
ELOVL2	PC aa C38:6	rs4711171	chr6_11074114_C_T	6	11074114	3.66e-11	Draisma et al. 2015	rs4711171
ELOVL2	PC aa C40:6	rs4711171	chr6_11074114_C_T	6	11074114	4.19e-12	Draisma et al. 2015	rs4711171
CD83	CER[N(26)S(19)]	rs6940658	chr6_14238280_C_G	6	14238280	1.1e-10	McGurk et al. 2021	rs6940658
AGPAT1	%PC(32:0;0)	rs1061808	chr6_32168770_T_G	6	32168770	7.78e-10	Demirkan et al. 2012	rs1061808
TBX18	DAG 36:1	rs4510639	chr6_84523180_C_T	6	84523180	3.5e-08	Rhee et al. 2013	rs4510639
TNFAIP3	PCO(16:1;0-16:0;0)	rs4896307	chr6_137976703_C_T	6	137976703	3.3e-08	Tabassum et al. 2019	rs4896307
POM121L12	TAG 58:9	rs6593086	chr7_53572805_C_G	7	53572805	4.4e-09	Rhee et al. 2013	rs6593086
POM121L12	TAG 56:7	rs6593086	chr7_53572805_C_G	7	53572805	6.1e-09	Rhee et al. 2013	rs6593086
POM121L12	TAG 58:8	rs6593086	chr7_53572805_C_G	7	53572805	2e-08	Rhee et al. 2013	rs6593086
SEC61G	CE 20:4	rs11981543	chr7_54828255_A_C	7	54828255	4.2e-09	Rhee et al. 2013	rs11981543
PTPRN2	TAG(54:6;0)	rs10281741	chr7_158000430_G_C	7	158000430	2.2e-08	Tabassum et al. 2019	rs10281741
BLK	PC(16:0;0-16:0;0)	rs1478898	chr8_11537570_G_A	8	11537570	2.5e-08	Tabassum et al. 2019	rs1478898
LPL	TAG(52:3;0)	rs75278536	chr8_19963914_T_G	8	19963914	4.9e-08	Tabassum et al. 2019	rs75278536
LPL	TAG(52:3;0)	rs77069344	chr8_19964271_T_G	8	19964271	3.9e-08	Tabassum et al. 2019	rs77069344
LPL	TAG(52:3;0)	rs11570891	chr8_19965299_CT_TT	8	19965299	2.9e-08	Tabassum et al. 2019	rs11570891
COL5A1	PC(16:0;0-16:1;0)	rs146717710	chr9_134658019_C_T	9	134658019	2.8e-08	Tabassum et al. 2019	rs146717710
ANKRD30A	SM(18:2;0)	rs1148259	chr10_37219522_A_C	10	37219522	3.04e-09	Gieger et al. 2008	rs1148259
PKD2L1	LPC(16:1;0)	rs603424	chr10_100315722_G_A	10	100315722	6.42e-14	Demirkan et al. 2012	rs603424
SCD	lysoPC a C16:1	rs603424	chr10_100315722_G_A	10	100315722	8.89e-19	Draisma et al. 2015	rs603424
SCD	1-palmitoleoyl-2-linoleoyl-GPC (16:1/18:2)	rs603424	chr10_100315722_G_A	10	100315722	5.9e-13	Long et al. 2017	rs603424
PNLIPRP2	%PC(36:1;0)	rs10885997	chr10_116638460_A_G	10	116638460	7.88e-09	Demirkan et al. 2012	rs10885997
SHTN1	LPE(20:4;0)	rs140645847	chr10_117103744_G_T	10	117103744	3.3e-08	Tabassum et al. 2019	rs140645847
SYT9	PC-O(42:6;0)	rs10769780	chr11_7345864_T_C	11	7345864	3.32e-08	Demirkan et al. 2012	rs10769780
FADS-1-2-3	1-palmitoyl-2-alpha-linolenoyl-GPC (16:0/18:3n3)	rs174528	chr11_61776027_T_C	11	61776027	3.9e-24	Long et al. 2017	rs174528
FADS2	PEO(16:1;0-18:2;0)	rs174528	chr11_61776027_T_C	11	61776027	7.6e-09	Tabassum et al. 2019	rs174528
FADS2	TAG(56:6;0)	rs174528	chr11_61776027_T_C	11	61776027	3.2e-12	Tabassum et al. 2019	rs174528
FADS-1-2-3	1-palmitoyl-2-dihomo-linolenoyl-GPC (16:0/20:3n3 or 6)	rs7943728	chr11_61779596_G_A	11	61779596	3e-17	Long et al. 2017	rs7943728
FADS2	PCO(16:0;0-20:3;0)	rs7943728	chr11_61779596_G_A	11	61779596	1.4e-08	Tabassum et al. 2019	rs7943728
FADS-1-2-3	1-(1-enyl-palmitoyl)-2-arachidonoyl-GPE (P-16:0/20:4)	rs174533	chr11_61781553_G_A	11	61781553	2.2e-15	Long et al. 2017	rs174533
FADS-1-2-3	PC 38:5	rs174535	chr11_61783884_T_C	11	61783884	1.4e-32	Rhee et al. 2013	rs174535
FADS-1-2-3	PC 40:6	rs174535	chr11_61783884_T_C	11	61783884	3.5e-13	Rhee et al. 2013	rs174535
FADS-1-2-3	CE 18:3	rs174535	chr11_61783884_T_C	11	61783884	5.5e-09	Rhee et al. 2013	rs174535
FADS-1-2-3	1-arachidonoylglycerophosphocholine*	rs174535	chr11_61783884_T_C	11	61783884	3.38e-14	Shin et al. 2014	rs174535
FADS-1-2-3	1-linoleoylglycerophosphoethanolamine*	rs174535	chr11_61783884_T_C	11	61783884	1.98e-12	Shin et al. 2014	rs174535
FADS-1-2-3	PC aa C24:0	rs174535	chr11_61783884_T_C	11	61783884	6.99e-17	Draisma et al. 2015	rs174535
FADS-1-2-3	PC aa C36:6	rs174535	chr11_61783884_T_C	11	61783884	2.22e-18	Draisma et al. 2015	rs174535
FADS-1-2-3	PC aa C42:5	rs174535	chr11_61783884_T_C	11	61783884	8.25e-12	Draisma et al. 2015	rs174535
FADS-1-2-3	PC aa C42:6	rs174535	chr11_61783884_T_C	11	61783884	3.11e-27	Draisma et al. 2015	rs174535
FADS-1-2-3	PC ae C42:1	rs174535	chr11_61783884_T_C	11	61783884	1.26e-24	Draisma et al. 2015	rs174535
FADS-1-2-3	1-linoleoyl-GPC (18:2)	rs174535	chr11_61783884_T_C	11	61783884	3.8e-13	Long et al. 2017	rs174535
FADS-1-2-3	1-linoleoyl-GPE (18:2)	rs174535	chr11_61783884_T_C	11	61783884	5.8e-32	Long et al. 2017	rs174535
FADS-1-2-3	1-palmitoyl-2-linoleoyl-GPC (16:0/18:2)	rs174535	chr11_61783884_T_C	11	61783884	2.3e-18	Long et al. 2017	rs174535
FADS-1-2-3	1-palmitoyl-2-linoleoyl-GPI (16:0/18:2)	rs174535	chr11_61783884_T_C	11	61783884	1.1e-11	Long et al. 2017	rs174535
FADS-1-2-3	PC aa C36:5	rs174536	chr11_61784455_A_C	11	61784455	4.89e-59	Draisma et al. 2015	rs174536
FADS-1-2-3	2-arachidonoyl-GPE (20:4)	rs174536	chr11_61784455_A_C	11	61784455	2.1e-14	Long et al. 2017	rs174536
FADS-1-2-3	SM 16:1	rs174537	chr11_61785208_G_T	11	61785208	9e-12	Hicks et al. 2009	rs174537
FADS-1-2-3	SM 18:1	rs174537	chr11_61785208_G_T	11	61785208	6.3e-11	Hicks et al. 2009	rs174537
FADS-1-2-3	PC aa C36:2	rs174537	chr11_61785208_G_T	11	61785208	2.98e-19	Draisma et al. 2015	rs174537
FADS-1-2-3	1-dihomo-linolenoyl-GPC (20:3n3 or 6)	rs61896141	chr11_61788567_A_C	11	61788567	7e-16	Long et al. 2017	rs61896141
FADS-1-2-3	1-oleoyl-2-dihomo-linolenoyl-GPC (18:1/20:3)	rs61896141	chr11_61788567_A_C	11	61788567	1.4e-18	Long et al. 2017	rs61896141
FADS-1-2-3	1-stearoyl-2-dihomo-linolenoyl-GPC (18:0/20:3n3 or 6)	rs61896141	chr11_61788567_A_C	11	61788567	5.5e-12	Long et al. 2017	rs61896141
FADS-1-2-3	dihomo-linolenate (20:3n3 or n6)	rs61896141	chr11_61788567_A_C	11	61788567	7e-12	Long et al. 2017	rs61896141
FADS1-2-3	SM 16:1	rs102275	chr11_61790331_T_C	11	61790331	2.1e-11	Hicks et al. 2009	rs102275
FADS1-2-3	SM 18:1	rs102275	chr11_61790331_T_C	11	61790331	5e-10	Hicks et al. 2009	rs102275
FADS1-2-3	PE(32:1;0)	rs102275	chr11_61790331_T_C	11	61790331	9.89e-204	Demirkan et al. 2012	rs102275
FADS1-2-3	PE(34:1;0)	rs102275	chr11_61790331_T_C	11	61790331	9.89e-204	Demirkan et al. 2012	rs102275
FADS1-2-3	PE(34:2;0)	rs102275	chr11_61790331_T_C	11	61790331	9.89e-204	Demirkan et al. 2012	rs102275
FADS1-2-3	PE(34:3;0)	rs102275	chr11_61790331_T_C	11	61790331	9.89e-204	Demirkan et al. 2012	rs102275
FADS1-2-3	%PC(36:4;0)	rs102275	chr11_61790331_T_C	11	61790331	9.88e-204	Demirkan et al. 2012	rs102275
FADS1-2-3	%PC(38:4;0)	rs102275	chr11_61790331_T_C	11	61790331	9.88e-204	Demirkan et al. 2012	rs102275
FADS1-2-3	%PE(38:4;0)	rs102275	chr11_61790331_T_C	11	61790331	9.88e-204	Demirkan et al. 2012	rs102275
FADS1-2-3	PC 36:4	rs102275	chr11_61790331_T_C	11	61790331	1.9e-41	Rhee et al. 2013	rs102275
FADS1-2-3	PC aa C40:2	rs102275	chr11_61790331_T_C	11	61790331	6.23e-18	Draisma et al. 2015	rs102275
FADS1-2-3	PC aa C40:4	rs102275	chr11_61790331_T_C	11	61790331	1.66e-42	Draisma et al. 2015	rs102275
FADS1-2-3	PC aa C42:0	rs102275	chr11_61790331_T_C	11	61790331	8.67e-26	Draisma et al. 2015	rs102275
FADS1-2-3	PC aa C42:1	rs102275	chr11_61790331_T_C	11	61790331	6.01e-36	Draisma et al. 2015	rs102275
FADS1-2-3	PC aa C42:4	rs102275	chr11_61790331_T_C	11	61790331	3.12e-37	Draisma et al. 2015	rs102275
FADS1-2-3	PC ae C38:4	rs102275	chr11_61790331_T_C	11	61790331	1.16e-82	Draisma et al. 2015	rs102275
FADS1-2-3	PC ae C40:1	rs102275	chr11_61790331_T_C	11	61790331	3.26e-34	Draisma et al. 2015	rs102275
FADS1-2-3	PC ae C40:4	rs102275	chr11_61790331_T_C	11	61790331	1.03e-55	Draisma et al. 2015	rs102275
FADS1-2-3	PC ae C40:5	rs102275	chr11_61790331_T_C	11	61790331	2.55e-44	Draisma et al. 2015	rs102275
FADS1-2-3	PC ae C40:6	rs102275	chr11_61790331_T_C	11	61790331	1.67e-15	Draisma et al. 2015	rs102275
FADS1-2-3	PC ae C42:2	rs102275	chr11_61790331_T_C	11	61790331	3.64e-14	Draisma et al. 2015	rs102275
FADS1-2-3	PC ae C42:4	rs102275	chr11_61790331_T_C	11	61790331	9.63e-10	Draisma et al. 2015	rs102275
FADS1-2-3	PC ae C42:5	rs102275	chr11_61790331_T_C	11	61790331	2.27e-38	Draisma et al. 2015	rs102275
FADS1-2-3	PC ae C44:5	rs102275	chr11_61790331_T_C	11	61790331	2.4e-34	Draisma et al. 2015	rs102275
FADS1-2-3	PC ae C44:6	rs102275	chr11_61790331_T_C	11	61790331	2.33e-41	Draisma et al. 2015	rs102275
FADS1-2-3	2-linoleoyl-GPE (18:2)	rs102274	chr11_61790354_T_C	11	61790354	1e-17	Long et al. 2017	rs102274
FADS1-2-3	1-palmitoleoyl-2-linoleoyl-GPC (16:1/18:2)	rs102274	chr11_61790354_T_C	11	61790354	1.9e-17	Long et al. 2017	rs102274
FADS-1-2-3	LPE 18:2	rs4246215	chr11_61796827_G_T	11	61796827	2.4e-16	Rhee et al. 2013	rs4246215
FADS-1-2-3	PC 36:2	rs174541	chr11_61798436_T_C	11	61798436	2.6e-12	Rhee et al. 2013	rs174541
FADS-1-2-3	PC 38:4	rs174545	chr11_61801834_C_G	11	61801834	2.7e-61	Rhee et al. 2013	rs174545
FADS-1-2-3	SM 16:1	rs174546	chr11_61802358_C_T	11	61802358	2e-11	Hicks et al. 2009	rs174546
FADS-1-2-3	SM 18:1	rs174546	chr11_61802358_C_T	11	61802358	1.6e-10	Hicks et al. 2009	rs174546
FADS-1-2-3	PC aa C38:5	rs174546	chr11_61802358_C_T	11	61802358	2.65e-95	Draisma et al. 2015	rs174546
FADS-1-2-3	PC aa C38:6	rs174546	chr11_61802358_C_T	11	61802358	9.54e-15	Draisma et al. 2015	rs174546
FADS-1-2-3	PC aa C40:6	rs174546	chr11_61802358_C_T	11	61802358	6.49e-20	Draisma et al. 2015	rs174546
FADS-1-2-3	lysoPC a C20:4	rs174547	chr11_61803311_T_C	11	61803311	2.6e-51	Illig et al. 2010	rs174547
FADS-1-2-3	PC aa C38:4	rs174547	chr11_61803311_T_C	11	61803311	1.6e-47	Illig et al. 2010	rs174547
FADS-1-2-3	PC aa C36:4	rs174547	chr11_61803311_T_C	11	61803311	2.3e-43	Illig et al. 2010	rs174547
FADS-1-2-3	PC aa C38:5	rs174547	chr11_61803311_T_C	11	61803311	3.6e-27	Illig et al. 2010	rs174547
FADS-1-2-3	PC ae C38:4	rs174547	chr11_61803311_T_C	11	61803311	2.4e-25	Illig et al. 2010	rs174547
FADS-1-2-3	PC ae C36:5	rs174547	chr11_61803311_T_C	11	61803311	1.5e-20	Illig et al. 2010	rs174547
FADS-1-2-3	PC ae C38:5	rs174547	chr11_61803311_T_C	11	61803311	1.3e-18	Illig et al. 2010	rs174547
FADS-1-2-3	PC ae C40:4	rs174547	chr11_61803311_T_C	11	61803311	9.7e-18	Illig et al. 2010	rs174547
FADS-1-2-3	PC aa C34:4	rs174547	chr11_61803311_T_C	11	61803311	1.3e-15	Illig et al. 2010	rs174547
FADS-1-2-3	PC aa C36:5	rs174547	chr11_61803311_T_C	11	61803311	1.4e-15	Illig et al. 2010	rs174547
FADS-1-2-3	SM C22:3	rs174547	chr11_61803311_T_C	11	61803311	1.7e-15	Illig et al. 2010	rs174547
FADS-1-2-3	PC ae C40:5	rs174547	chr11_61803311_T_C	11	61803311	5e-15	Illig et al. 2010	rs174547
FADS-1-2-3	PC ae C36:2	rs174547	chr11_61803311_T_C	11	61803311	5.5e-13	Illig et al. 2010	rs174547
FADS-1-2-3	PC aa C36:2	rs174547	chr11_61803311_T_C	11	61803311	6.7e-13	Illig et al. 2010	rs174547
FADS-1-2-3	PC ae C44:6	rs174547	chr11_61803311_T_C	11	61803311	6.5e-12	Illig et al. 2010	rs174547
FADS-1-2-3	PC aa C40:4	rs174547	chr11_61803311_T_C	11	61803311	8.7e-12	Illig et al. 2010	rs174547
FADS-1-2-3	PC ae C42:5	rs174547	chr11_61803311_T_C	11	61803311	8.8e-12	Illig et al. 2010	rs174547
FADS-1-2-3	PC aa C42:4	rs174547	chr11_61803311_T_C	11	61803311	2.9e-11	Illig et al. 2010	rs174547
FADS-1-2-3	PC aa C40:5	rs174547	chr11_61803311_T_C	11	61803311	3.9e-11	Illig et al. 2010	rs174547
FADS-1-2-3	PC ae C36:4	rs174547	chr11_61803311_T_C	11	61803311	6e-11	Illig et al. 2010	rs174547
FADS-1-2-3	PC ae C44:5	rs174547	chr11_61803311_T_C	11	61803311	9.8e-11	Illig et al. 2010	rs174547
FADS-1-2-3	PC aa C34:2	rs174547	chr11_61803311_T_C	11	61803311	1.2e-10	Illig et al. 2010	rs174547
FADS-1-2-3	SM C20:2	rs174547	chr11_61803311_T_C	11	61803311	2.5e-10	Illig et al. 2010	rs174547
FADS-1-2-3	PC ae C36:3	rs174547	chr11_61803311_T_C	11	61803311	1e-09	Illig et al. 2010	rs174547
FADS-1-2-3	PC ae C34:2	rs174547	chr11_61803311_T_C	11	61803311	1.9e-09	Illig et al. 2010	rs174547
FADS-1-2-3	CE 20:4	rs174547	chr11_61803311_T_C	11	61803311	4.7e-37	Rhee et al. 2013	rs174547
FADS-1-2-3	lysoPC a C20:4	rs174547	chr11_61803311_T_C	11	61803311	2.04e-175	Draisma et al. 2015	rs174547
FADS-1-2-3	PC aa C34:4	rs174547	chr11_61803311_T_C	11	61803311	2.06e-40	Draisma et al. 2015	rs174547
FADS-1-2-3	PC aa C36:4	rs174547	chr11_61803311_T_C	11	61803311	8.73e-141	Draisma et al. 2015	rs174547
FADS-1-2-3	PC aa C38:4	rs174547	chr11_61803311_T_C	11	61803311	8.91e-172	Draisma et al. 2015	rs174547
FADS-1-2-3	PC ae C36:4	rs174547	chr11_61803311_T_C	11	61803311	3.11e-42	Draisma et al. 2015	rs174547
FADS-1-2-3	PC ae C36:5	rs174547	chr11_61803311_T_C	11	61803311	4.58e-84	Draisma et al. 2015	rs174547
FADS-1-2-3	PC ae C38:5	rs174547	chr11_61803311_T_C	11	61803311	2.34e-70	Draisma et al. 2015	rs174547
FADS-1-2-3	PC ae C38:6	rs174547	chr11_61803311_T_C	11	61803311	1.35e-25	Draisma et al. 2015	rs174547
FADS-1-2-3	SM C16:1	rs174547	chr11_61803311_T_C	11	61803311	5.49e-12	Draisma et al. 2015	rs174547
FADS-1-2-3	SM C18:1	rs174547	chr11_61803311_T_C	11	61803311	5.7e-11	Draisma et al. 2015	rs174547
FADS1	LPC(O16.1)	rs174547	chr11_61803311_T_C	11	61803311	1.02e-107	Demirkan et al. 2019	rs174547
FADS1	PC(38.2)	rs174547	chr11_61803311_T_C	11	61803311	1.02e-107	Demirkan et al. 2019	rs174547
FADS1	PEO(36.5)	rs174547	chr11_61803311_T_C	11	61803311	1.02e-107	Demirkan et al. 2019	rs174547
FADS1	PEO(38.5)	rs174547	chr11_61803311_T_C	11	61803311	1.02e-107	Demirkan et al. 2019	rs174547
FADS1	TAG(56.5)	rs174547	chr11_61803311_T_C	11	61803311	1.02e-107	Demirkan et al. 2019	rs174547
FADS1	TAG(56.6)	rs174547	chr11_61803311_T_C	11	61803311	1.02e-107	Demirkan et al. 2019	rs174547
FADS1	TAG(56.7)	rs174547	chr11_61803311_T_C	11	61803311	1.02e-107	Demirkan et al. 2019	rs174547
FADS1	PCO(34.2)	rs174547	chr11_61803311_T_C	11	61803311	1.02e-107	Demirkan et al. 2019	rs174547
FADS1	PCO(36.2)	rs174547	chr11_61803311_T_C	11	61803311	1.02e-107	Demirkan et al. 2019	rs174547
FADS1	PCO(36.3)	rs174547	chr11_61803311_T_C	11	61803311	1.02e-107	Demirkan et al. 2019	rs174547
FADS1	PCO(36.4)	rs174547	chr11_61803311_T_C	11	61803311	1.02e-107	Demirkan et al. 2019	rs174547
FADS1	PCO(36.5)	rs174547	chr11_61803311_T_C	11	61803311	1.02e-107	Demirkan et al. 2019	rs174547
FADS1	PCO(38.4)	rs174547	chr11_61803311_T_C	11	61803311	1.02e-107	Demirkan et al. 2019	rs174547
FADS1	PCO(38.5)	rs174547	chr11_61803311_T_C	11	61803311	1.02e-107	Demirkan et al. 2019	rs174547
FADS1	LPC(20.3)	rs174547	chr11_61803311_T_C	11	61803311	1.02e-107	Demirkan et al. 2019	rs174547
FADS1	LPC(20.4)	rs174547	chr11_61803311_T_C	11	61803311	1.02e-107	Demirkan et al. 2019	rs174547
FADS1	PC(32.2)	rs174547	chr11_61803311_T_C	11	61803311	1.02e-107	Demirkan et al. 2019	rs174547
FADS1	PC(34.2)	rs174547	chr11_61803311_T_C	11	61803311	1.02e-107	Demirkan et al. 2019	rs174547
FADS1	PC(34.3)	rs174547	chr11_61803311_T_C	11	61803311	1.02e-107	Demirkan et al. 2019	rs174547
FADS1	PC(34.4)	rs174547	chr11_61803311_T_C	11	61803311	1.02e-107	Demirkan et al. 2019	rs174547
FADS1	PC(36.2)	rs174547	chr11_61803311_T_C	11	61803311	1.02e-107	Demirkan et al. 2019	rs174547
FADS1	PE(38.2)	rs174547	chr11_61803311_T_C	11	61803311	1.02e-107	Demirkan et al. 2019	rs174547
FADS1	PC(36.3)	rs174547	chr11_61803311_T_C	11	61803311	1.02e-107	Demirkan et al. 2019	rs174547
FADS1	PC(36.4)	rs174547	chr11_61803311_T_C	11	61803311	1.02e-107	Demirkan et al. 2019	rs174547
FADS1	PC(36.5)	rs174547	chr11_61803311_T_C	11	61803311	1.02e-107	Demirkan et al. 2019	rs174547
FADS1	PC(38.3)	rs174547	chr11_61803311_T_C	11	61803311	1.02e-107	Demirkan et al. 2019	rs174547
FADS1	PC(38.4)	rs174547	chr11_61803311_T_C	11	61803311	1.02e-107	Demirkan et al. 2019	rs174547
FADS1	PC(40.4)	rs174547	chr11_61803311_T_C	11	61803311	1.02e-107	Demirkan et al. 2019	rs174547
FADS1	PE(34.2)	rs174547	chr11_61803311_T_C	11	61803311	1.02e-107	Demirkan et al. 2019	rs174547
FADS-1-2-3	PC(36:4;0)	rs174548	chr11_61803876_C_G	11	61803876	4.52e-08	Gieger et al. 2008	rs174548
FADS-1-2-3	LPC 20:5	rs174548	chr11_61803876_C_G	11	61803876	1.6e-23	Rhee et al. 2013	rs174548
FADS-1-2-3	CE 20:5	rs174548	chr11_61803876_C_G	11	61803876	7.8e-21	Rhee et al. 2013	rs174548
FADS-1-2-3	TAG 58:10	rs174548	chr11_61803876_C_G	11	61803876	8.1e-17	Rhee et al. 2013	rs174548
FADS-1-2-3	LPE 20:4	rs174548	chr11_61803876_C_G	11	61803876	7e-16	Rhee et al. 2013	rs174548
FADS-1-2-3	CE 16:0	rs174548	chr11_61803876_C_G	11	61803876	1.8e-10	Rhee et al. 2013	rs174548
FADS-1-2-3	arachidonate (20:4n6)/dihomo-linolenate (20:3n3 or n6)	rs174548	chr11_61803876_C_G	11	61803876	1.56e-20	Shin et al. 2014	rs174548
FADS-1-2-3	1-stearoyl-2-docosapentaenoyl-GPC (18:0/22:5n3)	rs174548	chr11_61803876_C_G	11	61803876	1e-15	Long et al. 2017	rs174548
FADS-1-2-3	phosphatidylcholine (18:0/20:5, 16:0/22:5n6)	rs174548	chr11_61803876_C_G	11	61803876	9.6e-22	Long et al. 2017	rs174548
FADS-1-2-3	1-dihomo-linolenoyl-GPE (20:3n3 or 6)	rs174549	chr11_61803910_G_A	11	61803910	9e-21	Long et al. 2017	rs174549
FADS-1-2-3	1-eicosapentaenoyl-GPC (20:5)	rs174549	chr11_61803910_G_A	11	61803910	8.1e-13	Long et al. 2017	rs174549
FADS-1-2-3	1-palmitoyl-2-eicosapentaenoyl-GPC (16:0/20:5)	rs174549	chr11_61803910_G_A	11	61803910	7.5e-12	Long et al. 2017	rs174549
FADS-1-2-3	1-stearoyl-2-linoleoyl-GPI (18:0/18:2)	rs174549	chr11_61803910_G_A	11	61803910	2.6e-18	Long et al. 2017	rs174549
FADS-1-2-3	LPC 20:4	rs174550	chr11_61804006_T_C	11	61804006	9.7e-41	Rhee et al. 2013	rs174550
FADS-1-2-3	LPC 22:6	rs174550	chr11_61804006_T_C	11	61804006	1.3e-13	Rhee et al. 2013	rs174550
FADS-1-2-3	TAG 54:4	rs174550	chr11_61804006_T_C	11	61804006	4.8e-08	Rhee et al. 2013	rs174550
FADS-1-2-3	PC ae C36:2	rs174550	chr11_61804006_T_C	11	61804006	3.79e-33	Draisma et al. 2015	rs174550
FADS-1-2-3	PC ae C38:2	rs174550	chr11_61804006_T_C	11	61804006	1.67e-23	Draisma et al. 2015	rs174550
FADS-1-2-3	1-(1-enyl-palmitoyl)-2-arachidonoyl-GPC (P-16:0/20:4)	rs174554	chr11_61811991_A_G	11	61811991	1.3e-48	Long et al. 2017	rs174554
FADS-1-2-3	1-(1-enyl-stearoyl)-2-arachidonoyl-GPE (P-18:0/20:4)	rs174554	chr11_61811991_A_G	11	61811991	1.1e-19	Long et al. 2017	rs174554
FADS-1-2-3	PC aa C36:3	rs174555	chr11_61812288_T_C	11	61812288	1.13e-35	Draisma et al. 2015	rs174555
FADS-1-2-3	1-oleoyl-2-eicosapentaenoyl-GPC (18:1/20:5)	rs174555	chr11_61812288_T_C	11	61812288	5.1e-13	Long et al. 2017	rs174555
FADS-1-2-3	SM 16:1	rs174556	chr11_61813163_C_T	11	61813163	3.7e-12	Hicks et al. 2009	rs174556
FADS-1-2-3	SM 18:1	rs174556	chr11_61813163_C_T	11	61813163	3.9e-11	Hicks et al. 2009	rs174556
FADS-1-2-3	SM 16:1	rs174556	chr11_61813163_C_T	11	61813163	3.4e-09	Hicks et al. 2009	rs174556
FADS-1-2-3	TAG 58:11	rs174556	chr11_61813163_C_T	11	61813163	2.5e-16	Rhee et al. 2013	rs174556
FADS-1-2-3	1-adrenoyl-GPC (22:4)	rs174560	chr11_61814292_T_C	11	61814292	2.5e-13	Long et al. 2017	rs174560
FADS-1-2-3	1-stearoyl-2-arachidonoyl-GPI (18:0/20:4)	rs174560	chr11_61814292_T_C	11	61814292	1.3e-18	Long et al. 2017	rs174560
FADS-1-2-3	phosphatidylcholine (16:0/22:5n3, 18:1/20:4)	rs174560	chr11_61814292_T_C	11	61814292	2.1e-47	Long et al. 2017	rs174560
FADS-1-2-3	adrenate (22:4n6)	rs174561	chr11_61815236_T_C	11	61815236	8.1e-12	Long et al. 2017	rs174561
FADS-1-2-3	1-arachidonoyl-GPC (20:4n6)	rs174564	chr11_61820833_A_G	11	61820833	2.7e-73	Long et al. 2017	rs174564
FADS-1-2-3	2-arachidonoyl-GPC (20:4)	rs174564	chr11_61820833_A_G	11	61820833	8.2e-56	Long et al. 2017	rs174564
FADS-1-2-3	1,2-dilinoleoyl-GPC (18:2/18:2)	rs174564	chr11_61820833_A_G	11	61820833	1.9e-16	Long et al. 2017	rs174564
FADS-1-2-3	1-oleoyl-2-linoleoyl-GPC (18:1/18:2)	rs174564	chr11_61820833_A_G	11	61820833	1.1e-13	Long et al. 2017	rs174564
FADS-1-2-3	1-palmitoyl-2-arachidonoyl-GPC (16:0/20:4)	rs174564	chr11_61820833_A_G	11	61820833	8.1e-72	Long et al. 2017	rs174564
FADS-1-2-3	1-palmitoyl-2-linoleoyl-GPE (16:0/18:2)	rs174564	chr11_61820833_A_G	11	61820833	1e-34	Long et al. 2017	rs174564
FADS-1-2-3	1-stearoyl-2-arachidonoyl-GPC (18:0/20:4)	rs174564	chr11_61820833_A_G	11	61820833	3.5e-91	Long et al. 2017	rs174564
FADS-1-2-3	1-stearoyl-2-linoleoyl-GPE (18:0/18:2)	rs174564	chr11_61820833_A_G	11	61820833	1.8e-29	Long et al. 2017	rs174564
FADS-1-2-3	1-stearoyl-2-meadoyl-GPC (18:0/20:3n9)	rs174564	chr11_61820833_A_G	11	61820833	8.3e-28	Long et al. 2017	rs174564
FADS-1-2-3	1-(1-enyl-stearoyl)-2-arachidonoyl-GPC (P-18:0/20:4)	rs174564	chr11_61820833_A_G	11	61820833	3.9e-43	Long et al. 2017	rs174564
FADS-1-2-3	arachidonate (20:4n6)	rs174564	chr11_61820833_A_G	11	61820833	3.6e-51	Long et al. 2017	rs174564
FADS2	CE(16:0;0)	rs28456	chr11_61822009_A_G	11	61822009	1.3e-08	Tabassum et al. 2019	rs28456
FADS2	CE(20:4;0)	rs28456	chr11_61822009_A_G	11	61822009	1.1e-77	Tabassum et al. 2019	rs28456
FADS2	CE(20:5;0)	rs28456	chr11_61822009_A_G	11	61822009	2.8e-32	Tabassum et al. 2019	rs28456
FADS2	TAG(56:6;0)	rs28456	chr11_61822009_A_G	11	61822009	3.5e-12	Tabassum et al. 2019	rs28456
FADS2	PC(16:0;0-18:2;0)	rs28456	chr11_61822009_A_G	11	61822009	1.5e-10	Tabassum et al. 2019	rs28456
FADS2	PC(16:0;0-20:4;0)	rs28456	chr11_61822009_A_G	11	61822009	6e-57	Tabassum et al. 2019	rs28456
FADS2	PC(16:0;0-20:5;0)	rs28456	chr11_61822009_A_G	11	61822009	2.1e-27	Tabassum et al. 2019	rs28456
FADS2	PC(16:0;0-22:4;0)	rs28456	chr11_61822009_A_G	11	61822009	2.1e-15	Tabassum et al. 2019	rs28456
FADS2	PC(16:0;0-22:5;0)	rs28456	chr11_61822009_A_G	11	61822009	6.8e-30	Tabassum et al. 2019	rs28456
FADS2	PC(16:1;0-18:2;0)	rs28456	chr11_61822009_A_G	11	61822009	1.9e-21	Tabassum et al. 2019	rs28456
FADS2	PC(17:0;0-20:4;0)	rs28456	chr11_61822009_A_G	11	61822009	1.4e-26	Tabassum et al. 2019	rs28456
FADS2	PC(18:0;0-20:2;0)	rs28456	chr11_61822009_A_G	11	61822009	1.3e-12	Tabassum et al. 2019	rs28456
FADS2	PC(18:0;0-20:4;0)	rs28456	chr11_61822009_A_G	11	61822009	4.7e-76	Tabassum et al. 2019	rs28456
FADS2	PC(18:0;0-20:5;0)	rs28456	chr11_61822009_A_G	11	61822009	2.5e-32	Tabassum et al. 2019	rs28456
FADS2	PC(18:0;0-22:5;0)	rs28456	chr11_61822009_A_G	11	61822009	9.3e-15	Tabassum et al. 2019	rs28456
FADS2	PC(18:1;0-18:2;0)	rs28456	chr11_61822009_A_G	11	61822009	1.5e-20	Tabassum et al. 2019	rs28456
FADS2	PC(18:1;0-20:4;0)	rs28456	chr11_61822009_A_G	11	61822009	4.6e-43	Tabassum et al. 2019	rs28456
FADS2	PCO(16:0;0-20:4;0)	rs28456	chr11_61822009_A_G	11	61822009	1.8e-32	Tabassum et al. 2019	rs28456
FADS2	PCO(18:0;0-20:4;0)	rs28456	chr11_61822009_A_G	11	61822009	2.4e-16	Tabassum et al. 2019	rs28456
FADS2	PCO(18:1;0-18:2;0)	rs28456	chr11_61822009_A_G	11	61822009	8.9e-10	Tabassum et al. 2019	rs28456
FADS2	PCO(18:1;0-20:3;0)	rs28456	chr11_61822009_A_G	11	61822009	2.3e-08	Tabassum et al. 2019	rs28456
FADS2	PCO(18:1;0-20:4;0)	rs28456	chr11_61822009_A_G	11	61822009	1.2e-19	Tabassum et al. 2019	rs28456
FADS2	SM(36:2;2)	rs28456	chr11_61822009_A_G	11	61822009	2.3e-08	Tabassum et al. 2019	rs28456
FADS2	PI(18:0;0-18:2;0)	rs28456	chr11_61822009_A_G	11	61822009	8.3e-12	Tabassum et al. 2019	rs28456
FADS2	PI(18:0;0-20:3;0)	rs28456	chr11_61822009_A_G	11	61822009	1.5e-20	Tabassum et al. 2019	rs28456
FADS2	PI(18:0;0-20:4;0)	rs28456	chr11_61822009_A_G	11	61822009	1.7e-12	Tabassum et al. 2019	rs28456
FADS2	PE(18:0;0-18:2;0)	rs28456	chr11_61822009_A_G	11	61822009	1e-14	Tabassum et al. 2019	rs28456
FADS2	LPE(18:2;0)	rs28456	chr11_61822009_A_G	11	61822009	4.3e-14	Tabassum et al. 2019	rs28456
FADS2	PEO(16:1;0-20:4;0)	rs28456	chr11_61822009_A_G	11	61822009	5.8e-09	Tabassum et al. 2019	rs28456
FADS2	LPE(20:4;0)	rs28456	chr11_61822009_A_G	11	61822009	6.5e-20	Tabassum et al. 2019	rs28456
FADS2	LPC(20:4;0)	rs28456	chr11_61822009_A_G	11	61822009	5.4e-48	Tabassum et al. 2019	rs28456
FADS-1-2-3	1-dihomo-linoleoyl-GPC (20:2)	rs174566	chr11_61824890_A_G	11	61824890	2.2e-32	Long et al. 2017	rs174566
FADS-1-2-3	LPC 20:3	rs968567	chr11_61828092_C_T	11	61828092	4.4e-10	Rhee et al. 2013	rs968567
FADS-1-2-3	1-eicosatrienoylglycerophosphocholine*	rs968567	chr11_61828092_C_T	11	61828092	1.52e-61	Shin et al. 2014	rs968567
FADS-1-2-3	lysoPC a C20:3	rs968567	chr11_61828092_C_T	11	61828092	1.33e-18	Draisma et al. 2015	rs968567
FADS-1-2-3	PC aa C38:3	rs968567	chr11_61828092_C_T	11	61828092	6.17e-14	Draisma et al. 2015	rs968567
FADS-1-2-3	1-arachidonoyl-GPE (20:4n6)	rs99780	chr11_61829161_C_T	11	61829161	9.8e-20	Long et al. 2017	rs99780
FADS1-2-3	SM 16:1	rs1535	chr11_61830500_A_G	11	61830500	1.6e-11	Hicks et al. 2009	rs1535
FADS1-2-3	SM 18:1	rs1535	chr11_61830500_A_G	11	61830500	3.6e-10	Hicks et al. 2009	rs1535
FADS1-2-3	PC aa C32:2	rs1535	chr11_61830500_A_G	11	61830500	1.49e-15	Draisma et al. 2015	rs1535
FADS1-2-3	PC aa C34:3	rs1535	chr11_61830500_A_G	11	61830500	8.45e-18	Draisma et al. 2015	rs1535
FADS1-2-3	PC ae C34:2	rs1535	chr11_61830500_A_G	11	61830500	1.72e-22	Draisma et al. 2015	rs1535
FADS1-2-3	PC ae C36:3	rs1535	chr11_61830500_A_G	11	61830500	8.03e-48	Draisma et al. 2015	rs1535
FADS-1-2-3	PC 34:2	rs174574	chr11_61832870_A_C	11	61832870	1.3e-13	Rhee et al. 2013	rs174574
FADS2	PC(18:0;0-18:2;0)	rs174574	chr11_61832870_A_C	11	61832870	4.7e-08	Tabassum et al. 2019	rs174574
FADS2	CE(22:6;0)	rs2727270	chr11_61835765_C_T	11	61835765	4.5e-08	Tabassum et al. 2019	rs2727270
FADS-1-2-3	PC 34:3	rs174576	chr11_61836038_C_A	11	61836038	1.7e-10	Rhee et al. 2013	rs174576
FADS-1-2-3	PC aa C34:2	rs174576	chr11_61836038_C_A	11	61836038	1.06e-17	Draisma et al. 2015	rs174576
FADS-1-2-3	1-arachidonoylglycerophosphoethanolamine*	rs174578	chr11_61838027_T_A	11	61838027	4.99e-11	Shin et al. 2014	rs174578
FADS-1-2-3	1-arachidonoylglycerophosphoinositol*	rs174578	chr11_61838027_T_A	11	61838027	8.27e-86	Shin et al. 2014	rs174578
FADS-1-2-3	PC aa C32:0	rs174578	chr11_61838027_T_A	11	61838027	3.03e-18	Draisma et al. 2015	rs174578
FADS-1-2-3	PC aa C40:5	rs174578	chr11_61838027_T_A	11	61838027	2.05e-43	Draisma et al. 2015	rs174578
FADS-1-2-3	1-palmitoyl-2-meadoyl-GPC (16:0/20:3n9)	rs174580	chr11_61839170_A_G	11	61839170	4.8e-21	Long et al. 2017	rs174580
FADS-1-2-3	SM 16:1	rs174449	chr11_61872907_G_A	11	61872907	3e-11	Hicks et al. 2009	rs174449
FADS-1-2-3	SM 18:1	rs174449	chr11_61872907_G_A	11	61872907	3.2e-08	Hicks et al. 2009	rs174449
FADS1-2-3	SM 16:1	rs1000778	chr11_61887833_A_G	11	61887833	6.6e-13	Hicks et al. 2009	rs1000778
FADS1-2-3	SM 16:1	rs1000778	chr11_61887833_A_G	11	61887833	1.7e-12	Hicks et al. 2009	rs1000778
FADS1-2-3	SM 18:1	rs1000778	chr11_61887833_A_G	11	61887833	3.5e-10	Hicks et al. 2009	rs1000778
FADS-1-2-3	SPM(16:1)	rs174479	chr11_61911282_C_G	11	61911282	2e-14	Demirkan et al. 2012	rs174479
FADS-1-2-3	SPM(18:1)	rs174479	chr11_61911282_C_G	11	61911282	2e-14	Demirkan et al. 2012	rs174479
FADS-1-2-3	SPM(20:1)	rs174479	chr11_61911282_C_G	11	61911282	2e-14	Demirkan et al. 2012	rs174479
FADS-1-2-3	SPM(22:1)	rs174479	chr11_61911282_C_G	11	61911282	2e-14	Demirkan et al. 2012	rs174479
DLG2	PC-O(42:5;0)	rs17148090	chr11_85306432_A_G	11	85306432	4.15e-08	Demirkan et al. 2012	rs17148090
APOA5	1-linoleoylglycerol (1-monolinolein)	rs11825181	chr11_116755542_G_A	11	116755542	1.39e-14	Shin et al. 2014	rs11825181
APOA5	oleoyl-linoleoyl-glycerol (18:1/18:2) [2]	rs11820589	chr11_116763146_G_A	11	116763146	1.4e-13	Long et al. 2017	rs11820589
APOA1/C3/A4/A5	TAG 52:3	rs12294259	chr11_116766430_C_T	11	116766430	1.7e-08	Rhee et al. 2013	rs12294259
APOA5	%PC-O(34:1;0)	rs964184	chr11_116778201_G_C	11	116778201	1.71e-10	Demirkan et al. 2012	rs964184
APOA5	%PC-O(32:0;0)	rs964184	chr11_116778201_G_C	11	116778201	1.71e-10	Demirkan et al. 2012	rs964184
APOA1/C3/A4/A5	DAG 36:2	rs964184	chr11_116778201_G_C	11	116778201	1.3e-11	Rhee et al. 2013	rs964184
APOA1/C3/A4/A5	TAG 56:3	rs964184	chr11_116778201_G_C	11	116778201	2.8e-11	Rhee et al. 2013	rs964184
APOA1/C3/A4/A5	TAG 56:10	rs964184	chr11_116778201_G_C	11	116778201	1.5e-10	Rhee et al. 2013	rs964184
APOA1/C3/A4/A5	TAG 54:2	rs964184	chr11_116778201_G_C	11	116778201	1.9e-10	Rhee et al. 2013	rs964184
APOA1/C3/A4/A5	TAG 52:4	rs964184	chr11_116778201_G_C	11	116778201	2.4e-10	Rhee et al. 2013	rs964184
APOA1/C3/A4/A5	TAG 54:3	rs964184	chr11_116778201_G_C	11	116778201	3.2e-09	Rhee et al. 2013	rs964184
APOA1/C3/A4/A5	DAG 34:2	rs964184	chr11_116778201_G_C	11	116778201	6e-09	Rhee et al. 2013	rs964184
APOA1/C3/A4/A5	TAG 52:5	rs964184	chr11_116778201_G_C	11	116778201	7.4e-09	Rhee et al. 2013	rs964184
APOA1/C3/A4/A5	DAG 36:1	rs964184	chr11_116778201_G_C	11	116778201	8.2e-09	Rhee et al. 2013	rs964184
APOA1/C3/A4/A5	TAG 54:5	rs964184	chr11_116778201_G_C	11	116778201	4.8e-08	Rhee et al. 2013	rs964184
ZNF259_APOA5-APOA4-APOC3-APOA1	PC aa C34:2	rs964184	chr11_116778201_G_C	11	116778201	4.11e-16	Draisma et al. 2015	rs964184
ZNF259_APOA5-APOA4-APOC3-APOA1	PC aa C36:2	rs964184	chr11_116778201_G_C	11	116778201	1.06e-12	Draisma et al. 2015	rs964184
ZNF259_APOA5-APOA4-APOC3-APOA1	PC aa C36:3	rs964184	chr11_116778201_G_C	11	116778201	4.88e-10	Draisma et al. 2015	rs964184
ZNF259_APOA5-APOA4-APOC3-APOA1	PC ae C36:2	rs964184	chr11_116778201_G_C	11	116778201	8.01e-10	Draisma et al. 2015	rs964184
APOA5	oleoyl-linoleoyl-glycerol (18:1/18:2) [1]	rs964184	chr11_116778201_G_C	11	116778201	7.4e-14	Long et al. 2017	rs964184
APOA5	TAG(50:3;0)	rs964184	chr11_116778201_G_C	11	116778201	4.5e-08	Tabassum et al. 2019	rs964184
APOA5	TAG(51:3;0)	rs964184	chr11_116778201_G_C	11	116778201	2.5e-08	Tabassum et al. 2019	rs964184
APOA5	TAG(52:3;0)	rs964184	chr11_116778201_G_C	11	116778201	9.5e-09	Tabassum et al. 2019	rs964184
APOA5	TAG(52:4;0)	rs964184	chr11_116778201_G_C	11	116778201	2.1e-08	Tabassum et al. 2019	rs964184
APOA5	TAG(54:3;0)	rs964184	chr11_116778201_G_C	11	116778201	2.2e-08	Tabassum et al. 2019	rs964184
APOA5	TAG(56:4;0)	rs964184	chr11_116778201_G_C	11	116778201	4.6e-08	Tabassum et al. 2019	rs964184
APOA5	PI(18:0;0-18:1;0)	rs4520	chr11_116830819_T_C	11	116830819	3e-08	Tabassum et al. 2019	rs4520
APOA	TAG(54.4), TAG(52.3), TAG(52.4)	rs12366015	chr11_117120135_A_G	11	117120135	2.6e-10	Demirkan et al. 2019	rs12366015
MIR100HG	TAG(56:4;0)	rs10790495	chr11_122327998_A_G	11	122327998	2.1e-08	Tabassum et al. 2019	rs10790495
SLCO1B1	LPE 20:4	rs4149056	chr12_21178615_T_C	12	21178615	1.1e-10	Rhee et al. 2013	rs4149056
SLCO1B1	1-arachidonoylglycerophosphoethanolamine*	rs4149056	chr12_21178615_T_C	12	21178615	2.8e-28	Shin et al. 2014	rs4149056
SLCO1B1	1-arachidonoylglycerophosphoinositol*	rs1871395	chr12_21199381_A_G	12	21199381	5.49e-11	Shin et al. 2014	rs1871395
SYT1	LPC(14:0;0)	rs117388573	chr12_78586885_A_G	12	78586885	9.8e-10	Tabassum et al. 2019	rs117388573
CDK17	PC-O(42:6;0)	rs12423247	chr12_96464584_A_T	12	96464584	3.1e-08	Demirkan et al. 2012	rs12423247
DHRS12	LPE(18:2;0)	rs512948	chr13_51800353_T_C	13	51800353	1.4e-08	Tabassum et al. 2019	rs512948
KLF12	PC-O(42:5;0)	rs17718828	chr13_74553977_C_T	13	74553977	1.5e-08	Demirkan et al. 2012	rs17718828
SGPP1	SM dih 16:0	rs4902242	chr14_63763371_T_C	14	63763371	3.6e-11	Hicks et al. 2009	rs4902242
SGPP1	SM 24:1Mol%	rs4902242	chr14_63763371_T_C	14	63763371	1.9e-15	Hicks et al. 2009	rs4902242
SGPP1	SM 24:0Mol%	rs4902242	chr14_63763371_T_C	14	63763371	4.1e-13	Hicks et al. 2009	rs4902242
SGPP1	SM dih 16:0Mol%	rs4902242	chr14_63763371_T_C	14	63763371	1.3e-19	Hicks et al. 2009	rs4902242
SGPP1	SM 15:0Mol%	rs4902242	chr14_63763371_T_C	14	63763371	5.8e-32	Hicks et al. 2009	rs4902242
SGPP1	SM 22:1Mol%	rs4902242	chr14_63763371_T_C	14	63763371	3.7e-08	Hicks et al. 2009	rs4902242
SGPP1	SM 14:0Mol%	rs4902242	chr14_63763371_T_C	14	63763371	8.1e-54	Hicks et al. 2009	rs4902242
SGPP1	SM 15:0	rs4902242	chr14_63763371_T_C	14	63763371	1.2e-20	Hicks et al. 2009	rs4902242
SGPP1	SM 14:0	rs4902242	chr14_63763371_T_C	14	63763371	2.3e-34	Hicks et al. 2009	rs4902242
SGPP1	CER[N(24)S(16)]<U+00A0>	rs7160525	chr14_63765502_G_A	14	63765502	5.67e-10	McGurk et al. 2021	rs7160525
SGPP1	SPM(14:0)	rs17101394	chr14_63765668_G_A	14	63765668	3.11e-57	Demirkan et al. 2012	rs17101394
SGPP1	SPM(15:0)	rs17101394	chr14_63765668_G_A	14	63765668	3.11e-57	Demirkan et al. 2012	rs17101394
SGPP1	SPM(16:0)	rs17101394	chr14_63765668_G_A	14	63765668	3.11e-57	Demirkan et al. 2012	rs17101394
SGPP1	%SPM(14:0)	rs17101394	chr14_63765668_G_A	14	63765668	3.11e-57	Demirkan et al. 2012	rs17101394
SGPP1	%SPM(22:1)	rs17101394	chr14_63765668_G_A	14	63765668	3.11e-57	Demirkan et al. 2012	rs17101394
SGPP1	%SPM(23:0)	rs17101394	chr14_63765668_G_A	14	63765668	3.11e-57	Demirkan et al. 2012	rs17101394
SGPP1	SM (d18:1/14:0, d16:1/16:0)	rs17101394	chr14_63765668_G_A	14	63765668	8.9e-30	Long et al. 2017	rs17101394
SGPP1	SM (d18:1/15:0, d16:1/17:0)	rs17101394	chr14_63765668_G_A	14	63765668	3.8e-16	Long et al. 2017	rs17101394
SGPP1	SM(d18:1/21:0, d17:1/22:0, d16:1/23:0)	rs17101394	chr14_63765668_G_A	14	63765668	1.3e-21	Long et al. 2017	rs17101394
SGPP1	SM (d18:1/20:0, d16:1/22:0)	rs8008068	chr14_63766999_A_G	14	63766999	6.4e-14	Long et al. 2017	rs8008068
SYNE2	SM(32:1;2)	rs8008070	chr14_63767002_A_T	14	63767002	2.9e-26	Tabassum et al. 2019	rs8008070
SYNE2	SM(34:0;2)	rs8008070	chr14_63767002_A_T	14	63767002	4.7e-11	Tabassum et al. 2019	rs8008070
SYNE2	SM(38:1;2)	rs8008070	chr14_63767002_A_T	14	63767002	1.1e-09	Tabassum et al. 2019	rs8008070
SGPP1	SM dih 16:0	rs7157785	chr14_63768838_G_T	14	63768838	1e-11	Hicks et al. 2009	rs7157785
SGPP1	SM 24:1Mol%	rs7157785	chr14_63768838_G_T	14	63768838	3.7e-15	Hicks et al. 2009	rs7157785
SGPP1	SM 24:0Mol%	rs7157785	chr14_63768838_G_T	14	63768838	5.4e-12	Hicks et al. 2009	rs7157785
SGPP1	SM dih 16:0Mol%	rs7157785	chr14_63768838_G_T	14	63768838	2.1e-23	Hicks et al. 2009	rs7157785
SGPP1	SM 23:0Mol%	rs7157785	chr14_63768838_G_T	14	63768838	3.9e-08	Hicks et al. 2009	rs7157785
SGPP1	SM 15:0Mol%	rs7157785	chr14_63768838_G_T	14	63768838	1.4e-33	Hicks et al. 2009	rs7157785
SGPP1	SM 22:1Mol%	rs7157785	chr14_63768838_G_T	14	63768838	6.5e-14	Hicks et al. 2009	rs7157785
SGPP1	SM 14:0Mol%	rs7157785	chr14_63768838_G_T	14	63768838	9.1e-66	Hicks et al. 2009	rs7157785
SGPP1	SM 15:0	rs7157785	chr14_63768838_G_T	14	63768838	4.1e-22	Hicks et al. 2009	rs7157785
SGPP1	SM 14:0	rs7157785	chr14_63768838_G_T	14	63768838	1.2e-41	Hicks et al. 2009	rs7157785
SGPP1	PC aa C28:1	rs7157785	chr14_63768838_G_T	14	63768838	3.7e-63	Draisma et al. 2015	rs7157785
SGPP1	SM (OH) C14:1	rs7157785	chr14_63768838_G_T	14	63768838	2.93e-45	Draisma et al. 2015	rs7157785
SGPP1	SM (OH) C16:1	rs7157785	chr14_63768838_G_T	14	63768838	7.09e-10	Draisma et al. 2015	rs7157785
SGPP1	SM(21.0), SM(14.0), SM(15.0)	rs12878001	chr14_63772911_T_G	14	63772911	8.51e-32	Demirkan et al. 2019	rs12878001
SGPP1	SM dih 16:0Mol%	rs1959033	chr14_63868868_G_A	14	63868868	1.3e-10	Hicks et al. 2009	rs1959033
SGPP1	SM 14:0Mol%	rs1959033	chr14_63868868_G_A	14	63868868	6.6e-13	Hicks et al. 2009	rs1959033
SGPP1	SM 14:0	rs1959033	chr14_63868868_G_A	14	63868868	4.4e-08	Hicks et al. 2009	rs1959033
SGPP1	SM 24:1Mol%	rs4459477	chr14_63879472_C_T	14	63879472	2.8e-10	Hicks et al. 2009	rs4459477
SGPP1	SM dih 16:0Mol%	rs4459477	chr14_63879472_C_T	14	63879472	3.4e-09	Hicks et al. 2009	rs4459477
SGPP1	SM 15:0Mol%	rs4459477	chr14_63879472_C_T	14	63879472	8.7e-16	Hicks et al. 2009	rs4459477
SGPP1	SM 14:0Mol%	rs4459477	chr14_63879472_C_T	14	63879472	8.3e-29	Hicks et al. 2009	rs4459477
SGPP1	SM 15:0	rs4459477	chr14_63879472_C_T	14	63879472	4.9e-10	Hicks et al. 2009	rs4459477
SGPP1	SM 14:0	rs4459477	chr14_63879472_C_T	14	63879472	3.6e-18	Hicks et al. 2009	rs4459477
SYNE2	PC aa C28:1	rs11158519	chr14_63897867_G_A	14	63897867	3.2e-11	Illig et al. 2010	rs11158519
SYNE2	SM 14:0	rs11158519	chr14_63897867_G_A	14	63897867	3.2e-10	Rhee et al. 2013	rs11158519
SGPP1	SM dih 16:0	rs12889954	chr14_63920750_T_C	14	63920750	1.4e-08	Hicks et al. 2009	rs12889954
SGPP1	SM 24:1Mol%	rs12889954	chr14_63920750_T_C	14	63920750	3.3e-11	Hicks et al. 2009	rs12889954
SGPP1	SM 24:0Mol%	rs12889954	chr14_63920750_T_C	14	63920750	2.5e-09	Hicks et al. 2009	rs12889954
SGPP1	SM dih 16:0Mol%	rs12889954	chr14_63920750_T_C	14	63920750	2.2e-15	Hicks et al. 2009	rs12889954
SGPP1	SM 15:0Mol%	rs12889954	chr14_63920750_T_C	14	63920750	4.1e-18	Hicks et al. 2009	rs12889954
SGPP1	SM 14:0Mol%	rs12889954	chr14_63920750_T_C	14	63920750	2.9e-33	Hicks et al. 2009	rs12889954
SGPP1	SM 15:0	rs12889954	chr14_63920750_T_C	14	63920750	2.4e-12	Hicks et al. 2009	rs12889954
SGPP1	SM 14:0	rs12889954	chr14_63920750_T_C	14	63920750	5.9e-22	Hicks et al. 2009	rs12889954
SGPP1	SM 14:0Mol%	rs12881815	chr14_64137877_G_A	14	64137877	7.7e-10	Hicks et al. 2009	rs12881815
SGPP1	SM 14:0	rs12881815	chr14_64137877_G_A	14	64137877	2.7e-08	Hicks et al. 2009	rs12881815
PIGH	1-(1-enyl-palmitoyl)-2-palmitoyl-GPC (P-16:0/16:0)	rs11158671	chr14_67498735_G_A	14	67498735	1.7e-28	Long et al. 2017	rs11158671
TMEM229B	LPCO(16.1), PCO(36.5)	rs10873201	chr14_67499882_C_T	14	67499882	2.08e-21	Demirkan et al. 2019	rs10873201
PLEKHH1	PC-O(36:5;0)	rs1077989	chr14_67509105_A_C	14	67509105	9.3e-18	Demirkan et al. 2012	rs1077989
PLEKHH1	PC-O(32:1;0)	rs1077989	chr14_67509105_A_C	14	67509105	9.3e-18	Demirkan et al. 2012	rs1077989
TMEM229B	PC aa C36:0	rs1077989	chr14_67509105_A_C	14	67509105	1.66e-13	Draisma et al. 2015	rs1077989
TMEM229B	PC aa C42:1	rs1077989	chr14_67509105_A_C	14	67509105	2.28e-11	Draisma et al. 2015	rs1077989
TMEM229B	PC ae C32:1	rs1077989	chr14_67509105_A_C	14	67509105	9.04e-57	Draisma et al. 2015	rs1077989
TMEM229B	PC ae C32:2	rs1077989	chr14_67509105_A_C	14	67509105	1.15e-45	Draisma et al. 2015	rs1077989
TMEM229B	PC ae C36:5	rs1077989	chr14_67509105_A_C	14	67509105	6.38e-40	Draisma et al. 2015	rs1077989
TMEM229B	PC ae C38:6	rs1077989	chr14_67509105_A_C	14	67509105	3.3e-16	Draisma et al. 2015	rs1077989
PLEKHH1	PC ae C36:5	rs7156144	chr14_67512996_G_A	14	67512996	2.4e-11	Illig et al. 2010	rs7156144
PLEKHH1	PC ae C32:2	rs7156144	chr14_67512996_G_A	14	67512996	3.5e-11	Illig et al. 2010	rs7156144
PLEKHH1	PC ae C32:1	rs7156144	chr14_67512996_G_A	14	67512996	3.2e-08	Illig et al. 2010	rs7156144
GATM	PCO(18:2;0-18:1;0)	rs35861938	chr15_45345145_T_C	15	45345145	2.7e-08	Tabassum et al. 2019	rs35861938
ALDH1A2/LIPC	1-palmitoyl-2-oleoyl-GPE (16:0/18:1)	rs80123226	chr15_58383833_A_T	15	58383833	5.1e-16	Long et al. 2017	rs80123226
ALDH1A2/LIPC	1-stearoyl-2-linoleoyl-GPE (18:0/18:2)	rs80123226	chr15_58383833_A_T	15	58383833	3e-13	Long et al. 2017	rs80123226
LIPC	PE(36:4;0)	rs10468017	chr15_58386313_C_T	15	58386313	6.6e-43	Demirkan et al. 2012	rs10468017
LIPC	PE(34:2;0)	rs10468017	chr15_58386313_C_T	15	58386313	6.6e-43	Demirkan et al. 2012	rs10468017
LIPC	PE(38:5;0)	rs10468017	chr15_58386313_C_T	15	58386313	6.6e-43	Demirkan et al. 2012	rs10468017
LIPC	%PE(32:0;0)	rs10468017	chr15_58386313_C_T	15	58386313	6.59e-43	Demirkan et al. 2012	rs10468017
LIPC	%PE(32:2;0)	rs10468017	chr15_58386313_C_T	15	58386313	6.59e-43	Demirkan et al. 2012	rs10468017
LIPC	%PE(34:0;0)	rs10468017	chr15_58386313_C_T	15	58386313	6.59e-43	Demirkan et al. 2012	rs10468017
LIPC	1-palmitoylglycerophosphoethanolamine	rs10468017	chr15_58386313_C_T	15	58386313	6.42e-100	Shin et al. 2014	rs10468017
LIPC	PE(34.2)	rs10468017	chr15_58386313_C_T	15	58386313	3.26e-33	Demirkan et al. 2019	rs10468017
ALDH1A2/LIPC	1-stearoyl-2-arachidonoyl-GPE (18:0/20:4)	rs261290	chr15_58386521_T_C	15	58386521	1.7e-23	Long et al. 2017	rs261290
LIPC	PE(18:0;0-18:2;0)	rs261290	chr15_58386521_T_C	15	58386521	8.5e-20	Tabassum et al. 2019	rs261290
LIPC	PE(18:0;0-20:4;0)	rs261290	chr15_58386521_T_C	15	58386521	4e-31	Tabassum et al. 2019	rs261290
LIPC	LPE(16:0;0)	rs261290	chr15_58386521_T_C	15	58386521	3.4e-08	Tabassum et al. 2019	rs261290
ALDH1A2/LIPC	1-palmitoyl-GPE (16:0)	rs2043085	chr15_58388755_T_C	15	58388755	5.4e-19	Long et al. 2017	rs2043085
ALDH1A2/LIPC	1-stearoyl-GPE (18:0)	rs2043085	chr15_58388755_T_C	15	58388755	7.5e-18	Long et al. 2017	rs2043085
ALDH1A2/LIPC	1-palmitoyl-2-linoleoyl-GPE (16:0/18:2)	rs2043085	chr15_58388755_T_C	15	58388755	1.6e-17	Long et al. 2017	rs2043085
ALDH1A2/LIPC	LPE 16:0	rs1532085	chr15_58391167_A_G	15	58391167	3.7e-12	Rhee et al. 2013	rs1532085
ALDH1A2/LIPC	2-palmitoyl-GPE (16:0)	rs1532085	chr15_58391167_A_G	15	58391167	3.5e-14	Long et al. 2017	rs1532085
ALDH1A2/LIPC	1-palmitoyl-2-arachidonoyl-GPE (16:0/20:4)	rs1532085	chr15_58391167_A_G	15	58391167	3.3e-29	Long et al. 2017	rs1532085
ALDH1A2/LIPC	1-palmitoyl-2-docosahexaenoyl-GPE (16:0/22:6)	rs1532085	chr15_58391167_A_G	15	58391167	8.9e-29	Long et al. 2017	rs1532085
ALDH1A2/LIPC	1-stearoyl-2-docosahexaenoyl-GPE (18:0/22:6)	rs1532085	chr15_58391167_A_G	15	58391167	1.6e-17	Long et al. 2017	rs1532085
ALDH1A2/LIPC	1-palmitoyl-GPE (16:0)	rs1077835	chr15_58431227_A_G	15	58431227	2.2e-19	Long et al. 2017	rs1077835
ALDH1A2/LIPC	1-stearoyl-GPE (18:0)	rs1077835	chr15_58431227_A_G	15	58431227	1.4e-18	Long et al. 2017	rs1077835
ALDH1A2/LIPC	2-palmitoyl-GPE (16:0)	rs1077835	chr15_58431227_A_G	15	58431227	1.7e-19	Long et al. 2017	rs1077835
ALDH1A2/LIPC	1-palmitoyl-2-docosahexaenoyl-GPE (16:0/22:6)	rs1077835	chr15_58431227_A_G	15	58431227	1.5e-24	Long et al. 2017	rs1077835
ALDH1A2/LIPC	1-palmitoyl-2-linoleoyl-GPE (16:0/18:2)	rs1077834	chr15_58431280_T_C	15	58431280	4.6e-18	Long et al. 2017	rs1077834
ALDH1A2/LIPC	1-stearoyl-2-linoleoyl-GPE (18:0/18:2)	rs1077834	chr15_58431280_T_C	15	58431280	7.1e-13	Long et al. 2017	rs1077834
LIPC	1-palmitoylglycerophosphoethanolamine	rs2070895	chr15_58431740_G_A	15	58431740	1.27e-77	Shin et al. 2014	rs2070895
ALDH1A2/LIPC	1-stearoyl-2-docosahexaenoyl-GPE (18:0/22:6)	rs2070895	chr15_58431740_G_A	15	58431740	3.2e-12	Long et al. 2017	rs2070895
ALDH1A2/LIPC	1-palmitoyl-2-arachidonoyl-GPE (16:0/20:4)	rs261334	chr15_58434545_G_C	15	58434545	2.4e-21	Long et al. 2017	rs261334
ALDH1A2/LIPC	1-stearoyl-2-arachidonoyl-GPE (18:0/20:4)	rs261334	chr15_58434545_G_C	15	58434545	6.4e-16	Long et al. 2017	rs261334
LIPC	1-stearoylglycerophosphoethanolamine	rs588136	chr15_58438299_C_T	15	58438299	1.22e-63	Shin et al. 2014	rs588136
ALG1	PC(30:1;0)	rs870288	chr16_5535851_A_G	16	5535851	9.58e-09	Demirkan et al. 2012	rs870288
PDXDC1_PLA2G10	PC aa C38:3	rs7200543	chr16_15036113_A_G	16	15036113	2.64e-17	Draisma et al. 2015	rs7200543
PDXDC1_PLA2G10	lysoPC a C20:3	rs6498540	chr16_15036737_A_G	16	15036737	1.05e-21	Draisma et al. 2015	rs6498540
NTAN1	CE 20:3	rs3803573	chr16_15044556_C_T	16	15044556	4.7e-08	Rhee et al. 2013	rs3803573
PDXDC1	LPC(20:3;0)	rs4500751	chr16_15046354_C_T	16	15046354	5.6e-23	Demirkan et al. 2012	rs4500751
PDXDC1	PC(38:3;0)	rs4500751	chr16_15046354_C_T	16	15046354	5.6e-23	Demirkan et al. 2012	rs4500751
PDXDC1	%LPC(20:3)	rs4500751	chr16_15046354_C_T	16	15046354	5.59e-23	Demirkan et al. 2012	rs4500751
PDXDC1	%PC(34:2;0)	rs4500751	chr16_15046354_C_T	16	15046354	5.59e-23	Demirkan et al. 2012	rs4500751
PDXDC1	%PC(36:3;0)	rs4500751	chr16_15046354_C_T	16	15046354	5.59e-23	Demirkan et al. 2012	rs4500751
PDXDC1	%PC(38:3;0)	rs4500751	chr16_15046354_C_T	16	15046354	5.59e-23	Demirkan et al. 2012	rs4500751
PDXDC1	%PE(38:3;0)	rs4500751	chr16_15046354_C_T	16	15046354	5.59e-23	Demirkan et al. 2012	rs4500751
PDXDC1	LPC(20.3), PC(38.3)	rs12928099	chr16_15056648_C_A	16	15056648	6.71e-16	Demirkan et al. 2019	rs12928099
PDXDC1_PLA2G10	lysoPC a C20:3	rs1629212	chr16_15284840_A_T	16	15284840	2.44e-12	Draisma et al. 2015	rs1629212
CETP	PC ae C32:1	rs3764261	chr16_56959412_C_A	16	56959412	2.34e-14	Draisma et al. 2015	rs3764261
CETP	PC ae C34:1	rs3764261	chr16_56959412_C_A	16	56959412	1.5e-12	Draisma et al. 2015	rs3764261
CETP	PC ae C34:3	rs3764261	chr16_56959412_C_A	16	56959412	8.37e-12	Draisma et al. 2015	rs3764261
CETP	PCO(34.1)	rs1532624	chr16_56971567_C_A	16	56971567	4.59e-10	Demirkan et al. 2019	rs1532624
CDH8	%saturated LPCs	rs9932186	chr16_60280752_G_T	16	60280752	3.33e-08	Demirkan et al. 2012	rs9932186
CNTNAP4	%Glu-CER(24:1;0)	rs4485401	chr16_76532260_A_G	16	76532260	1.61e-08	Demirkan et al. 2012	rs4485401
MAF	LPC(16:0;0)	rs35221977	chr16_79529679_G_C	16	79529679	1.3e-09	Tabassum et al. 2019	rs35221977
MAF	LPC(18:0;0)	rs35221977	chr16_79529679_G_C	16	79529679	2.5e-08	Tabassum et al. 2019	rs35221977
PLD2	SPM(23:0;0)	rs12051548	chr17_4779740_G_C	17	4779740	1.22e-09	Demirkan et al. 2012	rs12051548
GLTPD2	SM(34:0;2)	rs79202680	chr17_4789345_G_T	17	4789345	3.4e-22	Tabassum et al. 2019	rs79202680
GLTPD2	SM(40:1;2)	rs79202680	chr17_4789345_G_T	17	4789345	1.9e-15	Tabassum et al. 2019	rs79202680
GLTPD2	SM(42:2;2)	rs79202680	chr17_4789345_G_T	17	4789345	9.3e-12	Tabassum et al. 2019	rs79202680
RBFOX3	PC(16:0;0-18:1;0)	rs143203352	chr17_79297851_T_C	17	79297851	3.2e-08	Tabassum et al. 2019	rs143203352
GNAL	CE16:0	rs1786573	chr18_11831762_C_T	18	11831762	2.8e-08	Rhee et al. 2013	rs1786573
ROCK1	LPC(14:0;0)	rs151223356	chr18_21047466_A_C	18	21047466	1.9e-10	Tabassum et al. 2019	rs151223356
ABHD3	%PC(32:2;0)	rs11662721	chr18_21681452_C_T	18	21681452	1.36e-08	Demirkan et al. 2012	rs11662721
ABHD3	PC aa C32:2	rs7343008	chr18_21683167_T_G	18	21683167	3.81e-11	Draisma et al. 2015	rs7343008
CERS4	stearoyl sphingomyelin (d18:1/18:0)	rs4804285	chr19_8198764_A_G	19	8198764	2.4e-12	Long et al. 2017	rs4804285
LASS4	SM 18:1Mol%	rs7258249	chr19_8206837_G_A	19	8206837	2.5e-20	Hicks et al. 2009	rs7258249
LASS4	SM 18:0Mol%	rs7258249	chr19_8206837_G_A	19	8206837	2.3e-27	Hicks et al. 2009	rs7258249
LASS4	SM 20:0Mol%	rs7258249	chr19_8206837_G_A	19	8206837	1.9e-08	Hicks et al. 2009	rs7258249
LASS4	SM 18:1	rs7258249	chr19_8206837_G_A	19	8206837	1.1e-09	Hicks et al. 2009	rs7258249
LASS4	SM 18:0	rs7258249	chr19_8206837_G_A	19	8206837	8.2e-10	Hicks et al. 2009	rs7258249
LASS4	Cer20:0Mol%	rs7258249	chr19_8206837_G_A	19	8206837	1.1e-13	Hicks et al. 2009	rs7258249
LASS4	CER(20:0;0)	rs7258249	chr19_8206837_G_A	19	8206837	1.1e-34	Demirkan et al. 2012	rs7258249
LASS4	SPM(20:1;0)	rs7258249	chr19_8206837_G_A	19	8206837	1.1e-34	Demirkan et al. 2012	rs7258249
LASS4	SPM(20:0;0)	rs7258249	chr19_8206837_G_A	19	8206837	1.1e-34	Demirkan et al. 2012	rs7258249
LASS4	SPM(18:1;0	rs7258249	chr19_8206837_G_A	19	8206837	1.1e-34	Demirkan et al. 2012	rs7258249
LASS4	SPM(18:0;0)	rs7258249	chr19_8206837_G_A	19	8206837	1.1e-34	Demirkan et al. 2012	rs7258249
CERS4	SM(36:1;2)	rs7246617	chr19_8207279_G_A	19	8207279	3.6e-10	Tabassum et al. 2019	rs7246617
CERS4	SM(38:1;2)	rs7246617	chr19_8207279_G_A	19	8207279	8.1e-09	Tabassum et al. 2019	rs7246617
CERS4	SM(38:2;2)	rs7246617	chr19_8207279_G_A	19	8207279	2.5e-15	Tabassum et al. 2019	rs7246617
CERS4	SM (d18:1/20:1, d18:2/20:0)	rs922442	chr19_8209370_A_G	19	8209370	1.9e-16	Long et al. 2017	rs922442
CERS4	SM C18:0	rs12610250	chr19_8212829_A_G	19	8212829	9.87e-26	Draisma et al. 2015	rs12610250
CERS4	SM C18:1	rs12610250	chr19_8212829_A_G	19	8212829	1.28e-21	Draisma et al. 2015	rs12610250
LASS4	SM 18:1Mol%	rs11666866	chr19_8220723_G_A	19	8220723	1.3e-18	Hicks et al. 2009	rs11666866
LASS4	SM 20:1	rs11666866	chr19_8220723_G_A	19	8220723	7.6e-15	Hicks et al. 2009	rs11666866
LASS4	SM 18:1	rs11666866	chr19_8220723_G_A	19	8220723	1.2e-10	Hicks et al. 2009	rs11666866
LASS4	SM 18:0Mol%	rs11666866	chr19_8220723_G_A	19	8220723	6.7e-21	Hicks et al. 2009	rs11666866
LASS4	SM 18:0	rs11666866	chr19_8220723_G_A	19	8220723	4.9e-09	Hicks et al. 2009	rs11666866
LASS4	Cer20:0Mol%	rs11666866	chr19_8220723_G_A	19	8220723	4.9e-09	Hicks et al. 2009	rs11666866
LASS4	SM 18:1Mol%	rs1466448	chr19_8224635_C_A	19	8224635	5.8e-22	Hicks et al. 2009	rs1466448
LASS4	SM 18:0Mol%	rs1466448	chr19_8224635_C_A	19	8224635	4.8e-25	Hicks et al. 2009	rs1466448
LASS4	SM 18:1	rs1466448	chr19_8224635_C_A	19	8224635	6.8e-14	Hicks et al. 2009	rs1466448
LASS4	SM 18:0	rs1466448	chr19_8224635_C_A	19	8224635	1.7e-12	Hicks et al. 2009	rs1466448
LASS4	SM 20:1	rs1466448	chr19_8224635_C_A	19	8224635	5.8e-14	Hicks et al. 2009	rs1466448
LASS4	Cer20:0Mol%	rs1466448	chr19_8224635_C_A	19	8224635	4.5e-13	Hicks et al. 2009	rs1466448
CERS4	SM(18.1), SM(20.1)	rs8105664	chr19_8225994_A_G	19	8225994	3.54e-27	Demirkan et al. 2019	rs8105664
LASS4	SM 18:1Mol%	rs2967625	chr19_8233527_G_A	19	8233527	2.9e-11	Hicks et al. 2009	rs2967625
LASS4	SM 20:1	rs2967625	chr19_8233527_G_A	19	8233527	1.6e-09	Hicks et al. 2009	rs2967625
LASS4	SM 18:0Mol%	rs2967625	chr19_8233527_G_A	19	8233527	3.4e-15	Hicks et al. 2009	rs2967625
LASS4	SM 18:0Mol%	rs28133	chr19_8262618_T_C	19	8262618	4.9e-11	Hicks et al. 2009	rs28133
GATAD2A	PC aa C36:6	rs3794991	chr19_19499787_C_T	19	19499787	3.05e-10	Draisma et al. 2015	rs3794991
GATAD2A	PC ae C38:0	rs3794991	chr19_19499787_C_T	19	19499787	1.73e-11	Draisma et al. 2015	rs3794991
LPAR2	CER(18:0;0)	rs2304130	chr19_19678719_A_G	19	19678719	5.86e-09	Demirkan et al. 2012	rs2304130
APOE-C1-C2-C4	SM (OH) C22:1	rs445925	chr19_44912383_G_A	19	44912383	1.36e-12	Draisma et al. 2015	rs445925
APOE-C1-C2-C4	SM (OH) C24:1	rs445925	chr19_44912383_G_A	19	44912383	7.91e-11	Draisma et al. 2015	rs445925
APOE-C1-C2-C4	SPM(24:0;0)	rs7259004	chr19_44929300_G_C	19	44929300	4.9e-10	Demirkan et al. 2012	rs7259004
APOE-C1-C2-C4	SPM(22:0;0)	rs7259004	chr19_44929300_G_C	19	44929300	4.9e-10	Demirkan et al. 2012	rs7259004
APOE-C1-C2-C4	SM C24:0	rs7259004	chr19_44929300_G_C	19	44929300	2.04e-10	Draisma et al. 2015	rs7259004
CD33	TAG(52:5;0)	rs2455069	chr19_51225385_A_G	19	51225385	9.3e-09	Tabassum et al. 2019	rs2455069
CD33	TAG(54:6;0)	rs2455069	chr19_51225385_A_G	19	51225385	2.8e-08	Tabassum et al. 2019	rs2455069
ZNF600	PC	rs10404486	chr19_52780882_C_T	19	52780882	8.53e-09	Demirkan et al. 2012	rs10404486
ZNF600	LPC	rs10404486	chr19_52780882_C_T	19	52780882	8.53e-09	Demirkan et al. 2012	rs10404486
MBOAT7	arachidonate (20:4n6)/1-arachidonoylglycerophosphoinositol	rs2576452	chr19_54172738_T_C	19	54172738	1.78e-35	Shin et al. 2014	rs2576452
MBOAT7	1-stearoyl-2-arachidonoyl-GPI (18:0/20:4)	rs641738	chr19_54173068_T_C	19	54173068	2.9e-18	Long et al. 2017	rs641738
MBOAT7	1-arachidonoylglycerophosphoinositol	rs8736	chr19_54173495_T_C	19	54173495	1.25e-20	Shin et al. 2014	rs8736
MBOAT7	1-palmitoyl-2-linoleoyl-GPI (16:0/18:2)	rs8736	chr19_54173495_T_C	19	54173495	8.9e-20	Long et al. 2017	rs8736
MBOAT7	1-palmitoyl-2-oleoyl-GPI (16:0/18:1)	rs8736	chr19_54173495_T_C	19	54173495	1.2e-17	Long et al. 2017	rs8736
MBOAT7	1-stearoyl-2-linoleoyl-GPI (18:0/18:2)	rs8736	chr19_54173495_T_C	19	54173495	4.4e-18	Long et al. 2017	rs8736
MBOAT7	PI(18:0;0-18:2;0)	rs8736	chr19_54173495_T_C	19	54173495	1.3e-09	Tabassum et al. 2019	rs8736
MBOAT7	PI(18:0;0-20:3;0)	rs8736	chr19_54173495_T_C	19	54173495	5.5e-16	Tabassum et al. 2019	rs8736
MBOAT7	PI(18:0;0-20:4;0)	rs8736	chr19_54173495_T_C	19	54173495	9.8e-28	Tabassum et al. 2019	rs8736
TMEM86B	PEO(16:1;0-20:4;0)	rs4374298	chr19_55227378_G_A	19	55227378	2.3e-08	Tabassum et al. 2019	rs4374298
SPTLC3	X-10510/palmitoyl sphingomyelin	rs4814176	chr20_12978750_T_C	20	12978750	7.49e-33	Shin et al. 2014	rs4814176
SPTLC3	SM (OH) C14:1	rs4814176	chr20_12978750_T_C	20	12978750	2.28e-11	Draisma et al. 2015	rs4814176
SPTLC3	SM (OH) C16:1	rs4814176	chr20_12978750_T_C	20	12978750	3.95e-13	Draisma et al. 2015	rs4814176
SPTLC3	SM (OH) C24:1	rs4814176	chr20_12978750_T_C	20	12978750	2.01e-32	Draisma et al. 2015	rs4814176
SPTLC3	SM C26:1	rs4814176	chr20_12978750_T_C	20	12978750	3.34e-13	Draisma et al. 2015	rs4814176
SPTLC3	CER(40:1;2)	rs364585	chr20_12982070_A_G	20	12982070	1.8e-09	Tabassum et al. 2019	rs364585
SPTLC3	CER(40:2;2)	rs364585	chr20_12982070_A_G	20	12982070	1.3e-09	Tabassum et al. 2019	rs364585
SPTLC3	CER(42:2;2)	rs364585	chr20_12982070_A_G	20	12982070	3.2e-09	Tabassum et al. 2019	rs364585
SPTLC3	SM (OH) C24:1	rs168622	chr20_12985441_T_G	20	12985441	2.6e-13	Illig et al. 2010	rs168622
SPTLC3	PC ae C40:2	rs168622	chr20_12985441_T_G	20	12985441	1.2e-10	Illig et al. 2010	rs168622
SPTLC3	PC aa C28:1	rs168622	chr20_12985441_T_G	20	12985441	1.52e-10	Draisma et al. 2015	rs168622
SPTLC3	Cer Unsaturated	rs680379	chr20_12988752_A_G	20	12988752	8.4e-15	Hicks et al. 2009	rs680379
SPTLC3	Cer24:1	rs680379	chr20_12988752_A_G	20	12988752	1.6e-14	Hicks et al. 2009	rs680379
SPTLC3	SM 17:0Mol%	rs680379	chr20_12988752_A_G	20	12988752	8.5e-13	Hicks et al. 2009	rs680379
SPTLC3	SM 16:1Mol%	rs680379	chr20_12988752_A_G	20	12988752	2.2e-08	Hicks et al. 2009	rs680379
SPTLC3	Cer22:0	rs680379	chr20_12988752_A_G	20	12988752	5.2e-13	Hicks et al. 2009	rs680379
SPTLC3	SM 17:0	rs680379	chr20_12988752_A_G	20	12988752	4.8e-09	Hicks et al. 2009	rs680379
SPTLC3	Cer23:0	rs680379	chr20_12988752_A_G	20	12988752	5.4e-14	Hicks et al. 2009	rs680379
SPTLC3	Cer Saturated	rs680379	chr20_12988752_A_G	20	12988752	4.8e-13	Hicks et al. 2009	rs680379
SPTLC3	Cer24:0	rs680379	chr20_12988752_A_G	20	12988752	8.2e-15	Hicks et al. 2009	rs680379
SPTLC3	C16:0Mol%	rs680379	chr20_12988752_A_G	20	12988752	3.3e-14	Hicks et al. 2009	rs680379
SPTLC3	CER(22:0;0)	rs680379	chr20_12988752_A_G	20	12988752	1.62e-16	Demirkan et al. 2012	rs680379
SPTLC3	CER(23:0;0)	rs680379	chr20_12988752_A_G	20	12988752	1.62e-16	Demirkan et al. 2012	rs680379
SPTLC3	CER(24:1;0)	rs680379	chr20_12988752_A_G	20	12988752	1.62e-16	Demirkan et al. 2012	rs680379
SPTLC3	CER(24:0;0)	rs680379	chr20_12988752_A_G	20	12988752	1.62e-16	Demirkan et al. 2012	rs680379
SPTLC3	SPM(17:0;0)	rs680379	chr20_12988752_A_G	20	12988752	1.62e-16	Demirkan et al. 2012	rs680379
SPTLC3	%CER(16:0;0)	rs680379	chr20_12988752_A_G	20	12988752	1.62e-16	Demirkan et al. 2012	rs680379
SPTLC3	%Glu-CER(16:0;0)	rs680379	chr20_12988752_A_G	20	12988752	1.62e-16	Demirkan et al. 2012	rs680379
SPTLC3	SPM(20:0;0)	rs680379	chr20_12988752_A_G	20	12988752	1.62e-16	Demirkan et al. 2012	rs680379
SPTLC3	%SPM(16:1;0)	rs680379	chr20_12988752_A_G	20	12988752	1.62e-16	Demirkan et al. 2012	rs680379
SPTLC3	%SPM(17:0;0)	rs680379	chr20_12988752_A_G	20	12988752	1.62e-16	Demirkan et al. 2012	rs680379
SPTLC3	PC ae C40:2	rs680379	chr20_12988752_A_G	20	12988752	1.68e-21	Draisma et al. 2015	rs680379
SPTLC3	SM C26:0	rs680379	chr20_12988752_A_G	20	12988752	8.49e-15	Draisma et al. 2015	rs680379
SPTLC3	SM(21.0), SM(25.1)	rs680379	chr20_12988752_A_G	20	12988752	9.67e-39	Demirkan et al. 2019	rs680379
SYNGR1	CE(20:3;0)	rs186680008	chr22_39358362_A_C	22	39358362	2.6e-08	Tabassum et al. 2019	rs186680008
ILKAP	PC(40:3;0)	rs11677230	chr2_238183413_T_C	2	238183413	1.53e-08	Demirkan et al. 2012	rs12472274
ILKAP	%PC(40:3;0)	rs11677230	chr2_238183413_T_C	2	238183413	1.52e-08	Demirkan et al. 2012	rs12472274
FADS-1-2-3	1-linoleoyl-2-arachidonoyl-GPC (18:2/20:4n6)	rs2067104159	chr11_61828850_CA_C	11	61828850	4.5e-30	Long et al. 2017	rs5792235
GALNT16	PEO(18:1;0-18:2;0)	rs35277540	chr14_69324061_G_T	14	69324061	1.9e-08	Tabassum et al. 2019	rs3902951
CETP	PC ae C34:2	rs247617	chr16_56956804_C_A	16	56956804	6.88e-10	Draisma et al. 2015	rs247616
USP1	PI(36:2)_[M-H]1-	rs626787	chr1_62435572_C_G	1	62435572	1.33e-12	Harshfield et al. 2021	rs626787
USP1	PI(36:2)_[M-H]1-	rs631106	chr1_62436136_C_A	1	62436136	1.38e-12	Harshfield et al. 2021	rs631106
USP1	PI(36:2)_[M-H]1-	rs9436221	chr1_62437688_T_C	1	62437688	1.32e-12	Harshfield et al. 2021	rs9436221
USP1	PI(36:2)_[M-H]1-	rs9436222	chr1_62437692_C_G	1	62437692	9.42e-13	Harshfield et al. 2021	rs9436222
USP1	PI(36:2)_[M-H]1-	rs9436223	chr1_62437876_C_T	1	62437876	2.42e-12	Harshfield et al. 2021	rs9436223
USP1	PI(36:2)_[M-H]1-	rs12029068	chr1_62438624_C_T	1	62438624	2.42e-12	Harshfield et al. 2021	rs12029068
USP1	PI(36:2)_[M-H]1-	rs9436661	chr1_62438904_T_G	1	62438904	2.23e-12	Harshfield et al. 2021	rs9436661
USP1	PI(36:2)_[M-H]1-	rs10493322	chr1_62440222_C_T	1	62440222	2.56e-11	Harshfield et al. 2021	rs10493322
USP1	PI(36:2)_[M-H]1-	chr1:62906089:I	chr1_62440418_C_CAA	1	62440418	3.21e-11	Harshfield et al. 2021	chr1:62906089:I
USP1	PI(36:2)_[M-H]1-	rs638714	chr1_62440818_G_T	1	62440818	1.83e-12	Harshfield et al. 2021	rs638714
USP1	PI(36:2)_[M-H]1-	rs638305	chr1_62440866_G_T	1	62440866	2.44e-12	Harshfield et al. 2021	rs638305
USP1	PI(36:2)_[M-H]1-	rs637723	chr1_62441057_C_T	1	62441057	2.64e-12	Harshfield et al. 2021	rs637723
USP1	PI(36:2)_[M-H]1-	rs656297	chr1_62441924_A_G	1	62441924	2.44e-12	Harshfield et al. 2021	rs656297
USP1	PI(36:2)_[M-H]1-	rs642845	chr1_62442564_T_C	1	62442564	1.66e-12	Harshfield et al. 2021	rs642845
USP1	PI(36:2)_[M-H]1-	rs641540	chr1_62442867_A_G	1	62442867	2.44e-12	Harshfield et al. 2021	rs641540
USP1	PI(36:2)_[M-H]1-	rs598253	chr1_62445670_T_C	1	62445670	2.66e-12	Harshfield et al. 2021	rs598253
USP1	PI(36:2)_[M-H]1-	rs11207969	chr1_62446080_A_G	1	62446080	3.13e-12	Harshfield et al. 2021	rs11207969
USP1	PI(36:2)_[M-H]1-	rs659656	chr1_62446449_C_G	1	62446449	2.66e-12	Harshfield et al. 2021	rs659656
USP1	PI(36:2)_[M-H]1-	rs10158897	chr1_62447248_C_T	1	62447248	2.75e-11	Harshfield et al. 2021	rs10158897
USP1	PI(36:2)_[M-H]1-	rs783291	chr1_62449307_G_A	1	62449307	2.66e-12	Harshfield et al. 2021	rs783291
USP1	PI(36:2)_[M-H]1-	rs11207970	chr1_62449802_C_T	1	62449802	2.53e-11	Harshfield et al. 2021	rs11207970
USP1	PI(36:2)_[M-H]1-	rs583609	chr1_62451125_T_C	1	62451125	1.22e-12	Harshfield et al. 2021	rs583609
USP1	PI(36:2)_[M-H]1-	rs597470	chr1_62452125_T_G	1	62452125	3e-12	Harshfield et al. 2021	rs597470
USP1	PI(36:2)_[M-H]1-	rs597078	chr1_62452186_G_A	1	62452186	2.66e-12	Harshfield et al. 2021	rs597078
USP1	PI(36:2)_[M-H]1-	rs597076	chr1_62452194_T_A	1	62452194	2.66e-12	Harshfield et al. 2021	rs597076
USP1	PI(36:2)_[M-H]1-	rs630144	chr1_62453193_A_G	1	62453193	3.1e-12	Harshfield et al. 2021	rs630144
DOCK7	PI(36:2)_[M-H]1-	chr1:62919978:I	chr1_62454307_C_CAT	1	62454307	2.53e-11	Harshfield et al. 2021	chr1:62919978:I
DOCK7	PI(36:2)_[M-H]1-	rs636523	chr1_62454337_A_G	1	62454337	2.53e-11	Harshfield et al. 2021	rs636523
DOCK7	PI(36:2)_[M-H]1-	rs636497	chr1_62454358_A_G	1	62454358	2.66e-12	Harshfield et al. 2021	rs636497
DOCK7	PI(36:2)_[M-H]1-	rs624660	chr1_62454717_C_A	1	62454717	2.66e-12	Harshfield et al. 2021	rs624660
DOCK7	PI(36:2)_[M-H]1-	rs634341	chr1_62455751_T_C	1	62455751	2.66e-12	Harshfield et al. 2021	rs634341
DOCK7	PI(36:2)_[M-H]1-	rs3913007	chr1_62455915_T_C	1	62455915	3.18e-11	Harshfield et al. 2021	rs3913007
DOCK7	PI(36:2)_[M-H]1-	rs4350231	chr1_62456989_G_A	1	62456989	1.27e-10	Harshfield et al. 2021	rs4350231
DOCK7	PI(36:2)_[M-H]1-	rs12023489	chr1_62458187_G_A	1	62458187	2.68e-12	Harshfield et al. 2021	rs12023489
DOCK7	PI(36:2)_[M-H]1-	rs12037659	chr1_62458192_C_T	1	62458192	2.92e-11	Harshfield et al. 2021	rs12037659
DOCK7	PI(36:2)_[M-H]1-	rs9988450	chr1_62458777_C_T	1	62458777	9.35e-13	Harshfield et al. 2021	rs9988450
DOCK7	PI(36:2)_[M-H]1-	rs1305520	chr1_62460386_A_T	1	62460386	1.33e-11	Harshfield et al. 2021	rs1305520
DOCK7	PI(36:2)_[M-H]1-	rs7547965	chr1_62460700_A_G	1	62460700	6.12e-12	Harshfield et al. 2021	rs7547965
DOCK7	PI(36:2)_[M-H]1-	rs1167996	chr1_62462126_T_G	1	62462126	3.02e-12	Harshfield et al. 2021	rs1167996
DOCK7	PI(36:2)_[M-H]1-	rs998403	chr1_62462878_G_A	1	62462878	4.46e-11	Harshfield et al. 2021	rs998403
DOCK7	PI(36:2)_[M-H]1-	chr1:62929378:D	chr1_62463707_TA_T	1	62463707	3.74e-11	Harshfield et al. 2021	chr1:62929378:D
DOCK7	PI(36:2)_[M-H]1-	rs1177541	chr1_62464221_G_A	1	62464221	1.71e-11	Harshfield et al. 2021	rs1177541
DOCK7	PI(36:2)_[M-H]1-	rs11207972	chr1_62464553_G_A	1	62464553	8.09e-11	Harshfield et al. 2021	rs11207972
DOCK7	PI(36:2)_[M-H]1-	rs1167998	chr1_62465961_C_A	1	62465961	2.14e-11	Harshfield et al. 2021	rs1167998
DOCK7	PI(36:2)_[M-H]1-	rs1168001	chr1_62468087_G_A	1	62468087	1.84e-11	Harshfield et al. 2021	rs1168001
DOCK7	PI(36:2)_[M-H]1-	rs1168002	chr1_62468637_A_G	1	62468637	1.77e-11	Harshfield et al. 2021	rs1168002
DOCK7	PI(36:2)_[M-H]1-	rs1168003	chr1_62469175_G_A	1	62469175	1.84e-11	Harshfield et al. 2021	rs1168003
DOCK7	PI(36:2)_[M-H]1-	rs10889330	chr1_62473795_G_C	1	62473795	1.99e-11	Harshfield et al. 2021	rs10889330
DOCK7	PI(36:2)_[M-H]1-	rs1979722	chr1_62474426_G_A	1	62474426	4.65e-11	Harshfield et al. 2021	rs1979722
DOCK7	PI(36:2)_[M-H]1-	chr1:62940266:I	chr1_62474595_T_TG	1	62474595	4.52e-12	Harshfield et al. 2021	chr1:62940266:I
DOCK7	PI(36:2)_[M-H]1-	rs10889331	chr1_62477336_G_T	1	62477336	1.84e-11	Harshfield et al. 2021	rs10889331
DOCK7	PI(36:2)_[M-H]1-	rs1168009	chr1_62478283_G_A	1	62478283	1.49e-11	Harshfield et al. 2021	rs1168009
DOCK7	PI(36:2)_[M-H]1-	rs1168010	chr1_62478308_G_A	1	62478308	1.84e-11	Harshfield et al. 2021	rs1168010
DOCK7	PI(36:2)_[M-H]1-	rs1183260	chr1_62479747_A_G	1	62479747	4.23e-12	Harshfield et al. 2021	rs1183260
DOCK7	PI(36:2)_[M-H]1-	rs6587976	chr1_62479960_C_T	1	62479960	5.14e-12	Harshfield et al. 2021	rs6587976
DOCK7	PI(36:2)_[M-H]1-	rs11207974	chr1_62484289_T_C	1	62484289	4.23e-12	Harshfield et al. 2021	rs11207974
DOCK7	PI(36:2)_[M-H]1-	rs10889332	chr1_62485187_C_T	1	62485187	3.92e-12	Harshfield et al. 2021	rs10889332
DOCK7	PI(36:2)_[M-H]1-	rs2489835	chr1_62489300_T_C	1	62489300	1.02e-11	Harshfield et al. 2021	rs2489835
DOCK7	PI(36:2)_[M-H]1-	rs1690761	chr1_62490191_C_T	1	62490191	2.85e-12	Harshfield et al. 2021	rs1690761
DOCK7	PI(36:2)_[M-H]1-	rs10889333	chr1_62491359_G_A	1	62491359	3.38e-11	Harshfield et al. 2021	rs10889333
DOCK7	PI(36:2)_[M-H]1-	rs10889334	chr1_62491528_C_G	1	62491528	2.9e-11	Harshfield et al. 2021	rs10889334
DOCK7	PI(36:2)_[M-H]1-	rs10789112	chr1_62492087_T_C	1	62492087	2.41e-11	Harshfield et al. 2021	rs10789112
DOCK7	PI(36:2)_[M-H]1-	rs10889335	chr1_62494430_A_G	1	62494430	6.27e-11	Harshfield et al. 2021	rs10889335
DOCK7	PI(36:2)_[M-H]1-	rs1168040	chr1_62494904_T_C	1	62494904	3.18e-11	Harshfield et al. 2021	rs1168040
DOCK7	PI(36:2)_[M-H]1-	rs1168036	chr1_62497063_A_G	1	62497063	1.76e-12	Harshfield et al. 2021	rs1168036
DOCK7	PI(36:2)_[M-H]1-	rs1002687	chr1_62498066_G_A	1	62498066	6.41e-12	Harshfield et al. 2021	rs1002687
DOCK7	PI(36:2)_[M-H]1-	rs1168034	chr1_62498243_G_C	1	62498243	8.05e-12	Harshfield et al. 2021	rs1168034
DOCK7	PI(36:2)_[M-H]1-	rs1168032	chr1_62502076_A_G	1	62502076	9.85e-12	Harshfield et al. 2021	rs1168032
DOCK7	PI(36:2)_[M-H]1-	rs1168031	chr1_62502316_C_T	1	62502316	9.44e-12	Harshfield et al. 2021	rs1168031
DOCK7	PI(36:2)_[M-H]1-	chr1:62968433:I	chr1_62502762_A_AT	1	62502762	1.33e-10	Harshfield et al. 2021	chr1:62968433:I
DOCK7	PI(36:2)_[M-H]1-	rs1168030	chr1_62502820_C_T	1	62502820	8.68e-12	Harshfield et al. 2021	rs1168030
DOCK7	PI(36:2)_[M-H]1-	chr1:62968909:D	chr1_62503238_TA_T	1	62503238	1.11e-10	Harshfield et al. 2021	chr1:62968909:D
DOCK7	PI(36:2)_[M-H]1-	rs1168029	chr1_62503731_G_A	1	62503731	1.71e-11	Harshfield et al. 2021	rs1168029
DOCK7	PI(36:2)_[M-H]1-	rs1168028	chr1_62503760_G_A	1	62503760	8.68e-12	Harshfield et al. 2021	rs1168028
DOCK7	PI(36:2)_[M-H]1-	rs1168027	chr1_62504513_T_C	1	62504513	1.76e-12	Harshfield et al. 2021	rs1168027
DOCK7	PI(36:2)_[M-H]1-	rs1168026	chr1_62505325_T_C	1	62505325	7.4e-12	Harshfield et al. 2021	rs1168026
DOCK7	PI(36:2)_[M-H]1-	rs7527004	chr1_62506557_G_A	1	62506557	1.29e-11	Harshfield et al. 2021	rs7527004
DOCK7	PI(36:2)_[M-H]1-	rs1184865	chr1_62508124_A_G	1	62508124	8.68e-12	Harshfield et al. 2021	rs1184865
DOCK7	PI(36:2)_[M-H]1-	rs1168042	chr1_62508479_A_T	1	62508479	2.62e-12	Harshfield et al. 2021	rs1168042
DOCK7	PI(36:2)_[M-H]1-	chr1:62974458:D	chr1_62508787_TTTAC_T	1	62508787	2.39e-11	Harshfield et al. 2021	chr1:62974458:D
DOCK7	PI(36:2)_[M-H]1-	rs11207976	chr1_62511080_G_A	1	62511080	1.9e-12	Harshfield et al. 2021	rs11207976
DOCK7	PI(36:2)_[M-H]1-	rs11207977	chr1_62511636_C_T	1	62511636	1.27e-11	Harshfield et al. 2021	rs11207977
DOCK7	PI(36:2)_[M-H]1-	rs1781212	chr1_62511748_G_A	1	62511748	1.76e-12	Harshfield et al. 2021	rs1781212
DOCK7	PI(36:2)_[M-H]1-	rs1168044	chr1_62511887_A_C	1	62511887	1.76e-12	Harshfield et al. 2021	rs1168044
DOCK7	PI(36:2)_[M-H]1-	rs78390579	chr1_62514490_A_G	1	62514490	8.68e-12	Harshfield et al. 2021	rs78390579
DOCK7	PI(36:2)_[M-H]1-	chr1:62980399:D	chr1_62514728_CACA_C	1	62514728	1.02e-11	Harshfield et al. 2021	chr1:62980399:D
DOCK7	PI(36:2)_[M-H]1-	rs10889337	chr1_62514936_G_A	1	62514936	8.85e-12	Harshfield et al. 2021	rs10889337
DOCK7	PI(36:2)_[M-H]1-	rs12090886	chr1_62515769_G_A	1	62515769	1.28e-11	Harshfield et al. 2021	rs12090886
DOCK7	PI(36:2)_[M-H]1-	rs11207979	chr1_62517323_G_A	1	62517323	1.76e-12	Harshfield et al. 2021	rs11207979
DOCK7	PI(36:2)_[M-H]1-	rs1168046	chr1_62518022_A_C	1	62518022	1.76e-12	Harshfield et al. 2021	rs1168046
DOCK7	PI(36:2)_[M-H]1-	rs1168047	chr1_62518080_C_T	1	62518080	1.76e-12	Harshfield et al. 2021	rs1168047
DOCK7	PI(36:2)_[M-H]1-	rs10889338	chr1_62519226_C_T	1	62519226	1.13e-11	Harshfield et al. 2021	rs10889338
DOCK7	PI(36:2)_[M-H]1-	rs1168050	chr1_62521284_C_T	1	62521284	1.63e-12	Harshfield et al. 2021	rs1168050
DOCK7	PI(36:2)_[M-H]1-	rs1690766	chr1_62521618_T_C	1	62521618	1.38e-12	Harshfield et al. 2021	rs1690766
DOCK7	PI(36:2)_[M-H]1-	rs1781195	chr1_62523301_T_C	1	62523301	1.29e-12	Harshfield et al. 2021	rs1781195
DOCK7	PI(36:2)_[M-H]1-	rs1627591	chr1_62524136_C_T	1	62524136	1.29e-12	Harshfield et al. 2021	rs1627591
DOCK7	PI(36:2)_[M-H]1-	rs11577840	chr1_62525698_T_C	1	62525698	1.35e-12	Harshfield et al. 2021	rs11577840
DOCK7	PI(36:2)_[M-H]1-	rs12062275	chr1_62526234_T_C	1	62526234	1.19e-12	Harshfield et al. 2021	rs12062275
DOCK7	PI(36:2)_[M-H]1-	rs11207980	chr1_62527078_T_C	1	62527078	8.38e-12	Harshfield et al. 2021	rs11207980
DOCK7	PI(36:2)_[M-H]1-	rs4915838	chr1_62527397_G_A	1	62527397	5.51e-13	Harshfield et al. 2021	rs4915838
DOCK7	PI(36:2)_[M-H]1-	rs12403207	chr1_62527949_T_C	1	62527949	1.19e-12	Harshfield et al. 2021	rs12403207
DOCK7	PI(36:2)_[M-H]1-	rs1168015	chr1_62530375_C_G	1	62530375	1.51e-12	Harshfield et al. 2021	rs1168015
DOCK7	PI(36:2)_[M-H]1-	chr1:62997736:D	chr1_62532065_CAG_C	1	62532065	6.97e-13	Harshfield et al. 2021	chr1:62997736:D
DOCK7	PI(36:2)_[M-H]1-	rs4915840	chr1_62533924_C_G	1	62533924	4.68e-13	Harshfield et al. 2021	rs4915840
DOCK7	PI(36:2)_[M-H]1-	chr1:63000731:D	chr1_62535060_GC_G	1	62535060	7.21e-12	Harshfield et al. 2021	chr1:63000731:D
DOCK7	PI(36:2)_[M-H]1-	rs1168018	chr1_62535449_A_C	1	62535449	1.1e-12	Harshfield et al. 2021	rs1168018
DOCK7	PI(36:2)_[M-H]1-	rs1168017	chr1_62536880_A_G	1	62536880	1.1e-12	Harshfield et al. 2021	rs1168017
DOCK7	PI(36:2)_[M-H]1-	rs7548877	chr1_62540279_T_C	1	62540279	1.1e-12	Harshfield et al. 2021	rs7548877
DOCK7	PI(36:2)_[M-H]1-	rs11207981	chr1_62540416_C_A	1	62540416	1.1e-12	Harshfield et al. 2021	rs11207981
DOCK7	PI(36:2)_[M-H]1-	rs1168023	chr1_62540924_A_T	1	62540924	3.08e-13	Harshfield et al. 2021	rs1168023
DOCK7	PI(36:2)_[M-H]1-	rs11207982	chr1_62541511_C_T	1	62541511	6.91e-12	Harshfield et al. 2021	rs11207982
DOCK7	PI(36:2)_[M-H]1-	rs1184547	chr1_62541557_G_A	1	62541557	1.1e-12	Harshfield et al. 2021	rs1184547
DOCK7	PI(36:2)_[M-H]1-	rs1168022	chr1_62542050_A_T	1	62542050	1.66e-12	Harshfield et al. 2021	rs1168022
DOCK7	PI(36:2)_[M-H]1-	rs1168021	chr1_62544229_A_G	1	62544229	1.19e-12	Harshfield et al. 2021	rs1168021
DOCK7	PI(36:2)_[M-H]1-	rs1168020	chr1_62544285_C_T	1	62544285	1.05e-12	Harshfield et al. 2021	rs1168020
DOCK7	PI(36:2)_[M-H]1-	rs1179765	chr1_62544439_G_C	1	62544439	1.05e-12	Harshfield et al. 2021	rs1179765
DOCK7	PI(36:2)_[M-H]1-	rs12074528	chr1_62545200_T_C	1	62545200	1.05e-12	Harshfield et al. 2021	rs12074528
DOCK7	PI(36:2)_[M-H]1-	rs10889339	chr1_62546385_A_G	1	62546385	1.29e-12	Harshfield et al. 2021	rs10889339
DOCK7	PI(36:2)_[M-H]1-	rs10889340	chr1_62546400_A_C	1	62546400	1.23e-12	Harshfield et al. 2021	rs10889340
DOCK7	PI(36:2)_[M-H]1-	rs11207983	chr1_62546436_C_T	1	62546436	1.19e-12	Harshfield et al. 2021	rs11207983
DOCK7	PI(36:2)_[M-H]1-	rs2029763	chr1_62547463_A_G	1	62547463	7.45e-12	Harshfield et al. 2021	rs2029763
DOCK7	PI(36:2)_[M-H]1-	rs11207984	chr1_62547725_C_T	1	62547725	1.14e-12	Harshfield et al. 2021	rs11207984
DOCK7	PI(36:2)_[M-H]1-	rs11207985	chr1_62548115_A_G	1	62548115	1.14e-12	Harshfield et al. 2021	rs11207985
DOCK7	PI(36:2)_[M-H]1-	rs10789113	chr1_62549528_A_T	1	62549528	7.45e-12	Harshfield et al. 2021	rs10789113
DOCK7	PI(36:2)_[M-H]1-	rs11207986	chr1_62552499_T_C	1	62552499	1.14e-12	Harshfield et al. 2021	rs11207986
DOCK7	PI(36:2)_[M-H]1-	rs7519785	chr1_62554248_G_A	1	62554248	1.35e-12	Harshfield et al. 2021	rs7519785
DOCK7	PI(36:2)_[M-H]1-	rs10159255	chr1_62555145_C_A	1	62555145	1.04e-11	Harshfield et al. 2021	rs10159255
DOCK7	PI(36:2)_[M-H]1-	rs2131926	chr1_62560340_C_T	1	62560340	1.46e-12	Harshfield et al. 2021	rs2131926
DOCK7	PI(36:2)_[M-H]1-	rs10889343	chr1_62560758_T_G	1	62560758	1.35e-12	Harshfield et al. 2021	rs10889343
DOCK7	PI(36:2)_[M-H]1-	rs4329540	chr1_62561353_C_T	1	62561353	1.35e-12	Harshfield et al. 2021	rs4329540
DOCK7	PI(36:2)_[M-H]1-	rs4915621	chr1_62563762_A_G	1	62563762	4.37e-12	Harshfield et al. 2021	rs4915621
DOCK7	PI(36:2)_[M-H]1-	rs6693353	chr1_62565945_A_C	1	62565945	2.62e-12	Harshfield et al. 2021	rs6693353
DOCK7	PI(36:2)_[M-H]1-	rs10889344	chr1_62568270_T_C	1	62568270	1.1e-12	Harshfield et al. 2021	rs10889344
DOCK7	PI(36:2)_[M-H]1-	rs144042353	chr1_62570458_G_A	1	62570458	6.8e-13	Harshfield et al. 2021	rs144042353
DOCK7	PI(36:2)_[M-H]1-	rs116405518	chr1_62571136_G_A	1	62571136	1.02e-12	Harshfield et al. 2021	rs116405518
DOCK7	PI(36:2)_[M-H]1-	rs12116574	chr1_62572166_C_T	1	62572166	6.07e-12	Harshfield et al. 2021	rs12116574
DOCK7	PI(36:2)_[M-H]1-	chr1:63038303:D	chr1_62572632_TGG_T	1	62572632	6.28e-13	Harshfield et al. 2021	chr1:63038303:D
DOCK7	PI(36:2)_[M-H]1-	rs6696502	chr1_62573862_C_T	1	62573862	1.02e-12	Harshfield et al. 2021	rs6696502
DOCK7	PI(36:2)_[M-H]1-	rs12038768	chr1_62575057_G_T	1	62575057	5.63e-12	Harshfield et al. 2021	rs12038768
DOCK7	PI(36:2)_[M-H]1-	rs11207990	chr1_62575415_T_C	1	62575415	1.02e-12	Harshfield et al. 2021	rs11207990
DOCK7	PI(36:2)_[M-H]1-	rs11207992	chr1_62576129_T_G	1	62576129	7.6e-12	Harshfield et al. 2021	rs11207992
DOCK7	PI(36:2)_[M-H]1-	rs1472257	chr1_62576455_A_G	1	62576455	9.01e-13	Harshfield et al. 2021	rs1472257
DOCK7	PI(36:2)_[M-H]1-	rs10789116	chr1_62577067_A_G	1	62577067	5.63e-12	Harshfield et al. 2021	rs10789116
DOCK7	PI(36:2)_[M-H]1-	rs1748201	chr1_62579835_A_C	1	62579835	1.03e-12	Harshfield et al. 2021	rs1748201
DOCK7	PI(36:2)_[M-H]1-	rs1748200	chr1_62580368_T_C	1	62580368	1.03e-12	Harshfield et al. 2021	rs1748200
DOCK7	PI(36:2)_[M-H]1-	rs1629122	chr1_62580907_C_A	1	62580907	9.5e-13	Harshfield et al. 2021	rs1629122
DOCK7	PI(36:2)_[M-H]1-	rs11207995	chr1_62583880_A_C	1	62583880	6.47e-12	Harshfield et al. 2021	rs11207995
DOCK7	PI(36:2)_[M-H]1-	rs1748195	chr1_62583922_C_G	1	62583922	6.4e-13	Harshfield et al. 2021	rs1748195
DOCK7	PI(36:2)_[M-H]1-	rs12042319	chr1_62584148_G_A	1	62584148	6e-12	Harshfield et al. 2021	rs12042319
DOCK7	PI(36:2)_[M-H]1-	rs3850634	chr1_62584927_T_G	1	62584927	6.47e-12	Harshfield et al. 2021	rs3850634
DOCK7	PI(36:2)_[M-H]1-	rs11207996	chr1_62589799_G_A	1	62589799	7.35e-12	Harshfield et al. 2021	rs11207996
DOCK7	PI(36:2)_[M-H]1-	rs1748197	chr1_62590441_G_A	1	62590441	1.59e-12	Harshfield et al. 2021	rs1748197
DOCK7	PI(36:2)_[M-H]1-	rs2366636	chr1_62590999_G_A	1	62590999	1.72e-12	Harshfield et al. 2021	rs2366636
DOCK7	PI(36:2)_[M-H]1-	rs1748199	chr1_62591465_T_C	1	62591465	1.72e-12	Harshfield et al. 2021	rs1748199
DOCK7	PI(36:2)_[M-H]1-	rs6690733	chr1_62594640_A_C	1	62594640	1.14e-12	Harshfield et al. 2021	rs6690733
DOCK7	PI(36:2)_[M-H]1-	rs11207997	chr1_62596235_C_T	1	62596235	1.24e-12	Harshfield et al. 2021	rs11207997
DOCK7	PI(36:2)_[M-H]1-	chr1:63070537:D	chr1_62604866_AGTTAATGTG_A	1	62604866	3.56e-12	Harshfield et al. 2021	chr1:63070537:D
DOCK7	PI(36:2)_[M-H]1-	rs10789117	chr1_62606594_A_C	1	62606594	9.77e-13	Harshfield et al. 2021	rs10789117
DOCK7	PI(36:2)_[M-H]1-	rs6675401	chr1_62608304_C_T	1	62608304	9.03e-13	Harshfield et al. 2021	rs6675401
DOCK7	PI(36:2)_[M-H]1-	rs6678483	chr1_62608771_C_A	1	62608771	9.03e-13	Harshfield et al. 2021	rs6678483
DOCK7	PI(36:2)_[M-H]1-	chr1:63074527:D	chr1_62608856_CTCAT_C	1	62608856	3e-11	Harshfield et al. 2021	chr1:63074527:D
DOCK7	PI(36:2)_[M-H]1-	rs10889347	chr1_62610155_G_A	1	62610155	9.03e-13	Harshfield et al. 2021	rs10889347
DOCK7	PI(36:2)_[M-H]1-	rs10889349	chr1_62616248_A_G	1	62616248	1.03e-12	Harshfield et al. 2021	rs10889349
DOCK7	PI(36:2)_[M-H]1-	rs61471917	chr1_62618359_G_A	1	62618359	8.34e-13	Harshfield et al. 2021	rs61471917
DOCK7	PI(36:2)_[M-H]1-	rs10889350	chr1_62619595_C_T	1	62619595	8.34e-13	Harshfield et al. 2021	rs10889350
DOCK7	PI(36:2)_[M-H]1-	rs6587980	chr1_62625187_C_T	1	62625187	2.13e-12	Harshfield et al. 2021	rs6587980
DOCK7	PI(36:2)_[M-H]1-	rs10157265	chr1_62627946_C_T	1	62627946	8.34e-13	Harshfield et al. 2021	rs10157265
DOCK7	PI(36:2)_[M-H]1-	chr1:63093661:D	chr1_62627990_GT_G	1	62627990	5.92e-12	Harshfield et al. 2021	chr1:63093661:D
DOCK7	PI(36:2)_[M-H]1-	rs11485618	chr1_62628536_A_G	1	62628536	4.43e-12	Harshfield et al. 2021	rs11485618
DOCK7	PI(36:2)_[M-H]1-	rs10789118	chr1_62629021_A_G	1	62629021	4.62e-12	Harshfield et al. 2021	rs10789118
DOCK7	PI(36:2)_[M-H]1-	rs7520810	chr1_62630040_C_T	1	62630040	8.34e-13	Harshfield et al. 2021	rs7520810
DOCK7	PI(36:2)_[M-H]1-	rs12025800	chr1_62631110_C_G	1	62631110	8.34e-13	Harshfield et al. 2021	rs12025800
DOCK7	PI(36:2)_[M-H]1-	chr1:63097424:I	chr1_62631753_A_AG	1	62631753	6.18e-13	Harshfield et al. 2021	chr1:63097424:I
DOCK7	PI(36:2)_[M-H]1-	rs10789119	chr1_62632564_G_A	1	62632564	4.62e-12	Harshfield et al. 2021	rs10789119
DOCK7	PI(36:2)_[M-H]1-	rs10889352	chr1_62633352_T_C	1	62633352	4.62e-12	Harshfield et al. 2021	rs10889352
DOCK7	PI(36:2)_[M-H]1-	rs2366638	chr1_62633906_G_A	1	62633906	8.34e-13	Harshfield et al. 2021	rs2366638
DOCK7	PI(36:2)_[M-H]1-	rs10789120	chr1_62635452_G_A	1	62635452	4.15e-12	Harshfield et al. 2021	rs10789120
DOCK7	PI(36:2)_[M-H]1-	rs1570694	chr1_62637546_A_G	1	62637546	4.29e-12	Harshfield et al. 2021	rs1570694
DOCK7	PI(36:2)_[M-H]1-	rs6657050	chr1_62639582_A_G	1	62639582	1.63e-13	Harshfield et al. 2021	rs6657050
DOCK7	PI(36:2)_[M-H]1-	chr1:63106174:D	chr1_62640503_AAAGC_A	1	62640503	4.61e-12	Harshfield et al. 2021	chr1:63106174:D
DOCK7	PI(36:2)_[M-H]1-	rs7539035	chr1_62641096_C_A	1	62641096	8.34e-13	Harshfield et al. 2021	rs7539035
DOCK7	PI(36:2)_[M-H]1-	rs995000	chr1_62641855_C_T	1	62641855	4.62e-12	Harshfield et al. 2021	rs995000
DOCK7	PI(36:2)_[M-H]1-	rs11208000	chr1_62642703_A_G	1	62642703	8.34e-13	Harshfield et al. 2021	rs11208000
DOCK7	PI(36:2)_[M-H]1-	chr1:63108680:D	chr1_62643009_AAGGCCACAAG_A	1	62643009	4.17e-13	Harshfield et al. 2021	chr1:63108680:D
DOCK7	PI(36:2)_[M-H]1-	rs993013	chr1_62645398_G_T	1	62645398	1.42e-12	Harshfield et al. 2021	rs993013
DOCK7	PI(36:2)_[M-H]1-	rs1168085	chr1_62646649_C_G	1	62646649	1.82e-12	Harshfield et al. 2021	rs1168085
DOCK7	PI(36:2)_[M-H]1-	rs1168086	chr1_62646718_A_G	1	62646718	5.51e-13	Harshfield et al. 2021	rs1168086
DOCK7	PI(36:2)_[M-H]1-	rs746735	chr1_62647840_C_A	1	62647840	5.51e-13	Harshfield et al. 2021	rs746735
DOCK7	PI(36:2)_[M-H]1-	rs1168089	chr1_62648048_T_C	1	62648048	5.51e-13	Harshfield et al. 2021	rs1168089
DOCK7	PI(36:2)_[M-H]1-	chr1:63116041:D	chr1_62650370_GA_G	1	62650370	7.12e-13	Harshfield et al. 2021	chr1:63116041:D
DOCK7	PI(36:2)_[M-H]1-	rs1168093	chr1_62650556_G_A	1	62650556	7.44e-13	Harshfield et al. 2021	rs1168093
DOCK7	PI(36:2)_[M-H]1-	rs10889353	chr1_62652525_A_C	1	62652525	5.04e-12	Harshfield et al. 2021	rs10889353
DOCK7	PI(36:2)_[M-H]1-	rs1168097	chr1_62654700_C_T	1	62654700	7.85e-13	Harshfield et al. 2021	rs1168097
DOCK7	PI(36:2)_[M-H]1-	rs1168098	chr1_62655623_G_A	1	62655623	6.88e-13	Harshfield et al. 2021	rs1168098
DOCK7	PI(36:2)_[M-H]1-	rs1168099	chr1_62657188_C_A	1	62657188	6.88e-13	Harshfield et al. 2021	rs1168099
DOCK7	PI(36:2)_[M-H]1-	rs4495740	chr1_62658794_T_G	1	62658794	4.67e-12	Harshfield et al. 2021	rs4495740
DOCK7	PI(36:2)_[M-H]1-	rs1168102	chr1_62662034_C_T	1	62662034	6.35e-13	Harshfield et al. 2021	rs1168102
DOCK7	PI(36:2)_[M-H]1-	rs28641195	chr1_62662410_C_T	1	62662410	6.88e-13	Harshfield et al. 2021	rs28641195
DOCK7	PI(36:2)_[M-H]1-	rs1168104	chr1_62662654_A_G	1	62662654	6.25e-13	Harshfield et al. 2021	rs1168104
DOCK7	PI(36:2)_[M-H]1-	rs10889354	chr1_62663411_T_C	1	62663411	6.77e-12	Harshfield et al. 2021	rs10889354
DOCK7	PI(36:2)_[M-H]1-	rs11208001	chr1_62664760_C_T	1	62664760	7.78e-13	Harshfield et al. 2021	rs11208001
DOCK7	PI(36:2)_[M-H]1-	rs2479464	chr1_62665320_G_A	1	62665320	5.61e-13	Harshfield et al. 2021	rs2479464
DOCK7	PI(36:2)_[M-H]1-	rs1168132	chr1_62667797_T_A	1	62667797	1.82e-12	Harshfield et al. 2021	rs1168132
DOCK7	PI(36:2)_[M-H]1-	rs4587594	chr1_62668259_G_A	1	62668259	3.52e-12	Harshfield et al. 2021	rs4587594
DOCK7	PI(36:2)_[M-H]1-	rs28399032	chr1_62669953_G_C	1	62669953	2.26e-12	Harshfield et al. 2021	rs28399032
DOCK7	PI(36:2)_[M-H]1-	rs1168128	chr1_62670175_C_G	1	62670175	3.61e-13	Harshfield et al. 2021	rs1168128
DOCK7	PI(36:2)_[M-H]1-	rs1168124	chr1_62674059_C_T	1	62674059	7.01e-13	Harshfield et al. 2021	rs1168124
DOCK7	PI(36:2)_[M-H]1-	rs11208004	chr1_62679768_G_A	1	62679768	1.37e-11	Harshfield et al. 2021	rs11208004
DOCK7	PI(36:2)_[M-H]1-	chr1:63153199:D	chr1_62687528_TCAGAA_T	1	62687528	3.65e-12	Harshfield et al. 2021	chr1:63153199:D
DOCK7	PI(36:2)_[M-H]1-	rs10889356	chr1_62689678_G_A	1	62689678	4.28e-12	Harshfield et al. 2021	rs10889356
DOCK7	PI(36:2)_[M-H]1-	rs1168114	chr1_62690372_A_G	1	62690372	1.01e-12	Harshfield et al. 2021	rs1168114
DOCK7	PI(36:2)_[M-H]1-	rs1168113	chr1_62690427_T_C	1	62690427	2.32e-12	Harshfield et al. 2021	rs1168113
DOCK7	PI(36:2)_[M-H]1-	chr1:63159212:D	chr1_62693541_TA_T	1	62693541	1.7e-11	Harshfield et al. 2021	chr1:63159212:D
DOCK7	PI(36:2)_[M-H]1-	rs10889357	chr1_62694611_C_T	1	62694611	1.32e-11	Harshfield et al. 2021	rs10889357
DOCK7	PI(36:2)_[M-H]1-	rs1168107	chr1_62695502_A_T	1	62695502	3.58e-12	Harshfield et al. 2021	rs1168107
DOCK7	PI(36:2)_[M-H]1-	rs12136083	chr1_62697402_T_C	1	62697402	2.73e-11	Harshfield et al. 2021	rs12136083
DOCK7	PI(36:2)_[M-H]1-	rs144834675	chr1_62704195_T_C	1	62704195	2.24e-12	Harshfield et al. 2021	rs144834675
DOCK7	PI(36:2)_[M-H]1-	rs6682423	chr1_62705392_C_T	1	62705392	2.15e-12	Harshfield et al. 2021	rs6682423
DOCK7	PI(36:2)_[M-H]1-	rs6666816	chr1_62705528_C_T	1	62705528	2.15e-12	Harshfield et al. 2021	rs6666816
DOCK7	PI(36:2)_[M-H]1-	rs880694	chr1_62707613_C_T	1	62707613	1.99e-12	Harshfield et al. 2021	rs880694
DOCK7	PI(36:2)_[M-H]1-	rs10889360	chr1_62708247_C_T	1	62708247	7.89e-12	Harshfield et al. 2021	rs10889360
DOCK7	PI(36:2)_[M-H]1-	rs11208007	chr1_62710412_A_T	1	62710412	7.8e-12	Harshfield et al. 2021	rs11208007
DOCK7	PI(36:2)_[M-H]1-	rs4409689	chr1_62711694_C_T	1	62711694	2.32e-12	Harshfield et al. 2021	rs4409689
DOCK7	PI(36:2)_[M-H]1-	rs7518497	chr1_62712025_A_C	1	62712025	9.15e-12	Harshfield et al. 2021	rs7518497
DOCK7	PI(36:2)_[M-H]1-	rs9787151	chr1_62713467_C_T	1	62713467	2.15e-12	Harshfield et al. 2021	rs9787151
DOCK7	PI(36:2)_[M-H]1-	rs9787156	chr1_62713541_G_A	1	62713541	2.51e-12	Harshfield et al. 2021	rs9787156
DOCK7	PI(36:2)_[M-H]1-	rs6686331	chr1_62716464_C_T	1	62716464	1.69e-12	Harshfield et al. 2021	rs6686331
DOCK7	PI(36:2)_[M-H]1-	rs4915853	chr1_62725906_C_A	1	62725906	3.35e-12	Harshfield et al. 2021	rs4915853
DOCK7	PI(36:2)_[M-H]1-	rs11208009	chr1_62730021_C_T	1	62730021	1.42e-11	Harshfield et al. 2021	rs11208009
DOCK7	PI(36:2)_[M-H]1-	chr1:63199347:D	chr1_62733676_TG_T	1	62733676	2.95e-11	Harshfield et al. 2021	chr1:63199347:D
DOCK7	PI(36:2)_[M-H]1-	rs6679002	chr1_62734265_G_T	1	62734265	2.13e-11	Harshfield et al. 2021	rs6679002
GCKR	SM(33:1)_[M-CH3]1-	rs1260326	chr2_27508073_T_C	2	27508073	2.2e-10	Harshfield et al. 2021	rs1260326
GCKR	SM(37:1)_[M+H]1+	rs1260326	chr2_27508073_T_C	2	27508073	5.47e-11	Harshfield et al. 2021	rs1260326
GCKR	SM(37:1)_[M+H]1+	rs780094	chr2_27518370_T_C	2	27518370	8.03e-10	Harshfield et al. 2021	rs780094
GCKR	SM(37:1)_[M+H]1+	rs780093	chr2_27519736_T_C	2	27519736	8.89e-10	Harshfield et al. 2021	rs780093
LOC100507389	PA(44:6)_[M+OAc]1- / PG(43:6)_[M-H]1-	rs6770560	chr3_142938919_A_G	3	142938919	5.45e-10	Harshfield et al. 2021	rs6770560
LOC100507389	PA(44:6)_[M+OAc]1- / PG(43:6)_[M-H]1-	rs9821138	chr3_142940995_A_G	3	142940995	3.96e-10	Harshfield et al. 2021	rs9821138
LOC100507389	PA(44:6)_[M+OAc]1- / PG(43:6)_[M-H]1-	chr3:142660022:D	chr3_142941180_ATTCAGTAG_A	3	142941180	3.71e-10	Harshfield et al. 2021	chr3:142660022:D
LOC100507389	PA(44:6)_[M+OAc]1- / PG(43:6)_[M-H]1-	rs7650847	chr3_142944365_T_C	3	142944365	8.31e-10	Harshfield et al. 2021	rs7650847
LOC100507389	PA(44:6)_[M+OAc]1- / PG(43:6)_[M-H]1-	rs4683715	chr3_142945977_A_G	3	142945977	3.43e-10	Harshfield et al. 2021	rs4683715
UGT8	PG(32:1)_[M+OAc]1-	rs72676244	chr4_114479168_A_G	4	114479168	2.17e-13	Harshfield et al. 2021	rs72676244
UGT8	PG(32:1)_[M+OAc]1-	chr4:115400726:D	chr4_114479570_CT_C	4	114479570	3.86e-10	Harshfield et al. 2021	chr4:115400726:D
UGT8	PG(32:1)_[M+OAc]1-	rs62309866	chr4_114479583_G_A	4	114479583	4.51e-10	Harshfield et al. 2021	rs62309866
UGT8	PG(32:1)_[M+OAc]1-	rs7685549	chr4_114479772_A_G	4	114479772	3.79e-10	Harshfield et al. 2021	rs7685549
UGT8	PG(32:1)_[M+OAc]1-	rs7686774	chr4_114480357_A_G	4	114480357	3.62e-10	Harshfield et al. 2021	rs7686774
UGT8	PG(32:1)_[M+OAc]1-	rs7687413	chr4_114480417_G_T	4	114480417	4.16e-10	Harshfield et al. 2021	rs7687413
UGT8	PG(32:1)_[M+OAc]1-	rs7665675	chr4_114480704_T_C	4	114480704	3.7e-10	Harshfield et al. 2021	rs7665675
UGT8	PG(32:1)_[M+OAc]1-	rs7692571	chr4_114480792_G_A	4	114480792	3.7e-10	Harshfield et al. 2021	rs7692571
UGT8	PG(32:1)_[M+OAc]1-	rs62309868	chr4_114481442_T_C	4	114481442	1.59e-13	Harshfield et al. 2021	rs62309868
UGT8	PG(32:1)_[M+OAc]1-	rs11724670	chr4_114482122_G_T	4	114482122	5.91e-10	Harshfield et al. 2021	rs11724670
UGT8	PG(32:1)_[M+OAc]1-	rs11724674	chr4_114482175_G_A	4	114482175	3.79e-10	Harshfield et al. 2021	rs11724674
UGT8	PG(32:1)_[M+OAc]1-	rs10002657	chr4_114483120_G_A	4	114483120	5.91e-10	Harshfield et al. 2021	rs10002657
UGT8	PG(32:1)_[M+OAc]1-	rs6849064	chr4_114483807_A_G	4	114483807	2.23e-13	Harshfield et al. 2021	rs6849064
UGT8	PG(32:1)_[M+OAc]1-	rs1460770	chr4_114484189_C_A	4	114484189	1.39e-13	Harshfield et al. 2021	rs1460770
UGT8	PG(32:1)_[M+OAc]1-	rs6850121	chr4_114484294_A_G	4	114484294	2.35e-13	Harshfield et al. 2021	rs6850121
UGT8	PG(32:1)_[M+OAc]1-	rs28564476	chr4_114484592_C_T	4	114484592	2.01e-13	Harshfield et al. 2021	rs28564476
UGT8	PG(32:1)_[M+OAc]1-	rs922199	chr4_114485362_A_G	4	114485362	2.19e-13	Harshfield et al. 2021	rs922199
UGT8	PG(32:1)_[M+OAc]1-	rs1551742	chr4_114485894_C_T	4	114485894	2.01e-13	Harshfield et al. 2021	rs1551742
UGT8	PG(32:1)_[M+OAc]1-	rs10516602	chr4_114486174_C_T	4	114486174	3.11e-10	Harshfield et al. 2021	rs10516602
UGT8	PG(32:1)_[M+OAc]1-	rs1460771	chr4_114486755_T_C	4	114486755	3.16e-10	Harshfield et al. 2021	rs1460771
UGT8	PG(32:1)_[M+OAc]1-	rs1460772	chr4_114487028_C_T	4	114487028	3.23e-10	Harshfield et al. 2021	rs1460772
UGT8	PG(32:1)_[M+OAc]1-	rs10028232	chr4_114487644_G_A	4	114487644	3.16e-10	Harshfield et al. 2021	rs10028232
UGT8	PG(32:1)_[M+OAc]1-	rs7671026	chr4_114487736_C_A	4	114487736	3.23e-10	Harshfield et al. 2021	rs7671026
UGT8	PG(32:1)_[M+OAc]1-	rs12641633	chr4_114488186_T_G	4	114488186	1.7e-13	Harshfield et al. 2021	rs12641633
UGT8	PG(32:1)_[M+OAc]1-	rs10031142	chr4_114488433_G_A	4	114488433	3.23e-10	Harshfield et al. 2021	rs10031142
UGT8	PG(32:1)_[M+OAc]1-	chr4:115409992:D	chr4_114488836_CTATTACTATGTTAA_C	4	114488836	3.19e-10	Harshfield et al. 2021	chr4:115409992:D
UGT8	PG(32:1)_[M+OAc]1-	rs17678686	chr4_114489100_G_A	4	114489100	3.23e-10	Harshfield et al. 2021	rs17678686
UGT8	PG(32:1)_[M+OAc]1-	rs28766989	chr4_114489752_C_T	4	114489752	3.23e-10	Harshfield et al. 2021	rs28766989
UGT8	PG(32:1)_[M+OAc]1-	rs13105730	chr4_114490021_G_A	4	114490021	2.14e-13	Harshfield et al. 2021	rs13105730
UGT8	PG(32:1)_[M+OAc]1-	rs11722125	chr4_114490374_C_G	4	114490374	3.23e-10	Harshfield et al. 2021	rs11722125
UGT8	PG(32:1)_[M+OAc]1-	rs11722201	chr4_114490577_C_T	4	114490577	3.01e-10	Harshfield et al. 2021	rs11722201
UGT8	PG(32:1)_[M+OAc]1-	rs1599316	chr4_114490702_T_G	4	114490702	5.23e-10	Harshfield et al. 2021	rs1599316
UGT8	PG(32:1)_[M+OAc]1-	rs1585446	chr4_114490871_T_C	4	114490871	5.11e-10	Harshfield et al. 2021	rs1585446
UGT8	PG(32:1)_[M+OAc]1-	rs4833457	chr4_114490891_G_A	4	114490891	1.64e-13	Harshfield et al. 2021	rs4833457
UGT8	PG(32:1)_[M+OAc]1-	rs1585447	chr4_114490912_G_C	4	114490912	2.83e-10	Harshfield et al. 2021	rs1585447
UGT8	PG(32:1)_[M+OAc]1-	rs1585448	chr4_114491050_G_T	4	114491050	2.55e-10	Harshfield et al. 2021	rs1585448
UGT8	PG(32:1)_[M+OAc]1-	rs1870655	chr4_114491625_C_T	4	114491625	2.49e-10	Harshfield et al. 2021	rs1870655
UGT8	PG(32:1)_[M+OAc]1-	rs2219591	chr4_114491902_G_T	4	114491902	2.49e-10	Harshfield et al. 2021	rs2219591
UGT8	PG(32:1)_[M+OAc]1-	rs2199310	chr4_114492246_G_A	4	114492246	2.49e-10	Harshfield et al. 2021	rs2199310
UGT8	PG(32:1)_[M+OAc]1-	rs2199311	chr4_114492288_T_C	4	114492288	4.14e-10	Harshfield et al. 2021	rs2199311
UGT8	PG(32:1)_[M+OAc]1-	rs7698391	chr4_114492457_A_G	4	114492457	2.44e-10	Harshfield et al. 2021	rs7698391
UGT8	PG(32:1)_[M+OAc]1-	rs7698790	chr4_114492647_A_G	4	114492647	2.87e-10	Harshfield et al. 2021	rs7698790
UGT8	PG(32:1)_[M+OAc]1-	rs13102706	chr4_114492998_T_C	4	114492998	2.7e-10	Harshfield et al. 2021	rs13102706
UGT8	PG(32:1)_[M+OAc]1-	rs13102910	chr4_114493049_T_A	4	114493049	1.75e-10	Harshfield et al. 2021	rs13102910
UGT8	PG(32:1)_[M+OAc]1-	rs13127839	chr4_114493059_G_A	4	114493059	1.89e-10	Harshfield et al. 2021	rs13127839
UGT8	PG(32:1)_[M+OAc]1-	rs13103158	chr4_114493188_T_C	4	114493188	2.68e-10	Harshfield et al. 2021	rs13103158
UGT8	PG(32:1)_[M+OAc]1-	rs13127680	chr4_114493217_A_G	4	114493217	2.68e-10	Harshfield et al. 2021	rs13127680
UGT8	PG(32:1)_[M+OAc]1-	rs4834415	chr4_114493245_G_A	4	114493245	2.68e-10	Harshfield et al. 2021	rs4834415
UGT8	PG(32:1)_[M+OAc]1-	chr4:115414433:D	chr4_114493277_ATAT_A	4	114493277	1.6e-13	Harshfield et al. 2021	chr4:115414433:D
UGT8	PG(32:1)_[M+OAc]1-	rs4833458	chr4_114493571_A_G	4	114493571	2.38e-10	Harshfield et al. 2021	rs4833458
UGT8	PG(32:1)_[M+OAc]1-	rs4833459	chr4_114493734_G_A	4	114493734	2.38e-10	Harshfield et al. 2021	rs4833459
UGT8	PG(32:1)_[M+OAc]1-	rs4834416	chr4_114493830_A_G	4	114493830	2.78e-10	Harshfield et al. 2021	rs4834416
UGT8	PG(32:1)_[M+OAc]1-	rs12501292	chr4_114493876_T_C	4	114493876	2.4e-10	Harshfield et al. 2021	rs12501292
UGT8	PG(32:1)_[M+OAc]1-	rs12512563	chr4_114493973_C_T	4	114493973	2.81e-10	Harshfield et al. 2021	rs12512563
UGT8	PG(32:1)_[M+OAc]1-	rs12504927	chr4_114493975_A_C	4	114493975	2.81e-10	Harshfield et al. 2021	rs12504927
UGT8	PG(32:1)_[M+OAc]1-	rs13147121	chr4_114493994_A_G	4	114493994	2.81e-10	Harshfield et al. 2021	rs13147121
UGT8	PG(32:1)_[M+OAc]1-	rs13147488	chr4_114494051_C_T	4	114494051	2.38e-10	Harshfield et al. 2021	rs13147488
UGT8	PG(32:1)_[M+OAc]1-	rs12711027	chr4_114494204_T_A	4	114494204	2.38e-10	Harshfield et al. 2021	rs12711027
UGT8	PG(32:1)_[M+OAc]1-	rs13148430	chr4_114494469_C_T	4	114494469	2.38e-10	Harshfield et al. 2021	rs13148430
UGT8	PG(32:1)_[M+OAc]1-	rs6839599	chr4_114494754_A_G	4	114494754	3.09e-10	Harshfield et al. 2021	rs6839599
UGT8	PG(32:1)_[M+OAc]1-	rs6840798	chr4_114495078_G_T	4	114495078	2.23e-10	Harshfield et al. 2021	rs6840798
UGT8	PG(32:1)_[M+OAc]1-	rs6817762	chr4_114495098_T_C	4	114495098	1.67e-10	Harshfield et al. 2021	rs6817762
UGT8	PG(32:1)_[M+OAc]1-	rs13103833	chr4_114495414_A_G	4	114495414	2.32e-10	Harshfield et al. 2021	rs13103833
UGT8	PG(32:1)_[M+OAc]1-	chr4:115416673:D	chr4_114495517_AAAAG_A	4	114495517	2.17e-13	Harshfield et al. 2021	chr4:115416673:D
UGT8	PG(32:1)_[M+OAc]1-	rs13104656	chr4_114495547_G_A	4	114495547	2.32e-10	Harshfield et al. 2021	rs13104656
UGT8	PG(32:1)_[M+OAc]1-	rs13104685	chr4_114495590_G_A	4	114495590	2.32e-10	Harshfield et al. 2021	rs13104685
UGT8	PG(32:1)_[M+OAc]1-	rs13104693	chr4_114495600_G_T	4	114495600	2.32e-10	Harshfield et al. 2021	rs13104693
UGT8	PG(32:1)_[M+OAc]1-	rs7662125	chr4_114495706_T_C	4	114495706	2.29e-10	Harshfield et al. 2021	rs7662125
UGT8	PG(32:1)_[M+OAc]1-	rs7689158	chr4_114495770_G_A	4	114495770	2.44e-10	Harshfield et al. 2021	rs7689158
UGT8	PG(32:1)_[M+OAc]1-	rs2054303	chr4_114495803_T_C	4	114495803	2.29e-10	Harshfield et al. 2021	rs2054303
UGT8	PG(32:1)_[M+OAc]1-	rs2054304	chr4_114495902_G_C	4	114495902	2.34e-10	Harshfield et al. 2021	rs2054304
UGT8	PG(32:1)_[M+OAc]1-	rs2054305	chr4_114496175_C_G	4	114496175	2.22e-10	Harshfield et al. 2021	rs2054305
UGT8	PG(32:1)_[M+OAc]1-	rs2054306	chr4_114496204_A_T	4	114496204	2.22e-10	Harshfield et al. 2021	rs2054306
UGT8	PG(32:1)_[M+OAc]1-	rs11931563	chr4_114496527_G_A	4	114496527	2.22e-13	Harshfield et al. 2021	rs11931563
UGT8	PG(32:1)_[M+OAc]1-	rs2035059	chr4_114496530_A_G	4	114496530	2.22e-10	Harshfield et al. 2021	rs2035059
UGT8	PG(32:1)_[M+OAc]1-	rs12502750	chr4_114499194_C_T	4	114499194	2.82e-13	Harshfield et al. 2021	rs12502750
UGT8	PG(32:1)_[M+OAc]1-	rs7654273	chr4_114501231_T_C	4	114501231	2e-13	Harshfield et al. 2021	rs7654273
UGT8	PG(32:1)_[M+OAc]1-	rs6839138	chr4_114501793_A_G	4	114501793	2.1e-13	Harshfield et al. 2021	rs6839138
UGT8	PG(32:1)_[M+OAc]1-	rs6839694	chr4_114502041_A_G	4	114502041	4.06e-13	Harshfield et al. 2021	rs6839694
UGT8	PG(32:1)_[M+OAc]1-	rs1599317	chr4_114503010_A_G	4	114503010	3.86e-10	Harshfield et al. 2021	rs1599317
UGT8	PG(32:1)_[M+OAc]1-	rs7674990	chr4_114506467_G_T	4	114506467	1.56e-13	Harshfield et al. 2021	rs7674990
UGT8	PG(32:1)_[M+OAc]1-	rs10015704	chr4_114507972_C_A	4	114507972	1.88e-13	Harshfield et al. 2021	rs10015704
UGT8	PG(32:1)_[M+OAc]1-	rs7665770	chr4_114508383_T_C	4	114508383	1.88e-13	Harshfield et al. 2021	rs7665770
UGT8	PG(32:1)_[M+OAc]1-	rs36096691	chr4_114509770_A_G	4	114509770	1.67e-13	Harshfield et al. 2021	rs36096691
UGT8	PG(32:1)_[M+OAc]1-	rs993460	chr4_114510521_A_C	4	114510521	2.13e-10	Harshfield et al. 2021	rs993460
UGT8	PG(32:1)_[M+OAc]1-	rs7686100	chr4_114511670_T_C	4	114511670	2.17e-10	Harshfield et al. 2021	rs7686100
UGT8	PG(32:1)_[M+OAc]1-	rs4409025	chr4_114511785_A_G	4	114511785	2.42e-10	Harshfield et al. 2021	rs4409025
UGT8	PG(32:1)_[M+OAc]1-	rs4409026	chr4_114511787_A_G	4	114511787	2.11e-10	Harshfield et al. 2021	rs4409026
UGT8	PG(32:1)_[M+OAc]1-	rs4295329	chr4_114511945_A_C	4	114511945	2.17e-10	Harshfield et al. 2021	rs4295329
UGT8	PG(32:1)_[M+OAc]1-	rs4409027	chr4_114511985_A_T	4	114511985	2.17e-10	Harshfield et al. 2021	rs4409027
UGT8	PG(32:1)_[M+OAc]1-	rs4413472	chr4_114512090_A_G	4	114512090	2.17e-10	Harshfield et al. 2021	rs4413472
UGT8	PG(32:1)_[M+OAc]1-	rs11936113	chr4_114512224_A_G	4	114512224	2.17e-10	Harshfield et al. 2021	rs11936113
UGT8	PG(32:1)_[M+OAc]1-	rs11936150	chr4_114512391_A_G	4	114512391	2.17e-10	Harshfield et al. 2021	rs11936150
UGT8	PG(32:1)_[M+OAc]1-	rs28361366	chr4_114512809_T_C	4	114512809	2.17e-10	Harshfield et al. 2021	rs28361366
UGT8	PG(32:1)_[M+OAc]1-	rs28656197	chr4_114512821_A_G	4	114512821	2.17e-10	Harshfield et al. 2021	rs28656197
UGT8	PG(32:1)_[M+OAc]1-	chr4:115434152:I	chr4_114512996_A_AT	4	114512996	2.17e-10	Harshfield et al. 2021	chr4:115434152:I
UGT8	PG(32:1)_[M+OAc]1-	rs2199312	chr4_114513322_G_A	4	114513322	2.02e-10	Harshfield et al. 2021	rs2199312
UGT8	PG(32:1)_[M+OAc]1-	rs2199314	chr4_114513555_C_T	4	114513555	2.84e-10	Harshfield et al. 2021	rs2199314
UGT8	PG(32:1)_[M+OAc]1-	rs28736894	chr4_114514184_T_C	4	114514184	2.11e-10	Harshfield et al. 2021	rs28736894
UGT8	PG(32:1)_[M+OAc]1-	rs17622270	chr4_114514205_G_A	4	114514205	2.11e-10	Harshfield et al. 2021	rs17622270
UGT8	PG(32:1)_[M+OAc]1-	rs958771	chr4_114514506_G_T	4	114514506	2.11e-10	Harshfield et al. 2021	rs958771
UGT8	PG(32:1)_[M+OAc]1-	rs10021252	chr4_114515190_C_T	4	114515190	3.05e-10	Harshfield et al. 2021	rs10021252
UGT8	PG(32:1)_[M+OAc]1-	rs66806558	chr4_114515499_T_C	4	114515499	1.6e-13	Harshfield et al. 2021	rs66806558
UGT8	PG(32:1)_[M+OAc]1-	rs75946304	chr4_114516461_G_A	4	114516461	1.82e-12	Harshfield et al. 2021	rs75946304
UGT8	PG(32:1)_[M+OAc]1-	rs66482879	chr4_114517522_A_G	4	114517522	2.03e-10	Harshfield et al. 2021	rs66482879
UGT8	PG(32:1)_[M+OAc]1-	rs28657376	chr4_114517650_G_A	4	114517650	1.49e-10	Harshfield et al. 2021	rs28657376
UGT8	PG(32:1)_[M+OAc]1-	rs10857029	chr4_114518110_G_A	4	114518110	2.65e-10	Harshfield et al. 2021	rs10857029
UGT8	PG(32:1)_[M+OAc]1-	rs35913849	chr4_114519018_C_T	4	114519018	2.03e-10	Harshfield et al. 2021	rs35913849
UGT8	PG(32:1)_[M+OAc]1-	rs13149823	chr4_114519057_G_A	4	114519057	1.8e-13	Harshfield et al. 2021	rs13149823
UGT8	PG(32:1)_[M+OAc]1-	rs34740514	chr4_114519211_G_C	4	114519211	1.74e-10	Harshfield et al. 2021	rs34740514
UGT8	PG(32:1)_[M+OAc]1-	rs7684322	chr4_114519788_G_C	4	114519788	2.03e-10	Harshfield et al. 2021	rs7684322
UGT8	PG(32:1)_[M+OAc]1-	rs12108520	chr4_114522087_A_C	4	114522087	2.03e-10	Harshfield et al. 2021	rs12108520
UGT8	PG(32:1)_[M+OAc]1-	rs12108281	chr4_114522147_C_T	4	114522147	3.36e-10	Harshfield et al. 2021	rs12108281
UGT8	PG(32:1)_[M+OAc]1-	rs62309917	chr4_114522432_G_T	4	114522432	1.54e-13	Harshfield et al. 2021	rs62309917
UGT8	PG(32:1)_[M+OAc]1-	rs7682188	chr4_114522914_T_G	4	114522914	1.55e-13	Harshfield et al. 2021	rs7682188
UGT8	PG(32:1)_[M+OAc]1-	rs142556289	chr4_114523469_A_G	4	114523469	2.07e-10	Harshfield et al. 2021	rs142556289
UGT8	PG(32:1)_[M+OAc]1-	rs7658756	chr4_114523566_C_A	4	114523566	1.5e-13	Harshfield et al. 2021	rs7658756
UGT8	PG(32:1)_[M+OAc]1-	rs142668162	chr4_114524817_C_T	4	114524817	1.52e-10	Harshfield et al. 2021	rs142668162
UGT8	PG(32:1)_[M+OAc]1-	rs11931321	chr4_114526022_G_A	4	114526022	2.18e-10	Harshfield et al. 2021	rs11931321
UGT8	PG(32:1)_[M+OAc]1-	rs13117126	chr4_114526758_C_T	4	114526758	2.07e-10	Harshfield et al. 2021	rs13117126
UGT8	PG(32:1)_[M+OAc]1-	chr4:115448517:I	chr4_114527361_G_GA	4	114527361	2.02e-10	Harshfield et al. 2021	chr4:115448517:I
UGT8	PG(32:1)_[M+OAc]1-	rs10857031	chr4_114527690_T_A	4	114527690	1.98e-10	Harshfield et al. 2021	rs10857031
UGT8	PG(32:1)_[M+OAc]1-	rs10857032	chr4_114527831_C_T	4	114527831	1.78e-10	Harshfield et al. 2021	rs10857032
UGT8	PG(32:1)_[M+OAc]1-	rs12505597	chr4_114527954_T_C	4	114527954	2.79e-10	Harshfield et al. 2021	rs12505597
UGT8	PG(32:1)_[M+OAc]1-	rs11098253	chr4_114527990_G_A	4	114527990	1.66e-10	Harshfield et al. 2021	rs11098253
UGT8	PG(32:1)_[M+OAc]1-	rs7655989	chr4_114528134_C_T	4	114528134	1.58e-10	Harshfield et al. 2021	rs7655989
UGT8	PG(32:1)_[M+OAc]1-	rs6814022	chr4_114528667_G_A	4	114528667	1.52e-10	Harshfield et al. 2021	rs6814022
UGT8	PG(32:1)_[M+OAc]1-	rs1460779	chr4_114528894_C_G	4	114528894	2.26e-10	Harshfield et al. 2021	rs1460779
UGT8	PG(32:1)_[M+OAc]1-	rs1841435	chr4_114529308_G_T	4	114529308	1.4e-10	Harshfield et al. 2021	rs1841435
UGT8	PG(32:1)_[M+OAc]1-	rs1841434	chr4_114529420_A_G	4	114529420	1.37e-10	Harshfield et al. 2021	rs1841434
UGT8	PG(32:1)_[M+OAc]1-	rs1824490	chr4_114529766_C_T	4	114529766	1.37e-10	Harshfield et al. 2021	rs1824490
UGT8	PG(32:1)_[M+OAc]1-	rs1824489	chr4_114529776_G_C	4	114529776	1.37e-10	Harshfield et al. 2021	rs1824489
UGT8	PG(32:1)_[M+OAc]1-	rs7669767	chr4_114530264_G_A	4	114530264	1.39e-10	Harshfield et al. 2021	rs7669767
UGT8	PG(32:1)_[M+OAc]1-	rs2100782	chr4_114530452_A_G	4	114530452	1.36e-10	Harshfield et al. 2021	rs2100782
UGT8	PG(32:1)_[M+OAc]1-	rs12508960	chr4_114531061_T_C	4	114531061	1.39e-10	Harshfield et al. 2021	rs12508960
UGT8	PG(32:1)_[M+OAc]1-	rs11098254	chr4_114531300_G_A	4	114531300	1.39e-10	Harshfield et al. 2021	rs11098254
UGT8	PG(32:1)_[M+OAc]1-	rs11098255	chr4_114531393_G_A	4	114531393	1.43e-10	Harshfield et al. 2021	rs11098255
UGT8	PG(32:1)_[M+OAc]1-	rs6834235	chr4_114531582_G_A	4	114531582	1.4e-10	Harshfield et al. 2021	rs6834235
UGT8	PG(32:1)_[M+OAc]1-	rs1599320	chr4_114532227_T_C	4	114532227	1.4e-10	Harshfield et al. 2021	rs1599320
UGT8	PG(32:1)_[M+OAc]1-	rs7683270	chr4_114532438_G_A	4	114532438	1.39e-10	Harshfield et al. 2021	rs7683270
UGT8	PG(32:1)_[M+OAc]1-	rs13103303	chr4_114532477_C_T	4	114532477	9.72e-14	Harshfield et al. 2021	rs13103303
UGT8	PG(32:1)_[M+OAc]1-	rs13103327	chr4_114532551_A_G	4	114532551	9.92e-14	Harshfield et al. 2021	rs13103327
UGT8	PG(32:1)_[M+OAc]1-	rs13103719	chr4_114532620_C_A	4	114532620	1.21e-10	Harshfield et al. 2021	rs13103719
UGT8	PG(32:1)_[M+OAc]1-	rs13104081	chr4_114532641_G_A	4	114532641	1.36e-10	Harshfield et al. 2021	rs13104081
UGT8	PG(32:1)_[M+OAc]1-	rs13109008	chr4_114532769_A_G	4	114532769	2e-10	Harshfield et al. 2021	rs13109008
UGT8	PG(32:1)_[M+OAc]1-	rs13109803	chr4_114532837_G_A	4	114532837	1.83e-10	Harshfield et al. 2021	rs13109803
UGT8	PG(32:1)_[M+OAc]1-	rs7440658	chr4_114533303_G_T	4	114533303	1.28e-10	Harshfield et al. 2021	rs7440658
UGT8	PG(32:1)_[M+OAc]1-	rs2126028	chr4_114533453_G_A	4	114533453	1.61e-10	Harshfield et al. 2021	rs2126028
UGT8	PG(32:1)_[M+OAc]1-	rs2126027	chr4_114533510_T_G	4	114533510	1.21e-13	Harshfield et al. 2021	rs2126027
UGT8	PG(32:1)_[M+OAc]1-	rs2126026	chr4_114533531_C_G	4	114533531	1.49e-13	Harshfield et al. 2021	rs2126026
UGT8	PG(32:1)_[M+OAc]1-	chr4:115454950:I	chr4_114533794_T_TGGA	4	114533794	2.59e-13	Harshfield et al. 2021	chr4:115454950:I
UGT8	PG(32:1)_[M+OAc]1-	rs12503437	chr4_114534955_C_T	4	114534955	1.6e-11	Harshfield et al. 2021	rs12503437
UGT8	PG(32:1)_[M+OAc]1-	rs12503513	chr4_114534996_G_A	4	114534996	1.11e-13	Harshfield et al. 2021	rs12503513
UGT8	PG(32:1)_[M+OAc]1-	rs12503481	chr4_114535080_C_G	4	114535080	1.54e-11	Harshfield et al. 2021	rs12503481
UGT8	PG(32:1)_[M+OAc]1-	rs7667556	chr4_114535359_A_T	4	114535359	8.06e-14	Harshfield et al. 2021	rs7667556
UGT8	PG(32:1)_[M+OAc]1-	rs7668023	chr4_114535366_G_A	4	114535366	1.57e-11	Harshfield et al. 2021	rs7668023
UGT8	PG(32:1)_[M+OAc]1-	rs17047190	chr4_114536699_G_C	4	114536699	5.61e-12	Harshfield et al. 2021	rs17047190
UGT8	PG(32:1)_[M+OAc]1-	chr4:115457985:D	chr4_114536829_AT_A	4	114536829	5.81e-12	Harshfield et al. 2021	chr4:115457985:D
UGT8	PG(32:1)_[M+OAc]1-	rs11938628	chr4_114537012_C_T	4	114537012	1e-11	Harshfield et al. 2021	rs11938628
UGT8	PG(32:1)_[M+OAc]1-	rs34534063	chr4_114538077_G_A	4	114538077	1.11e-12	Harshfield et al. 2021	rs34534063
UGT8	PG(32:1)_[M+OAc]1-	rs36078253	chr4_114538112_C_T	4	114538112	7.67e-13	Harshfield et al. 2021	rs36078253
UGT8	PG(32:1)_[M+OAc]1-	rs60461745	chr4_114538308_G_A	4	114538308	1.1e-10	Harshfield et al. 2021	rs60461745
UGT8	PG(32:1)_[M+OAc]1-	rs13114989	chr4_114538869_G_A	4	114538869	4.88e-13	Harshfield et al. 2021	rs13114989
UGT8	PG(32:1)_[M+OAc]1-	rs79261962	chr4_114539953_G_C	4	114539953	1.71e-13	Harshfield et al. 2021	rs79261962
UGT8	PG(32:1)_[M+OAc]1-	rs1460782	chr4_114540002_T_G	4	114540002	4.77e-10	Harshfield et al. 2021	rs1460782
UGT8	PG(32:1)_[M+OAc]1-	rs1460783	chr4_114540109_T_C	4	114540109	5.35e-10	Harshfield et al. 2021	rs1460783
UGT8	PG(32:1)_[M+OAc]1-	rs77422558	chr4_114540944_C_A	4	114540944	1.61e-13	Harshfield et al. 2021	rs77422558
UGT8	PG(32:1)_[M+OAc]1-	rs12649041	chr4_114541220_C_A	4	114541220	1.62e-13	Harshfield et al. 2021	rs12649041
UGT8	PG(32:1)_[M+OAc]1-	rs13136602	chr4_114541864_C_T	4	114541864	2.59e-13	Harshfield et al. 2021	rs13136602
UGT8	PG(32:1)_[M+OAc]1-	rs1460784	chr4_114541947_A_G	4	114541947	5.81e-14	Harshfield et al. 2021	rs1460784
UGT8	PG(32:1)_[M+OAc]1-	rs12649943	chr4_114542460_G_T	4	114542460	2.8e-13	Harshfield et al. 2021	rs12649943
UGT8	PG(32:1)_[M+OAc]1-	rs12649963	chr4_114542537_G_T	4	114542537	1.67e-13	Harshfield et al. 2021	rs12649963
UGT8	PG(32:1)_[M+OAc]1-	rs17047198	chr4_114544338_G_A	4	114544338	3.19e-13	Harshfield et al. 2021	rs17047198
UGT8	PG(32:1)_[M+OAc]1-	rs17047201	chr4_114544945_C_A	4	114544945	4.02e-13	Harshfield et al. 2021	rs17047201
UGT8	PG(32:1)_[M+OAc]1-	rs1460785	chr4_114545757_T_A	4	114545757	5.58e-14	Harshfield et al. 2021	rs1460785
UGT8	PG(32:1)_[M+OAc]1-	rs13127912	chr4_114546019_G_A	4	114546019	7.54e-13	Harshfield et al. 2021	rs13127912
UGT8	PG(32:1)_[M+OAc]1-	rs10516604	chr4_114546112_C_G	4	114546112	4.59e-13	Harshfield et al. 2021	rs10516604
UGT8	PG(32:1)_[M+OAc]1-	rs12648803	chr4_114546228_C_T	4	114546228	6.78e-13	Harshfield et al. 2021	rs12648803
UGT8	PG(32:1)_[M+OAc]1-	rs10516603	chr4_114546303_A_G	4	114546303	6.78e-13	Harshfield et al. 2021	rs10516603
UGT8	PG(32:1)_[M+OAc]1-	rs13135560	chr4_114547331_C_A	4	114547331	4.59e-13	Harshfield et al. 2021	rs13135560
UGT8	PG(32:1)_[M+OAc]1-	rs35235288	chr4_114547620_A_G	4	114547620	7.87e-10	Harshfield et al. 2021	rs35235288
UGT8	PG(32:1)_[M+OAc]1-	rs35777558	chr4_114548111_G_T	4	114548111	4.51e-13	Harshfield et al. 2021	rs35777558
UGT8	PG(32:1)_[M+OAc]1-	rs4834419	chr4_114548870_A_G	4	114548870	1.03e-12	Harshfield et al. 2021	rs4834419
UGT8	PG(32:1)_[M+OAc]1-	rs1599323	chr4_114549176_T_C	4	114549176	1.03e-12	Harshfield et al. 2021	rs1599323
UGT8	PG(32:1)_[M+OAc]1-	rs34685786	chr4_114549280_C_A	4	114549280	7.29e-13	Harshfield et al. 2021	rs34685786
UGT8	PG(32:1)_[M+OAc]1-	rs13104222	chr4_114549757_C_A	4	114549757	1.02e-12	Harshfield et al. 2021	rs13104222
UGT8	PG(32:1)_[M+OAc]1-	rs79776742	chr4_114550195_A_G	4	114550195	4.36e-13	Harshfield et al. 2021	rs79776742
UGT8	PG(32:1)_[M+OAc]1-	rs57059575	chr4_114551237_C_G	4	114551237	4.36e-13	Harshfield et al. 2021	rs57059575
UGT8	PG(32:1)_[M+OAc]1-	rs9995962	chr4_114551671_G_T	4	114551671	1.78e-10	Harshfield et al. 2021	rs9995962
UGT8	PG(32:1)_[M+OAc]1-	rs13147106	chr4_114552206_T_C	4	114552206	4.33e-13	Harshfield et al. 2021	rs13147106
UGT8	PG(32:1)_[M+OAc]1-	rs13147485	chr4_114552321_T_G	4	114552321	4.36e-13	Harshfield et al. 2021	rs13147485
UGT8	PG(32:1)_[M+OAc]1-	rs13120552	chr4_114552518_A_G	4	114552518	6.92e-13	Harshfield et al. 2021	rs13120552
UGT8	PG(32:1)_[M+OAc]1-	rs13101831	chr4_114552771_T_C	4	114552771	6.92e-13	Harshfield et al. 2021	rs13101831
UGT8	PG(32:1)_[M+OAc]1-	rs6533801	chr4_114553199_C_G	4	114553199	8.84e-13	Harshfield et al. 2021	rs6533801
UGT8	PG(32:1)_[M+OAc]1-	rs13127707	chr4_114553424_A_G	4	114553424	8.49e-11	Harshfield et al. 2021	rs13127707
UGT8	PG(32:1)_[M+OAc]1-	rs13127941	chr4_114553520_A_G	4	114553520	6.81e-13	Harshfield et al. 2021	rs13127941
UGT8	PG(32:1)_[M+OAc]1-	rs13147198	chr4_114553935_G_C	4	114553935	7.32e-13	Harshfield et al. 2021	rs13147198
UGT8	PG(32:1)_[M+OAc]1-	rs13123226	chr4_114554137_T_G	4	114554137	1.18e-10	Harshfield et al. 2021	rs13123226
UGT8	PG(32:1)_[M+OAc]1-	rs13147645	chr4_114554143_G_C	4	114554143	4.8e-13	Harshfield et al. 2021	rs13147645
UGT8	PG(32:1)_[M+OAc]1-	rs35594431	chr4_114554497_T_G	4	114554497	6.81e-13	Harshfield et al. 2021	rs35594431
UGT8	PG(32:1)_[M+OAc]1-	rs34403145	chr4_114554629_C_G	4	114554629	6.81e-13	Harshfield et al. 2021	rs34403145
UGT8	PG(32:1)_[M+OAc]1-	rs12643074	chr4_114555226_T_C	4	114555226	6.69e-13	Harshfield et al. 2021	rs12643074
UGT8	PG(32:1)_[M+OAc]1-	rs2100783	chr4_114555821_T_C	4	114555821	6.69e-13	Harshfield et al. 2021	rs2100783
UGT8	PG(32:1)_[M+OAc]1-	chr4:115477257:D	chr4_114556101_GT_G	4	114556101	5.5e-14	Harshfield et al. 2021	chr4:115477257:D
UGT8	PG(32:1)_[M+OAc]1-	rs28787070	chr4_114556918_C_T	4	114556918	4.79e-10	Harshfield et al. 2021	rs28787070
UGT8	PG(32:1)_[M+OAc]1-	rs12641516	chr4_114556972_G_A	4	114556972	4.04e-13	Harshfield et al. 2021	rs12641516
UGT8	PG(32:1)_[M+OAc]1-	rs28870381	chr4_114557343_G_T	4	114557343	4.6e-14	Harshfield et al. 2021	rs28870381
UGT8	PG(32:1)_[M+OAc]1-	rs71606719	chr4_114557814_T_A	4	114557814	4.04e-13	Harshfield et al. 2021	rs71606719
UGT8	PG(32:1)_[M+OAc]1-	rs13125495	chr4_114558326_C_A	4	114558326	3.28e-13	Harshfield et al. 2021	rs13125495
UGT8	PG(32:1)_[M+OAc]1-	rs12650115	chr4_114560232_A_G	4	114560232	7e-13	Harshfield et al. 2021	rs12650115
UGT8	PG(32:1)_[M+OAc]1-	rs12644238	chr4_114560598_G_T	4	114560598	6.83e-13	Harshfield et al. 2021	rs12644238
UGT8	PG(32:1)_[M+OAc]1-	rs10021731	chr4_114560759_T_C	4	114560759	1.47e-12	Harshfield et al. 2021	rs10021731
UGT8	PG(32:1)_[M+OAc]1-	chr4:115482128:D	chr4_114560972_TCTTTTA_T	4	114560972	4.84e-13	Harshfield et al. 2021	chr4:115482128:D
UGT8	PG(32:1)_[M+OAc]1-	rs1903365	chr4_114561897_T_A	4	114561897	6.71e-13	Harshfield et al. 2021	rs1903365
UGT8	PG(32:1)_[M+OAc]1-	rs13110751	chr4_114563572_C_G	4	114563572	6.6e-13	Harshfield et al. 2021	rs13110751
UGT8	PG(32:1)_[M+OAc]1-	rs13105144	chr4_114563873_T_A	4	114563873	6.6e-13	Harshfield et al. 2021	rs13105144
UGT8	PG(32:1)_[M+OAc]1-	rs13129837	chr4_114563925_C_T	4	114563925	4.22e-13	Harshfield et al. 2021	rs13129837
UGT8	PG(32:1)_[M+OAc]1-	rs11098258	chr4_114564528_A_G	4	114564528	2.89e-13	Harshfield et al. 2021	rs11098258
UGT8	PG(32:1)_[M+OAc]1-	rs17047236	chr4_114564575_C_G	4	114564575	6.49e-13	Harshfield et al. 2021	rs17047236
UGT8	PG(32:1)_[M+OAc]1-	rs33914856	chr4_114564668_G_A	4	114564668	6.49e-13	Harshfield et al. 2021	rs33914856
UGT8	PG(32:1)_[M+OAc]1-	rs1380932	chr4_114565923_G_A	4	114565923	4.04e-13	Harshfield et al. 2021	rs1380932
UGT8	PG(32:1)_[M+OAc]1-	rs35733223	chr4_114566454_T_C	4	114566454	1.67e-10	Harshfield et al. 2021	rs35733223
UGT8	PG(32:1)_[M+OAc]1-	rs35082726	chr4_114566777_A_G	4	114566777	4.04e-13	Harshfield et al. 2021	rs35082726
UGT8	PG(32:1)_[M+OAc]1-	rs17047238	chr4_114568870_G_C	4	114568870	3.92e-13	Harshfield et al. 2021	rs17047238
UGT8	PG(32:1)_[M+OAc]1-	rs1460786	chr4_114568887_A_G	4	114568887	3.92e-13	Harshfield et al. 2021	rs1460786
UGT8	PG(32:1)_[M+OAc]1-	rs71606720	chr4_114569301_G_A	4	114569301	3.68e-13	Harshfield et al. 2021	rs71606720
UGT8	PG(32:1)_[M+OAc]1-	rs7672145	chr4_114569441_T_C	4	114569441	5.02e-10	Harshfield et al. 2021	rs7672145
UGT8	PG(32:1)_[M+OAc]1-	rs17047239	chr4_114570559_T_C	4	114570559	7.42e-13	Harshfield et al. 2021	rs17047239
UGT8	PG(32:1)_[M+OAc]1-	rs17047244	chr4_114571532_A_G	4	114571532	7.34e-13	Harshfield et al. 2021	rs17047244
UGT8	PG(32:1)_[M+OAc]1-	rs17622401	chr4_114571551_A_G	4	114571551	9.12e-14	Harshfield et al. 2021	rs17622401
UGT8	PG(32:1)_[M+OAc]1-	rs17047246	chr4_114571876_A_G	4	114571876	7.34e-13	Harshfield et al. 2021	rs17047246
UGT8	PG(32:1)_[M+OAc]1-	chr4:115493284:I	chr4_114572128_C_CTAT	4	114572128	2.31e-13	Harshfield et al. 2021	chr4:115493284:I
UGT8	PG(32:1)_[M+OAc]1-	rs4834421	chr4_114572686_A_C	4	114572686	9.8e-14	Harshfield et al. 2021	rs4834421
UGT8	PG(32:1)_[M+OAc]1-	rs13144260	chr4_114573271_C_G	4	114573271	1.08e-12	Harshfield et al. 2021	rs13144260
UGT8	PG(32:1)_[M+OAc]1-	chr4:115495754:D	chr4_114574598_AC_A	4	114574598	7.37e-13	Harshfield et al. 2021	chr4:115495754:D
UGT8	PG(32:1)_[M+OAc]1-	rs34948407	chr4_114575280_A_G	4	114575280	7.29e-13	Harshfield et al. 2021	rs34948407
UGT8	PG(32:1)_[M+OAc]1-	rs28734840	chr4_114575934_C_T	4	114575934	1.25e-13	Harshfield et al. 2021	rs28734840
UGT8	PG(32:1)_[M+OAc]1-	rs12648883	chr4_114576504_G_A	4	114576504	9.47e-14	Harshfield et al. 2021	rs12648883
UGT8	PG(32:1)_[M+OAc]1-	rs56149980	chr4_114576580_C_G	4	114576580	7.21e-13	Harshfield et al. 2021	rs56149980
UGT8	PG(32:1)_[M+OAc]1-	rs12331895	chr4_114577512_G_A	4	114577512	4.54e-10	Harshfield et al. 2021	rs12331895
UGT8	PG(32:1)_[M+OAc]1-	rs12650568	chr4_114578461_G_A	4	114578461	1.33e-13	Harshfield et al. 2021	rs12650568
UGT8	PG(32:1)_[M+OAc]1-	rs12650546	chr4_114578518_C_T	4	114578518	3.33e-10	Harshfield et al. 2021	rs12650546
UGT8	PG(32:1)_[M+OAc]1-	rs12645269	chr4_114579403_A_G	4	114579403	7.33e-13	Harshfield et al. 2021	rs12645269
UGT8	PG(32:1)_[M+OAc]1-	rs12642541	chr4_114579576_T_G	4	114579576	7.25e-13	Harshfield et al. 2021	rs12642541
UGT8	PG(32:1)_[M+OAc]1-	rs57930571	chr4_114580433_G_C	4	114580433	7.28e-13	Harshfield et al. 2021	rs57930571
UGT8	PG(32:1)_[M+OAc]1-	rs9884212	chr4_114580888_C_T	4	114580888	6.33e-10	Harshfield et al. 2021	rs9884212
UGT8	PG(32:1)_[M+OAc]1-	rs35732213	chr4_114581427_T_C	4	114581427	1.05e-12	Harshfield et al. 2021	rs35732213
UGT8	PG(32:1)_[M+OAc]1-	rs35936834	chr4_114581520_T_C	4	114581520	7.32e-13	Harshfield et al. 2021	rs35936834
UGT8	PG(32:1)_[M+OAc]1-	rs6813229	chr4_114582721_A_C	4	114582721	7.43e-13	Harshfield et al. 2021	rs6813229
UGT8	PG(32:1)_[M+OAc]1-	rs6813283	chr4_114582806_A_C	4	114582806	6.09e-13	Harshfield et al. 2021	rs6813283
UGT8	PG(32:1)_[M+OAc]1-	rs6839189	chr4_114582848_T_C	4	114582848	7.74e-13	Harshfield et al. 2021	rs6839189
UGT8	PG(32:1)_[M+OAc]1-	rs34581144	chr4_114583571_A_G	4	114583571	2.78e-13	Harshfield et al. 2021	rs34581144
UGT8	PG(32:1)_[M+OAc]1-	rs35789595	chr4_114594055_C_A	4	114594055	1.68e-12	Harshfield et al. 2021	rs35789595
UGT8	PG(32:1)_[M+OAc]1-	rs35578985	chr4_114594500_C_T	4	114594500	1.66e-12	Harshfield et al. 2021	rs35578985
UGT8	PG(32:1)_[M+OAc]1-	rs34001486	chr4_114594792_A_G	4	114594792	1.84e-12	Harshfield et al. 2021	rs34001486
UGT8	PG(32:1)_[M+OAc]1-	rs7437576	chr4_114595467_G_A	4	114595467	3.07e-12	Harshfield et al. 2021	rs7437576
UGT8	PG(32:1)_[M+OAc]1-	rs7434753	chr4_114596387_T_C	4	114596387	2.5e-12	Harshfield et al. 2021	rs7434753
UGT8	PG(32:1)_[M+OAc]1-	rs6849357	chr4_114598115_G_A	4	114598115	8.57e-11	Harshfield et al. 2021	rs6849357
UGT8	PG(32:1)_[M+OAc]1-	rs13112553	chr4_114598194_C_A	4	114598194	8.57e-11	Harshfield et al. 2021	rs13112553
UGT8	PG(32:1)_[M+OAc]1-	rs12511581	chr4_114598400_T_G	4	114598400	1.1e-10	Harshfield et al. 2021	rs12511581
UGT8	PG(32:1)_[M+OAc]1-	rs11098260	chr4_114598670_A_G	4	114598670	1.49e-10	Harshfield et al. 2021	rs11098260
UGT8	PG(32:1)_[M+OAc]1-	rs12499938	chr4_114598684_A_G	4	114598684	3.56e-10	Harshfield et al. 2021	rs12499938
ELOVL2	PI(40:6)_[M-H]1-	rs1225737	chr6_10982419_C_T	6	10982419	7.22e-10	Harshfield et al. 2021	rs1225737
ELOVL2	PI(40:6)_[M-H]1-	rs4532436	chr6_10983738_C_G	6	10983738	7.64e-10	Harshfield et al. 2021	rs4532436
ELOVL2	PI(40:6)_[M-H]1-	rs9379992	chr6_10984097_G_A	6	10984097	5.2e-10	Harshfield et al. 2021	rs9379992
ELOVL2	PI(40:6)_[M-H]1-	chr6:10991667:I	chr6_10991434_C_CT	6	10991434	4.27e-10	Harshfield et al. 2021	chr6:10991667:I
ELOVL2	PI(40:6)_[M-H]1-	rs3798707	chr6_10991702_C_T	6	10991702	4.67e-10	Harshfield et al. 2021	rs3798707
ELOVL2	PI(40:6)_[M-H]1-	rs61624919	chr6_10997590_G_A	6	10997590	4.55e-10	Harshfield et al. 2021	rs61624919
ELOVL2	PI(40:6)_[M-H]1-	rs3798711	chr6_11002577_T_C	6	11002577	6.05e-10	Harshfield et al. 2021	rs3798711
ELOVL2	PI(40:6)_[M-H]1-	rs2295602	chr6_11005609_T_C	6	11005609	3.02e-10	Harshfield et al. 2021	rs2295602
ELOVL2	PI(40:6)_[M-H]1-	rs3798713	chr6_11008389_G_C	6	11008389	2.44e-10	Harshfield et al. 2021	rs3798713
ELOVL2	PI(40:6)_[M-H]1-	rs9295752	chr6_11010567_T_G	6	11010567	2.95e-10	Harshfield et al. 2021	rs9295752
ELOVL2	PI(40:6)_[M-H]1-	rs9380025	chr6_11010841_T_G	6	11010841	8.36e-10	Harshfield et al. 2021	rs9380025
ELOVL2	PI(40:6)_[M-H]1-	rs953413	chr6_11012626_G_A	6	11012626	2.87e-10	Harshfield et al. 2021	rs953413
ELOVL2	PI(40:6)_[M-H]1-	rs7743830	chr6_11013987_A_G	6	11013987	3.85e-10	Harshfield et al. 2021	rs7743830
ELOVL2	PI(40:6)_[M-H]1-	rs1570069	chr6_11017592_A_G	6	11017592	3.8e-10	Harshfield et al. 2021	rs1570069
ELOVL2	PI(40:6)_[M-H]1-	rs1321536	chr6_11018579_T_G	6	11018579	2.84e-10	Harshfield et al. 2021	rs1321536
ELOVL2	PI(40:6)_[M-H]1-	chr6:11027942:D	chr6_11027709_CTAAGA_C	6	11027709	1.93e-10	Harshfield et al. 2021	chr6:11027942:D
ELOVL2	PI(40:6)_[M-H]1-	rs3798720	chr6_11039769_G_A	6	11039769	8.11e-10	Harshfield et al. 2021	rs3798720
ELOVL2	PC(40:6)_[M+H]1+ / PE(43:6)_[M+H]1+	rs9468308	chr6_11043835_T_G	6	11043835	4.43e-10	Harshfield et al. 2021	rs9468308
LOC100506409	PI(40:6)_[M-H]1-	rs1812685	chr6_11047243_T_C	6	11047243	8.93e-10	Harshfield et al. 2021	rs1812685
LOC100506409	PI(40:6)_[M-H]1-	rs6920155	chr6_11047723_C_A	6	11047723	1.43e-10	Harshfield et al. 2021	rs6920155
LOC100506409	PI(40:6)_[M-H]1-	rs6456810	chr6_11052185_C_A	6	11052185	7.9e-10	Harshfield et al. 2021	rs6456810
LOC100506409	PC(38:6)_[M+H]1+ / PE(41:6)_[M+H]1+	rs9393915	chr6_11072089_C_T	6	11072089	8.32e-10	Harshfield et al. 2021	rs9393915
LOC100506409	PI(40:6)_[M-H]1-	rs2024980	chr6_11074455_T_C	6	11074455	6.27e-10	Harshfield et al. 2021	rs2024980
LOC100506409	PI(40:6)_[M-H]1-	rs61390967	chr6_11074967_A_G	6	11074967	8e-10	Harshfield et al. 2021	rs61390967
MLXIPL	SM(34:1)_[M-CH3]1-	chr7:73042302:D	chr7_73627972_GCTTT_G	7	73627972	7.76e-10	Harshfield et al. 2021	chr7:73042302:D
MLXIPL	SM(34:0)_[M-CH3]1-	chr7:73042302:D	chr7_73627972_GCTTT_G	7	73627972	6.02e-10	Harshfield et al. 2021	chr7:73042302:D
LPL	DG(34:2)_[M+H-H2O]1+	rs12679834	chr8_19962922_T_C	8	19962922	4.13e-10	Harshfield et al. 2021	rs12679834
LPL	DG(34:1)_[M+H-H2O]1+	rs12679834	chr8_19962922_T_C	8	19962922	3.51e-10	Harshfield et al. 2021	rs12679834
LPL	SM(42:3)_[M+H]1+	rs12679834	chr8_19962922_T_C	8	19962922	6.4e-10	Harshfield et al. 2021	rs12679834
LPL	TG(53:3)_[M+NH4]1+	rs12679834	chr8_19962922_T_C	8	19962922	5e-10	Harshfield et al. 2021	rs12679834
LPL	TG(53:2)_[M+NH4]1+	rs12679834	chr8_19962922_T_C	8	19962922	8.63e-10	Harshfield et al. 2021	rs12679834
LPL	DG(34:2)_[M+H-H2O]1+	rs117199990	chr8_19963405_C_T	8	19963405	3.3e-10	Harshfield et al. 2021	rs117199990
LPL	DG(34:1)_[M+H-H2O]1+	rs117199990	chr8_19963405_C_T	8	19963405	1.46e-10	Harshfield et al. 2021	rs117199990
LPL	DG(34:0)_[M+H-H2O]1+	rs117199990	chr8_19963405_C_T	8	19963405	5.11e-10	Harshfield et al. 2021	rs117199990
LPL	DG(36:2)_[M+H-H2O]1+	rs117199990	chr8_19963405_C_T	8	19963405	2.9e-10	Harshfield et al. 2021	rs117199990
LPL	DG(36:1)_[M+H-H2O]1+	rs117199990	chr8_19963405_C_T	8	19963405	4.96e-10	Harshfield et al. 2021	rs117199990
LPL	CE(20:3)_[M+NH4]1+	rs117199990	chr8_19963405_C_T	8	19963405	4.45e-10	Harshfield et al. 2021	rs117199990
LPL	SM(42:4)_[M+H]1+	rs117199990	chr8_19963405_C_T	8	19963405	3.15e-10	Harshfield et al. 2021	rs117199990
LPL	SM(42:3)_[M+H]1+	rs117199990	chr8_19963405_C_T	8	19963405	2.47e-10	Harshfield et al. 2021	rs117199990
LPL	TG(52:3)_[M+NH4]1+	rs117199990	chr8_19963405_C_T	8	19963405	6.18e-10	Harshfield et al. 2021	rs117199990
LPL	TG(52:2)_[M+NH4]1+	rs117199990	chr8_19963405_C_T	8	19963405	6.82e-10	Harshfield et al. 2021	rs117199990
LPL	TG(53:3)_[M+NH4]1+	rs117199990	chr8_19963405_C_T	8	19963405	2.49e-10	Harshfield et al. 2021	rs117199990
LPL	TG(53:2)_[M+NH4]1+	rs117199990	chr8_19963405_C_T	8	19963405	3.48e-10	Harshfield et al. 2021	rs117199990
LPL	DG(34:2)_[M+H-H2O]1+	rs145391587	chr8_19963422_A_C	8	19963422	8.57e-10	Harshfield et al. 2021	rs145391587
LPL	DG(34:1)_[M+H-H2O]1+	rs145391587	chr8_19963422_A_C	8	19963422	7.27e-10	Harshfield et al. 2021	rs145391587
LPL	SM(42:3)_[M+H]1+	rs145391587	chr8_19963422_A_C	8	19963422	4.88e-10	Harshfield et al. 2021	rs145391587
LPL	TG(53:3)_[M+NH4]1+	rs145391587	chr8_19963422_A_C	8	19963422	7.24e-10	Harshfield et al. 2021	rs145391587
LPL	DG(34:2)_[M+H-H2O]1+	rs75278536	chr8_19963914_T_G	8	19963914	5.71e-10	Harshfield et al. 2021	rs75278536
LPL	DG(34:1)_[M+H-H2O]1+	rs75278536	chr8_19963914_T_G	8	19963914	5.74e-10	Harshfield et al. 2021	rs75278536
LPL	SM(42:3)_[M+H]1+	rs75278536	chr8_19963914_T_G	8	19963914	6.99e-10	Harshfield et al. 2021	rs75278536
LPL	TG(53:3)_[M+NH4]1+	rs75278536	chr8_19963914_T_G	8	19963914	6.66e-10	Harshfield et al. 2021	rs75278536
LPL	DG(34:2)_[M+H-H2O]1+	rs77069344	chr8_19964271_T_G	8	19964271	5.34e-10	Harshfield et al. 2021	rs77069344
LPL	DG(34:1)_[M+H-H2O]1+	rs77069344	chr8_19964271_T_G	8	19964271	4.99e-10	Harshfield et al. 2021	rs77069344
LPL	SM(42:3)_[M+H]1+	rs77069344	chr8_19964271_T_G	8	19964271	6.73e-10	Harshfield et al. 2021	rs77069344
LPL	TG(53:3)_[M+NH4]1+	rs77069344	chr8_19964271_T_G	8	19964271	6.66e-10	Harshfield et al. 2021	rs77069344
LPL	DG(34:2)_[M+H-H2O]1+	rs11570891	chr8_19965299_CT_TT	8	19965299	4.66e-10	Harshfield et al. 2021	rs11570891
LPL	DG(34:1)_[M+H-H2O]1+	rs11570891	chr8_19965299_CT_TT	8	19965299	4.99e-10	Harshfield et al. 2021	rs11570891
LPL	SM(42:3)_[M+H]1+	rs11570891	chr8_19965299_CT_TT	8	19965299	6.57e-10	Harshfield et al. 2021	rs11570891
LPL	TG(53:3)_[M+NH4]1+	rs11570891	chr8_19965299_CT_TT	8	19965299	6.58e-10	Harshfield et al. 2021	rs11570891
LPL	DG(34:2)_[M+H-H2O]1+	rs1803924	chr8_19966163_C_T	8	19966163	3.71e-10	Harshfield et al. 2021	rs1803924
LPL	DG(34:1)_[M+H-H2O]1+	rs1803924	chr8_19966163_C_T	8	19966163	5.05e-10	Harshfield et al. 2021	rs1803924
LPL	SM(42:3)_[M+H]1+	rs1803924	chr8_19966163_C_T	8	19966163	5.5e-10	Harshfield et al. 2021	rs1803924
LPL	TG(53:3)_[M+NH4]1+	rs1803924	chr8_19966163_C_T	8	19966163	6.18e-10	Harshfield et al. 2021	rs1803924
LPL	DG(34:2)_[M+H-H2O]1+	rs3735964	chr8_19966534_C_A	8	19966534	3.59e-10	Harshfield et al. 2021	rs3735964
LPL	DG(34:1)_[M+H-H2O]1+	rs3735964	chr8_19966534_C_A	8	19966534	4.53e-10	Harshfield et al. 2021	rs3735964
LPL	SM(42:3)_[M+H]1+	rs3735964	chr8_19966534_C_A	8	19966534	5.5e-10	Harshfield et al. 2021	rs3735964
LPL	TG(53:3)_[M+NH4]1+	rs3735964	chr8_19966534_C_A	8	19966534	6.3e-10	Harshfield et al. 2021	rs3735964
LPL	DG(34:2)_[M+H-H2O]1+	rs1059611	chr8_19967052_T_C	8	19967052	2.41e-10	Harshfield et al. 2021	rs1059611
LPL	DG(34:1)_[M+H-H2O]1+	rs1059611	chr8_19967052_T_C	8	19967052	3.24e-10	Harshfield et al. 2021	rs1059611
LPL	SM(42:3)_[M+H]1+	rs1059611	chr8_19967052_T_C	8	19967052	4.97e-10	Harshfield et al. 2021	rs1059611
LPL	TG(52:3)_[M+NH4]1+	rs1059611	chr8_19967052_T_C	8	19967052	5.48e-10	Harshfield et al. 2021	rs1059611
LPL	TG(53:3)_[M+NH4]1+	rs1059611	chr8_19967052_T_C	8	19967052	3.39e-10	Harshfield et al. 2021	rs1059611
LPL	DG(34:2)_[M+H-H2O]1+	chr8:19824626:I	chr8_19967115_C_CTT	8	19967115	4.79e-10	Harshfield et al. 2021	chr8:19824626:I
LPL	SM(42:3)_[M+H]1+	chr8:19824626:I	chr8_19967115_C_CTT	8	19967115	7.17e-10	Harshfield et al. 2021	chr8:19824626:I
LPL	TG(53:3)_[M+NH4]1+	chr8:19824626:I	chr8_19967115_C_CTT	8	19967115	4.9e-10	Harshfield et al. 2021	chr8:19824626:I
LPL	TG(53:3)_[M+NH4]1+	rs77150190	chr8_19968791_G_C	8	19968791	7.79e-10	Harshfield et al. 2021	rs77150190
LPL	TG(53:3)_[M+NH4]1+	rs77729186	chr8_19968807_A_G	8	19968807	8.03e-10	Harshfield et al. 2021	rs77729186
LPL	TG(53:3)_[M+NH4]1+	rs79108221	chr8_19969190_C_T	8	19969190	7.32e-10	Harshfield et al. 2021	rs79108221
LPL	DG(34:2)_[M+H-H2O]1+	rs1011685	chr8_19973258_C_T	8	19973258	5.6e-10	Harshfield et al. 2021	rs1011685
LPL	DG(34:1)_[M+H-H2O]1+	rs1011685	chr8_19973258_C_T	8	19973258	6.37e-10	Harshfield et al. 2021	rs1011685
LPL	CE(20:3)_[M+NH4]1+	rs1011685	chr8_19973258_C_T	8	19973258	4.31e-10	Harshfield et al. 2021	rs1011685
LPL	SM(42:4)_[M+H]1+	rs1011685	chr8_19973258_C_T	8	19973258	8.89e-10	Harshfield et al. 2021	rs1011685
LPL	SM(42:3)_[M+H]1+	rs1011685	chr8_19973258_C_T	8	19973258	5.66e-10	Harshfield et al. 2021	rs1011685
LPL	TG(53:3)_[M+NH4]1+	rs1011685	chr8_19973258_C_T	8	19973258	5.84e-10	Harshfield et al. 2021	rs1011685
LPL	DG(34:2)_[M+H-H2O]1+	rs17482753	chr8_19975135_G_T	8	19975135	6.2e-10	Harshfield et al. 2021	rs17482753
LPL	DG(34:1)_[M+H-H2O]1+	rs17482753	chr8_19975135_G_T	8	19975135	6.91e-10	Harshfield et al. 2021	rs17482753
LPL	CE(20:3)_[M+NH4]1+	rs17482753	chr8_19975135_G_T	8	19975135	4.2e-10	Harshfield et al. 2021	rs17482753
LPL	SM(42:3)_[M+H]1+	rs17482753	chr8_19975135_G_T	8	19975135	7.08e-10	Harshfield et al. 2021	rs17482753
LPL	TG(53:3)_[M+NH4]1+	rs17482753	chr8_19975135_G_T	8	19975135	8.77e-10	Harshfield et al. 2021	rs17482753
LPL	DG(34:2)_[M+H-H2O]1+	rs74855321	chr8_19979473_C_T	8	19979473	7.96e-10	Harshfield et al. 2021	rs74855321
LPL	DG(34:1)_[M+H-H2O]1+	rs74855321	chr8_19979473_C_T	8	19979473	5.33e-10	Harshfield et al. 2021	rs74855321
LPL	CE(20:3)_[M+NH4]1+	rs74855321	chr8_19979473_C_T	8	19979473	7.69e-10	Harshfield et al. 2021	rs74855321
LPL	SM(42:4)_[M+H]1+	rs74855321	chr8_19979473_C_T	8	19979473	7.49e-10	Harshfield et al. 2021	rs74855321
LPL	SM(42:3)_[M+H]1+	rs74855321	chr8_19979473_C_T	8	19979473	4.24e-10	Harshfield et al. 2021	rs74855321
LPL	DG(34:1)_[M+H-H2O]1+	rs58946909	chr8_19982830_G_A	8	19982830	5.64e-10	Harshfield et al. 2021	rs58946909
LPL	CE(20:3)_[M+NH4]1+	rs58946909	chr8_19982830_G_A	8	19982830	8.8e-10	Harshfield et al. 2021	rs58946909
LPL	SM(42:4)_[M+H]1+	rs58946909	chr8_19982830_G_A	8	19982830	6.93e-10	Harshfield et al. 2021	rs58946909
LPL	SM(42:3)_[M+H]1+	rs58946909	chr8_19982830_G_A	8	19982830	5.44e-10	Harshfield et al. 2021	rs58946909
LPL	DG(34:2)_[M+H-H2O]1+	rs75551077	chr8_19982897_G_C	8	19982897	7.04e-10	Harshfield et al. 2021	rs75551077
LPL	DG(34:1)_[M+H-H2O]1+	rs75551077	chr8_19982897_G_C	8	19982897	2.71e-10	Harshfield et al. 2021	rs75551077
LPL	DG(34:0)_[M+H-H2O]1+	rs75551077	chr8_19982897_G_C	8	19982897	7.98e-10	Harshfield et al. 2021	rs75551077
LPL	CE(20:3)_[M+NH4]1+	rs75551077	chr8_19982897_G_C	8	19982897	6.05e-10	Harshfield et al. 2021	rs75551077
LPL	SM(42:4)_[M+H]1+	rs75551077	chr8_19982897_G_C	8	19982897	5.18e-10	Harshfield et al. 2021	rs75551077
LPL	SM(42:3)_[M+H]1+	rs75551077	chr8_19982897_G_C	8	19982897	5.06e-10	Harshfield et al. 2021	rs75551077
LPL	DG(34:2)_[M+H-H2O]1+	rs113988682	chr8_19985257_C_G	8	19985257	7.41e-10	Harshfield et al. 2021	rs113988682
LPL	DG(34:1)_[M+H-H2O]1+	rs113988682	chr8_19985257_C_G	8	19985257	4.33e-10	Harshfield et al. 2021	rs113988682
LPL	CE(20:3)_[M+NH4]1+	rs113988682	chr8_19985257_C_G	8	19985257	8.37e-10	Harshfield et al. 2021	rs113988682
LPL	SM(42:4)_[M+H]1+	rs113988682	chr8_19985257_C_G	8	19985257	6.87e-10	Harshfield et al. 2021	rs113988682
LPL	SM(42:3)_[M+H]1+	rs113988682	chr8_19985257_C_G	8	19985257	3.59e-10	Harshfield et al. 2021	rs113988682
LPL	DG(34:2)_[M+H-H2O]1+	rs17410914	chr8_19985951_C_A	8	19985951	5.21e-10	Harshfield et al. 2021	rs17410914
LPL	DG(34:1)_[M+H-H2O]1+	rs17410914	chr8_19985951_C_A	8	19985951	3.83e-10	Harshfield et al. 2021	rs17410914
LPL	SM(42:4)_[M+H]1+	rs17410914	chr8_19985951_C_A	8	19985951	5.81e-10	Harshfield et al. 2021	rs17410914
LPL	SM(42:3)_[M+H]1+	rs17410914	chr8_19985951_C_A	8	19985951	3.8e-10	Harshfield et al. 2021	rs17410914
LPL	TG(53:3)_[M+NH4]1+	rs17410914	chr8_19985951_C_A	8	19985951	7.99e-10	Harshfield et al. 2021	rs17410914
LPL	DG(34:2)_[M+H-H2O]1+	rs75802599	chr8_19986068_G_C	8	19986068	6.62e-10	Harshfield et al. 2021	rs75802599
LPL	DG(34:1)_[M+H-H2O]1+	rs75802599	chr8_19986068_G_C	8	19986068	5.63e-10	Harshfield et al. 2021	rs75802599
LPL	SM(42:3)_[M+H]1+	rs75802599	chr8_19986068_G_C	8	19986068	8.21e-10	Harshfield et al. 2021	rs75802599
LPL	TG(53:3)_[M+NH4]1+	rs75802599	chr8_19986068_G_C	8	19986068	6.6e-10	Harshfield et al. 2021	rs75802599
LPL	DG(34:2)_[M+H-H2O]1+	rs117227752	chr8_19986350_G_A	8	19986350	6.21e-10	Harshfield et al. 2021	rs117227752
LPL	DG(34:1)_[M+H-H2O]1+	rs117227752	chr8_19986350_G_A	8	19986350	5.26e-10	Harshfield et al. 2021	rs117227752
LPL	SM(42:3)_[M+H]1+	rs117227752	chr8_19986350_G_A	8	19986350	7.63e-10	Harshfield et al. 2021	rs117227752
LPL	TG(53:3)_[M+NH4]1+	rs117227752	chr8_19986350_G_A	8	19986350	6.13e-10	Harshfield et al. 2021	rs117227752
LPL	SM(42:3)_[M+H]1+	rs7819706	chr8_19986904_A_G	8	19986904	6.65e-10	Harshfield et al. 2021	rs7819706
LPL	DG(34:2)_[M+H-H2O]1+	rs115129770	chr8_19986928_C_G	8	19986928	6.8e-10	Harshfield et al. 2021	rs115129770
LPL	DG(34:1)_[M+H-H2O]1+	rs115129770	chr8_19986928_C_G	8	19986928	3.48e-10	Harshfield et al. 2021	rs115129770
LPL	SM(42:4)_[M+H]1+	rs115129770	chr8_19986928_C_G	8	19986928	5.79e-10	Harshfield et al. 2021	rs115129770
LPL	SM(42:3)_[M+H]1+	rs115129770	chr8_19986928_C_G	8	19986928	2.71e-10	Harshfield et al. 2021	rs115129770
LPL	TG(53:3)_[M+NH4]1+	rs115129770	chr8_19986928_C_G	8	19986928	6.61e-10	Harshfield et al. 2021	rs115129770
LPL	TG(53:2)_[M+NH4]1+	rs115129770	chr8_19986928_C_G	8	19986928	8.09e-10	Harshfield et al. 2021	rs115129770
LPL	DG(34:2)_[M+H-H2O]1+	chr8:19844447:D	chr8_19986936_CT_C	8	19986936	6.8e-10	Harshfield et al. 2021	chr8:19844447:D
LPL	DG(34:1)_[M+H-H2O]1+	chr8:19844447:D	chr8_19986936_CT_C	8	19986936	3.48e-10	Harshfield et al. 2021	chr8:19844447:D
LPL	SM(42:4)_[M+H]1+	chr8:19844447:D	chr8_19986936_CT_C	8	19986936	5.79e-10	Harshfield et al. 2021	chr8:19844447:D
LPL	SM(42:3)_[M+H]1+	chr8:19844447:D	chr8_19986936_CT_C	8	19986936	2.71e-10	Harshfield et al. 2021	chr8:19844447:D
LPL	TG(53:3)_[M+NH4]1+	chr8:19844447:D	chr8_19986936_CT_C	8	19986936	6.74e-10	Harshfield et al. 2021	chr8:19844447:D
LPL	TG(53:2)_[M+NH4]1+	chr8:19844447:D	chr8_19986936_CT_C	8	19986936	8.09e-10	Harshfield et al. 2021	chr8:19844447:D
LPL	SM(42:3)_[M+H]1+	rs7841189	chr8_19987865_C_T	8	19987865	5.56e-10	Harshfield et al. 2021	rs7841189
LPL	DG(34:2)_[M+H-H2O]1+	rs78458743	chr8_19988803_T_G	8	19988803	6.72e-10	Harshfield et al. 2021	rs78458743
LPL	DG(34:1)_[M+H-H2O]1+	rs78458743	chr8_19988803_T_G	8	19988803	3.99e-10	Harshfield et al. 2021	rs78458743
LPL	SM(42:4)_[M+H]1+	rs78458743	chr8_19988803_T_G	8	19988803	5.94e-10	Harshfield et al. 2021	rs78458743
LPL	SM(42:3)_[M+H]1+	rs78458743	chr8_19988803_T_G	8	19988803	2.81e-10	Harshfield et al. 2021	rs78458743
LPL	TG(53:3)_[M+NH4]1+	rs78458743	chr8_19988803_T_G	8	19988803	7.06e-10	Harshfield et al. 2021	rs78458743
LPL	TG(53:2)_[M+NH4]1+	rs78458743	chr8_19988803_T_G	8	19988803	8.73e-10	Harshfield et al. 2021	rs78458743
LPL	DG(34:2)_[M+H-H2O]1+	rs12682115	chr8_19989549_G_A	8	19989549	8.76e-10	Harshfield et al. 2021	rs12682115
LPL	DG(34:1)_[M+H-H2O]1+	rs12682115	chr8_19989549_G_A	8	19989549	4.61e-10	Harshfield et al. 2021	rs12682115
LPL	SM(42:4)_[M+H]1+	rs12682115	chr8_19989549_G_A	8	19989549	5.05e-10	Harshfield et al. 2021	rs12682115
LPL	SM(42:3)_[M+H]1+	rs12682115	chr8_19989549_G_A	8	19989549	3.82e-10	Harshfield et al. 2021	rs12682115
LPL	DG(34:2)_[M+H-H2O]1+	rs78013771	chr8_19989712_T_C	8	19989712	6.65e-10	Harshfield et al. 2021	rs78013771
LPL	DG(34:1)_[M+H-H2O]1+	rs78013771	chr8_19989712_T_C	8	19989712	4.2e-10	Harshfield et al. 2021	rs78013771
LPL	SM(42:4)_[M+H]1+	rs78013771	chr8_19989712_T_C	8	19989712	6.37e-10	Harshfield et al. 2021	rs78013771
LPL	SM(42:3)_[M+H]1+	rs78013771	chr8_19989712_T_C	8	19989712	3.04e-10	Harshfield et al. 2021	rs78013771
LPL	TG(53:3)_[M+NH4]1+	rs78013771	chr8_19989712_T_C	8	19989712	6.77e-10	Harshfield et al. 2021	rs78013771
LPL	DG(34:2)_[M+H-H2O]1+	rs76496571	chr8_19989930_C_A	8	19989930	6.65e-10	Harshfield et al. 2021	rs76496571
LPL	DG(34:1)_[M+H-H2O]1+	rs76496571	chr8_19989930_C_A	8	19989930	4.33e-10	Harshfield et al. 2021	rs76496571
LPL	SM(42:4)_[M+H]1+	rs76496571	chr8_19989930_C_A	8	19989930	6.46e-10	Harshfield et al. 2021	rs76496571
LPL	SM(42:3)_[M+H]1+	rs76496571	chr8_19989930_C_A	8	19989930	3.04e-10	Harshfield et al. 2021	rs76496571
LPL	TG(53:3)_[M+NH4]1+	rs76496571	chr8_19989930_C_A	8	19989930	6.77e-10	Harshfield et al. 2021	rs76496571
LPL	SM(42:3)_[M+H]1+	rs17410962	chr8_19990569_G_A	8	19990569	7.23e-10	Harshfield et al. 2021	rs17410962
LPL	DG(34:2)_[M+H-H2O]1+	rs17489185	chr8_19990988_G_C	8	19990988	5.28e-10	Harshfield et al. 2021	rs17489185
LPL	DG(34:1)_[M+H-H2O]1+	rs17489185	chr8_19990988_G_C	8	19990988	4.15e-10	Harshfield et al. 2021	rs17489185
LPL	SM(42:4)_[M+H]1+	rs17489185	chr8_19990988_G_C	8	19990988	5.5e-10	Harshfield et al. 2021	rs17489185
LPL	SM(42:3)_[M+H]1+	rs17489185	chr8_19990988_G_C	8	19990988	2.88e-10	Harshfield et al. 2021	rs17489185
LPL	TG(53:3)_[M+NH4]1+	rs17489185	chr8_19990988_G_C	8	19990988	7.7e-10	Harshfield et al. 2021	rs17489185
LPL	DG(34:2)_[M+H-H2O]1+	rs17410983	chr8_19991182_C_T	8	19991182	6.91e-10	Harshfield et al. 2021	rs17410983
LPL	DG(34:1)_[M+H-H2O]1+	rs17410983	chr8_19991182_C_T	8	19991182	4.5e-10	Harshfield et al. 2021	rs17410983
LPL	SM(42:4)_[M+H]1+	rs17410983	chr8_19991182_C_T	8	19991182	5.5e-10	Harshfield et al. 2021	rs17410983
LPL	SM(42:3)_[M+H]1+	rs17410983	chr8_19991182_C_T	8	19991182	4.07e-10	Harshfield et al. 2021	rs17410983
LPL	DG(34:2)_[M+H-H2O]1+	rs17489226	chr8_19991367_A_T	8	19991367	6.91e-10	Harshfield et al. 2021	rs17489226
LPL	DG(34:1)_[M+H-H2O]1+	rs17489226	chr8_19991367_A_T	8	19991367	4.5e-10	Harshfield et al. 2021	rs17489226
LPL	SM(42:4)_[M+H]1+	rs17489226	chr8_19991367_A_T	8	19991367	5.57e-10	Harshfield et al. 2021	rs17489226
LPL	SM(42:3)_[M+H]1+	rs17489226	chr8_19991367_A_T	8	19991367	4.07e-10	Harshfield et al. 2021	rs17489226
LPL	DG(34:2)_[M+H-H2O]1+	rs17410996	chr8_19991761_T_G	8	19991761	5.05e-10	Harshfield et al. 2021	rs17410996
LPL	DG(34:1)_[M+H-H2O]1+	rs17410996	chr8_19991761_T_G	8	19991761	4.18e-10	Harshfield et al. 2021	rs17410996
LPL	SM(42:4)_[M+H]1+	rs17410996	chr8_19991761_T_G	8	19991761	6.66e-10	Harshfield et al. 2021	rs17410996
LPL	SM(42:3)_[M+H]1+	rs17410996	chr8_19991761_T_G	8	19991761	3.24e-10	Harshfield et al. 2021	rs17410996
LPL	DG(34:2)_[M+H-H2O]1+	rs75801420	chr8_19992159_T_G	8	19992159	5.4e-10	Harshfield et al. 2021	rs75801420
LPL	DG(34:1)_[M+H-H2O]1+	rs75801420	chr8_19992159_T_G	8	19992159	3.98e-10	Harshfield et al. 2021	rs75801420
LPL	SM(42:4)_[M+H]1+	rs75801420	chr8_19992159_T_G	8	19992159	6.99e-10	Harshfield et al. 2021	rs75801420
LPL	SM(42:3)_[M+H]1+	rs75801420	chr8_19992159_T_G	8	19992159	3.63e-10	Harshfield et al. 2021	rs75801420
LPL	DG(34:2)_[M+H-H2O]1+	rs114964604	chr8_19992478_A_G	8	19992478	5.32e-10	Harshfield et al. 2021	rs114964604
LPL	DG(34:1)_[M+H-H2O]1+	rs114964604	chr8_19992478_A_G	8	19992478	4.25e-10	Harshfield et al. 2021	rs114964604
LPL	SM(42:4)_[M+H]1+	rs114964604	chr8_19992478_A_G	8	19992478	7.34e-10	Harshfield et al. 2021	rs114964604
LPL	SM(42:3)_[M+H]1+	rs114964604	chr8_19992478_A_G	8	19992478	3.76e-10	Harshfield et al. 2021	rs114964604
LPL	DG(34:2)_[M+H-H2O]1+	rs79407615	chr8_19992588_T_G	8	19992588	5.38e-10	Harshfield et al. 2021	rs79407615
LPL	DG(34:1)_[M+H-H2O]1+	rs79407615	chr8_19992588_T_G	8	19992588	4.59e-10	Harshfield et al. 2021	rs79407615
LPL	SM(42:4)_[M+H]1+	rs79407615	chr8_19992588_T_G	8	19992588	7.34e-10	Harshfield et al. 2021	rs79407615
LPL	SM(42:3)_[M+H]1+	rs79407615	chr8_19992588_T_G	8	19992588	3.96e-10	Harshfield et al. 2021	rs79407615
LPL	DG(34:2)_[M+H-H2O]1+	rs76975037	chr8_19993997_C_A	8	19993997	6.08e-10	Harshfield et al. 2021	rs76975037
LPL	DG(34:1)_[M+H-H2O]1+	rs76975037	chr8_19993997_C_A	8	19993997	7.2e-10	Harshfield et al. 2021	rs76975037
LPL	SM(42:4)_[M+H]1+	rs76975037	chr8_19993997_C_A	8	19993997	6.59e-10	Harshfield et al. 2021	rs76975037
LPL	SM(42:3)_[M+H]1+	rs76975037	chr8_19993997_C_A	8	19993997	4.91e-10	Harshfield et al. 2021	rs76975037
LPL	DG(34:2)_[M+H-H2O]1+	rs17411024	chr8_19994623_G_A	8	19994623	6.77e-10	Harshfield et al. 2021	rs17411024
LPL	DG(34:1)_[M+H-H2O]1+	rs17411024	chr8_19994623_G_A	8	19994623	8.42e-10	Harshfield et al. 2021	rs17411024
LPL	SM(42:4)_[M+H]1+	rs17411024	chr8_19994623_G_A	8	19994623	6.54e-10	Harshfield et al. 2021	rs17411024
LPL	SM(42:3)_[M+H]1+	rs17411024	chr8_19994623_G_A	8	19994623	5.89e-10	Harshfield et al. 2021	rs17411024
LPL	DG(34:2)_[M+H-H2O]1+	rs17411113	chr8_19997495_C_G	8	19997495	6.4e-10	Harshfield et al. 2021	rs17411113
LPL	SM(42:4)_[M+H]1+	rs17411113	chr8_19997495_C_G	8	19997495	7.92e-10	Harshfield et al. 2021	rs17411113
LPL	SM(42:3)_[M+H]1+	rs17411113	chr8_19997495_C_G	8	19997495	6.09e-10	Harshfield et al. 2021	rs17411113
LPL	DG(34:2)_[M+H-H2O]1+	rs79236614	chr8_20002949_C_G	8	20002949	2.79e-10	Harshfield et al. 2021	rs79236614
LPL	DG(34:1)_[M+H-H2O]1+	rs79236614	chr8_20002949_C_G	8	20002949	7.19e-10	Harshfield et al. 2021	rs79236614
LPL	SM(42:4)_[M+H]1+	rs79236614	chr8_20002949_C_G	8	20002949	7.57e-10	Harshfield et al. 2021	rs79236614
LPL	SM(42:3)_[M+H]1+	rs79236614	chr8_20002949_C_G	8	20002949	3.64e-10	Harshfield et al. 2021	rs79236614
LPL	TG(52:3)_[M+NH4]1+	rs79236614	chr8_20002949_C_G	8	20002949	7.08e-10	Harshfield et al. 2021	rs79236614
LPL	TG(53:3)_[M+NH4]1+	rs79236614	chr8_20002949_C_G	8	20002949	6.59e-10	Harshfield et al. 2021	rs79236614
LPL	DG(34:2)_[M+H-H2O]1+	rs6586884	chr8_20005847_T_C	8	20005847	2.59e-10	Harshfield et al. 2021	rs6586884
LPL	DG(34:1)_[M+H-H2O]1+	rs6586884	chr8_20005847_T_C	8	20005847	5.28e-10	Harshfield et al. 2021	rs6586884
LPL	SM(42:4)_[M+H]1+	rs6586884	chr8_20005847_T_C	8	20005847	7.44e-10	Harshfield et al. 2021	rs6586884
LPL	SM(42:3)_[M+H]1+	rs6586884	chr8_20005847_T_C	8	20005847	3.22e-10	Harshfield et al. 2021	rs6586884
LPL	TG(52:3)_[M+NH4]1+	rs6586884	chr8_20005847_T_C	8	20005847	8e-10	Harshfield et al. 2021	rs6586884
LPL	DG(34:2)_[M+H-H2O]1+	rs6999813	chr8_20005960_T_A	8	20005960	2.56e-10	Harshfield et al. 2021	rs6999813
LPL	DG(34:1)_[M+H-H2O]1+	rs6999813	chr8_20005960_T_A	8	20005960	5.39e-10	Harshfield et al. 2021	rs6999813
LPL	SM(42:3)_[M+H]1+	rs6999813	chr8_20005960_T_A	8	20005960	2.7e-10	Harshfield et al. 2021	rs6999813
LPL	TG(52:3)_[M+NH4]1+	rs6999813	chr8_20005960_T_A	8	20005960	8.38e-10	Harshfield et al. 2021	rs6999813
LPL	DG(34:2)_[M+H-H2O]1+	rs77237194	chr8_20007944_A_T	8	20007944	2.21e-10	Harshfield et al. 2021	rs77237194
LPL	DG(34:1)_[M+H-H2O]1+	rs77237194	chr8_20007944_A_T	8	20007944	4.85e-10	Harshfield et al. 2021	rs77237194
LPL	SM(42:3)_[M+H]1+	rs77237194	chr8_20007944_A_T	8	20007944	2.77e-10	Harshfield et al. 2021	rs77237194
LPL	TG(52:3)_[M+NH4]1+	rs77237194	chr8_20007944_A_T	8	20007944	8.38e-10	Harshfield et al. 2021	rs77237194
LPL	SM(42:4)_[M+H]1+	rs78810414	chr8_20013602_C_T	8	20013602	1.68e-10	Harshfield et al. 2021	rs78810414
LPL	TG(52:3)_[M+NH4]1+	rs78810414	chr8_20013602_C_T	8	20013602	8.82e-10	Harshfield et al. 2021	rs78810414
LPL	SM(42:4)_[M+H]1+	chr8:19874932:D	chr8_20017421_AAGAC_A	8	20017421	1.19e-10	Harshfield et al. 2021	chr8:19874932:D
LPL	TG(52:3)_[M+NH4]1+	chr8:19874932:D	chr8_20017421_AAGAC_A	8	20017421	6.87e-10	Harshfield et al. 2021	chr8:19874932:D
LPL	SM(42:4)_[M+H]1+	rs28675909	chr8_20018723_A_T	8	20018723	2.47e-10	Harshfield et al. 2021	rs28675909
LPL	SM(42:4)_[M+H]1+	rs79198716	chr8_20018753_C_T	8	20018753	3.7e-10	Harshfield et al. 2021	rs79198716
LPL	TG(52:3)_[M+NH4]1+	rs77219697	chr8_20019950_T_C	8	20019950	8.71e-10	Harshfield et al. 2021	rs77219697
LPL	TG(52:3)_[M+NH4]1+	rs75082673	chr8_20022298_G_A	8	20022298	8.61e-10	Harshfield et al. 2021	rs75082673
LPL	TG(52:3)_[M+NH4]1+	rs11989309	chr8_20022819_C_T	8	20022819	8.61e-10	Harshfield et al. 2021	rs11989309
LPL	TG(52:3)_[M+NH4]1+	rs75675187	chr8_20023215_C_T	8	20023215	8.61e-10	Harshfield et al. 2021	rs75675187
LPL	TG(52:3)_[M+NH4]1+	rs78404258	chr8_20023547_A_G	8	20023547	8.61e-10	Harshfield et al. 2021	rs78404258
LPL	TG(52:3)_[M+NH4]1+	rs60223219	chr8_20024290_A_G	8	20024290	6.71e-10	Harshfield et al. 2021	rs60223219
LPL	SM(42:4)_[M+H]1+	rs114650503	chr8_20026746_G_A	8	20026746	3.75e-10	Harshfield et al. 2021	rs114650503
LPL	TG(52:3)_[M+NH4]1+	rs114650503	chr8_20026746_G_A	8	20026746	6.86e-10	Harshfield et al. 2021	rs114650503
LPL	SM(42:4)_[M+H]1+	rs9644639	chr8_20027436_C_G	8	20027436	7.51e-11	Harshfield et al. 2021	rs9644639
LPL	TG(52:3)_[M+NH4]1+	rs9644639	chr8_20027436_C_G	8	20027436	2.23e-10	Harshfield et al. 2021	rs9644639
PKD2L1	FA(16:1)_[M-H]1-	rs603424	chr10_100315722_G_A	10	100315722	5.8e-10	Harshfield et al. 2021	rs603424
PKD2L1	LPC(16:1)_[M+H]1+ / LPE(19:1)_[M+H]1+	rs603424	chr10_100315722_G_A	10	100315722	3.6e-11	Harshfield et al. 2021	rs603424
C11orf9	CE(20:4)_[M+NH4]1+	rs520987	chr11_61753974_C_A	11	61753974	2.04e-11	Harshfield et al. 2021	rs520987
C11orf9	FA(20:4)_[M-H]1-	rs174530	chr11_61779120_A_G	11	61779120	1.48e-37	Harshfield et al. 2021	rs174530
C11orf9	FA(22:5)_[M-H]1-	rs174530	chr11_61779120_A_G	11	61779120	3.78e-11	Harshfield et al. 2021	rs174530
C11orf9	FA(22:4)_[M-H]1-	rs174530	chr11_61779120_A_G	11	61779120	3.84e-18	Harshfield et al. 2021	rs174530
C11orf9	LPC(20:4)_[M+H]1+	rs174530	chr11_61779120_A_G	11	61779120	7.22e-32	Harshfield et al. 2021	rs174530
C11orf9	CE(16:0)_[M+NH4]1+	rs174530	chr11_61779120_A_G	11	61779120	3.21e-10	Harshfield et al. 2021	rs174530
C11orf9	CE(18:3)_[M+NH4]1+	rs174530	chr11_61779120_A_G	11	61779120	7.67e-14	Harshfield et al. 2021	rs174530
C11orf9	PA(34:2)_[M-H]1-	rs174530	chr11_61779120_A_G	11	61779120	3.13e-10	Harshfield et al. 2021	rs174530
C11orf9	CE(20:5)_[M+NH4]1+	rs174530	chr11_61779120_A_G	11	61779120	1.2e-36	Harshfield et al. 2021	rs174530
C11orf9	CE(20:4)_[M+NH4]1+	rs174530	chr11_61779120_A_G	11	61779120	2.4e-93	Harshfield et al. 2021	rs174530
C11orf9	PE(34:2)_[M+H]1+	rs174530	chr11_61779120_A_G	11	61779120	4.16e-24	Harshfield et al. 2021	rs174530
C11orf9	PC(32:0)_[M+H]1+ / PE(35:0)_[M+H]1+ / PA(37:1)_[M+NH4]1+	rs174530	chr11_61779120_A_G	11	61779120	7.46e-17	Harshfield et al. 2021	rs174530
C11orf9	PC(33:3)_[M+H]1+ / PE(36:3)_[M+H]1+ / PA(38:4)_[M+NH4]1+	rs174530	chr11_61779120_A_G	11	61779120	4.96e-22	Harshfield et al. 2021	rs174530
C11orf9	PC(33:2)_[M+H]1+ / PE(36:2)_[M+H]1+ / PA(38:3)_[M+NH4]1+	rs174530	chr11_61779120_A_G	11	61779120	2.02e-28	Harshfield et al. 2021	rs174530
C11orf9	PA(39:1)_[M+H]1+	rs174530	chr11_61779120_A_G	11	61779120	7.03e-25	Harshfield et al. 2021	rs174530
C11orf9	PG(34:0)_[M-H]1-	rs174530	chr11_61779120_A_G	11	61779120	7.15e-14	Harshfield et al. 2021	rs174530
C11orf9	PE-O(38:6)_[M+H]1+ / PC-P(35:5)_[M+H]1+	rs174530	chr11_61779120_A_G	11	61779120	4.16e-16	Harshfield et al. 2021	rs174530
C11orf9	PE-O(38:4)_[M-H]1- / PC-O(35:4)_[M-H]1- / PC-P(35:3)_[M-H]1-	rs174530	chr11_61779120_A_G	11	61779120	2.43e-23	Harshfield et al. 2021	rs174530
C11orf9	PG(35:3)_[M-H]1-	rs174530	chr11_61779120_A_G	11	61779120	6.06e-12	Harshfield et al. 2021	rs174530
C11orf9	PC(34:2)_[M+H]1+ / PE(37:2)_[M+H]1+ / PA(39:3)_[M+NH4]1+	rs174530	chr11_61779120_A_G	11	61779120	8.93e-20	Harshfield et al. 2021	rs174530
C11orf9	PE(38:5)_[M-H]1-	rs174530	chr11_61779120_A_G	11	61779120	6.41e-19	Harshfield et al. 2021	rs174530
C11orf9	PC-O(36:5)_[M+H]1+ / PC-P(36:4)_[M+H]1+	rs174530	chr11_61779120_A_G	11	61779120	1.44e-67	Harshfield et al. 2021	rs174530
C11orf9	PC(35:4)_[M+H]1+ / PE(38:4)_[M+H]1+ / PA(40:5)_[M+NH4]1+	rs174530	chr11_61779120_A_G	11	61779120	3.74e-39	Harshfield et al. 2021	rs174530
C11orf9	PC(35:3)_[M+H]1+ / PE(38:3)_[M+H]1+ / PA(40:4)_[M+NH4]1+	rs174530	chr11_61779120_A_G	11	61779120	8.26e-20	Harshfield et al. 2021	rs174530
C11orf9	PC-O(36:3)_M+H]1+ / PC-P(36:2)_M+H]1+	rs174530	chr11_61779120_A_G	11	61779120	4.84e-25	Harshfield et al. 2021	rs174530
C11orf9	PA(41:2)_[M+H]1+	rs174530	chr11_61779120_A_G	11	61779120	3.95e-15	Harshfield et al. 2021	rs174530
C11orf9	PG(36:0)_[M-H]1-	rs174530	chr11_61779120_A_G	11	61779120	6.08e-15	Harshfield et al. 2021	rs174530
C11orf9	PC(36:3)_[M+H]1+ / PE(39:3)_[M+H]1+ / PA(41:4)_[M+NH4]1+	rs174530	chr11_61779120_A_G	11	61779120	1.41e-57	Harshfield et al. 2021	rs174530
C11orf9	PC(36:2)_[M+H]1+ / PE(39:2)_[M+H]1+ / PA(41:3)_[M+NH4]1+	rs174530	chr11_61779120_A_G	11	61779120	3.93e-12	Harshfield et al. 2021	rs174530
C11orf9	PA(43:6)_[M-H]1-	rs174530	chr11_61779120_A_G	11	61779120	2.83e-10	Harshfield et al. 2021	rs174530
C11orf9	PA(43:4)_[M-H]1-	rs174530	chr11_61779120_A_G	11	61779120	1.28e-27	Harshfield et al. 2021	rs174530
C11orf9	PC-O(38:5)_[M+H]1+ / PC-P(38:4)_[M+H]1+	rs174530	chr11_61779120_A_G	11	61779120	6.65e-37	Harshfield et al. 2021	rs174530
C11orf9	PC(37:4)_[M+H]1+ / PE(40:4)_[M+H]1+ / PA(42:5)_[M+NH4]1+	rs174530	chr11_61779120_A_G	11	61779120	1.09e-45	Harshfield et al. 2021	rs174530
C11orf9	PC(37:4)_[M+H]1+ / PE(40:3)_[M+H]1+	rs174530	chr11_61779120_A_G	11	61779120	1.07e-14	Harshfield et al. 2021	rs174530
C11orf9	PC(38:5)_[M+H]1+ / PE(41:5)_[M+H]1+ / PA(43:6)_[M+NH4]1+	rs174530	chr11_61779120_A_G	11	61779120	2.11e-38	Harshfield et al. 2021	rs174530
C11orf9	PC(38:4)_[M+H]1+ / PE(41:4)_[M+H]1+	rs174530	chr11_61779120_A_G	11	61779120	7.51e-97	Harshfield et al. 2021	rs174530
C11orf9	PC(38:3)_[M+H]1+ / PE(41:3)_[M+H]1+ / PA(43:4)_[M+NH4]1+	rs174530	chr11_61779120_A_G	11	61779120	5.71e-18	Harshfield et al. 2021	rs174530
C11orf9	PC-O(40:6)_[M+H]1+ / PC-P(40:5)_[M+H]1+	rs174530	chr11_61779120_A_G	11	61779120	5.16e-15	Harshfield et al. 2021	rs174530
C11orf9	PC-O(40:5)_[M+H]1+ / PC-P(40:4)_[M+H]1+	rs174530	chr11_61779120_A_G	11	61779120	5.38e-22	Harshfield et al. 2021	rs174530
C11orf9	SM(44:9)_[M+H]1-	rs174530	chr11_61779120_A_G	11	61779120	1.85e-62	Harshfield et al. 2021	rs174530
C11orf9	PI(34:2)_[M-H]1-	rs174530	chr11_61779120_A_G	11	61779120	5.36e-12	Harshfield et al. 2021	rs174530
C11orf9	PC(40:6)_[M+H]1+ / PE(43:6)_[M+H]1+	rs174530	chr11_61779120_A_G	11	61779120	5.74e-17	Harshfield et al. 2021	rs174530
C11orf9	PC(40:5)_[M+H]1+	rs174530	chr11_61779120_A_G	11	61779120	6.56e-39	Harshfield et al. 2021	rs174530
C11orf9	PC(36:5)_[M+OAc]1- / PS(40:4)_[M-H]1-	rs174530	chr11_61779120_A_G	11	61779120	3.95e-22	Harshfield et al. 2021	rs174530
C11orf9	PC(36:3)_[M+OAc]1- / PS(40:2)_[M-H]1-	rs174530	chr11_61779120_A_G	11	61779120	2.25e-35	Harshfield et al. 2021	rs174530
C11orf9	PI-O(36:0)_[M-H]1- / PG(37:0)_[M+OAc]1-	rs174530	chr11_61779120_A_G	11	61779120	3.75e-18	Harshfield et al. 2021	rs174530
C11orf9	PI(36:4)_[M-H]1-	rs174530	chr11_61779120_A_G	11	61779120	1.87e-11	Harshfield et al. 2021	rs174530
C11orf9	PI(36:2)_[M-H]1-	rs174530	chr11_61779120_A_G	11	61779120	5.33e-17	Harshfield et al. 2021	rs174530
C11orf9	PC(38:4)_[M+OAc]1- / PS(42:3)_[M-H]1-	rs174530	chr11_61779120_A_G	11	61779120	2.38e-61	Harshfield et al. 2021	rs174530
C11orf9	PC(38:3)_[M+OAc]1- / PS(42:2)_[M-H]1-	rs174530	chr11_61779120_A_G	11	61779120	1.24e-18	Harshfield et al. 2021	rs174530
C11orf9	PC(39:6)_[M+OAc]1- / PS(43:5)_[M-H]1-	rs174530	chr11_61779120_A_G	11	61779120	3.22e-10	Harshfield et al. 2021	rs174530
C11orf9	PI(38:4)_[M-H]1-	rs174530	chr11_61779120_A_G	11	61779120	2.75e-23	Harshfield et al. 2021	rs174530
C11orf9	PC(40:5)_[M+OAc]1- / PS(44:4)_[M-H]1-	rs174530	chr11_61779120_A_G	11	61779120	3.39e-26	Harshfield et al. 2021	rs174530
C11orf9	PC(40:4)_[M+OAc]1- / PS(44:3)_[M-H]1-	rs174530	chr11_61779120_A_G	11	61779120	7.05e-17	Harshfield et al. 2021	rs174530
C11orf9	PS(42:7)_[M+OAc]1-	rs174530	chr11_61779120_A_G	11	61779120	2.4e-14	Harshfield et al. 2021	rs174530
C11orf9	TG(56:7)_[M+NH4]1+	rs174530	chr11_61779120_A_G	11	61779120	1.82e-11	Harshfield et al. 2021	rs174530
C11orf9	PI(36:1)_[M+OAc]1-	rs174530	chr11_61779120_A_G	11	61779120	5.92e-31	Harshfield et al. 2021	rs174530
C11orf9	PS(42:5)_[M+OAc]1-	rs174530	chr11_61779120_A_G	11	61779120	1.98e-16	Harshfield et al. 2021	rs174530
C11orf9	PC(42:4)_[M+OAc]1-	rs174530	chr11_61779120_A_G	11	61779120	6.54e-26	Harshfield et al. 2021	rs174530
C11orf9	TG(56:6)_[M+NH4]1+	rs174530	chr11_61779120_A_G	11	61779120	1.67e-16	Harshfield et al. 2021	rs174530
C11orf9	PI(36:0)_[M+OAc]1-	rs174530	chr11_61779120_A_G	11	61779120	1.84e-13	Harshfield et al. 2021	rs174530
C11orf9	TG(56:4)_[M+NH4]1+	rs174530	chr11_61779120_A_G	11	61779120	3.61e-10	Harshfield et al. 2021	rs174530
C11orf9	TG(58:9)_[M+NH4]1+	rs174530	chr11_61779120_A_G	11	61779120	5.58e-14	Harshfield et al. 2021	rs174530
C11orf9	PS(44:6)_[M+OAc]1-	rs174530	chr11_61779120_A_G	11	61779120	9.01e-32	Harshfield et al. 2021	rs174530
C11orf9	FA(20:3)_[M-H]1-	rs7943728	chr11_61779596_G_A	11	61779596	6.74e-13	Harshfield et al. 2021	rs7943728
C11orf9	CE(20:4)_[M+NH4]1+	rs7943728	chr11_61779596_G_A	11	61779596	7.58e-20	Harshfield et al. 2021	rs7943728
C11orf9	PC(36:4)_[M+H]1+ / PE(39:4)_[M+H]1+ / PA(41:5)_[M+NH4]1+	rs7943728	chr11_61779596_G_A	11	61779596	1.1e-26	Harshfield et al. 2021	rs7943728
C11orf9	PC(36:3)_[M+H]1+ / PE(39:3)_[M+H]1+ / PA(41:4)_[M+NH4]1+	rs7943728	chr11_61779596_G_A	11	61779596	1.41e-28	Harshfield et al. 2021	rs7943728
C11orf9	PC-O(38:5)_[M+H]1+ / PC-P(38:4)_[M+H]1+	rs7943728	chr11_61779596_G_A	11	61779596	2.71e-11	Harshfield et al. 2021	rs7943728
C11orf9	PC(37:4)_[M+H]1+ / PE(40:4)_[M+H]1+ / PA(42:5)_[M+NH4]1+	rs7943728	chr11_61779596_G_A	11	61779596	3.39e-10	Harshfield et al. 2021	rs7943728
C11orf9	PC(37:4)_[M+H]1+ / PE(40:3)_[M+H]1+	rs7943728	chr11_61779596_G_A	11	61779596	1.71e-13	Harshfield et al. 2021	rs7943728
C11orf9	PC(38:4)_[M+H]1+ / PE(41:4)_[M+H]1+	rs7943728	chr11_61779596_G_A	11	61779596	1.36e-20	Harshfield et al. 2021	rs7943728
C11orf9	PC(38:3)_[M+H]1+ / PE(41:3)_[M+H]1+ / PA(43:4)_[M+NH4]1+	rs7943728	chr11_61779596_G_A	11	61779596	2.48e-19	Harshfield et al. 2021	rs7943728
C11orf9	PC(38:2)_[M+H]1+ / PE(41:2)_[M+H]1+	rs7943728	chr11_61779596_G_A	11	61779596	3.92e-12	Harshfield et al. 2021	rs7943728
C11orf9	PC(36:3)_[M+OAc]1- / PS(40:2)_[M-H]1-	rs7943728	chr11_61779596_G_A	11	61779596	2.14e-17	Harshfield et al. 2021	rs7943728
C11orf9	PI(36:3)_[M-H]1-	rs7943728	chr11_61779596_G_A	11	61779596	7.44e-11	Harshfield et al. 2021	rs7943728
C11orf9	PC(38:4)_[M+OAc]1- / PS(42:3)_[M-H]1-	rs7943728	chr11_61779596_G_A	11	61779596	5.6e-13	Harshfield et al. 2021	rs7943728
C11orf9	PC(38:3)_[M+OAc]1- / PS(42:2)_[M-H]1-	rs7943728	chr11_61779596_G_A	11	61779596	9.26e-17	Harshfield et al. 2021	rs7943728
C11orf9	CE(20:4)_[M+NH4]1+	rs72920160	chr11_61780479_C_T	11	61780479	5.43e-11	Harshfield et al. 2021	rs72920160
C11orf9	FA(20:4)_[M-H]1-	rs509360	chr11_61781087_A_G	11	61781087	3.49e-20	Harshfield et al. 2021	rs509360
C11orf9	FA(22:4)_[M-H]1-	rs509360	chr11_61781087_A_G	11	61781087	2.51e-11	Harshfield et al. 2021	rs509360
C11orf9	LPC(20:4)_[M+H]1+	rs509360	chr11_61781087_A_G	11	61781087	1.47e-21	Harshfield et al. 2021	rs509360
C11orf9	CE(20:5)_[M+NH4]1+	rs509360	chr11_61781087_A_G	11	61781087	2.06e-24	Harshfield et al. 2021	rs509360
C11orf9	CE(20:4)_[M+NH4]1+	rs509360	chr11_61781087_A_G	11	61781087	7.78e-61	Harshfield et al. 2021	rs509360
C11orf9	PE(34:2)_[M+H]1+	rs509360	chr11_61781087_A_G	11	61781087	9.11e-21	Harshfield et al. 2021	rs509360
C11orf9	PC(32:0)_[M+H]1+ / PE(35:0)_[M+H]1+ / PA(37:1)_[M+NH4]1+	rs509360	chr11_61781087_A_G	11	61781087	1.76e-10	Harshfield et al. 2021	rs509360
C11orf9	PC(33:3)_[M+H]1+ / PE(36:3)_[M+H]1+ / PA(38:4)_[M+NH4]1+	rs509360	chr11_61781087_A_G	11	61781087	1.83e-16	Harshfield et al. 2021	rs509360
C11orf9	PC(33:2)_[M+H]1+ / PE(36:2)_[M+H]1+ / PA(38:3)_[M+NH4]1+	rs509360	chr11_61781087_A_G	11	61781087	1.69e-20	Harshfield et al. 2021	rs509360
C11orf9	PA(39:1)_[M+H]1+	rs509360	chr11_61781087_A_G	11	61781087	4.32e-17	Harshfield et al. 2021	rs509360
C11orf9	PE-O(38:6)_[M+H]1+ / PC-P(35:5)_[M+H]1+	rs509360	chr11_61781087_A_G	11	61781087	1.37e-11	Harshfield et al. 2021	rs509360
C11orf9	PE-O(38:4)_[M-H]1- / PC-O(35:4)_[M-H]1- / PC-P(35:3)_[M-H]1-	rs509360	chr11_61781087_A_G	11	61781087	1.63e-15	Harshfield et al. 2021	rs509360
C11orf9	PC(34:2)_[M+H]1+ / PE(37:2)_[M+H]1+ / PA(39:3)_[M+NH4]1+	rs509360	chr11_61781087_A_G	11	61781087	3.5e-11	Harshfield et al. 2021	rs509360
C11orf9	PE(38:5)_[M-H]1-	rs509360	chr11_61781087_A_G	11	61781087	2.58e-10	Harshfield et al. 2021	rs509360
C11orf9	PC-O(36:5)_[M+H]1+ / PC-P(36:4)_[M+H]1+	rs509360	chr11_61781087_A_G	11	61781087	6.62e-44	Harshfield et al. 2021	rs509360
C11orf9	PC(35:4)_[M+H]1+ / PE(38:4)_[M+H]1+ / PA(40:5)_[M+NH4]1+	rs509360	chr11_61781087_A_G	11	61781087	2.06e-20	Harshfield et al. 2021	rs509360
C11orf9	PC-O(36:4)_[M+H]1+ / PC-P(36:3)_[M+H]1+	rs509360	chr11_61781087_A_G	11	61781087	2.33e-15	Harshfield et al. 2021	rs509360
C11orf9	PC(35:3)_[M+H]1+ / PE(38:3)_[M+H]1+ / PA(40:4)_[M+NH4]1+	rs509360	chr11_61781087_A_G	11	61781087	1.18e-14	Harshfield et al. 2021	rs509360
C11orf9	PC-O(36:3)_M+H]1+ / PC-P(36:2)_M+H]1+	rs509360	chr11_61781087_A_G	11	61781087	1.3e-14	Harshfield et al. 2021	rs509360
C11orf9	PC(36:4)_[M+H]1+ / PE(39:4)_[M+H]1+ / PA(41:5)_[M+NH4]1+	rs509360	chr11_61781087_A_G	11	61781087	4.4e-70	Harshfield et al. 2021	rs509360
C11orf9	PC(36:3)_[M+H]1+ / PE(39:3)_[M+H]1+ / PA(41:4)_[M+NH4]1+	rs509360	chr11_61781087_A_G	11	61781087	1.15e-35	Harshfield et al. 2021	rs509360
C11orf9	PA(43:4)_[M-H]1-	rs509360	chr11_61781087_A_G	11	61781087	7.29e-16	Harshfield et al. 2021	rs509360
C11orf9	PC-O(38:5)_[M+H]1+ / PC-P(38:4)_[M+H]1+	rs509360	chr11_61781087_A_G	11	61781087	7.74e-27	Harshfield et al. 2021	rs509360
C11orf9	PC(37:4)_[M+H]1+ / PE(40:4)_[M+H]1+ / PA(42:5)_[M+NH4]1+	rs509360	chr11_61781087_A_G	11	61781087	5.1e-31	Harshfield et al. 2021	rs509360
C11orf9	PC(37:4)_[M+H]1+ / PE(40:3)_[M+H]1+	rs509360	chr11_61781087_A_G	11	61781087	3.82e-10	Harshfield et al. 2021	rs509360
C11orf9	PC(38:5)_[M+H]1+ / PE(41:5)_[M+H]1+ / PA(43:6)_[M+NH4]1+	rs509360	chr11_61781087_A_G	11	61781087	4.5e-30	Harshfield et al. 2021	rs509360
C11orf9	PC(38:4)_[M+H]1+ / PE(41:4)_[M+H]1+	rs509360	chr11_61781087_A_G	11	61781087	4.22e-65	Harshfield et al. 2021	rs509360
C11orf9	PC(38:3)_[M+H]1+ / PE(41:3)_[M+H]1+ / PA(43:4)_[M+NH4]1+	rs509360	chr11_61781087_A_G	11	61781087	1.72e-12	Harshfield et al. 2021	rs509360
C11orf9	PC-O(40:6)_[M+H]1+ / PC-P(40:5)_[M+H]1+	rs509360	chr11_61781087_A_G	11	61781087	1.34e-13	Harshfield et al. 2021	rs509360
C11orf9	PC-O(40:5)_[M+H]1+ / PC-P(40:4)_[M+H]1+	rs509360	chr11_61781087_A_G	11	61781087	8.71e-16	Harshfield et al. 2021	rs509360
C11orf9	SM(44:9)_[M+H]1-	rs509360	chr11_61781087_A_G	11	61781087	5.6e-39	Harshfield et al. 2021	rs509360
C11orf9	PC(40:8)_[M+H]1+	rs509360	chr11_61781087_A_G	11	61781087	1.11e-18	Harshfield et al. 2021	rs509360
C11orf9	PC(40:5)_[M+H]1+	rs509360	chr11_61781087_A_G	11	61781087	9.01e-25	Harshfield et al. 2021	rs509360
C11orf9	PC(36:5)_[M+OAc]1- / PS(40:4)_[M-H]1-	rs509360	chr11_61781087_A_G	11	61781087	2.73e-13	Harshfield et al. 2021	rs509360
C11orf9	PC(36:3)_[M+OAc]1- / PS(40:2)_[M-H]1-	rs509360	chr11_61781087_A_G	11	61781087	3.83e-24	Harshfield et al. 2021	rs509360
C11orf9	PI-O(36:0)_[M-H]1- / PG(37:0)_[M+OAc]1-	rs509360	chr11_61781087_A_G	11	61781087	5.82e-13	Harshfield et al. 2021	rs509360
C11orf9	PI(36:3)_[M-H]1-	rs509360	chr11_61781087_A_G	11	61781087	3.68e-22	Harshfield et al. 2021	rs509360
C11orf9	PC(38:4)_[M+OAc]1- / PS(42:3)_[M-H]1-	rs509360	chr11_61781087_A_G	11	61781087	1.3e-39	Harshfield et al. 2021	rs509360
C11orf9	PC(38:3)_[M+OAc]1- / PS(42:2)_[M-H]1-	rs509360	chr11_61781087_A_G	11	61781087	2.57e-14	Harshfield et al. 2021	rs509360
C11orf9	PI(38:4)_[M-H]1-	rs509360	chr11_61781087_A_G	11	61781087	2.43e-16	Harshfield et al. 2021	rs509360
C11orf9	PC(40:5)_[M+OAc]1- / PS(44:4)_[M-H]1-	rs509360	chr11_61781087_A_G	11	61781087	1.23e-14	Harshfield et al. 2021	rs509360
C11orf9	PI(36:1)_[M+OAc]1-	rs509360	chr11_61781087_A_G	11	61781087	2.37e-22	Harshfield et al. 2021	rs509360
C11orf9	PS(42:5)_[M+OAc]1-	rs509360	chr11_61781087_A_G	11	61781087	5.7e-10	Harshfield et al. 2021	rs509360
C11orf9	PC(42:4)_[M+OAc]1-	rs509360	chr11_61781087_A_G	11	61781087	4.52e-15	Harshfield et al. 2021	rs509360
C11orf9	TG(56:6)_[M+NH4]1+	rs509360	chr11_61781087_A_G	11	61781087	7.05e-11	Harshfield et al. 2021	rs509360
C11orf9	TG(58:9)_[M+NH4]1+	rs509360	chr11_61781087_A_G	11	61781087	4.41e-10	Harshfield et al. 2021	rs509360
C11orf9	PS(44:6)_[M+OAc]1-	rs509360	chr11_61781087_A_G	11	61781087	1.74e-22	Harshfield et al. 2021	rs509360
C11orf9	FA(20:4)_[M-H]1-	rs174533	chr11_61781553_G_A	11	61781553	7.66e-40	Harshfield et al. 2021	rs174533
C11orf9	FA(22:5)_[M-H]1-	rs174533	chr11_61781553_G_A	11	61781553	1.12e-12	Harshfield et al. 2021	rs174533
C11orf9	FA(22:4)_[M-H]1-	rs174533	chr11_61781553_G_A	11	61781553	1.01e-19	Harshfield et al. 2021	rs174533
C11orf9	LPC(20:4)_[M+H]1+	rs174533	chr11_61781553_G_A	11	61781553	3.18e-34	Harshfield et al. 2021	rs174533
C11orf9	DG(36:3)_[M+H-H2O]1+	rs174533	chr11_61781553_G_A	11	61781553	5.74e-11	Harshfield et al. 2021	rs174533
C11orf9	DG(36:2)_[M+H-H2O]1+	rs174533	chr11_61781553_G_A	11	61781553	5.77e-10	Harshfield et al. 2021	rs174533
C11orf9	CE(16:0)_[M+NH4]1+	rs174533	chr11_61781553_G_A	11	61781553	7.49e-11	Harshfield et al. 2021	rs174533
C11orf9	CE(18:3)_[M+NH4]1+	rs174533	chr11_61781553_G_A	11	61781553	3.73e-16	Harshfield et al. 2021	rs174533
C11orf9	PA(34:2)_[M-H]1-	rs174533	chr11_61781553_G_A	11	61781553	1.21e-10	Harshfield et al. 2021	rs174533
C11orf9	CE(20:5)_[M+NH4]1+	rs174533	chr11_61781553_G_A	11	61781553	3.62e-42	Harshfield et al. 2021	rs174533
C11orf9	CE(20:4)_[M+NH4]1+	rs174533	chr11_61781553_G_A	11	61781553	7.61e-101	Harshfield et al. 2021	rs174533
C11orf9	PE(34:2)_[M+H]1+	rs174533	chr11_61781553_G_A	11	61781553	5.84e-28	Harshfield et al. 2021	rs174533
C11orf9	PC(32:0)_[M+H]1+ / PE(35:0)_[M+H]1+ / PA(37:1)_[M+NH4]1+	rs174533	chr11_61781553_G_A	11	61781553	6.31e-18	Harshfield et al. 2021	rs174533
C11orf9	PC(33:3)_[M+H]1+ / PE(36:3)_[M+H]1+ / PA(38:4)_[M+NH4]1+	rs174533	chr11_61781553_G_A	11	61781553	5.65e-24	Harshfield et al. 2021	rs174533
C11orf9	PC(33:2)_[M+H]1+ / PE(36:2)_[M+H]1+ / PA(38:3)_[M+NH4]1+	rs174533	chr11_61781553_G_A	11	61781553	2.85e-30	Harshfield et al. 2021	rs174533
C11orf9	PA(39:1)_[M+H]1+	rs174533	chr11_61781553_G_A	11	61781553	1.37e-27	Harshfield et al. 2021	rs174533
C11orf9	PG(34:0)_[M-H]1-	rs174533	chr11_61781553_G_A	11	61781553	8.98e-17	Harshfield et al. 2021	rs174533
C11orf9	PE-O(38:6)_[M+H]1+ / PC-P(35:5)_[M+H]1+	rs174533	chr11_61781553_G_A	11	61781553	6.85e-19	Harshfield et al. 2021	rs174533
C11orf9	PE-O(38:4)_[M-H]1- / PC-O(35:4)_[M-H]1- / PC-P(35:3)_[M-H]1-	rs174533	chr11_61781553_G_A	11	61781553	5.56e-26	Harshfield et al. 2021	rs174533
C11orf9	PC(34:2)_[M+H]1+ / PE(37:2)_[M+H]1+ / PA(39:3)_[M+NH4]1+	rs174533	chr11_61781553_G_A	11	61781553	4.93e-20	Harshfield et al. 2021	rs174533
C11orf9	PE(38:5)_[M-H]1-	rs174533	chr11_61781553_G_A	11	61781553	1.21e-21	Harshfield et al. 2021	rs174533
C11orf9	PC-O(36:5)_[M+H]1+ / PC-P(36:4)_[M+H]1+	rs174533	chr11_61781553_G_A	11	61781553	4.18e-71	Harshfield et al. 2021	rs174533
C11orf9	PC(35:4)_[M+H]1+ / PE(38:4)_[M+H]1+ / PA(40:5)_[M+NH4]1+	rs174533	chr11_61781553_G_A	11	61781553	2.43e-40	Harshfield et al. 2021	rs174533
C11orf9	PC(35:3)_[M+H]1+ / PE(38:3)_[M+H]1+ / PA(40:4)_[M+NH4]1+	rs174533	chr11_61781553_G_A	11	61781553	1.54e-19	Harshfield et al. 2021	rs174533
C11orf9	PC-O(36:3)_M+H]1+ / PC-P(36:2)_M+H]1+	rs174533	chr11_61781553_G_A	11	61781553	4.98e-26	Harshfield et al. 2021	rs174533
C11orf9	PA(41:2)_[M+H]1+	rs174533	chr11_61781553_G_A	11	61781553	2.32e-15	Harshfield et al. 2021	rs174533
C11orf9	PG(36:0)_[M-H]1-	rs174533	chr11_61781553_G_A	11	61781553	5.73e-18	Harshfield et al. 2021	rs174533
C11orf9	PC(36:3)_[M+H]1+ / PE(39:3)_[M+H]1+ / PA(41:4)_[M+NH4]1+	rs174533	chr11_61781553_G_A	11	61781553	1.22e-58	Harshfield et al. 2021	rs174533
C11orf9	PC(36:2)_[M+H]1+ / PE(39:2)_[M+H]1+ / PA(41:3)_[M+NH4]1+	rs174533	chr11_61781553_G_A	11	61781553	1.37e-12	Harshfield et al. 2021	rs174533
C11orf9	PA(43:4)_[M-H]1-	rs174533	chr11_61781553_G_A	11	61781553	8.89e-31	Harshfield et al. 2021	rs174533
C11orf9	PC-O(38:5)_[M+H]1+ / PC-P(38:4)_[M+H]1+	rs174533	chr11_61781553_G_A	11	61781553	5.4e-39	Harshfield et al. 2021	rs174533
C11orf9	PC(37:4)_[M+H]1+ / PE(40:4)_[M+H]1+ / PA(42:5)_[M+NH4]1+	rs174533	chr11_61781553_G_A	11	61781553	2.65e-49	Harshfield et al. 2021	rs174533
C11orf9	PC(37:4)_[M+H]1+ / PE(40:3)_[M+H]1+	rs174533	chr11_61781553_G_A	11	61781553	3.66e-15	Harshfield et al. 2021	rs174533
C11orf9	PC(38:5)_[M+H]1+ / PE(41:5)_[M+H]1+ / PA(43:6)_[M+NH4]1+	rs174533	chr11_61781553_G_A	11	61781553	5.11e-43	Harshfield et al. 2021	rs174533
C11orf9	PC(38:4)_[M+H]1+ / PE(41:4)_[M+H]1+	rs174533	chr11_61781553_G_A	11	61781553	1.55e-103	Harshfield et al. 2021	rs174533
C11orf9	PC(38:3)_[M+H]1+ / PE(41:3)_[M+H]1+ / PA(43:4)_[M+NH4]1+	rs174533	chr11_61781553_G_A	11	61781553	1.95e-18	Harshfield et al. 2021	rs174533
C11orf9	PC-O(40:6)_[M+H]1+ / PC-P(40:5)_[M+H]1+	rs174533	chr11_61781553_G_A	11	61781553	2.33e-16	Harshfield et al. 2021	rs174533
C11orf9	PC-O(40:5)_[M+H]1+ / PC-P(40:4)_[M+H]1+	rs174533	chr11_61781553_G_A	11	61781553	6.64e-24	Harshfield et al. 2021	rs174533
C11orf9	SM(44:9)_[M+H]1-	rs174533	chr11_61781553_G_A	11	61781553	2.73e-68	Harshfield et al. 2021	rs174533
C11orf9	PS(35:2) _[M+OAc]1-	rs174533	chr11_61781553_G_A	11	61781553	2.56e-10	Harshfield et al. 2021	rs174533
C11orf9	PI(34:2)_[M-H]1-	rs174533	chr11_61781553_G_A	11	61781553	2.23e-12	Harshfield et al. 2021	rs174533
C11orf9	PC(40:6)_[M+H]1+ / PE(43:6)_[M+H]1+	rs174533	chr11_61781553_G_A	11	61781553	1.72e-18	Harshfield et al. 2021	rs174533
C11orf9	PC(40:5)_[M+H]1+	rs174533	chr11_61781553_G_A	11	61781553	1.42e-42	Harshfield et al. 2021	rs174533
C11orf9	PC(36:5)_[M+OAc]1- / PS(40:4)_[M-H]1-	rs174533	chr11_61781553_G_A	11	61781553	2.84e-26	Harshfield et al. 2021	rs174533
C11orf9	PC(36:3)_[M+OAc]1- / PS(40:2)_[M-H]1-	rs174533	chr11_61781553_G_A	11	61781553	6.49e-35	Harshfield et al. 2021	rs174533
C11orf9	PI-O(36:0)_[M-H]1- / PG(37:0)_[M+OAc]1-	rs174533	chr11_61781553_G_A	11	61781553	5.72e-21	Harshfield et al. 2021	rs174533
C11orf9	PI(36:4)_[M-H]1-	rs174533	chr11_61781553_G_A	11	61781553	1.96e-12	Harshfield et al. 2021	rs174533
C11orf9	PI(36:2)_[M-H]1-	rs174533	chr11_61781553_G_A	11	61781553	1.34e-17	Harshfield et al. 2021	rs174533
C11orf9	PC(38:4)_[M+OAc]1- / PS(42:3)_[M-H]1-	rs174533	chr11_61781553_G_A	11	61781553	1.04e-66	Harshfield et al. 2021	rs174533
C11orf9	PC(38:3)_[M+OAc]1- / PS(42:2)_[M-H]1-	rs174533	chr11_61781553_G_A	11	61781553	1.01e-18	Harshfield et al. 2021	rs174533
C11orf9	PI(38:4)_[M-H]1-	rs174533	chr11_61781553_G_A	11	61781553	9.47e-25	Harshfield et al. 2021	rs174533
C11orf9	PC(40:5)_[M+OAc]1- / PS(44:4)_[M-H]1-	rs174533	chr11_61781553_G_A	11	61781553	7.94e-29	Harshfield et al. 2021	rs174533
C11orf9	PC(40:4)_[M+OAc]1- / PS(44:3)_[M-H]1-	rs174533	chr11_61781553_G_A	11	61781553	2.86e-18	Harshfield et al. 2021	rs174533
C11orf9	TG(54:3)_[M+NH4]1+	rs174533	chr11_61781553_G_A	11	61781553	3.65e-10	Harshfield et al. 2021	rs174533
C11orf9	PS(42:7)_[M+OAc]1-	rs174533	chr11_61781553_G_A	11	61781553	6.83e-16	Harshfield et al. 2021	rs174533
C11orf9	TG(56:7)_[M+NH4]1+	rs174533	chr11_61781553_G_A	11	61781553	2.74e-12	Harshfield et al. 2021	rs174533
C11orf9	PI(36:1)_[M+OAc]1-	rs174533	chr11_61781553_G_A	11	61781553	2.26e-32	Harshfield et al. 2021	rs174533
C11orf9	PS(42:5)_[M+OAc]1-	rs174533	chr11_61781553_G_A	11	61781553	1.79e-17	Harshfield et al. 2021	rs174533
C11orf9	PC(42:4)_[M+OAc]1-	rs174533	chr11_61781553_G_A	11	61781553	5.93e-28	Harshfield et al. 2021	rs174533
C11orf9	TG(56:6)_[M+NH4]1+	rs174533	chr11_61781553_G_A	11	61781553	5.83e-17	Harshfield et al. 2021	rs174533
C11orf9	PI(36:0)_[M+OAc]1-	rs174533	chr11_61781553_G_A	11	61781553	2.62e-14	Harshfield et al. 2021	rs174533
C11orf9	TG(56:4)_[M+NH4]1+	rs174533	chr11_61781553_G_A	11	61781553	2e-11	Harshfield et al. 2021	rs174533
C11orf9	TG(58:9)_[M+NH4]1+	rs174533	chr11_61781553_G_A	11	61781553	5.82e-15	Harshfield et al. 2021	rs174533
C11orf9	FA(20:4)_[M-H]1-	rs174534	chr11_61781986_A_G	11	61781986	2.25e-35	Harshfield et al. 2021	rs174534
C11orf9	FA(22:5)_[M-H]1-	rs174534	chr11_61781986_A_G	11	61781986	1.01e-10	Harshfield et al. 2021	rs174534
C11orf9	FA(22:4)_[M-H]1-	rs174534	chr11_61781986_A_G	11	61781986	1.21e-17	Harshfield et al. 2021	rs174534
C11orf9	LPC(20:4)_[M+H]1+	rs174534	chr11_61781986_A_G	11	61781986	2.52e-33	Harshfield et al. 2021	rs174534
C11orf9	CE(18:3)_[M+NH4]1+	rs174534	chr11_61781986_A_G	11	61781986	3.81e-13	Harshfield et al. 2021	rs174534
C11orf9	CE(20:5)_[M+NH4]1+	rs174534	chr11_61781986_A_G	11	61781986	1.3e-33	Harshfield et al. 2021	rs174534
C11orf9	CE(20:4)_[M+NH4]1+	rs174534	chr11_61781986_A_G	11	61781986	1.55e-85	Harshfield et al. 2021	rs174534
C11orf9	PE(34:2)_[M+H]1+	rs174534	chr11_61781986_A_G	11	61781986	5.04e-23	Harshfield et al. 2021	rs174534
C11orf9	PC(32:0)_[M+H]1+ / PE(35:0)_[M+H]1+ / PA(37:1)_[M+NH4]1+	rs174534	chr11_61781986_A_G	11	61781986	2.53e-14	Harshfield et al. 2021	rs174534
C11orf9	PC(33:3)_[M+H]1+ / PE(36:3)_[M+H]1+ / PA(38:4)_[M+NH4]1+	rs174534	chr11_61781986_A_G	11	61781986	2.3e-18	Harshfield et al. 2021	rs174534
C11orf9	PC(33:2)_[M+H]1+ / PE(36:2)_[M+H]1+ / PA(38:3)_[M+NH4]1+	rs174534	chr11_61781986_A_G	11	61781986	3.91e-24	Harshfield et al. 2021	rs174534
C11orf9	PA(39:1)_[M+H]1+	rs174534	chr11_61781986_A_G	11	61781986	2.83e-23	Harshfield et al. 2021	rs174534
C11orf9	PG(34:0)_[M-H]1-	rs174534	chr11_61781986_A_G	11	61781986	1.17e-15	Harshfield et al. 2021	rs174534
C11orf9	PE-O(38:6)_[M+H]1+ / PC-P(35:5)_[M+H]1+	rs174534	chr11_61781986_A_G	11	61781986	2.35e-17	Harshfield et al. 2021	rs174534
C11orf9	PE-O(38:4)_[M-H]1- / PC-O(35:4)_[M-H]1- / PC-P(35:3)_[M-H]1-	rs174534	chr11_61781986_A_G	11	61781986	3.45e-22	Harshfield et al. 2021	rs174534
C11orf9	PC(34:2)_[M+H]1+ / PE(37:2)_[M+H]1+ / PA(39:3)_[M+NH4]1+	rs174534	chr11_61781986_A_G	11	61781986	2.92e-17	Harshfield et al. 2021	rs174534
C11orf9	PE(38:5)_[M-H]1-	rs174534	chr11_61781986_A_G	11	61781986	2.55e-19	Harshfield et al. 2021	rs174534
C11orf9	PC-O(36:5)_[M+H]1+ / PC-P(36:4)_[M+H]1+	rs174534	chr11_61781986_A_G	11	61781986	3.86e-61	Harshfield et al. 2021	rs174534
C11orf9	PC(35:4)_[M+H]1+ / PE(38:4)_[M+H]1+ / PA(40:5)_[M+NH4]1+	rs174534	chr11_61781986_A_G	11	61781986	2.9e-36	Harshfield et al. 2021	rs174534
C11orf9	PC(35:3)_[M+H]1+ / PE(38:3)_[M+H]1+ / PA(40:4)_[M+NH4]1+	rs174534	chr11_61781986_A_G	11	61781986	5.53e-17	Harshfield et al. 2021	rs174534
C11orf9	PC-O(36:3)_M+H]1+ / PC-P(36:2)_M+H]1+	rs174534	chr11_61781986_A_G	11	61781986	6.65e-26	Harshfield et al. 2021	rs174534
C11orf9	PA(41:2)_[M+H]1+	rs174534	chr11_61781986_A_G	11	61781986	1.34e-15	Harshfield et al. 2021	rs174534
C11orf9	PG(36:0)_[M-H]1-	rs174534	chr11_61781986_A_G	11	61781986	1.36e-14	Harshfield et al. 2021	rs174534
C11orf9	PC(36:3)_[M+H]1+ / PE(39:3)_[M+H]1+ / PA(41:4)_[M+NH4]1+	rs174534	chr11_61781986_A_G	11	61781986	2.44e-53	Harshfield et al. 2021	rs174534
C11orf9	PC(36:2)_[M+H]1+ / PE(39:2)_[M+H]1+ / PA(41:3)_[M+NH4]1+	rs174534	chr11_61781986_A_G	11	61781986	1.26e-10	Harshfield et al. 2021	rs174534
C11orf9	PA(43:4)_[M-H]1-	rs174534	chr11_61781986_A_G	11	61781986	8.99e-28	Harshfield et al. 2021	rs174534
C11orf9	PC-O(38:5)_[M+H]1+ / PC-P(38:4)_[M+H]1+	rs174534	chr11_61781986_A_G	11	61781986	2.57e-34	Harshfield et al. 2021	rs174534
C11orf9	PC(37:4)_[M+H]1+ / PE(40:4)_[M+H]1+ / PA(42:5)_[M+NH4]1+	rs174534	chr11_61781986_A_G	11	61781986	1.14e-45	Harshfield et al. 2021	rs174534
C11orf9	PC(37:4)_[M+H]1+ / PE(40:3)_[M+H]1+	rs174534	chr11_61781986_A_G	11	61781986	3.92e-13	Harshfield et al. 2021	rs174534
C11orf9	PC(38:5)_[M+H]1+ / PE(41:5)_[M+H]1+ / PA(43:6)_[M+NH4]1+	rs174534	chr11_61781986_A_G	11	61781986	4.42e-38	Harshfield et al. 2021	rs174534
C11orf9	PI-O(33:0)_[M-H]1-	rs174534	chr11_61781986_A_G	11	61781986	8.04e-11	Harshfield et al. 2021	rs174534
C11orf9	PC(38:4)_[M+H]1+ / PE(41:4)_[M+H]1+	rs174534	chr11_61781986_A_G	11	61781986	1.3e-91	Harshfield et al. 2021	rs174534
C11orf9	PC(38:3)_[M+H]1+ / PE(41:3)_[M+H]1+ / PA(43:4)_[M+NH4]1+	rs174534	chr11_61781986_A_G	11	61781986	5.69e-18	Harshfield et al. 2021	rs174534
C11orf9	PC-O(40:6)_[M+H]1+ / PC-P(40:5)_[M+H]1+	rs174534	chr11_61781986_A_G	11	61781986	9.98e-13	Harshfield et al. 2021	rs174534
C11orf9	PC-O(40:5)_[M+H]1+ / PC-P(40:4)_[M+H]1+	rs174534	chr11_61781986_A_G	11	61781986	6.23e-21	Harshfield et al. 2021	rs174534
C11orf9	SM(44:9)_[M+H]1-	rs174534	chr11_61781986_A_G	11	61781986	4.49e-62	Harshfield et al. 2021	rs174534
C11orf9	PS(35:2) _[M+OAc]1-	rs174534	chr11_61781986_A_G	11	61781986	2.27e-10	Harshfield et al. 2021	rs174534
C11orf9	PC(40:5)_[M+H]1+	rs174534	chr11_61781986_A_G	11	61781986	1.2e-38	Harshfield et al. 2021	rs174534
C11orf9	PC(36:5)_[M+OAc]1- / PS(40:4)_[M-H]1-	rs174534	chr11_61781986_A_G	11	61781986	2.31e-23	Harshfield et al. 2021	rs174534
C11orf9	PC(36:3)_[M+OAc]1- / PS(40:2)_[M-H]1-	rs174534	chr11_61781986_A_G	11	61781986	1.61e-28	Harshfield et al. 2021	rs174534
C11orf9	PI-O(36:0)_[M-H]1- / PG(37:0)_[M+OAc]1-	rs174534	chr11_61781986_A_G	11	61781986	6.56e-17	Harshfield et al. 2021	rs174534
C11orf9	PI(36:4)_[M-H]1-	rs174534	chr11_61781986_A_G	11	61781986	3.18e-14	Harshfield et al. 2021	rs174534
C11orf9	PI(36:2)_[M-H]1-	rs174534	chr11_61781986_A_G	11	61781986	1.69e-13	Harshfield et al. 2021	rs174534
C11orf9	PC(38:4)_[M+OAc]1- / PS(42:3)_[M-H]1-	rs174534	chr11_61781986_A_G	11	61781986	1.27e-60	Harshfield et al. 2021	rs174534
C11orf9	PC(38:3)_[M+OAc]1- / PS(42:2)_[M-H]1-	rs174534	chr11_61781986_A_G	11	61781986	2.25e-17	Harshfield et al. 2021	rs174534
C11orf9	PI(38:4)_[M-H]1-	rs174534	chr11_61781986_A_G	11	61781986	8.89e-25	Harshfield et al. 2021	rs174534
C11orf9	PC(40:5)_[M+OAc]1- / PS(44:4)_[M-H]1-	rs174534	chr11_61781986_A_G	11	61781986	2.53e-27	Harshfield et al. 2021	rs174534
C11orf9	PC(40:4)_[M+OAc]1- / PS(44:3)_[M-H]1-	rs174534	chr11_61781986_A_G	11	61781986	3.57e-18	Harshfield et al. 2021	rs174534
C11orf9	PS(42:7)_[M+OAc]1-	rs174534	chr11_61781986_A_G	11	61781986	1.06e-13	Harshfield et al. 2021	rs174534
C11orf9	TG(56:7)_[M+NH4]1+	rs174534	chr11_61781986_A_G	11	61781986	5.27e-10	Harshfield et al. 2021	rs174534
C11orf9	PI(36:1)_[M+OAc]1-	rs174534	chr11_61781986_A_G	11	61781986	5.03e-31	Harshfield et al. 2021	rs174534
C11orf9	PS(42:5)_[M+OAc]1-	rs174534	chr11_61781986_A_G	11	61781986	1.88e-13	Harshfield et al. 2021	rs174534
C11orf9	PC(42:4)_[M+OAc]1-	rs174534	chr11_61781986_A_G	11	61781986	4.43e-26	Harshfield et al. 2021	rs174534
C11orf9	TG(56:6)_[M+NH4]1+	rs174534	chr11_61781986_A_G	11	61781986	3.62e-15	Harshfield et al. 2021	rs174534
C11orf9	PI(36:0)_[M+OAc]1-	rs174534	chr11_61781986_A_G	11	61781986	8.3e-11	Harshfield et al. 2021	rs174534
C11orf9	TG(56:4)_[M+NH4]1+	rs174534	chr11_61781986_A_G	11	61781986	4.42e-10	Harshfield et al. 2021	rs174534
C11orf9	TG(58:9)_[M+NH4]1+	rs174534	chr11_61781986_A_G	11	61781986	3.74e-12	Harshfield et al. 2021	rs174534
C11orf9	PS(44:6)_[M+OAc]1-	rs174534	chr11_61781986_A_G	11	61781986	3.59e-31	Harshfield et al. 2021	rs174534
C11orf9	FA(20:4)_[M-H]1-	rs174535	chr11_61783884_T_C	11	61783884	6.02e-40	Harshfield et al. 2021	rs174535
C11orf9	FA(22:5)_[M-H]1-	rs174535	chr11_61783884_T_C	11	61783884	2.32e-12	Harshfield et al. 2021	rs174535
C11orf9	FA(22:4)_[M-H]1-	rs174535	chr11_61783884_T_C	11	61783884	7.72e-19	Harshfield et al. 2021	rs174535
C11orf9	LPC(20:4)_[M+H]1+	rs174535	chr11_61783884_T_C	11	61783884	2.26e-34	Harshfield et al. 2021	rs174535
C11orf9	DG(36:3)_[M+H-H2O]1+	rs174535	chr11_61783884_T_C	11	61783884	6.75e-11	Harshfield et al. 2021	rs174535
C11orf9	DG(36:2)_[M+H-H2O]1+	rs174535	chr11_61783884_T_C	11	61783884	7.36e-10	Harshfield et al. 2021	rs174535
C11orf9	CE(16:0)_[M+NH4]1+	rs174535	chr11_61783884_T_C	11	61783884	1.21e-10	Harshfield et al. 2021	rs174535
C11orf9	CE(18:3)_[M+NH4]1+	rs174535	chr11_61783884_T_C	11	61783884	5.12e-17	Harshfield et al. 2021	rs174535
C11orf9	PA(34:2)_[M-H]1-	rs174535	chr11_61783884_T_C	11	61783884	7.37e-10	Harshfield et al. 2021	rs174535
C11orf9	CE(20:5)_[M+NH4]1+	rs174535	chr11_61783884_T_C	11	61783884	1.98e-43	Harshfield et al. 2021	rs174535
C11orf9	CE(20:4)_[M+NH4]1+	rs174535	chr11_61783884_T_C	11	61783884	6.97e-101	Harshfield et al. 2021	rs174535
C11orf9	PE(34:2)_[M+H]1+	rs174535	chr11_61783884_T_C	11	61783884	6.79e-28	Harshfield et al. 2021	rs174535
C11orf9	PC(32:0)_[M+H]1+ / PE(35:0)_[M+H]1+ / PA(37:1)_[M+NH4]1+	rs174535	chr11_61783884_T_C	11	61783884	2.9e-18	Harshfield et al. 2021	rs174535
C11orf9	PC(33:3)_[M+H]1+ / PE(36:3)_[M+H]1+ / PA(38:4)_[M+NH4]1+	rs174535	chr11_61783884_T_C	11	61783884	2.09e-23	Harshfield et al. 2021	rs174535
C11orf9	PC(33:2)_[M+H]1+ / PE(36:2)_[M+H]1+ / PA(38:3)_[M+NH4]1+	rs174535	chr11_61783884_T_C	11	61783884	1.21e-29	Harshfield et al. 2021	rs174535
C11orf9	PA(39:1)_[M+H]1+	rs174535	chr11_61783884_T_C	11	61783884	6.46e-27	Harshfield et al. 2021	rs174535
C11orf9	PG(34:0)_[M-H]1-	rs174535	chr11_61783884_T_C	11	61783884	2.07e-17	Harshfield et al. 2021	rs174535
C11orf9	PE-O(38:6)_[M+H]1+ / PC-P(35:5)_[M+H]1+	rs174535	chr11_61783884_T_C	11	61783884	3.07e-19	Harshfield et al. 2021	rs174535
C11orf9	PE-O(38:4)_[M-H]1- / PC-O(35:4)_[M-H]1- / PC-P(35:3)_[M-H]1-	rs174535	chr11_61783884_T_C	11	61783884	1.36e-26	Harshfield et al. 2021	rs174535
C11orf9	PC(34:2)_[M+H]1+ / PE(37:2)_[M+H]1+ / PA(39:3)_[M+NH4]1+	rs174535	chr11_61783884_T_C	11	61783884	5.13e-20	Harshfield et al. 2021	rs174535
C11orf9	PE(38:5)_[M-H]1-	rs174535	chr11_61783884_T_C	11	61783884	1.22e-22	Harshfield et al. 2021	rs174535
C11orf9	PC-O(36:5)_[M+H]1+ / PC-P(36:4)_[M+H]1+	rs174535	chr11_61783884_T_C	11	61783884	5.18e-71	Harshfield et al. 2021	rs174535
C11orf9	PC(35:4)_[M+H]1+ / PE(38:4)_[M+H]1+ / PA(40:5)_[M+NH4]1+	rs174535	chr11_61783884_T_C	11	61783884	1.01e-40	Harshfield et al. 2021	rs174535
C11orf9	PC(35:3)_[M+H]1+ / PE(38:3)_[M+H]1+ / PA(40:4)_[M+NH4]1+	rs174535	chr11_61783884_T_C	11	61783884	1.32e-18	Harshfield et al. 2021	rs174535
C11orf9	PC-O(36:3)_M+H]1+ / PC-P(36:2)_M+H]1+	rs174535	chr11_61783884_T_C	11	61783884	3.21e-26	Harshfield et al. 2021	rs174535
C11orf9	PA(41:2)_[M+H]1+	rs174535	chr11_61783884_T_C	11	61783884	1.34e-15	Harshfield et al. 2021	rs174535
C11orf9	PG(36:0)_[M-H]1-	rs174535	chr11_61783884_T_C	11	61783884	2.82e-18	Harshfield et al. 2021	rs174535
C11orf9	PC(36:3)_[M+H]1+ / PE(39:3)_[M+H]1+ / PA(41:4)_[M+NH4]1+	rs174535	chr11_61783884_T_C	11	61783884	1.79e-56	Harshfield et al. 2021	rs174535
C11orf9	PC(36:2)_[M+H]1+ / PE(39:2)_[M+H]1+ / PA(41:3)_[M+NH4]1+	rs174535	chr11_61783884_T_C	11	61783884	1.48e-11	Harshfield et al. 2021	rs174535
C11orf9	PA(43:4)_[M-H]1-	rs174535	chr11_61783884_T_C	11	61783884	9.7e-32	Harshfield et al. 2021	rs174535
C11orf9	PC-O(38:5)_[M+H]1+ / PC-P(38:4)_[M+H]1+	rs174535	chr11_61783884_T_C	11	61783884	1.39e-39	Harshfield et al. 2021	rs174535
C11orf9	PC(37:4)_[M+H]1+ / PE(40:4)_[M+H]1+ / PA(42:5)_[M+NH4]1+	rs174535	chr11_61783884_T_C	11	61783884	5.91e-50	Harshfield et al. 2021	rs174535
C11orf9	PC(37:4)_[M+H]1+ / PE(40:3)_[M+H]1+	rs174535	chr11_61783884_T_C	11	61783884	4.07e-15	Harshfield et al. 2021	rs174535
C11orf9	PC(38:5)_[M+H]1+ / PE(41:5)_[M+H]1+ / PA(43:6)_[M+NH4]1+	rs174535	chr11_61783884_T_C	11	61783884	2.41e-45	Harshfield et al. 2021	rs174535
C11orf9	PC(38:4)_[M+H]1+ / PE(41:4)_[M+H]1+	rs174535	chr11_61783884_T_C	11	61783884	9.9e-106	Harshfield et al. 2021	rs174535
C11orf9	PC(38:3)_[M+H]1+ / PE(41:3)_[M+H]1+ / PA(43:4)_[M+NH4]1+	rs174535	chr11_61783884_T_C	11	61783884	5.64e-17	Harshfield et al. 2021	rs174535
C11orf9	PC-O(40:6)_[M+H]1+ / PC-P(40:5)_[M+H]1+	rs174535	chr11_61783884_T_C	11	61783884	2.19e-16	Harshfield et al. 2021	rs174535
C11orf9	PC-O(40:5)_[M+H]1+ / PC-P(40:4)_[M+H]1+	rs174535	chr11_61783884_T_C	11	61783884	1.85e-23	Harshfield et al. 2021	rs174535
C11orf9	SM(44:9)_[M+H]1-	rs174535	chr11_61783884_T_C	11	61783884	3.71e-68	Harshfield et al. 2021	rs174535
C11orf9	PS(35:2) _[M+OAc]1-	rs174535	chr11_61783884_T_C	11	61783884	7.86e-11	Harshfield et al. 2021	rs174535
C11orf9	PI(34:2)_[M-H]1-	rs174535	chr11_61783884_T_C	11	61783884	1.47e-11	Harshfield et al. 2021	rs174535
C11orf9	PC(40:6)_[M+H]1+ / PE(43:6)_[M+H]1+	rs174535	chr11_61783884_T_C	11	61783884	2.26e-19	Harshfield et al. 2021	rs174535
C11orf9	PC(40:5)_[M+H]1+	rs174535	chr11_61783884_T_C	11	61783884	1.75e-44	Harshfield et al. 2021	rs174535
C11orf9	PC(36:5)_[M+OAc]1- / PS(40:4)_[M-H]1-	rs174535	chr11_61783884_T_C	11	61783884	1.6e-27	Harshfield et al. 2021	rs174535
C11orf9	PC(36:3)_[M+OAc]1- / PS(40:2)_[M-H]1-	rs174535	chr11_61783884_T_C	11	61783884	1.04e-33	Harshfield et al. 2021	rs174535
C11orf9	PI-O(36:0)_[M-H]1- / PG(37:0)_[M+OAc]1-	rs174535	chr11_61783884_T_C	11	61783884	4.87e-21	Harshfield et al. 2021	rs174535
C11orf9	PI(36:4)_[M-H]1-	rs174535	chr11_61783884_T_C	11	61783884	8.37e-14	Harshfield et al. 2021	rs174535
C11orf9	PI(36:2)_[M-H]1-	rs174535	chr11_61783884_T_C	11	61783884	9.11e-17	Harshfield et al. 2021	rs174535
C11orf9	PC(38:4)_[M+OAc]1- / PS(42:3)_[M-H]1-	rs174535	chr11_61783884_T_C	11	61783884	3.7e-69	Harshfield et al. 2021	rs174535
C11orf9	PC(38:3)_[M+OAc]1- / PS(42:2)_[M-H]1-	rs174535	chr11_61783884_T_C	11	61783884	4.21e-17	Harshfield et al. 2021	rs174535
C11orf9	PI(38:4)_[M-H]1-	rs174535	chr11_61783884_T_C	11	61783884	3.65e-26	Harshfield et al. 2021	rs174535
C11orf9	PC(40:5)_[M+OAc]1- / PS(44:4)_[M-H]1-	rs174535	chr11_61783884_T_C	11	61783884	1.22e-30	Harshfield et al. 2021	rs174535
C11orf9	PC(40:4)_[M+OAc]1- / PS(44:3)_[M-H]1-	rs174535	chr11_61783884_T_C	11	61783884	1.87e-19	Harshfield et al. 2021	rs174535
C11orf9	TG(54:3)_[M+NH4]1+	rs174535	chr11_61783884_T_C	11	61783884	3.4e-10	Harshfield et al. 2021	rs174535
C11orf9	PS(42:7)_[M+OAc]1-	rs174535	chr11_61783884_T_C	11	61783884	1.4e-16	Harshfield et al. 2021	rs174535
C11orf9	TG(56:7)_[M+NH4]1+	rs174535	chr11_61783884_T_C	11	61783884	1.59e-12	Harshfield et al. 2021	rs174535
C11orf9	PI(36:1)_[M+OAc]1-	rs174535	chr11_61783884_T_C	11	61783884	6.19e-34	Harshfield et al. 2021	rs174535
C11orf9	PS(42:5)_[M+OAc]1-	rs174535	chr11_61783884_T_C	11	61783884	3.68e-16	Harshfield et al. 2021	rs174535
C11orf9	PC(42:4)_[M+OAc]1-	rs174535	chr11_61783884_T_C	11	61783884	5.95e-29	Harshfield et al. 2021	rs174535
C11orf9	TG(56:6)_[M+NH4]1+	rs174535	chr11_61783884_T_C	11	61783884	2.78e-17	Harshfield et al. 2021	rs174535
C11orf9	PI(36:0)_[M+OAc]1-	rs174535	chr11_61783884_T_C	11	61783884	3.63e-13	Harshfield et al. 2021	rs174535
C11orf9	TG(56:4)_[M+NH4]1+	rs174535	chr11_61783884_T_C	11	61783884	3.53e-11	Harshfield et al. 2021	rs174535
C11orf9	TG(58:9)_[M+NH4]1+	rs174535	chr11_61783884_T_C	11	61783884	1.66e-15	Harshfield et al. 2021	rs174535
C11orf9	PS(44:6)_[M+OAc]1-	rs174535	chr11_61783884_T_C	11	61783884	7.85e-35	Harshfield et al. 2021	rs174535
C11orf9	FA(20:4)_[M-H]1-	rs174536	chr11_61784455_A_C	11	61784455	6.27e-40	Harshfield et al. 2021	rs174536
C11orf9	FA(22:5)_[M-H]1-	rs174536	chr11_61784455_A_C	11	61784455	1.93e-12	Harshfield et al. 2021	rs174536
C11orf9	FA(22:4)_[M-H]1-	rs174536	chr11_61784455_A_C	11	61784455	2.85e-19	Harshfield et al. 2021	rs174536
C11orf9	LPC(20:4)_[M+H]1+	rs174536	chr11_61784455_A_C	11	61784455	9.95e-35	Harshfield et al. 2021	rs174536
C11orf9	DG(36:3)_[M+H-H2O]1+	rs174536	chr11_61784455_A_C	11	61784455	3.47e-11	Harshfield et al. 2021	rs174536
C11orf9	DG(36:2)_[M+H-H2O]1+	rs174536	chr11_61784455_A_C	11	61784455	5.24e-10	Harshfield et al. 2021	rs174536
C11orf9	CE(16:0)_[M+NH4]1+	rs174536	chr11_61784455_A_C	11	61784455	7.12e-11	Harshfield et al. 2021	rs174536
C11orf9	CE(18:3)_[M+NH4]1+	rs174536	chr11_61784455_A_C	11	61784455	1.98e-17	Harshfield et al. 2021	rs174536
C11orf9	PA(34:2)_[M-H]1-	rs174536	chr11_61784455_A_C	11	61784455	5.92e-10	Harshfield et al. 2021	rs174536
C11orf9	CE(20:5)_[M+NH4]1+	rs174536	chr11_61784455_A_C	11	61784455	4.92e-44	Harshfield et al. 2021	rs174536
C11orf9	CE(20:4)_[M+NH4]1+	rs174536	chr11_61784455_A_C	11	61784455	7.34e-102	Harshfield et al. 2021	rs174536
C11orf9	PE(34:2)_[M+H]1+	rs174536	chr11_61784455_A_C	11	61784455	2.19e-27	Harshfield et al. 2021	rs174536
C11orf9	PC(32:0)_[M+H]1+ / PE(35:0)_[M+H]1+ / PA(37:1)_[M+NH4]1+	rs174536	chr11_61784455_A_C	11	61784455	4.81e-18	Harshfield et al. 2021	rs174536
C11orf9	PC(33:3)_[M+H]1+ / PE(36:3)_[M+H]1+ / PA(38:4)_[M+NH4]1+	rs174536	chr11_61784455_A_C	11	61784455	3.46e-23	Harshfield et al. 2021	rs174536
C11orf9	PC(33:2)_[M+H]1+ / PE(36:2)_[M+H]1+ / PA(38:3)_[M+NH4]1+	rs174536	chr11_61784455_A_C	11	61784455	7.17e-30	Harshfield et al. 2021	rs174536
C11orf9	PA(39:1)_[M+H]1+	rs174536	chr11_61784455_A_C	11	61784455	5.6e-28	Harshfield et al. 2021	rs174536
C11orf9	PG(34:0)_[M-H]1-	rs174536	chr11_61784455_A_C	11	61784455	1.1e-17	Harshfield et al. 2021	rs174536
C11orf9	PE-O(38:6)_[M+H]1+ / PC-P(35:5)_[M+H]1+	rs174536	chr11_61784455_A_C	11	61784455	1.6e-19	Harshfield et al. 2021	rs174536
C11orf9	PE-O(38:4)_[M-H]1- / PC-O(35:4)_[M-H]1- / PC-P(35:3)_[M-H]1-	rs174536	chr11_61784455_A_C	11	61784455	4.45e-27	Harshfield et al. 2021	rs174536
C11orf9	PG(35:3)_[M-H]1-	rs174536	chr11_61784455_A_C	11	61784455	1.37e-11	Harshfield et al. 2021	rs174536
C11orf9	PC(34:2)_[M+H]1+ / PE(37:2)_[M+H]1+ / PA(39:3)_[M+NH4]1+	rs174536	chr11_61784455_A_C	11	61784455	4.21e-20	Harshfield et al. 2021	rs174536
C11orf9	PE(38:5)_[M-H]1-	rs174536	chr11_61784455_A_C	11	61784455	3.73e-23	Harshfield et al. 2021	rs174536
C11orf9	PC-O(36:5)_[M+H]1+ / PC-P(36:4)_[M+H]1+	rs174536	chr11_61784455_A_C	11	61784455	3.65e-71	Harshfield et al. 2021	rs174536
C11orf9	PC(35:4)_[M+H]1+ / PE(38:4)_[M+H]1+ / PA(40:5)_[M+NH4]1+	rs174536	chr11_61784455_A_C	11	61784455	1.96e-41	Harshfield et al. 2021	rs174536
C11orf9	PC(35:3)_[M+H]1+ / PE(38:3)_[M+H]1+ / PA(40:4)_[M+NH4]1+	rs174536	chr11_61784455_A_C	11	61784455	1.34e-18	Harshfield et al. 2021	rs174536
C11orf9	PC-O(36:3)_M+H]1+ / PC-P(36:2)_M+H]1+	rs174536	chr11_61784455_A_C	11	61784455	6.84e-27	Harshfield et al. 2021	rs174536
C11orf9	PA(41:2)_[M+H]1+	rs174536	chr11_61784455_A_C	11	61784455	6.61e-16	Harshfield et al. 2021	rs174536
C11orf9	PG(36:0)_[M-H]1-	rs174536	chr11_61784455_A_C	11	61784455	3.34e-18	Harshfield et al. 2021	rs174536
C11orf9	PC(36:3)_[M+H]1+ / PE(39:3)_[M+H]1+ / PA(41:4)_[M+NH4]1+	rs174536	chr11_61784455_A_C	11	61784455	1.13e-57	Harshfield et al. 2021	rs174536
C11orf9	PC(36:2)_[M+H]1+ / PE(39:2)_[M+H]1+ / PA(41:3)_[M+NH4]1+	rs174536	chr11_61784455_A_C	11	61784455	3.01e-12	Harshfield et al. 2021	rs174536
C11orf9	PA(43:4)_[M-H]1-	rs174536	chr11_61784455_A_C	11	61784455	1.62e-31	Harshfield et al. 2021	rs174536
C11orf9	PC-O(38:5)_[M+H]1+ / PC-P(38:4)_[M+H]1+	rs174536	chr11_61784455_A_C	11	61784455	1.77e-39	Harshfield et al. 2021	rs174536
C11orf9	PC(37:4)_[M+H]1+ / PE(40:4)_[M+H]1+ / PA(42:5)_[M+NH4]1+	rs174536	chr11_61784455_A_C	11	61784455	2.14e-50	Harshfield et al. 2021	rs174536
C11orf9	PC(37:4)_[M+H]1+ / PE(40:3)_[M+H]1+	rs174536	chr11_61784455_A_C	11	61784455	5.39e-15	Harshfield et al. 2021	rs174536
C11orf9	PC(38:5)_[M+H]1+ / PE(41:5)_[M+H]1+ / PA(43:6)_[M+NH4]1+	rs174536	chr11_61784455_A_C	11	61784455	3.99e-44	Harshfield et al. 2021	rs174536
C11orf9	PC(38:4)_[M+H]1+ / PE(41:4)_[M+H]1+	rs174536	chr11_61784455_A_C	11	61784455	3.09e-105	Harshfield et al. 2021	rs174536
C11orf9	PC(38:3)_[M+H]1+ / PE(41:3)_[M+H]1+ / PA(43:4)_[M+NH4]1+	rs174536	chr11_61784455_A_C	11	61784455	2.09e-17	Harshfield et al. 2021	rs174536
C11orf9	PC-O(40:6)_[M+H]1+ / PC-P(40:5)_[M+H]1+	rs174536	chr11_61784455_A_C	11	61784455	1.93e-16	Harshfield et al. 2021	rs174536
C11orf9	PC-O(40:5)_[M+H]1+ / PC-P(40:4)_[M+H]1+	rs174536	chr11_61784455_A_C	11	61784455	9.21e-24	Harshfield et al. 2021	rs174536
C11orf9	SM(44:9)_[M+H]1-	rs174536	chr11_61784455_A_C	11	61784455	7.42e-69	Harshfield et al. 2021	rs174536
C11orf9	PS(35:2) _[M+OAc]1-	rs174536	chr11_61784455_A_C	11	61784455	1.72e-10	Harshfield et al. 2021	rs174536
C11orf9	PI(34:2)_[M-H]1-	rs174536	chr11_61784455_A_C	11	61784455	8.07e-12	Harshfield et al. 2021	rs174536
C11orf9	PC(40:6)_[M+H]1+ / PE(43:6)_[M+H]1+	rs174536	chr11_61784455_A_C	11	61784455	1.1e-18	Harshfield et al. 2021	rs174536
C11orf9	PC(40:5)_[M+H]1+	rs174536	chr11_61784455_A_C	11	61784455	1.46e-43	Harshfield et al. 2021	rs174536
C11orf9	PC(36:5)_[M+OAc]1- / PS(40:4)_[M-H]1-	rs174536	chr11_61784455_A_C	11	61784455	1.61e-27	Harshfield et al. 2021	rs174536
C11orf9	PC(36:3)_[M+OAc]1- / PS(40:2)_[M-H]1-	rs174536	chr11_61784455_A_C	11	61784455	3.2e-34	Harshfield et al. 2021	rs174536
C11orf9	PI-O(36:0)_[M-H]1- / PG(37:0)_[M+OAc]1-	rs174536	chr11_61784455_A_C	11	61784455	1.42e-20	Harshfield et al. 2021	rs174536
C11orf9	PI(36:4)_[M-H]1-	rs174536	chr11_61784455_A_C	11	61784455	1.42e-13	Harshfield et al. 2021	rs174536
C11orf9	PI(36:2)_[M-H]1-	rs174536	chr11_61784455_A_C	11	61784455	4.89e-17	Harshfield et al. 2021	rs174536
C11orf9	PC(38:4)_[M+OAc]1- / PS(42:3)_[M-H]1-	rs174536	chr11_61784455_A_C	11	61784455	3.18e-68	Harshfield et al. 2021	rs174536
C11orf9	PC(38:3)_[M+OAc]1- / PS(42:2)_[M-H]1-	rs174536	chr11_61784455_A_C	11	61784455	5.55e-18	Harshfield et al. 2021	rs174536
C11orf9	PI(38:4)_[M-H]1-	rs174536	chr11_61784455_A_C	11	61784455	1.1e-25	Harshfield et al. 2021	rs174536
C11orf9	PC(40:5)_[M+OAc]1- / PS(44:4)_[M-H]1-	rs174536	chr11_61784455_A_C	11	61784455	3.87e-30	Harshfield et al. 2021	rs174536
C11orf9	PC(40:4)_[M+OAc]1- / PS(44:3)_[M-H]1-	rs174536	chr11_61784455_A_C	11	61784455	9.3e-19	Harshfield et al. 2021	rs174536
C11orf9	TG(54:3)_[M+NH4]1+	rs174536	chr11_61784455_A_C	11	61784455	2e-10	Harshfield et al. 2021	rs174536
C11orf9	PS(42:7)_[M+OAc]1-	rs174536	chr11_61784455_A_C	11	61784455	7.75e-16	Harshfield et al. 2021	rs174536
C11orf9	TG(56:7)_[M+NH4]1+	rs174536	chr11_61784455_A_C	11	61784455	2.78e-12	Harshfield et al. 2021	rs174536
C11orf9	PI(36:1)_[M+OAc]1-	rs174536	chr11_61784455_A_C	11	61784455	2.14e-32	Harshfield et al. 2021	rs174536
C11orf9	PS(42:5)_[M+OAc]1-	rs174536	chr11_61784455_A_C	11	61784455	1.47e-17	Harshfield et al. 2021	rs174536
C11orf9	PC(42:4)_[M+OAc]1-	rs174536	chr11_61784455_A_C	11	61784455	1.31e-28	Harshfield et al. 2021	rs174536
C11orf9	TG(56:6)_[M+NH4]1+	rs174536	chr11_61784455_A_C	11	61784455	3.98e-17	Harshfield et al. 2021	rs174536
C11orf9	PI(36:0)_[M+OAc]1-	rs174536	chr11_61784455_A_C	11	61784455	1.55e-14	Harshfield et al. 2021	rs174536
C11orf9	TG(56:4)_[M+NH4]1+	rs174536	chr11_61784455_A_C	11	61784455	1.31e-11	Harshfield et al. 2021	rs174536
C11orf9	TG(58:9)_[M+NH4]1+	rs174536	chr11_61784455_A_C	11	61784455	2.95e-15	Harshfield et al. 2021	rs174536
C11orf9	PS(44:6)_[M+OAc]1-	rs174536	chr11_61784455_A_C	11	61784455	6.91e-33	Harshfield et al. 2021	rs174536
C11orf9	FA(20:4)_[M-H]1-	rs174537	chr11_61785208_G_T	11	61785208	6.48e-40	Harshfield et al. 2021	rs174537
C11orf9	FA(22:5)_[M-H]1-	rs174537	chr11_61785208_G_T	11	61785208	2.56e-12	Harshfield et al. 2021	rs174537
C11orf9	FA(22:4)_[M-H]1-	rs174537	chr11_61785208_G_T	11	61785208	4.12e-19	Harshfield et al. 2021	rs174537
C11orf9	LPC(20:4)_[M+H]1+	rs174537	chr11_61785208_G_T	11	61785208	1.51e-34	Harshfield et al. 2021	rs174537
C11orf9	DG(36:3)_[M+H-H2O]1+	rs174537	chr11_61785208_G_T	11	61785208	3.17e-11	Harshfield et al. 2021	rs174537
C11orf9	DG(36:2)_[M+H-H2O]1+	rs174537	chr11_61785208_G_T	11	61785208	5.22e-10	Harshfield et al. 2021	rs174537
C11orf9	CE(16:0)_[M+NH4]1+	rs174537	chr11_61785208_G_T	11	61785208	8.78e-11	Harshfield et al. 2021	rs174537
C11orf9	CE(18:3)_[M+NH4]1+	rs174537	chr11_61785208_G_T	11	61785208	1.86e-17	Harshfield et al. 2021	rs174537
C11orf9	PA(34:2)_[M-H]1-	rs174537	chr11_61785208_G_T	11	61785208	6.81e-10	Harshfield et al. 2021	rs174537
C11orf9	CE(20:5)_[M+NH4]1+	rs174537	chr11_61785208_G_T	11	61785208	5.15e-44	Harshfield et al. 2021	rs174537
C11orf9	CE(20:4)_[M+NH4]1+	rs174537	chr11_61785208_G_T	11	61785208	5.05e-101	Harshfield et al. 2021	rs174537
C11orf9	PE(34:2)_[M+H]1+	rs174537	chr11_61785208_G_T	11	61785208	4.12e-27	Harshfield et al. 2021	rs174537
C11orf9	PC(32:0)_[M+H]1+ / PE(35:0)_[M+H]1+ / PA(37:1)_[M+NH4]1+	rs174537	chr11_61785208_G_T	11	61785208	4.5e-18	Harshfield et al. 2021	rs174537
C11orf9	PC(33:3)_[M+H]1+ / PE(36:3)_[M+H]1+ / PA(38:4)_[M+NH4]1+	rs174537	chr11_61785208_G_T	11	61785208	4.68e-23	Harshfield et al. 2021	rs174537
C11orf9	PC(33:2)_[M+H]1+ / PE(36:2)_[M+H]1+ / PA(38:3)_[M+NH4]1+	rs174537	chr11_61785208_G_T	11	61785208	7.43e-30	Harshfield et al. 2021	rs174537
C11orf9	PA(39:1)_[M+H]1+	rs174537	chr11_61785208_G_T	11	61785208	7.97e-28	Harshfield et al. 2021	rs174537
C11orf9	PG(34:0)_[M-H]1-	rs174537	chr11_61785208_G_T	11	61785208	1.51e-17	Harshfield et al. 2021	rs174537
C11orf9	PE-O(38:6)_[M+H]1+ / PC-P(35:5)_[M+H]1+	rs174537	chr11_61785208_G_T	11	61785208	2.19e-19	Harshfield et al. 2021	rs174537
C11orf9	PE-O(38:4)_[M-H]1- / PC-O(35:4)_[M-H]1- / PC-P(35:3)_[M-H]1-	rs174537	chr11_61785208_G_T	11	61785208	9.93e-27	Harshfield et al. 2021	rs174537
C11orf9	PC(34:2)_[M+H]1+ / PE(37:2)_[M+H]1+ / PA(39:3)_[M+NH4]1+	rs174537	chr11_61785208_G_T	11	61785208	6.08e-20	Harshfield et al. 2021	rs174537
C11orf9	PE(38:5)_[M-H]1-	rs174537	chr11_61785208_G_T	11	61785208	3.27e-23	Harshfield et al. 2021	rs174537
C11orf9	PC-O(36:5)_[M+H]1+ / PC-P(36:4)_[M+H]1+	rs174537	chr11_61785208_G_T	11	61785208	6.52e-71	Harshfield et al. 2021	rs174537
C11orf9	PC(35:4)_[M+H]1+ / PE(38:4)_[M+H]1+ / PA(40:5)_[M+NH4]1+	rs174537	chr11_61785208_G_T	11	61785208	1.79e-41	Harshfield et al. 2021	rs174537
C11orf9	PC-O(36:3)_M+H]1+ / PC-P(36:2)_M+H]1+	rs174537	chr11_61785208_G_T	11	61785208	1.12e-26	Harshfield et al. 2021	rs174537
C11orf9	PA(41:2)_[M+H]1+	rs174537	chr11_61785208_G_T	11	61785208	8.26e-16	Harshfield et al. 2021	rs174537
C11orf9	PG(36:0)_[M-H]1-	rs174537	chr11_61785208_G_T	11	61785208	4.7e-18	Harshfield et al. 2021	rs174537
C11orf9	PC(36:3)_[M+H]1+ / PE(39:3)_[M+H]1+ / PA(41:4)_[M+NH4]1+	rs174537	chr11_61785208_G_T	11	61785208	2.56e-57	Harshfield et al. 2021	rs174537
C11orf9	PC(36:2)_[M+H]1+ / PE(39:2)_[M+H]1+ / PA(41:3)_[M+NH4]1+	rs174537	chr11_61785208_G_T	11	61785208	3.39e-12	Harshfield et al. 2021	rs174537
C11orf9	PA(43:4)_[M-H]1-	rs174537	chr11_61785208_G_T	11	61785208	1.27e-31	Harshfield et al. 2021	rs174537
C11orf9	PC-O(38:5)_[M+H]1+ / PC-P(38:4)_[M+H]1+	rs174537	chr11_61785208_G_T	11	61785208	1.62e-39	Harshfield et al. 2021	rs174537
C11orf9	PC(37:4)_[M+H]1+ / PE(40:4)_[M+H]1+ / PA(42:5)_[M+NH4]1+	rs174537	chr11_61785208_G_T	11	61785208	3.83e-50	Harshfield et al. 2021	rs174537
C11orf9	PC(37:4)_[M+H]1+ / PE(40:3)_[M+H]1+	rs174537	chr11_61785208_G_T	11	61785208	6.11e-15	Harshfield et al. 2021	rs174537
C11orf9	PC(38:5)_[M+H]1+ / PE(41:5)_[M+H]1+ / PA(43:6)_[M+NH4]1+	rs174537	chr11_61785208_G_T	11	61785208	4.87e-44	Harshfield et al. 2021	rs174537
C11orf9	PC(38:4)_[M+H]1+ / PE(41:4)_[M+H]1+	rs174537	chr11_61785208_G_T	11	61785208	1.5e-104	Harshfield et al. 2021	rs174537
C11orf9	PC(38:3)_[M+H]1+ / PE(41:3)_[M+H]1+ / PA(43:4)_[M+NH4]1+	rs174537	chr11_61785208_G_T	11	61785208	2.6e-17	Harshfield et al. 2021	rs174537
C11orf9	PC-O(40:6)_[M+H]1+ / PC-P(40:5)_[M+H]1+	rs174537	chr11_61785208_G_T	11	61785208	2.5e-16	Harshfield et al. 2021	rs174537
C11orf9	PC-O(40:5)_[M+H]1+ / PC-P(40:4)_[M+H]1+	rs174537	chr11_61785208_G_T	11	61785208	8.11e-24	Harshfield et al. 2021	rs174537
C11orf9	SM(44:9)_[M+H]1-	rs174537	chr11_61785208_G_T	11	61785208	2.22e-68	Harshfield et al. 2021	rs174537
C11orf9	PS(35:2) _[M+OAc]1-	rs174537	chr11_61785208_G_T	11	61785208	2.53e-10	Harshfield et al. 2021	rs174537
C11orf9	PI(34:2)_[M-H]1-	rs174537	chr11_61785208_G_T	11	61785208	7.99e-12	Harshfield et al. 2021	rs174537
C11orf9	PC(40:6)_[M+H]1+ / PE(43:6)_[M+H]1+	rs174537	chr11_61785208_G_T	11	61785208	1.17e-18	Harshfield et al. 2021	rs174537
C11orf9	PC(40:5)_[M+H]1+	rs174537	chr11_61785208_G_T	11	61785208	1.36e-43	Harshfield et al. 2021	rs174537
C11orf9	PC(36:5)_[M+OAc]1- / PS(40:4)_[M-H]1-	rs174537	chr11_61785208_G_T	11	61785208	1.65e-27	Harshfield et al. 2021	rs174537
C11orf9	PC(36:3)_[M+OAc]1- / PS(40:2)_[M-H]1-	rs174537	chr11_61785208_G_T	11	61785208	2.63e-34	Harshfield et al. 2021	rs174537
C11orf9	PI-O(36:0)_[M-H]1- / PG(37:0)_[M+OAc]1-	rs174537	chr11_61785208_G_T	11	61785208	1.71e-20	Harshfield et al. 2021	rs174537
C11orf9	PI(36:4)_[M-H]1-	rs174537	chr11_61785208_G_T	11	61785208	1.21e-13	Harshfield et al. 2021	rs174537
C11orf9	PI(36:2)_[M-H]1-	rs174537	chr11_61785208_G_T	11	61785208	6.64e-17	Harshfield et al. 2021	rs174537
C11orf9	PC(38:4)_[M+OAc]1- / PS(42:3)_[M-H]1-	rs174537	chr11_61785208_G_T	11	61785208	4.95e-68	Harshfield et al. 2021	rs174537
C11orf9	PC(38:3)_[M+OAc]1- / PS(42:2)_[M-H]1-	rs174537	chr11_61785208_G_T	11	61785208	6.38e-18	Harshfield et al. 2021	rs174537
C11orf9	PI(38:4)_[M-H]1-	rs174537	chr11_61785208_G_T	11	61785208	9.4e-26	Harshfield et al. 2021	rs174537
C11orf9	PC(40:5)_[M+OAc]1- / PS(44:4)_[M-H]1-	rs174537	chr11_61785208_G_T	11	61785208	3.63e-30	Harshfield et al. 2021	rs174537
C11orf9	PC(40:4)_[M+OAc]1- / PS(44:3)_[M-H]1-	rs174537	chr11_61785208_G_T	11	61785208	9.23e-19	Harshfield et al. 2021	rs174537
C11orf9	TG(54:3)_[M+NH4]1+	rs174537	chr11_61785208_G_T	11	61785208	2.11e-10	Harshfield et al. 2021	rs174537
C11orf9	PS(42:7)_[M+OAc]1-	rs174537	chr11_61785208_G_T	11	61785208	9.09e-16	Harshfield et al. 2021	rs174537
C11orf9	TG(56:7)_[M+NH4]1+	rs174537	chr11_61785208_G_T	11	61785208	3.68e-12	Harshfield et al. 2021	rs174537
C11orf9	PI(36:1)_[M+OAc]1-	rs174537	chr11_61785208_G_T	11	61785208	3.89e-32	Harshfield et al. 2021	rs174537
C11orf9	PS(42:5)_[M+OAc]1-	rs174537	chr11_61785208_G_T	11	61785208	1.32e-17	Harshfield et al. 2021	rs174537
C11orf9	PC(42:4)_[M+OAc]1-	rs174537	chr11_61785208_G_T	11	61785208	1.25e-28	Harshfield et al. 2021	rs174537
C11orf9	TG(56:6)_[M+NH4]1+	rs174537	chr11_61785208_G_T	11	61785208	6.46e-17	Harshfield et al. 2021	rs174537
C11orf9	PI(36:0)_[M+OAc]1-	rs174537	chr11_61785208_G_T	11	61785208	1.44e-14	Harshfield et al. 2021	rs174537
C11orf9	TG(56:4)_[M+NH4]1+	rs174537	chr11_61785208_G_T	11	61785208	1.33e-11	Harshfield et al. 2021	rs174537
C11orf9	TG(58:9)_[M+NH4]1+	rs174537	chr11_61785208_G_T	11	61785208	4.28e-15	Harshfield et al. 2021	rs174537
C11orf9	PS(44:6)_[M+OAc]1-	rs174537	chr11_61785208_G_T	11	61785208	1.14e-32	Harshfield et al. 2021	rs174537
C11orf9	FA(20:3)_[M-H]1-	rs61896141	chr11_61788567_A_C	11	61788567	3.85e-13	Harshfield et al. 2021	rs61896141
C11orf9	CE(20:4)_[M+NH4]1+	rs61896141	chr11_61788567_A_C	11	61788567	1.64e-21	Harshfield et al. 2021	rs61896141
C11orf9	PC-O(36:5)_[M+H]1+ / PC-P(36:4)_[M+H]1+	rs61896141	chr11_61788567_A_C	11	61788567	1.2e-16	Harshfield et al. 2021	rs61896141
C11orf9	PC(35:4)_[M+H]1+ / PE(38:4)_[M+H]1+ / PA(40:5)_[M+NH4]1+	rs61896141	chr11_61788567_A_C	11	61788567	2.23e-10	Harshfield et al. 2021	rs61896141
C11orf9	PC(36:3)_[M+H]1+ / PE(39:3)_[M+H]1+ / PA(41:4)_[M+NH4]1+	rs61896141	chr11_61788567_A_C	11	61788567	9.3e-29	Harshfield et al. 2021	rs61896141
C11orf9	PC-O(38:5)_[M+H]1+ / PC-P(38:4)_[M+H]1+	rs61896141	chr11_61788567_A_C	11	61788567	1.52e-12	Harshfield et al. 2021	rs61896141
C11orf9	PC(37:4)_[M+H]1+ / PE(40:4)_[M+H]1+ / PA(42:5)_[M+NH4]1+	rs61896141	chr11_61788567_A_C	11	61788567	1.13e-11	Harshfield et al. 2021	rs61896141
C11orf9	PC(37:4)_[M+H]1+ / PE(40:3)_[M+H]1+	rs61896141	chr11_61788567_A_C	11	61788567	5.03e-13	Harshfield et al. 2021	rs61896141
C11orf9	PC(38:5)_[M+H]1+ / PE(41:5)_[M+H]1+ / PA(43:6)_[M+NH4]1+	rs61896141	chr11_61788567_A_C	11	61788567	8.43e-11	Harshfield et al. 2021	rs61896141
C11orf9	PC(38:4)_[M+H]1+ / PE(41:4)_[M+H]1+	rs61896141	chr11_61788567_A_C	11	61788567	3.51e-22	Harshfield et al. 2021	rs61896141
C11orf9	PC(38:3)_[M+H]1+ / PE(41:3)_[M+H]1+ / PA(43:4)_[M+NH4]1+	rs61896141	chr11_61788567_A_C	11	61788567	6.79e-20	Harshfield et al. 2021	rs61896141
C11orf9	PC(38:2)_[M+H]1+ / PE(41:2)_[M+H]1+	rs61896141	chr11_61788567_A_C	11	61788567	3.21e-12	Harshfield et al. 2021	rs61896141
C11orf9	PC-O(40:5)_[M+H]1+ / PC-P(40:4)_[M+H]1+	rs61896141	chr11_61788567_A_C	11	61788567	7.51e-10	Harshfield et al. 2021	rs61896141
C11orf9	SM(44:9)_[M+H]1-	rs61896141	chr11_61788567_A_C	11	61788567	3.88e-15	Harshfield et al. 2021	rs61896141
C11orf9	PC(36:3)_[M+OAc]1- / PS(40:2)_[M-H]1-	rs61896141	chr11_61788567_A_C	11	61788567	1.94e-17	Harshfield et al. 2021	rs61896141
C11orf9	PC(38:4)_[M+OAc]1- / PS(42:3)_[M-H]1-	rs61896141	chr11_61788567_A_C	11	61788567	6.07e-14	Harshfield et al. 2021	rs61896141
C11orf9	PC(38:3)_[M+OAc]1- / PS(42:2)_[M-H]1-	rs61896141	chr11_61788567_A_C	11	61788567	2.24e-17	Harshfield et al. 2021	rs61896141
C11orf10	FA(20:4)_[M-H]1-	rs102275	chr11_61790331_T_C	11	61790331	2.25e-40	Harshfield et al. 2021	rs102275
C11orf10	FA(22:5)_[M-H]1-	rs102275	chr11_61790331_T_C	11	61790331	2.93e-12	Harshfield et al. 2021	rs102275
C11orf10	FA(22:4)_[M-H]1-	rs102275	chr11_61790331_T_C	11	61790331	2.6e-19	Harshfield et al. 2021	rs102275
C11orf10	LPC(20:4)_[M+H]1+	rs102275	chr11_61790331_T_C	11	61790331	2.77e-35	Harshfield et al. 2021	rs102275
C11orf10	DG(36:3)_[M+H-H2O]1+	rs102275	chr11_61790331_T_C	11	61790331	1.07e-10	Harshfield et al. 2021	rs102275
C11orf10	DG(36:2)_[M+H-H2O]1+	rs102275	chr11_61790331_T_C	11	61790331	7.68e-10	Harshfield et al. 2021	rs102275
C11orf10	CE(16:0)_[M+NH4]1+	rs102275	chr11_61790331_T_C	11	61790331	3.92e-10	Harshfield et al. 2021	rs102275
C11orf10	CE(18:3)_[M+NH4]1+	rs102275	chr11_61790331_T_C	11	61790331	3.73e-16	Harshfield et al. 2021	rs102275
C11orf10	CE(20:5)_[M+NH4]1+	rs102275	chr11_61790331_T_C	11	61790331	8.97e-42	Harshfield et al. 2021	rs102275
C11orf10	CE(20:4)_[M+NH4]1+	rs102275	chr11_61790331_T_C	11	61790331	3.75e-100	Harshfield et al. 2021	rs102275
C11orf10	PE(34:2)_[M+H]1+	rs102275	chr11_61790331_T_C	11	61790331	3.87e-27	Harshfield et al. 2021	rs102275
C11orf10	PC(32:0)_[M+H]1+ / PE(35:0)_[M+H]1+ / PA(37:1)_[M+NH4]1+	rs102275	chr11_61790331_T_C	11	61790331	3.23e-18	Harshfield et al. 2021	rs102275
C11orf10	PC(33:3)_[M+H]1+ / PE(36:3)_[M+H]1+ / PA(38:4)_[M+NH4]1+	rs102275	chr11_61790331_T_C	11	61790331	1.15e-22	Harshfield et al. 2021	rs102275
C11orf10	PC(33:2)_[M+H]1+ / PE(36:2)_[M+H]1+ / PA(38:3)_[M+NH4]1+	rs102275	chr11_61790331_T_C	11	61790331	3.54e-29	Harshfield et al. 2021	rs102275
C11orf10	PA(39:1)_[M+H]1+	rs102275	chr11_61790331_T_C	11	61790331	6.84e-27	Harshfield et al. 2021	rs102275
C11orf10	PG(34:0)_[M-H]1-	rs102275	chr11_61790331_T_C	11	61790331	1.72e-16	Harshfield et al. 2021	rs102275
C11orf10	PE-O(38:6)_[M+H]1+ / PC-P(35:5)_[M+H]1+	rs102275	chr11_61790331_T_C	11	61790331	5.2e-19	Harshfield et al. 2021	rs102275
C11orf10	PE-O(38:4)_[M-H]1- / PC-O(35:4)_[M-H]1- / PC-P(35:3)_[M-H]1-	rs102275	chr11_61790331_T_C	11	61790331	5.34e-26	Harshfield et al. 2021	rs102275
C11orf10	PG(35:3)_[M-H]1-	rs102275	chr11_61790331_T_C	11	61790331	1.71e-11	Harshfield et al. 2021	rs102275
C11orf10	PC(34:2)_[M+H]1+ / PE(37:2)_[M+H]1+ / PA(39:3)_[M+NH4]1+	rs102275	chr11_61790331_T_C	11	61790331	3.4e-19	Harshfield et al. 2021	rs102275
C11orf10	PE(38:5)_[M-H]1-	rs102275	chr11_61790331_T_C	11	61790331	6.12e-22	Harshfield et al. 2021	rs102275
C11orf10	PC-O(36:5)_[M+H]1+ / PC-P(36:4)_[M+H]1+	rs102275	chr11_61790331_T_C	11	61790331	6.44e-70	Harshfield et al. 2021	rs102275
C11orf10	PC(35:4)_[M+H]1+ / PE(38:4)_[M+H]1+ / PA(40:5)_[M+NH4]1+	rs102275	chr11_61790331_T_C	11	61790331	2.78e-41	Harshfield et al. 2021	rs102275
C11orf10	PC(35:3)_[M+H]1+ / PE(38:3)_[M+H]1+ / PA(40:4)_[M+NH4]1+	rs102275	chr11_61790331_T_C	11	61790331	7.53e-19	Harshfield et al. 2021	rs102275
C11orf10	PC-O(36:3)_M+H]1+ / PC-P(36:2)_M+H]1+	rs102275	chr11_61790331_T_C	11	61790331	2.77e-26	Harshfield et al. 2021	rs102275
C11orf10	PA(41:2)_[M+H]1+	rs102275	chr11_61790331_T_C	11	61790331	3.32e-15	Harshfield et al. 2021	rs102275
C11orf10	PG(36:0)_[M-H]1-	rs102275	chr11_61790331_T_C	11	61790331	5.96e-17	Harshfield et al. 2021	rs102275
C11orf10	PC(36:3)_[M+H]1+ / PE(39:3)_[M+H]1+ / PA(41:4)_[M+NH4]1+	rs102275	chr11_61790331_T_C	11	61790331	8.44e-57	Harshfield et al. 2021	rs102275
C11orf10	PC(36:2)_[M+H]1+ / PE(39:2)_[M+H]1+ / PA(41:3)_[M+NH4]1+	rs102275	chr11_61790331_T_C	11	61790331	1.54e-11	Harshfield et al. 2021	rs102275
C11orf10	PA(43:4)_[M-H]1-	rs102275	chr11_61790331_T_C	11	61790331	2.26e-31	Harshfield et al. 2021	rs102275
C11orf10	PC-O(38:5)_[M+H]1+ / PC-P(38:4)_[M+H]1+	rs102275	chr11_61790331_T_C	11	61790331	1.36e-39	Harshfield et al. 2021	rs102275
C11orf10	PC(37:4)_[M+H]1+ / PE(40:4)_[M+H]1+ / PA(42:5)_[M+NH4]1+	rs102275	chr11_61790331_T_C	11	61790331	1.96e-49	Harshfield et al. 2021	rs102275
C11orf10	PC(37:4)_[M+H]1+ / PE(40:3)_[M+H]1+	rs102275	chr11_61790331_T_C	11	61790331	3.64e-15	Harshfield et al. 2021	rs102275
C11orf10	PC(38:5)_[M+H]1+ / PE(41:5)_[M+H]1+ / PA(43:6)_[M+NH4]1+	rs102275	chr11_61790331_T_C	11	61790331	6.34e-45	Harshfield et al. 2021	rs102275
C11orf10	PC(38:4)_[M+H]1+ / PE(41:4)_[M+H]1+	rs102275	chr11_61790331_T_C	11	61790331	1.49e-105	Harshfield et al. 2021	rs102275
C11orf10	PC(38:3)_[M+H]1+ / PE(41:3)_[M+H]1+ / PA(43:4)_[M+NH4]1+	rs102275	chr11_61790331_T_C	11	61790331	3.01e-17	Harshfield et al. 2021	rs102275
C11orf10	PC-O(40:6)_[M+H]1+ / PC-P(40:5)_[M+H]1+	rs102275	chr11_61790331_T_C	11	61790331	1.86e-16	Harshfield et al. 2021	rs102275
C11orf10	PC-O(40:5)_[M+H]1+ / PC-P(40:4)_[M+H]1+	rs102275	chr11_61790331_T_C	11	61790331	7.89e-24	Harshfield et al. 2021	rs102275
C11orf10	SM(44:9)_[M+H]1-	rs102275	chr11_61790331_T_C	11	61790331	1.37e-67	Harshfield et al. 2021	rs102275
C11orf10	PS(35:2) _[M+OAc]1-	rs102275	chr11_61790331_T_C	11	61790331	4.29e-10	Harshfield et al. 2021	rs102275
C11orf10	PI(34:2)_[M-H]1-	rs102275	chr11_61790331_T_C	11	61790331	2.53e-11	Harshfield et al. 2021	rs102275
C11orf10	PC(40:6)_[M+H]1+ / PE(43:6)_[M+H]1+	rs102275	chr11_61790331_T_C	11	61790331	3.66e-18	Harshfield et al. 2021	rs102275
C11orf10	PC(40:5)_[M+H]1+	rs102275	chr11_61790331_T_C	11	61790331	8.25e-44	Harshfield et al. 2021	rs102275
C11orf10	PC(36:5)_[M+OAc]1- / PS(40:4)_[M-H]1-	rs102275	chr11_61790331_T_C	11	61790331	3.12e-26	Harshfield et al. 2021	rs102275
C11orf10	PC(36:3)_[M+OAc]1- / PS(40:2)_[M-H]1-	rs102275	chr11_61790331_T_C	11	61790331	8.88e-34	Harshfield et al. 2021	rs102275
C11orf10	PI-O(36:0)_[M-H]1- / PG(37:0)_[M+OAc]1-	rs102275	chr11_61790331_T_C	11	61790331	3.29e-20	Harshfield et al. 2021	rs102275
C11orf10	PI(36:4)_[M-H]1-	rs102275	chr11_61790331_T_C	11	61790331	1.03e-13	Harshfield et al. 2021	rs102275
C11orf10	PI(36:2)_[M-H]1-	rs102275	chr11_61790331_T_C	11	61790331	2.71e-16	Harshfield et al. 2021	rs102275
[truncated: 85,961 more rows]

## Sheet: lipidome_noProxies
Gene	Trait	rsid	CHROM	Pos	P	Study	LDproxy
[truncated: 1,065 more rows]
